# Supplementary material for: Pan-genome inversion index reveals evolutionary insights into the subpopulation structure of Asian rice
Source: Nat Commun. 2023 Mar 21;14:1567. doi: 10.1038/s41467-023-37004-y (PMC10030860; doi:10.1038/s41467-023-37004-y)
Supplement: Supplementary file 4 — Supplementary Data 1 [file 41467_2023_37004_MOESM4_ESM.xlsx]

## Sheet: Supplementary Data 1
a. Model:transcriptome	Total	C	S	D	F	M	n
IRGSP	0.98	0.941	0.739	0.202	0.039	0.02	1440
CMeo	0.983	0.948	0.744	0.204	0.035	0.017	1440
Azu	0.983	0.948	0.76	0.188	0.035	0.017	1440
KeNa	0.98	0.943	0.755	0.188	0.037	0.02	1440
ARC	0.983	0.946	0.758	0.188	0.037	0.017	1440
PR106	0.979	0.941	0.744	0.197	0.038	0.021	1440
MH63	0.972	0.93	0.595	0.335	0.042	0.028	1440
IR64	0.975	0.943	0.738	0.205	0.032	0.025	1440
ZS97	0.978	0.939	0.613	0.326	0.039	0.022	1440
Lima	0.98	0.945	0.765	0.18	0.035	0.02	1440
KYG	0.978	0.945	0.76	0.185	0.033	0.022	1440
GoSa	0.976	0.931	0.778	0.153	0.045	0.024	1440
LiXu	0.98	0.94	0.678	0.262	0.04	0.02	1440
LaMu	0.978	0.936	0.774	0.162	0.042	0.022	1440
N22	0.981	0.946	0.756	0.19	0.035	0.019	1440
NaBo	0.977	0.93	0.757	0.173	0.047	0.023	1440
b. Model:proteins	Total	C	S	D	F	M	n
IRGSP	0.981	0.942	0.737	0.205	0.039	0.019	1440
CMeo	0.983	0.948	0.742	0.206	0.035	0.017	1440
Azu	0.983	0.948	0.758	0.19	0.035	0.017	1440
KeNa	0.981	0.943	0.753	0.19	0.038	0.019	1440
ARC	0.984	0.947	0.755	0.192	0.037	0.016	1440
PR106	0.98	0.941	0.741	0.2	0.039	0.02	1440
MH63	0.976	0.934	0.596	0.338	0.042	0.024	1440
IR64	0.976	0.944	0.738	0.206	0.032	0.024	1440
ZS97	0.979	0.941	0.613	0.328	0.038	0.021	1440
Lima	0.981	0.946	0.765	0.181	0.035	0.019	1440
KYG	0.981	0.948	0.762	0.186	0.033	0.019	1440
GoSa	0.981	0.936	0.781	0.155	0.045	0.019	1440
LiXu	0.982	0.942	0.677	0.265	0.04	0.018	1440
LaMu	0.979	0.938	0.776	0.162	0.041	0.021	1440
N22	0.981	0.947	0.757	0.19	0.034	0.019	1440
NaBo	0.979	0.932	0.758	0.174	0.047	0.021	1440
Notes:
C	Complete BUSCOs
S	Complete and single-copy BUSCOs
D	Complete and duplicated BUSCOs
F	Fragmented BUSCOs
M	Missing BUSCOs
n	Total BUSCO groups searched
