# Supplementary material for: Pan-genome inversion index reveals evolutionary insights into the subpopulation structure of Asian rice
Source: Nat Commun. 2023 Mar 21;14:1567. doi: 10.1038/s41467-023-37004-y (PMC10030860; doi:10.1038/s41467-023-37004-y)
Supplement: Supplementary file 5 — Supplementary Data 2 [file 41467_2023_37004_MOESM5_ESM.xlsx]

## Sheet: Supplementary Data 2
SampleID	Total contigs:	Average length (bp):	Longest ontig (bp):	L50:	Contig N50:	GC (%):	Total contigs (>= 1000 bp):	Total length (>= 1000 bp):	Total contigs (>= 1000000 bp):	Total length (>= 1000000 bp):	Validated Contig N50	3K-RGP K=15	Phylogenetic Analysis Based on Inversions Index	References
IRGSP	252	1480673	17510758	17	7711345	43.56	231	373128544	71	356161040	7.71134	GJ-temp	GJ-temp	International Rice Genome Sequencing Project (IRGSP)
CMeo	55	6851865	25650153	13	11025322	43.59	55	376852603	48	372884715	11.0253	GJ-subtrp	GJ-subtrp	Zhou et al., 2020
Azu	28	13558069	33513758	7	22940949	43.56	28	379625953	27	379478749	22.9409	GJ-trop1	GJ-trop1	Zhou et al., 2020
KeNa	21	18131342	31738027	7	22679302	43.55	21	380758191	20	380433420	22.6793	GJ-trop2	GJ-trop2	Zhou et al., 2020
ARC	40	9461526	29525146	9	17921520	43.58	40	378461069	38	377675338	17.9215	cB	cB	Zhou et al., 2020
PR106	16	24448481	39183656	6	27051416	43.63	16	391175705	16	391175705	27.0514	XI-1B2	XI-1B2	Zhou et al., 2020
MH63	12	32980457	45027022	6	31921180	43.65	12	395765488	12	395765488	31.9212	XI-adm	XI-adm	Song et al., 2021
IR64	104	3718170	22593598	18	7352909	43.63	104	386689698	74	371838746	7.35291	XI-1B1	XI-1B1	Zhou et al., 2020
ZS97	12	32630135	44754788	6	32119910	43.62	12	391561630	12	391561630	32.1199	XI-1A	XI-1A	Song et al., 2021
Lima	17	23095576	39451588	6	27369091	43.65	17	392624808	17	392624808	27.3691	XI-3A	XI-3A	Zhou et al., 2020
KYG	19	20723001	32080718	8	21823919	43.64	19	393737020	19	393737020	21.8239	XI-3B1	XI-3B1	Zhou et al., 2020
GoSa	15	26118179	44395019	6	29604901	43.65	15	391772695	15	391772695	29.6049	XI-2A	XI-2A	Zhou et al., 2020
LiXu	17	23060750	44746243	6	30913760	43.66	17	392032763	15	391481246	30.9138	XI-3B2	XI-3B2	Zhou et al., 2020
LaMu	16	24387221	44857821	6	30747645	43.6	16	390195543	15	389820951	30.7476	XI-2B	XI-2B	Zhou et al., 2020
N22	46	8325014	25547976	11	14589500	43.49	46	382950649	38	378087007	14.5895	cA1	cA1	Wang et al., 2018
NaBo	16	23982533	43642146	6	27825079	43.5	16	383720536	16	383720536	27.8251	cA2	cA2	Zhou et al., 2020
O. ruf	19	21520475	46282013	6	27476710	44.16	19	408889031	19	408889031	27.4767	-	O. ruf	This Study
O. pun	28	14967014	29601255	10	18594736	43.32	28	419076415	26	417369095	18.5947	-	O. pun	This Study
LJ	41	9066727	35036151	9	14930175	43.52	41	371735813	31	370256756	14.9	GJ-adm	GJ-temp	Qin et al., 2021 Cell
2428	52	7292647	21046607	12	13508192	43.57	52	379217673	43	377448848	13.5	GJ-tmp	GJ-temp	Qin et al., 2021 Cell
ZH11	37	10158652	35021568	8	17341370	43.54	37	375870130	31	375182027	17.3	GJ-tmp	GJ-temp	Qin et al., 2021 Cell
D62	91	4241859	20952095	14	10408932	43.59	91	386009238	54	380701630	10.4	XI-1A	XI-1A	Qin et al., 2021 Cell
G46	81	4825787	24872258	14	10426855	43.66	81	390888753	49	384414663	10.4	XI-1A	XI-1A	Qin et al., 2021 Cell
II32	52	7499851	31893850	10	13940735	43.62	52	389992284	37	386411317	13.9	XI-1A	XI-1A	Qin et al., 2021 Cell
FS32	53	7293242	26714361	10	15228253	43.62	53	386541878	31	382750588	15.2	XI-1A	XI-1A	Qin et al., 2021 Cell
DG	48	8149037	38325112	8	17005773	43.67	48	391153814	32	388320642	17	XI-1A	XI-1A	Qin et al., 2021 Cell
CN1	47	8330057	36495864	9	17655740	43.65	47	391512705	29	388697840	17.7	XI-1A	XI-1A	Qin et al., 2021 Cell
Y3551	85	4594539	19513953	14	10700318	43.62	85	390535894	54	385196822	10.7	XI-1B	XI-adm	Qin et al., 2021 Cell
R527	73	5364716	24290875	12	11808392	43.65	73	391624331	47	384330609	11.8	XI-1B	XI-adm	Qin et al., 2021 Cell
9311	114	3436289	18796483	14	10735910	43.63	114	391737026	55	384087746	12.4	XI-1B	XI-1B1	Qin et al., 2021 Cell
G8	75	5201829	25790304	12	12420916	43.62	75	390137190	43	384112726	12.4	XI-1B	XI-1B1	Qin et al., 2021 Cell
S548	64	6086969	29937650	10	15170763	43.62	64	389566054	43	384881628	15.2	XI-1B	XI-1B2	Qin et al., 2021 Cell
Y58S	48	8105835	29774997	9	17702960	43.64	48	389080083	37	386720506	17.7	XI-1B	XI-3B2	Qin et al., 2021 Cell
TM	46	8503714	39032890	7	22969628	43.6	46	391170866	28	388455111	23	XI-2	XI-2B	Qin et al., 2021 Cell
Tumba	55	7123009	30153519	12	12840232	43.64	55	391765502	41	388028170	12.8	XI-3	XI-3A	Qin et al., 2021 Cell
G630	76	5139417	23023679	13	11796627	43.61	76	390595767	49	386168295	11.8	XI-adm	XI-2A	Qin et al., 2021 Cell
FH838	81	4850762	24528262	11	15108425	43.63	81	392911770	40	388022088	15.1	XI-adm	XI-2A	Qin et al., 2021 Cell
R498	17	22957187	35849732	7	25582588	43.62	17	390272188	17	390272188	25.6	XI-1B	XI-1B2	Qin et al., 2021 Cell
NamRoo	143	2643824	13713681	23	5327403	43.59	143	378066930	82	359780674	5.3	GJ-sbtrp	GJ-subtrp	Qin et al., 2021 Cell
DHX2	132	2853300	15760311	21	6022815	43.56	132	376635676	74	355416821	6	GJ-tmp	GJ-temp	Qin et al., 2021 Cell
Lemont	140	2713667	17586400	19	6476424	43.58	140	379913420	81	364342478	6.5	GJ-trp	GJ-trop1	Qin et al., 2021 Cell
WSSM	153	2554406	19209395	18	7428563	43.61	153	390824153	78	372264420	7.4	XI-adm	XI-1B2	Qin et al., 2021 Cell
KY131	84	4455900	23451731	15	7601007	43.54	84	374295649	62	364097237	7.6	GJ-tmp	GJ-temp	Qin et al., 2021 Cell
YX1	101	3839073	21087434	15	8619690	43.61	101	387746397	63	374654165	8.6	XI-adm	XI-1B1	Qin et al., 2021 Cell
Kosh	89	4215955	18974915	15	8928822	43.56	89	375219998	60	367710113	8.9	GJ-tmp	GJ-temp	Qin et al., 2021 Cell
J4155	94	4133509	19098086	15	9132701	43.64	94	388549921	61	382776329	9.1	XI-1B	XI-3B2	Qin et al., 2021 Cell
Basmati1	68	5590681	26646423	13	9784555	43.59	68	380166338	55	378070526	9.8	cB	cB	Qin et al., 2021 Cell
TG87	167	2282206	18830065	14	9785785	43.46	167	381128503	68	355691442	25.8572	#N/A	#N/A	Zhang et al., 2022 Genome Res
TG6	184	2099562	26995319	10	10321738	43.52	184	386319462	60	355274310	30.1065	#N/A	#N/A	Zhang et al., 2022 Genome Res
TG60	192	1991362	34523540	11	12513038	43.46	192	382341611	67	352483265	30.6149	#N/A	#N/A	Zhang et al., 2022 Genome Res
TG62	238	1633322	30822826	17	4603380	43.52	238	388730679	85	347624578	24.4759	#N/A	#N/A	Zhang et al., 2022 Genome Res
TG49	234	1631481	20318640	23	3909668	43.48	234	381766642	98	343237179	24.7993	cA2	cA2	Zhang et al., 2022 Genome Res
TG27	205	1850142	21156519	14	7383144	43.44	205	379279197	72	346906739	25.0458	cA2	cA1	Zhang et al., 2022 Genome Res
TG34	133	2851556	22876134	16	8502039	43.53	133	379257067	65	367117294	23.4181	#N/A	#N/A	Zhang et al., 2022 Genome Res
TG81	203	1854929	18753980	17	6741618	43.51	203	376550656	80	347769737	24.2467	cB	cB	Zhang et al., 2022 Genome Res
WW8	202	1881887	29788118	17	5570649	43.55	202	380141368	79	349232364	24.8648	cB	cB	Zhang et al., 2022 Genome Res
TG85	214	1821304	28173998	14	5453071	43.57	214	389759071	81	360010037	25.5318	#N/A	#N/A	Zhang et al., 2022 Genome Res
TG17	201	1895101	19809584	18	6946849	43.57	201	380915320	78	359582995	20.2726	GJ-subtrp	GJ-subtrp	Zhang et al., 2022 Genome Res
TG63	181	2089502	24005673	18	6909646	43.54	181	378199932	74	354330519	20.4563	GJ-subtrp	GJ-subtrp	Zhang et al., 2022 Genome Res
TG3	187	2022673	32480507	16	6895005	43.56	187	378239941	78	356548380	20.7189	GJ-subtrp	GJ-subtrp	Zhang et al., 2022 Genome Res
TG18	151	2483947	27685273	15	7013059	43.51	151	375076061	69	358353093	20.8192	#N/A	#N/A	Zhang et al., 2022 Genome Res
TG4	165	2290884	24857838	16	6042765	43.49	165	377995864	78	358606431	22.4512	#N/A	#N/A	Zhang et al., 2022 Genome Res
TG64	209	1874303	23371293	19	5955463	43.58	209	391729435	85	359251085	26.8626	GJ-subtrp	XI-3B1	Zhang et al., 2022 Genome Res
TG90	164	2297332	23789072	16	7678160	43.52	164	376762492	67	352594825	20.9247	GJ-tmp	GJ-temp	Zhang et al., 2022 Genome Res
TG46	130	2904569	26951085	10	11397173	43.53	130	377594019	55	364103191	26.7293	#N/A	#N/A	Zhang et al., 2022 Genome Res
TG22	123	3051847	34148453	14	8348141	43.51	123	375377225	59	365204812	27.173	GJ-tmp	GJ-temp	Zhang et al., 2022 Genome Res
TG75	161	2444096	31143758	12	11039770	43.6	161	393499510	64	368849361	31.4661	#N/A	#N/A	Zhang et al., 2022 Genome Res
TG19	216	1770543	26175392	22	5116531	43.5	216	382437416	85	357057184	12.5832	GJ-tmp	GJ-temp	Zhang et al., 2022 Genome Res
TG2	149	2511138	38968240	14	8030497	43.5	149	374159568	64	357079824	16.7918	GJ-tmp	GJ-temp	Zhang et al., 2022 Genome Res
TG29	149	2513468	34287746	15	6101466	43.49	149	374506814	69	361600656	17.5101	GJ-tmp	GJ-temp	Zhang et al., 2022 Genome Res
TG15	196	1935884	24227359	14	7255719	43.53	196	379433393	85	356888104	20.9537	#N/A	#N/A	Zhang et al., 2022 Genome Res
TG65	183	2078116	19739681	18	7178255	43.51	183	380295312	74	354682117	22.992	GJ-trop1	GJ-trop1	Zhang et al., 2022 Genome Res
TG14	161	2341808	26071725	14	7361462	43.49	161	377031220	70	357267868	22.9985	GJ-trop1	GJ-trop1	Zhang et al., 2022 Genome Res
TG32	194	1793625	21366715	16	5859510	43.53	194	347963416	73	325827519	24.6544	#N/A	#N/A	Zhang et al., 2022 Genome Res
TG31	150	2536203	26663109	11	9868718	43.54	150	380430582	63	364360652	29.3623	#N/A	#N/A	Zhang et al., 2022 Genome Res
TG52	236	1650507	24129677	18	5873538	43.54	236	389519741	81	351072819	26.8461	GJ-trop2	NA	Zhang et al., 2022 Genome Res
TG45	247	1518002	20149338	19	6041609	43.63	247	374946688	78	333684718	23.5003	#N/A	#N/A	Zhang et al., 2022 Genome Res
TG10	258	1519561	23329490	13	5987676	43.61	258	392046763	81	353411296	23.5123	#N/A	#N/A	Zhang et al., 2022 Genome Res
TG21	223	1753633	26525589	15	6405833	43.58	223	391060174	74	353253644	26.0016	#N/A	#N/A	Zhang et al., 2022 Genome Res
TG84	194	2010472	25419372	12	9983676	43.57	194	390031674	67	361688390	26.1076	#N/A	#N/A	Zhang et al., 2022 Genome Res
TG68	169	2316417	24693839	12	8677722	43.6	169	391474546	70	370029811	26.9317	XI-1A	XI-1A	Zhang et al., 2022 Genome Res
TG80	208	1873756	28268194	15	6038570	43.57	208	389741443	76	356105400	27.0416	XI-1A	XI-1A	Zhang et al., 2022 Genome Res
TG24	202	1937340	24392195	15	7041514	43.59	202	391342773	72	358445264	30.3199	#N/A	#N/A	Zhang et al., 2022 Genome Res
TG88	237	1635236	18726716	20	5579461	43.58	237	387550953	88	354461948	23.3432	#N/A	#N/A	Zhang et al., 2022 Genome Res
TG78	278	1433423	30559498	21	4593318	43.52	278	398491775	85	342392412	19.7061	#N/A	#N/A	Zhang et al., 2022 Genome Res
TG58	228	1688495	32240730	11	7229875	43.58	228	384977058	76	344124721	25.3421	#N/A	#N/A	Zhang et al., 2022 Genome Res
TG53	194	2005416	32534501	14	7206002	43.54	194	389050870	68	357715019	25.5829	XI-2B	NA	Zhang et al., 2022 Genome Res
TG9	181	2150149	39840886	11	9380554	43.55	181	389176984	69	358993417	31.0711	XI-2B	NA	Zhang et al., 2022 Genome Res
TG1	268	1451690	36318165	19	4620836	43.56	268	389053099	88	345008223	28.3972	#N/A	#N/A	Zhang et al., 2022 Genome Res
TG7	185	2141091	24095098	15	7732458	43.63	185	396101840	68	370171894	31.2078	#N/A	#N/A	Zhang et al., 2022 Genome Res
TG5	213	1846903	25597276	17	6250732	43.57	213	393390499	77	355718996	20.956	#N/A	#N/A	Zhang et al., 2022 Genome Res
TG43	241	1576829	25501428	23	5176243	43.58	241	380015860	88	334307731	21.3153	#N/A	#N/A	Zhang et al., 2022 Genome Res
TG33	174	2267690	34571820	12	8618159	43.61	174	394578225	63	360541631	28.5047	XI-3B1	XI-3B1	Zhang et al., 2022 Genome Res
TG61	164	2416998	24310172	13	10233726	43.63	164	396387754	65	370177397	30.2548	XI-3B1	XI-3B1	Zhang et al., 2022 Genome Res
TG56	165	2409938	32793754	13	8832811	43.66	165	397639789	69	367641978	31.1805	XI-3B1	XI-3B1	Zhang et al., 2022 Genome Res
TG70	210	1872998	25363401	16	7322663	43.6	210	393329763	80	363180774	25.818	#N/A	#N/A	Zhang et al., 2022 Genome Res
TG86	219	1780840	15680505	21	5915005	43.55	219	390004067	80	357799884	23.6947	#N/A	#N/A	Zhang et al., 2022 Genome Res
TG28	211	1848116	22387835	15	7628653	43.57	211	389952682	80	354868498	23.7484	XI-adm	NA	Zhang et al., 2022 Genome Res
TG30	245	1603615	21767089	16	6891882	43.59	244	392884946	79	356331501	23.8029	#N/A	#N/A	Zhang et al., 2022 Genome Res
TG59	217	1799979	20348722	16	5942267	43.57	217	390595650	77	356896833	26.4498	XI-adm	NA	Zhang et al., 2022 Genome Res
TG13	221	1788595	23921726	16	7426328	43.61	221	395279514	71	358882395	26.6829	#N/A	#N/A	Zhang et al., 2022 Genome Res
TG55	187	2087597	25335182	15	7054648	43.54	187	390380664	74	361770088	26.7424	XI-adm	NA	Zhang et al., 2022 Genome Res
TG8	142	2755304	34257849	11	12261180	43.56	142	391253230	61	370786181	27.6007	#N/A	#N/A	Zhang et al., 2022 Genome Res
TG83	220	1772782	28549652	15	7561129	43.56	220	390012086	74	350202673	28.5573	#N/A	#N/A	Zhang et al., 2022 Genome Res
TG82	206	1884421	28696201	15	5337434	43.54	206	388190847	82	359935639	29.4729	#N/A	#N/A	Zhang et al., 2022 Genome Res
TG51	179	2199935	18164872	15	8073903	43.61	179	393788437	71	368471138	30.0163	#N/A	#N/A	Zhang et al., 2022 Genome Res
TG77	180	2200270	22998648	15	7332565	43.64	180	396048620	64	366893257	30.4949	#N/A	#N/A	Zhang et al., 2022 Genome Res
TG42	187	2102326	28155494	13	7566724	43.59	187	393134988	72	363603462	30.518	XI-adm	XI-3B2	Zhang et al., 2022 Genome Res
TG76	159	2449938	30669278	10	15368193	43.53	159	389540180	60	365439440	31.3587	#N/A	#N/A	Zhang et al., 2022 Genome Res
TG50	295	1323757	16733154	23	4269428	43.57	295	390508582	91	335166790	18.03	XI-adm	NA	Zhang et al., 2022 Genome Res
QUAN	203	1896462	21336033	15	8102415	43.54	203	384981917	77	358493266	26.6292	#N/A	#N/A	Zhang et al., 2022 Genome Res
WSSM	215	1835402	33757982	14	8660830	43.56	215	394611547	70	359408293	27.3387	XI-adm	XI-1B2	Zhang et al., 2022 Genome Res
