# Supplementary material for: Pan-genome inversion index reveals evolutionary insights into the subpopulation structure of Asian rice
Source: Nat Commun. 2023 Mar 21;14:1567. doi: 10.1038/s41467-023-37004-y (PMC10030860; doi:10.1038/s41467-023-37004-y)
Supplement: Supplementary file 6 — Supplementary Data 3 [file 41467_2023_37004_MOESM6_ESM.xlsx]

## Sheet: Supplementary Data 3
SampleID	Count	Length
O.punctata	337	15155566
O.rufipogon	230	12949548
CMeo	97	7414008
Azu	121	9446709
KeNa	131	8220838
ARC	132	8471256
PR106	218	10523012
MH63	212	11110759
IR64	216	10732165
ZS97	202	9783169
Lima	210	12294659
KYG	219	11576274
GoSa	217	11319118
LiXu	214	10199162
LaMu	204	10946198
N22	207	12167446
NaBo	205	14935708
TG27	181	6969547
TG49	184	9035599
Basmati1	138	9506151
TG81	110	7358346
WW8	121	8148637
NamRoo	94	7554674
TG17	82	940307
TG3	93	1376628
TG63	81	2390742
2428	69	11685956
DHX2	57	2714042
Kosh	37	1187744
KY131	47	1714900
LJ	83	9219528
TG19	34	255341
TG2	38	301666
TG22	33	377574
TG29	46	895532
TG90	61	2050138
ZH11	42	5851034
Lemont	94	7583629
TG14	93	7655287
TG65	81	6371803
TG28	184	9307318
TG50	164	8336304
TG52	193	9254571
TG53	195	9591849
TG55	195	10800873
TG59	197	8980763
TG9	193	9412499
CN1	225	11002893
D62	200	9351642
DG	208	9587264
FS32	206	9267255
G46	213	10300206
II32	210	10788408
TG68	198	9574409
TG80	192	8808037
9311	216	9889712
G8	218	9720627
YX1	230	10040026
R498	210	9894921
S548	211	9873124
WSSM	207	9543890
FH838	197	9635226
G630	189	10633870
TM	222	10973667
Tumba	197	11076625
TG33	186	9767327
TG56	194	10267821
TG61	216	10533743
TG64	201	10295838
J4155	193	10877169
TG42	206	9554625
Y58S	180	10678324
R527	212	13464600
Y3551	212	10486467
