# Supplementary material for: Pan-genome inversion index reveals evolutionary insights into the subpopulation structure of Asian rice
Source: Nat Commun. 2023 Mar 21;14:1567. doi: 10.1038/s41467-023-37004-y (PMC10030860; doi:10.1038/s41467-023-37004-y)
Supplement: Supplementary file 7 — Supplementary Data 4 [file 41467_2023_37004_MOESM7_ESM.xlsx]

## Sheet: Supplementary Data 4
#CHROM	Start	End	INV Name a	Length	O.punctata	O.rufipogon	CMeo	Azu	KeNa	ARC	PR106	MH63	IR64	ZS97	Lima	KYG	GoSa	LiXu	LaMu	N22	NaBo	TG27	TG49	Basmati1	TG81	WW8	NamRoo	TG17	TG3	TG63	2428	DHX2	Kosh	KY131	LJ	TG19	TG2	TG22	TG29	TG90	ZH11	Lemont	TG14	TG65	TG28	TG50	TG52	TG53	TG55
Chr01	292573	294383	INV0100010	1810	NA	NA	NA	NA	NA	NA	NA	NA	NA	NA	NA	NA	NA	NA	NA	NA	NA	NA	NA	NA	NA	NA	NA	NA	NA	NA	NA	NA	NA	NA	NA	NA	NA	NA	NA	NA	NA	NA	NA	NA	NA	Chr01|294641-296050	NA	NA	NA
Chr01	701781	708740	INV0100020	6959	NA	NA	NA	NA	NA	NA	NA	NA	NA	NA	NA	NA	NA	NA	NA	NA	NA	NA	NA	NA	NA	NA	NA	NA	NA	NA	NA	NA	NA	NA	NA	NA	NA	NA	NA	NA	NA	NA	NA	NA	NA	NA	NA	NA	NA
Chr01	701781	710955	INV0100030	9174	NA	NA	NA	Chr01|684846-696956	NA	NA	NA	NA	NA	NA	NA	NA	NA	NA	NA	Chr01|685098-697206	NA	Chr01|718337-730428	NA	NA	NA	NA	NA	NA	NA	NA	NA	NA	NA	NA	NA	NA	NA	NA	Chr01|706656-718754	NA	NA	Chr01|699167-711275	NA	NA	NA	NA	NA	NA	NA
Chr01	797981	803304	INV0100040	5323	NA	NA	NA	NA	NA	NA	NA	NA	NA	NA	Chr01|752449-757210	NA	NA	NA	NA	NA	NA	NA	NA	NA	NA	NA	NA	NA	NA	NA	NA	NA	NA	NA	NA	NA	NA	NA	NA	NA	NA	NA	NA	NA	NA	NA	NA	NA	NA
Chr01	1114327	1132997	INV0100050	18670	NA	NA	NA	NA	NA	NA	NA	NA	NA	NA	NA	NA	NA	NA	NA	NA	NA	NA	NA	NA	NA	NA	NA	NA	NA	NA	NA	NA	NA	NA	Chr01|1038744-1060262	NA	NA	NA	NA	NA	NA	NA	NA	NA	NA	NA	NA	NA	NA
Chr01	1420402	1420771	INV0100060	369	NA	NA	NA	NA	NA	NA	NA	NA	NA	NA	NA	NA	NA	NA	NA	NA	NA	NA	NA	NA	NA	NA	NA	NA	NA	NA	NA	NA	NA	NA	NA	NA	NA	NA	NA	NA	NA	NA	NA	NA	NA	NA	NA	NA	NA
Chr01	1828375	1879328	INV0100070	50953	NA	NA	NA	NA	NA	NA	Chr01|1840831-1893444	Chr01|1824944-1877557	NA	NA	Chr01|1668602-1721212	Chr01|1751206-1803817	NA	Chr01|1780466-1833077	NA	Chr01|1870853-1923465	Chr01|1823012-1875641	NA	NA	NA	NA	NA	NA	NA	NA	NA	NA	NA	NA	NA	NA	NA	NA	NA	NA	NA	NA	NA	NA	NA	NA	Chr01|1874458-1927025	Chr01|1838614-1891148	NA	NA
Chr01	1949005	1951655	INV0100080	2650	NA	NA	NA	NA	NA	NA	NA	NA	NA	NA	NA	NA	NA	NA	NA	NA	NA	NA	NA	NA	NA	NA	NA	NA	NA	NA	NA	NA	NA	NA	NA	NA	NA	NA	NA	NA	NA	NA	NA	NA	NA	NA	NA	NA	NA
Chr01	1951970	1952165	INV0100090	195	NA	NA	NA	NA	NA	NA	NA	NA	NA	NA	NA	NA	NA	NA	NA	NA	NA	NA	NA	NA	NA	NA	NA	NA	NA	NA	NA	NA	NA	NA	NA	NA	NA	NA	NA	NA	NA	NA	NA	NA	NA	NA	NA	NA	NA
Chr01	2104573	2106994	INV0100100	2421	NA	NA	NA	NA	NA	Chr01|2072745-2074832	NA	NA	NA	NA	NA	NA	NA	NA	NA	NA	NA	NA	NA	Chr01|2046243-2048330	NA	NA	NA	NA	Chr01|2157153-2159240	NA	NA	NA	NA	NA	Chr01|2030798-2032885	NA	NA	NA	NA	NA	Chr01|2131505-2133592	NA	NA	NA	NA	NA	NA	NA	NA
Chr01	2321083	2324823	INV0100110	3740	NA	NA	NA	NA	NA	NA	NA	NA	NA	NA	NA	NA	NA	NA	NA	NA	NA	NA	NA	NA	NA	NA	NA	NA	NA	NA	NA	NA	NA	NA	NA	NA	NA	NA	NA	NA	NA	NA	NA	NA	NA	NA	NA	NA	NA
Chr01	2885892	2886074	INV0100120	182	Chr01|2446339-2446521	NA	NA	NA	NA	NA	NA	NA	NA	NA	NA	NA	NA	NA	NA	NA	NA	NA	NA	NA	NA	NA	NA	NA	NA	NA	NA	NA	NA	NA	NA	NA	NA	NA	NA	NA	NA	NA	NA	NA	NA	NA	NA	NA	NA
Chr01	3017480	3017775	INV0100130	295	Chr01|2556470-2556774	NA	NA	NA	NA	NA	NA	NA	NA	NA	NA	NA	NA	NA	NA	NA	NA	NA	NA	NA	NA	NA	NA	NA	NA	NA	NA	NA	NA	NA	NA	NA	NA	NA	NA	NA	NA	NA	NA	NA	NA	NA	NA	NA	NA
Chr01	3024059	3024939	INV0100140	880	NA	NA	NA	NA	Chr01|2983842-2984722	Chr01|2889759-2890639	Chr01|3061925-3062805	Chr01|3046090-3046970	Chr01|2943850-2944730	Chr01|2967228-2968108	Chr01|2975869-2976749	NA	Chr01|3000351-3001231	Chr01|3028600-3029480	Chr01|3034650-3035530	Chr01|3055084-3055964	Chr01|2987251-2988131	NA	Chr01|2981674-2982554	Chr01|2916278-2917157	Chr01|3056898-3057777	NA	NA	NA	NA	NA	Chr01|3298038-3298918	NA	Chr01|3076714-3077593	Chr01|3080930-3081809	NA	Chr01|3004613-3005492	Chr01|2946268-2947147	Chr01|3053173-3054054	NA	Chr01|2955756-2956635	Chr01|3141489-3142368	NA	NA	NA	Chr01|3040716-3041596	NA	Chr01|3029950-3030830	Chr01|3012939-3013819	Chr01|2844715-2845595
Chr01	3024152	3024939	INV0100150	787	NA	Chr01|2945930-2946717	Chr01|3338888-3339675	Chr01|3159435-3160222	NA	NA	NA	NA	NA	NA	NA	Chr01|3015113-3015900	NA	NA	NA	NA	NA	Chr01|3072607-3073394	NA	NA	NA	NA	Chr01|3265316-3266103	Chr01|3306057-3306844	NA	Chr01|3348462-3349349	NA	NA	NA	NA	NA	NA	NA	NA	NA	NA	NA	Chr01|3231416-3232203	Chr01|3097768-3098555	Chr01|3151805-3152592	NA	NA	NA	NA	NA
Chr01	4723836	4725649	INV0100160	1813	NA	NA	NA	NA	NA	NA	Chr01|4669394-4671193	Chr01|4653543-4655342	Chr01|4550629-4552428	NA	Chr01|4583420-4585219	Chr01|4667477-4669276	Chr01|4602491-4604290	NA	NA	NA	NA	NA	NA	NA	NA	NA	NA	NA	NA	NA	NA	NA	NA	NA	NA	NA	NA	NA	NA	NA	NA	NA	NA	NA	Chr01|4655587-4657388	NA	NA	NA	NA
Chr01	5200745	5200881	INV0100170	136	NA	Chr01|5229110-5229245	NA	NA	NA	NA	NA	NA	NA	NA	NA	NA	NA	NA	NA	NA	NA	NA	NA	NA	NA	NA	NA	NA	NA	NA	NA	NA	NA	NA	NA	NA	NA	NA	NA	NA	NA	NA	NA	NA	NA	NA	NA	NA	NA
Chr01	5864954	5866795	INV0100180	1841	NA	NA	NA	NA	NA	NA	NA	NA	NA	NA	NA	NA	NA	NA	NA	NA	NA	NA	NA	NA	NA	NA	NA	NA	NA	Chr01|6304850-6306694	NA	NA	NA	NA	NA	Chr01|5858216-5860057	NA	NA	NA	NA	NA	NA	NA	NA	Chr01|5837292-5839132	NA	NA	NA	NA
Chr01	5966062	7971800	INV0100190	2005738	NA	NA	NA	NA	NA	NA	NA	NA	NA	NA	Chr01|5872641-8119882	NA	NA	NA	NA	NA	NA	NA	NA	NA	NA	NA	NA	NA	NA	NA	NA	NA	NA	NA	NA	NA	NA	NA	NA	NA	NA	NA	NA	NA	NA	NA	NA	NA	NA
Chr01	6343149	6358003	INV0100200	14854	Chr01|5847071-5861684	NA	NA	NA	NA	NA	NA	NA	NA	NA	NA	NA	NA	NA	NA	NA	NA	NA	NA	NA	NA	NA	NA	NA	NA	NA	NA	NA	NA	NA	NA	NA	NA	NA	NA	NA	NA	NA	NA	NA	NA	NA	NA	NA	NA
Chr01	6732153	6732378	INV0100210	225	NA	NA	NA	NA	NA	NA	NA	NA	NA	NA	NA	NA	NA	NA	NA	NA	NA	NA	NA	NA	NA	NA	NA	NA	Chr01|6806340-6806566	NA	NA	NA	NA	NA	NA	NA	NA	NA	NA	NA	NA	NA	NA	NA	NA	NA	NA	NA	NA
Chr01	7068172	7069927	INV0100220	1755	NA	NA	NA	Chr01|7280656-7282423	Chr01|7091769-7093536	NA	NA	NA	NA	NA	NA	NA	NA	NA	NA	NA	NA	NA	NA	NA	NA	NA	NA	NA	Chr01|7585318-7587085	NA	NA	NA	NA	NA	NA	NA	NA	NA	NA	NA	NA	Chr01|7378640-7380407	Chr01|7199761-7201528	NA	NA	NA	NA	NA	NA
Chr01	7068172	7069969	INV0100230	1797	NA	Chr01|7337981-7339801	NA	NA	NA	NA	Chr01|7125345-7127165	NA	NA	NA	NA	NA	NA	Chr01|7052427-7054247	Chr01|7076137-7077957	NA	NA	NA	NA	NA	NA	NA	NA	NA	NA	NA	NA	NA	NA	NA	NA	NA	NA	NA	NA	NA	NA	NA	NA	NA	NA	NA	Chr01|7092629-7094449	Chr01|7041443-7043263	Chr01|7054546-7056368
Chr01	7373216	7373802	INV0100240	586	NA	NA	NA	NA	NA	NA	NA	NA	NA	NA	NA	NA	NA	NA	NA	NA	NA	NA	NA	NA	NA	NA	NA	NA	NA	NA	NA	NA	NA	NA	NA	NA	NA	NA	NA	NA	NA	NA	Chr01|7557684-7558272	NA	NA	NA	NA	NA	NA
Chr01	7526893	7528236	INV0100250	1343	NA	NA	NA	NA	NA	NA	NA	NA	NA	NA	NA	NA	NA	NA	NA	NA	NA	Chr01|7567993-7569343	NA	NA	NA	NA	NA	NA	NA	NA	NA	NA	NA	NA	NA	NA	NA	NA	NA	NA	NA	NA	NA	NA	NA	NA	NA	NA	NA
Chr01	8113683	8113889	INV0100260	206	NA	NA	NA	NA	NA	NA	NA	NA	NA	NA	NA	NA	NA	NA	NA	NA	NA	NA	Chr01|8100117-8100323	NA	NA	NA	NA	NA	NA	NA	NA	NA	NA	NA	NA	NA	NA	NA	NA	NA	NA	NA	NA	NA	NA	NA	NA	NA	NA
Chr01	8138626	8139375	INV0100270	749	NA	NA	NA	NA	NA	NA	NA	NA	NA	NA	NA	NA	NA	NA	NA	NA	NA	NA	NA	NA	NA	NA	NA	NA	NA	NA	NA	NA	NA	NA	NA	Chr01|8155139-8155888	NA	NA	NA	NA	NA	NA	NA	NA	NA	NA	NA	NA	NA
Chr01	8200467	8201784	INV0100280	1317	NA	NA	NA	NA	NA	NA	NA	NA	NA	NA	NA	NA	NA	NA	NA	NA	NA	NA	NA	NA	NA	Chr01|8085411-8086728	NA	NA	NA	NA	NA	NA	NA	NA	NA	NA	NA	NA	NA	NA	NA	NA	NA	NA	NA	NA	NA	NA	NA
Chr01	8247963	8248621	INV0100290	658	NA	NA	NA	NA	NA	NA	NA	NA	NA	NA	NA	NA	NA	NA	NA	NA	NA	NA	NA	NA	NA	NA	NA	NA	NA	NA	NA	NA	NA	NA	NA	NA	NA	NA	NA	NA	NA	NA	NA	NA	NA	NA	NA	NA	NA
Chr01	8455497	8455965	INV0100300	468	Chr01|8217198-8217666	NA	NA	NA	NA	NA	NA	NA	NA	NA	NA	NA	NA	NA	NA	NA	NA	NA	NA	NA	NA	NA	NA	NA	NA	NA	NA	NA	NA	NA	NA	NA	NA	NA	NA	NA	NA	NA	NA	NA	NA	NA	NA	NA	NA
Chr01	8492638	8527055	INV0100310	34417	NA	NA	NA	NA	NA	NA	NA	NA	NA	NA	NA	NA	NA	NA	NA	NA	NA	NA	NA	Chr01|8470116-8504527	NA	NA	NA	NA	NA	NA	NA	NA	NA	NA	NA	NA	NA	NA	NA	NA	NA	NA	NA	NA	NA	NA	NA	NA	NA
Chr01	8492638	8528671	INV0100320	36033	NA	NA	NA	Chr01|8761026-8797064	NA	NA	NA	NA	NA	NA	NA	NA	NA	NA	NA	NA	NA	NA	NA	NA	NA	NA	NA	NA	NA	NA	NA	NA	NA	NA	NA	NA	NA	NA	NA	NA	NA	NA	NA	NA	NA	NA	NA	NA	NA
Chr01	8492942	8528698	INV0100330	35756	NA	Chr01|8989773-9039200	NA	NA	NA	NA	NA	NA	NA	NA	NA	NA	NA	NA	NA	NA	NA	NA	NA	NA	NA	NA	NA	NA	NA	NA	NA	NA	NA	NA	NA	NA	NA	NA	NA	NA	NA	NA	NA	NA	NA	NA	NA	NA	NA
Chr01	9157115	9173293	INV0100340	16178	NA	NA	NA	Chr01|9424935-9441121	NA	NA	NA	NA	NA	NA	NA	NA	NA	NA	NA	NA	NA	NA	NA	NA	NA	NA	NA	NA	NA	NA	NA	NA	NA	NA	NA	NA	NA	NA	NA	NA	NA	NA	NA	NA	NA	NA	NA	NA	NA
Chr01	9312908	9313072	INV0100350	164	NA	NA	NA	NA	NA	NA	NA	NA	Chr01|9225480-9225644	Chr01|9249952-9250116	Chr01|9436322-9436486	NA	Chr01|9378437-9378601	Chr01|9340214-9340378	Chr01|9295687-9295851	NA	NA	Chr01|9319394-9319558	NA	NA	NA	NA	NA	NA	NA	NA	NA	NA	NA	NA	NA	NA	NA	NA	NA	NA	NA	NA	NA	NA	Chr01|9376602-9376766	Chr01|9533391-9533555	Chr01|9308637-9308801	Chr01|9308120-9308284	NA
Chr01	10170237	10173228	INV0100360	2991	Chr01|10206063-10207790	NA	NA	NA	NA	NA	NA	NA	NA	NA	NA	NA	NA	NA	NA	NA	NA	NA	NA	NA	NA	NA	NA	NA	NA	NA	NA	NA	NA	NA	NA	NA	NA	NA	NA	NA	NA	NA	NA	NA	NA	NA	NA	NA	NA
Chr01	10777284	10779766	INV0100370	2482	NA	NA	NA	NA	NA	Chr01|10724622-10727144	Chr01|10947699-10950221	Chr01|11025771-11028293	Chr01|10741734-10744256	NA	Chr01|10950034-10952554	NA	Chr01|10958607-10961131	NA	NA	NA	NA	NA	NA	Chr01|10816616-10819137	NA	Chr01|10729073-10731591	NA	NA	NA	NA	NA	NA	NA	NA	Chr01|10774063-10776567	NA	NA	NA	NA	Chr01|10752874-10755398	NA	NA	NA	NA	NA	Chr01|11063307-11065829	NA	NA	Chr01|10851450-10853966
Chr01	10777337	10779766	INV0100380	2430	NA	NA	NA	NA	NA	NA	NA	NA	NA	Chr01|10773776-10776243	NA	Chr01|11045760-11048227	NA	Chr01|10879910-10882377	Chr01|10708924-10711376	Chr01|10779519-10781971	Chr01|10616930-10619382	Chr01|10724622-10727074	Chr01|10624091-10626544	NA	NA	NA	NA	NA	NA	NA	NA	NA	NA	NA	NA	NA	NA	NA	NA	NA	NA	NA	NA	NA	Chr01|10909804-10912271	NA	Chr01|10728791-10731241	Chr01|10689802-10692247	NA
Chr01	11768295	11768693	INV0100390	398	NA	NA	NA	NA	NA	NA	NA	NA	NA	NA	NA	NA	NA	NA	NA	NA	NA	Chr01|11728648-11729048	NA	NA	NA	NA	NA	NA	NA	NA	NA	NA	NA	NA	NA	NA	NA	NA	NA	NA	NA	NA	NA	NA	NA	NA	NA	NA	NA
Chr01	12098097	12101998	INV0100400	3901	NA	NA	NA	NA	NA	NA	NA	NA	NA	NA	NA	NA	NA	NA	NA	NA	NA	NA	NA	NA	NA	NA	NA	NA	NA	NA	NA	NA	NA	NA	NA	NA	NA	NA	Chr01|12115946-12119822	NA	NA	NA	NA	NA	NA	NA	NA	NA	NA
Chr01	12098097	12102425	INV0100410	4328	NA	NA	NA	Chr01|12385504-12389841	Chr01|12219658-12223995	NA	NA	NA	NA	NA	NA	NA	NA	NA	NA	NA	NA	NA	NA	NA	NA	NA	NA	NA	Chr01|12688901-12693192	NA	NA	NA	NA	NA	NA	NA	NA	NA	NA	NA	NA	NA	NA	NA	NA	NA	NA	NA	NA
Chr01	12182722	12199232	INV0100420	16510	NA	Chr01|12748726-12778396	NA	NA	NA	Chr01|12217747-12234079	Chr01|12428767-12445112	Chr01|12549903-12566235	Chr01|12228654-12244999	Chr01|12279297-12295629	Chr01|12488441-12504777	Chr01|12533227-12556625	Chr01|12425710-12442042	Chr01|12369498-12385819	Chr01|12197530-12213849	Chr01|12274128-12290460	Chr01|12176979-12193311	Chr01|12218046-12234380	NA	Chr01|12280576-12296908	Chr01|12312121-12328633	Chr01|12212426-12443967	Chr01|12562998-12579510	NA	NA	NA	NA	NA	NA	NA	NA	NA	NA	NA	NA	NA	NA	NA	NA	NA	Chr01|12347024-12363343	Chr01|12567401-12583733	Chr01|12242365-12258699	Chr01|12165167-12181503	Chr01|12411247-12434637
Chr01	12182722	12200748	INV0100430	18026	NA	NA	NA	NA	Chr01|12344258-12362305	NA	NA	NA	NA	NA	NA	NA	NA	NA	NA	NA	NA	NA	NA	NA	NA	NA	NA	NA	NA	NA	NA	NA	NA	NA	Chr01|12220169-12238218	NA	NA	NA	NA	NA	NA	NA	Chr01|12515491-12533640	NA	NA	NA	NA	NA	NA
Chr01	12376473	12486928	INV0100440	110455	NA	NA	NA	NA	NA	NA	NA	NA	NA	NA	NA	NA	NA	NA	NA	NA	NA	NA	NA	NA	NA	NA	NA	NA	NA	NA	NA	NA	NA	NA	NA	NA	NA	NA	NA	NA	NA	NA	NA	NA	Chr01|12543397-12636981	NA	NA	NA	NA
Chr01	13141610	13145064	INV0100450	3454	NA	Chr01|13690783-13694239	NA	NA	NA	NA	NA	NA	NA	NA	NA	NA	NA	NA	NA	NA	NA	NA	NA	NA	NA	NA	NA	NA	NA	NA	NA	NA	NA	NA	NA	NA	NA	NA	NA	NA	NA	NA	NA	NA	NA	NA	NA	NA	NA
Chr01	13141607	13145773	INV0100460	4166	NA	NA	NA	NA	NA	NA	NA	NA	NA	NA	NA	NA	NA	NA	Chr01|12925342-12929536	NA	NA	NA	NA	NA	NA	NA	NA	NA	NA	NA	NA	NA	NA	NA	NA	NA	NA	NA	NA	NA	NA	NA	NA	NA	NA	NA	NA	NA	NA
Chr01	13141795	13171944	INV0100470	30149	Chr01|13648902-13680150	NA	NA	NA	NA	NA	NA	NA	NA	NA	NA	NA	NA	NA	NA	NA	NA	NA	NA	NA	NA	NA	NA	NA	NA	NA	NA	NA	NA	NA	NA	NA	NA	NA	NA	NA	NA	NA	NA	NA	NA	NA	NA	NA	NA
Chr01	13698100	13702090	INV0100480	3990	NA	NA	NA	NA	NA	NA	NA	NA	NA	NA	NA	NA	NA	NA	NA	NA	NA	NA	NA	NA	NA	NA	NA	NA	NA	NA	NA	NA	NA	NA	NA	NA	NA	NA	NA	NA	NA	NA	NA	NA	NA	NA	NA	NA	NA
Chr01	13749591	13750560	INV0100490	969	NA	NA	NA	NA	NA	NA	NA	NA	NA	NA	NA	NA	NA	NA	NA	NA	NA	NA	Chr01|13517751-13518720	NA	NA	NA	NA	NA	NA	NA	NA	NA	NA	NA	NA	NA	NA	NA	NA	NA	NA	NA	NA	NA	NA	NA	NA	NA	NA
Chr01	13841702	13849268	INV0100500	7566	NA	NA	NA	NA	NA	NA	NA	NA	NA	NA	NA	NA	NA	NA	NA	Chr01|14184580-14229528	Chr01|14032272-14077208	NA	Chr01|13624381-13669294	NA	NA	NA	NA	NA	NA	NA	NA	NA	NA	NA	NA	NA	NA	NA	NA	NA	NA	NA	NA	NA	NA	NA	NA	NA	NA
Chr01	13847992	13860594	INV0100510	12602	NA	NA	NA	Chr01|14271082-14283695	NA	Chr01|13720003-13732621	NA	NA	NA	NA	NA	NA	NA	NA	NA	NA	NA	NA	NA	Chr01|13784299-13796916	NA	NA	NA	NA	NA	NA	NA	NA	NA	NA	NA	NA	NA	NA	NA	NA	NA	NA	NA	NA	Chr01|13759780-13772375	NA	Chr01|13699820-13712434	NA	NA
Chr01	13847992	13861522	INV0100520	13530	NA	NA	NA	NA	NA	NA	NA	NA	NA	NA	NA	NA	NA	NA	NA	NA	NA	NA	NA	NA	NA	NA	NA	NA	NA	NA	NA	NA	NA	NA	Chr01|14113605-14127137	NA	NA	NA	NA	NA	NA	NA	NA	NA	NA	NA	NA	NA	NA
Chr01	13979867	14103613	INV0100530	123746	Chr01|15114362-15227059	NA	NA	NA	NA	NA	NA	NA	NA	NA	NA	NA	NA	NA	NA	NA	NA	NA	NA	NA	NA	NA	NA	NA	NA	NA	NA	NA	NA	NA	NA	NA	NA	NA	NA	NA	NA	NA	NA	NA	NA	NA	NA	NA	NA
Chr01	14278921	14321571	INV0100540	42650	Chr01|15350963-15433349	NA	NA	NA	NA	NA	NA	NA	NA	NA	NA	NA	NA	NA	NA	NA	NA	NA	NA	NA	NA	NA	NA	NA	NA	NA	NA	NA	NA	NA	NA	NA	NA	NA	NA	NA	NA	NA	NA	NA	NA	NA	NA	NA	NA
Chr01	14380120	14380504	INV0100550	384	NA	NA	NA	NA	NA	NA	NA	NA	NA	NA	NA	NA	NA	NA	NA	Chr01|14881644-14882027	Chr01|14728129-14728512	Chr01|14305342-14305725	Chr01|14320160-14320543	NA	NA	Chr01|14714644-14715027	NA	NA	NA	NA	NA	NA	NA	NA	NA	NA	NA	NA	NA	NA	NA	NA	NA	NA	NA	NA	NA	NA	NA
Chr01	14401435	14401803	INV0100560	368	NA	NA	NA	NA	NA	NA	NA	NA	NA	NA	NA	NA	NA	NA	NA	Chr01|14905812-14906180	Chr01|14752266-14752634	Chr01|14329467-14329835	Chr01|14344276-14344644	NA	NA	Chr01|14738777-14739145	NA	NA	NA	NA	NA	NA	NA	NA	NA	NA	NA	NA	NA	NA	NA	NA	NA	NA	NA	NA	NA	NA	NA
Chr01	14403875	14404529	INV0100570	654	NA	NA	NA	NA	NA	NA	NA	NA	NA	NA	NA	NA	NA	NA	NA	NA	NA	NA	NA	NA	Chr01|14325761-14326415	NA	NA	NA	NA	NA	NA	NA	NA	NA	NA	NA	NA	NA	NA	NA	NA	NA	NA	NA	NA	NA	NA	NA	NA
Chr01	14413651	14414005	INV0100580	354	NA	Chr01|15533107-15533459	NA	NA	NA	Chr01|14318289-14318642	NA	NA	Chr01|14745939-14746292	Chr01|14811430-14811783	Chr01|14822005-14822358	NA	NA	Chr01|14576541-14576894	NA	NA	NA	NA	NA	Chr01|14382503-14382856	Chr01|14334128-14334481	NA	NA	NA	NA	NA	NA	NA	NA	NA	NA	NA	NA	NA	NA	NA	NA	NA	NA	NA	Chr01|14326244-14326597	NA	Chr01|14267003-14267356	Chr01|14392488-14392841	Chr01|14981027-14981380
Chr01	14587627	14590564	INV0100590	2937	NA	NA	NA	NA	NA	NA	NA	NA	NA	NA	NA	NA	NA	NA	NA	NA	NA	NA	NA	NA	NA	NA	NA	NA	NA	NA	NA	NA	NA	NA	NA	NA	NA	NA	NA	NA	NA	NA	NA	NA	NA	NA	NA	NA	NA
Chr01	14619891	14620726	INV0100600	835	NA	NA	NA	NA	NA	NA	NA	NA	NA	NA	NA	NA	NA	NA	NA	NA	NA	NA	NA	NA	NA	NA	NA	NA	NA	NA	NA	NA	NA	NA	NA	NA	NA	NA	NA	NA	NA	NA	NA	NA	NA	NA	NA	NA	NA
Chr01	14826695	14899639	INV0100610	72944	Chr01|16108413-16136616	NA	NA	NA	NA	NA	NA	NA	NA	NA	NA	NA	NA	NA	NA	NA	NA	NA	NA	NA	NA	NA	NA	NA	NA	NA	NA	NA	NA	NA	NA	NA	NA	NA	NA	NA	NA	NA	NA	NA	NA	NA	NA	NA	NA
Chr01	15094712	15098677	INV0100620	3965	NA	NA	Chr01|15762127-15764795	NA	NA	NA	NA	NA	NA	NA	NA	NA	NA	NA	NA	NA	NA	NA	NA	NA	NA	NA	Chr01|15681639-15684307	Chr01|15768286-15770954	NA	Chr01|15775842-15778512	NA	NA	NA	NA	NA	NA	NA	NA	NA	NA	NA	NA	NA	NA	NA	NA	NA	NA	NA
Chr01	15127341	15127770	INV0100630	429	NA	NA	NA	Chr01|15536984-15537413	NA	NA	NA	NA	NA	NA	NA	NA	NA	NA	NA	NA	NA	NA	NA	NA	NA	NA	NA	NA	NA	NA	NA	NA	NA	NA	NA	NA	NA	NA	NA	NA	NA	NA	NA	NA	NA	NA	NA	NA	NA
Chr01	15132555	15139540	INV0100640	6985	Chr01|16363283-16370275	NA	NA	NA	NA	NA	NA	NA	NA	NA	NA	NA	NA	NA	NA	NA	NA	NA	NA	NA	NA	NA	NA	NA	NA	NA	NA	NA	NA	NA	NA	NA	NA	NA	NA	NA	NA	NA	NA	NA	NA	NA	NA	NA	NA
Chr01	15171573	15281856	INV0100650	110283	NA	NA	Chr01|15855324-15935469	NA	NA	NA	NA	NA	NA	NA	NA	NA	NA	NA	NA	NA	NA	NA	NA	NA	NA	NA	NA	Chr01|15861366-15941415	NA	NA	NA	NA	NA	NA	NA	NA	NA	NA	NA	NA	NA	NA	NA	NA	NA	NA	NA	NA	NA
Chr01	15772234	15774649	INV0100660	2415	NA	NA	NA	NA	NA	NA	NA	NA	NA	NA	NA	NA	NA	NA	NA	NA	NA	NA	NA	NA	NA	NA	NA	NA	NA	NA	NA	NA	Chr01|15857285-15859700	Chr01|15880501-15882916	NA	NA	NA	NA	NA	NA	Chr01|15972079-15974494	NA	NA	NA	NA	NA	NA	NA	NA
Chr01	15843515	15967306	INV0100670	123791	NA	NA	NA	NA	NA	NA	Chr01|16258102-16397537	Chr01|16438648-16578119	NA	Chr01|16397598-16560978	Chr01|16235956-16399287	Chr01|16446266-16585779	Chr01|16296783-16436257	Chr01|15855905-16053522	Chr01|16257058-16454520	NA	Chr01|16078135-16217541	NA	Chr01|15657097-15796554	NA	NA	NA	NA	NA	NA	NA	NA	NA	NA	NA	NA	NA	NA	NA	NA	NA	NA	NA	NA	NA	Chr01|15604349-15824943	Chr01|16396952-16536406	Chr01|15667418-15806863	Chr01|15780180-15919637	Chr01|16271718-16469067
Chr01	16151770	16499077	INV0100680	347307	Chr01|17725020-18487008	NA	NA	NA	NA	NA	NA	NA	NA	NA	NA	NA	NA	NA	NA	NA	NA	NA	NA	NA	NA	NA	NA	NA	NA	NA	NA	NA	NA	NA	NA	NA	NA	NA	NA	NA	NA	NA	NA	NA	NA	NA	NA	NA	NA
Chr01	16452642	16454198	INV0100690	1556	NA	NA	NA	NA	NA	Chr01|16431399-16432959	NA	NA	NA	NA	NA	NA	NA	NA	NA	NA	NA	NA	NA	Chr01|16486150-16487710	NA	NA	NA	NA	NA	NA	NA	NA	NA	NA	NA	NA	NA	NA	NA	NA	NA	NA	NA	NA	NA	NA	NA	NA	NA
Chr01	16860851	16897595	INV0100700	36744	NA	NA	NA	NA	Chr01|17031749-17065117	NA	NA	NA	NA	NA	NA	NA	NA	NA	NA	NA	NA	NA	NA	Chr01|16925648-16959007	NA	NA	NA	NA	NA	NA	NA	NA	NA	NA	NA	NA	NA	NA	NA	NA	NA	NA	NA	NA	NA	NA	NA	NA	NA
Chr01	16910425	16914364	INV0100710	3939	NA	NA	NA	NA	NA	NA	NA	NA	NA	NA	NA	NA	NA	NA	NA	NA	NA	NA	NA	NA	NA	NA	NA	NA	NA	NA	NA	NA	NA	NA	NA	NA	NA	NA	NA	NA	NA	NA	NA	NA	NA	NA	NA	NA	NA
Chr01	17003105	17806533	INV0100720	803428	NA	Chr01|18009584-19288159	NA	NA	NA	NA	NA	NA	NA	NA	NA	NA	NA	NA	NA	NA	NA	NA	NA	NA	NA	NA	NA	NA	NA	NA	NA	NA	NA	NA	NA	NA	NA	NA	NA	NA	NA	NA	NA	NA	NA	NA	NA	NA	NA
Chr01	17732202	17732834	INV0100730	632	NA	NA	NA	NA	NA	NA	Chr01|18513963-18514595	Chr01|19121403-19122035	Chr01|19106736-19107368	Chr01|19104620-19105252	Chr01|18958709-18959341	Chr01|19143613-19144245	Chr01|18988514-18989146	Chr01|18633874-18634506	Chr01|19025263-19025893	NA	Chr01|18855114-18855746	NA	Chr01|17828053-17828685	NA	NA	NA	NA	NA	NA	NA	NA	NA	NA	NA	NA	NA	NA	NA	NA	NA	NA	NA	NA	NA	Chr01|17656310-17656942	Chr01|18683868-18684500	Chr01|17690229-17690863	Chr01|18508308-18508942	Chr01|18764739-18765371
Chr01	17806546	17807491	INV0100740	945	NA	Chr01|19301046-19301991	NA	NA	NA	NA	NA	NA	NA	NA	NA	NA	NA	NA	NA	NA	NA	NA	NA	NA	NA	NA	NA	NA	NA	NA	NA	NA	NA	NA	NA	NA	NA	NA	NA	NA	NA	NA	NA	NA	NA	NA	NA	NA	NA
Chr01	19913222	21736006	INV0100750	1822784	NA	NA	NA	NA	NA	NA	NA	NA	NA	NA	NA	NA	NA	NA	NA	Chr01|19939074-21345363	Chr01|20827415-22237084	Chr01|18352921-19876552	NA	NA	NA	NA	NA	NA	NA	NA	NA	NA	NA	NA	NA	NA	NA	NA	NA	NA	NA	NA	NA	NA	NA	NA	NA	NA	NA
Chr01	20081759	20082015	INV0100760	256	NA	Chr01|22170180-22170436	NA	NA	NA	NA	NA	NA	Chr01|21328341-21328597	Chr01|21372695-21372951	NA	NA	NA	NA	NA	NA	NA	NA	NA	NA	NA	NA	NA	NA	NA	NA	NA	NA	NA	NA	NA	NA	NA	NA	NA	NA	NA	NA	NA	NA	NA	NA	NA	NA	NA
Chr01	20084652	20084936	INV0100770	284	NA	Chr01|22171399-22171684	NA	NA	NA	NA	NA	NA	NA	NA	NA	NA	NA	NA	NA	NA	NA	NA	NA	NA	NA	NA	NA	NA	NA	NA	NA	NA	NA	NA	NA	NA	NA	NA	NA	NA	NA	NA	NA	NA	NA	NA	NA	NA	NA
Chr01	20783003	20785164	INV0100780	2161	NA	Chr01|22885459-22887645	NA	NA	NA	NA	Chr01|21751660-21753846	NA	NA	Chr01|22143753-22145939	NA	NA	NA	NA	NA	NA	NA	NA	NA	NA	NA	NA	NA	NA	NA	NA	NA	NA	NA	NA	NA	NA	NA	NA	NA	NA	NA	NA	NA	NA	NA	Chr01|22128237-22130423	NA	NA	Chr01|21812447-21814633
Chr01	20826507	20834517	INV0100790	8010	NA	NA	NA	NA	NA	NA	NA	NA	NA	NA	NA	NA	NA	NA	NA	NA	NA	NA	Chr01|20236387-20244368	NA	NA	NA	NA	NA	NA	NA	NA	NA	NA	NA	NA	NA	NA	NA	NA	NA	NA	NA	NA	NA	NA	NA	NA	NA	NA
Chr01	20827937	20830131	INV0100800	2194	NA	NA	NA	NA	NA	NA	NA	NA	Chr01|22148486-22150586	NA	NA	NA	NA	NA	Chr01|22284371-22286224	NA	NA	NA	NA	NA	NA	NA	NA	NA	NA	NA	NA	NA	NA	NA	NA	NA	NA	NA	NA	NA	NA	NA	NA	NA	NA	NA	NA	NA	NA
Chr01	21275540	21279189	INV0100810	3649	NA	NA	NA	NA	NA	NA	Chr01|22088222-22091867	Chr01|22851850-22855495	Chr01|22505388-22509033	Chr01|22480760-22484405	Chr01|22360256-22363901	Chr01|22540809-22544454	Chr01|22298473-22302118	Chr01|22494037-22497682	NA	NA	NA	NA	NA	NA	NA	NA	NA	NA	NA	NA	NA	NA	NA	NA	NA	NA	NA	NA	NA	NA	NA	NA	NA	NA	Chr01|21519810-21523457	Chr01|22459604-22463349	Chr01|21049837-21053480	Chr01|22241429-22245074	NA
Chr01	21414714	21439298	INV0100820	24584	NA	NA	NA	NA	NA	NA	Chr01|22214806-22238009	Chr01|22978451-23001654	Chr01|22631968-22655171	Chr01|22607340-22630542	Chr01|22486780-22509982	Chr01|22667410-22690615	Chr01|22424983-22448186	Chr01|22620532-22643737	NA	NA	NA	NA	NA	NA	NA	NA	NA	NA	NA	NA	NA	NA	NA	NA	NA	NA	NA	NA	NA	NA	NA	NA	NA	NA	Chr01|21646050-21669264	NA	NA	Chr01|22367378-22390584	Chr01|22288069-22311276
Chr01	21508367	21510092	INV0100830	1725	NA	NA	NA	NA	NA	NA	Chr01|22292483-22294218	Chr01|23056133-23057868	Chr01|22709649-22711384	Chr01|22685031-22686766	Chr01|22575052-22576787	Chr01|22745081-22746816	Chr01|22502649-22504384	Chr01|22698110-22699845	NA	NA	NA	NA	NA	NA	NA	NA	NA	NA	NA	NA	NA	NA	NA	NA	NA	NA	NA	NA	NA	NA	NA	NA	NA	NA	Chr01|21734227-21735962	NA	NA	Chr01|22455565-22457300	Chr01|22365675-22367411
Chr01	21661378	21662234	INV0100840	856	NA	NA	NA	NA	NA	NA	Chr01|22564908-22565762	Chr01|23328562-23329416	Chr01|22982084-22982938	Chr01|22957559-22958413	NA	NA	NA	Chr01|22970809-22971664	Chr01|22870770-22871622	NA	NA	NA	NA	NA	NA	NA	NA	NA	NA	NA	NA	NA	NA	NA	NA	NA	NA	NA	NA	NA	NA	NA	NA	NA	NA	Chr01|22636126-22636980	NA	NA	Chr01|22637187-22638041
Chr01	21796247	21797157	INV0100850	910	Chr01|24089772-24090680	NA	NA	NA	NA	NA	NA	NA	NA	NA	NA	NA	NA	NA	NA	NA	NA	NA	NA	NA	NA	NA	NA	NA	NA	NA	NA	NA	NA	NA	NA	NA	NA	NA	NA	NA	NA	NA	NA	NA	NA	NA	NA	NA	NA
Chr01	22077421	22079508	INV0100860	2087	Chr01|24322699-24324813	NA	NA	NA	NA	NA	NA	NA	NA	NA	NA	NA	NA	NA	NA	NA	NA	NA	NA	NA	NA	NA	NA	NA	NA	NA	NA	NA	NA	NA	NA	NA	NA	NA	NA	NA	NA	NA	NA	NA	NA	NA	NA	NA	NA
Chr01	22638722	22639636	INV0100870	914	NA	NA	NA	NA	NA	NA	NA	NA	NA	NA	NA	NA	NA	NA	NA	NA	NA	NA	NA	NA	NA	NA	NA	NA	NA	NA	NA	NA	NA	NA	NA	NA	NA	NA	NA	NA	NA	NA	NA	NA	NA	NA	NA	NA	Chr01|23526547-23527455
Chr01	23323153	23323481	INV0100880	328	NA	NA	NA	Chr01|23986543-23986863	NA	NA	NA	NA	NA	NA	NA	NA	NA	NA	NA	NA	NA	NA	NA	NA	NA	NA	Chr01|23981791-23982111	Chr01|24333447-24333767	NA	NA	NA	NA	NA	NA	NA	NA	NA	NA	NA	NA	NA	NA	Chr01|23653238-23653558	NA	NA	NA	NA	NA	NA
Chr01	23653797	23654227	INV0100890	430	NA	Chr01|25597446-25597884	NA	NA	NA	NA	NA	NA	NA	NA	NA	NA	NA	NA	NA	NA	NA	NA	NA	NA	NA	NA	NA	NA	NA	NA	NA	NA	NA	NA	NA	NA	NA	NA	NA	NA	NA	NA	NA	NA	NA	NA	NA	NA	NA
Chr01	25755965	25757145	INV0100900	1180	NA	NA	NA	NA	NA	NA	NA	NA	NA	NA	NA	NA	NA	NA	NA	NA	NA	Chr01|23989738-23990918	NA	NA	NA	NA	NA	NA	NA	NA	NA	NA	NA	NA	NA	NA	NA	Chr01|26031768-26032948	NA	Chr01|25816899-25818079	NA	NA	NA	NA	NA	NA	NA	NA	NA
Chr01	28105438	28105807	INV0100910	369	Chr01|30672431-30672796	NA	NA	NA	NA	NA	NA	NA	NA	NA	NA	NA	NA	NA	NA	NA	NA	NA	NA	NA	NA	NA	NA	NA	NA	NA	NA	NA	NA	NA	NA	NA	NA	NA	NA	NA	NA	NA	NA	NA	NA	NA	NA	NA	NA
Chr01	28318036	28318866	INV0100920	830	NA	NA	NA	NA	NA	NA	NA	NA	NA	NA	NA	NA	NA	NA	NA	NA	NA	NA	NA	NA	NA	NA	NA	NA	NA	NA	NA	NA	NA	NA	NA	NA	NA	NA	NA	NA	NA	NA	NA	NA	NA	NA	NA	NA	NA
Chr01	28847989	28849651	INV0100930	1662	Chr01|31673339-31674969	NA	NA	NA	NA	NA	NA	NA	NA	NA	NA	NA	NA	NA	NA	NA	NA	NA	NA	NA	NA	NA	NA	NA	NA	NA	NA	NA	NA	NA	NA	NA	NA	NA	NA	NA	NA	NA	NA	NA	NA	NA	NA	NA	NA
Chr01	28985747	28989725	INV0100940	3978	NA	NA	NA	NA	Chr01|29113679-29117647	NA	NA	NA	NA	NA	NA	NA	NA	NA	NA	NA	NA	NA	NA	NA	NA	NA	NA	NA	NA	NA	NA	NA	NA	NA	NA	NA	NA	NA	NA	NA	NA	NA	NA	NA	NA	NA	NA	NA	NA
Chr01	30108162	30109042	INV0100950	880	NA	NA	NA	NA	NA	Chr01|30387568-30388452	NA	NA	NA	NA	NA	NA	Chr01|31328754-31329634	Chr01|31756814-31757694	NA	Chr01|29821695-29822575	Chr01|30569684-30570564	Chr01|28284817-28285697	Chr01|29578513-29579393	Chr01|30203478-30204362	Chr01|30166028-30166912	Chr01|30574449-30575333	NA	NA	NA	NA	NA	NA	NA	NA	NA	NA	NA	NA	NA	NA	NA	NA	NA	NA	NA	NA	Chr01|29692224-29693102	NA	NA
Chr01	30741965	30742545	INV0100960	580	NA	NA	NA	NA	NA	NA	NA	NA	NA	NA	NA	Chr01|32296004-32296581	NA	NA	NA	NA	NA	NA	NA	NA	NA	NA	NA	NA	NA	NA	NA	NA	NA	NA	NA	NA	NA	NA	NA	NA	NA	NA	NA	NA	NA	NA	NA	NA	NA
Chr01	31370150	31382906	INV0100970	12756	NA	NA	NA	NA	NA	NA	NA	NA	NA	NA	NA	NA	NA	NA	NA	NA	NA	NA	NA	NA	NA	NA	NA	NA	NA	NA	NA	NA	NA	NA	NA	NA	NA	NA	NA	NA	NA	NA	NA	NA	NA	NA	NA	NA	NA
Chr01	32082779	32084628	INV0100980	1849	NA	NA	NA	NA	NA	NA	NA	NA	NA	NA	NA	NA	NA	NA	NA	NA	NA	NA	NA	NA	NA	NA	NA	NA	NA	NA	NA	NA	NA	NA	NA	NA	NA	NA	NA	NA	NA	NA	NA	NA	NA	NA	NA	NA	NA
Chr01	32236004	32236245	INV0100990	241	NA	NA	Chr01|33285260-33285499	NA	NA	NA	NA	NA	NA	NA	NA	NA	NA	NA	NA	NA	NA	NA	NA	NA	NA	NA	NA	Chr01|33262484-33262723	NA	NA	NA	NA	NA	NA	NA	NA	NA	NA	NA	NA	NA	NA	NA	NA	NA	NA	NA	NA	NA
Chr01	32954644	33046037	INV0101000	91393	Chr01|37033078-37100127	NA	NA	NA	NA	NA	NA	NA	NA	NA	NA	NA	NA	NA	NA	NA	NA	NA	NA	NA	NA	NA	NA	NA	NA	NA	NA	NA	NA	NA	NA	NA	NA	NA	NA	NA	NA	NA	NA	NA	NA	NA	NA	NA	NA
Chr01	33494346	33597502	INV0101010	103156	Chr01|37613812-37630583	NA	NA	NA	NA	NA	NA	NA	NA	NA	NA	NA	NA	NA	NA	NA	NA	NA	NA	NA	NA	NA	NA	NA	NA	NA	NA	NA	NA	NA	NA	NA	NA	NA	NA	NA	NA	NA	NA	NA	NA	NA	NA	NA	NA
Chr01	34121219	34124594	INV0101020	3375	NA	NA	NA	NA	NA	NA	NA	NA	NA	NA	NA	NA	NA	NA	NA	NA	NA	NA	NA	NA	NA	NA	NA	Chr01|35122493-35125836	NA	NA	NA	NA	NA	NA	NA	NA	NA	NA	NA	NA	NA	NA	NA	NA	NA	NA	NA	NA	NA
Chr01	34121219	34125792	INV0101030	4573	NA	NA	NA	NA	NA	NA	NA	NA	NA	NA	NA	NA	NA	NA	NA	NA	NA	NA	NA	NA	NA	NA	NA	NA	Chr01|34797109-34801648	NA	NA	NA	NA	NA	Chr01|34497237-34501775	NA	NA	NA	NA	NA	NA	NA	NA	NA	NA	NA	NA	NA	NA
Chr01	34121219	34126351	INV0101040	5137	NA	NA	Chr01|35126125-35133377	NA	Chr01|34281660-34288901	NA	NA	NA	NA	NA	NA	NA	NA	NA	NA	NA	NA	NA	NA	NA	NA	NA	NA	NA	NA	Chr01|34979350-34986603	NA	NA	NA	NA	NA	NA	NA	NA	NA	NA	NA	NA	NA	NA	NA	NA	NA	NA	NA
Chr01	35088155	35088360	INV0101050	205	NA	NA	NA	NA	NA	NA	NA	NA	NA	NA	Chr01|36660177-36660381	NA	NA	NA	NA	NA	NA	NA	NA	NA	NA	NA	NA	NA	NA	NA	NA	NA	NA	NA	NA	NA	NA	NA	NA	NA	NA	NA	NA	NA	NA	NA	NA	NA	NA
Chr01	35405449	35406181	INV0101060	732	NA	NA	NA	NA	NA	NA	NA	NA	NA	NA	Chr01|36961461-36962231	NA	NA	NA	NA	NA	NA	NA	NA	NA	NA	NA	NA	NA	NA	NA	NA	NA	NA	NA	NA	NA	NA	NA	NA	NA	NA	NA	NA	NA	NA	NA	NA	NA	NA
Chr01	35752526	35752826	INV0101070	300	NA	NA	NA	NA	NA	NA	NA	NA	NA	NA	NA	NA	NA	NA	NA	NA	NA	NA	NA	NA	Chr01|35881301-35881601	NA	NA	NA	NA	NA	NA	NA	NA	NA	NA	NA	NA	NA	NA	NA	NA	NA	NA	NA	NA	NA	NA	NA	NA
Chr01	36876214	36879204	INV0101080	2990	NA	NA	NA	NA	NA	NA	NA	NA	NA	NA	NA	NA	NA	NA	NA	NA	NA	NA	NA	NA	NA	NA	NA	NA	NA	NA	NA	Chr01|37271554-37274544	NA	NA	NA	NA	NA	NA	NA	NA	NA	NA	NA	NA	NA	NA	NA	NA	NA
Chr01	37858913	37862028	INV0101090	3115	NA	NA	NA	NA	NA	NA	Chr01|38935037-38938152	Chr01|39619632-39622747	Chr01|38981388-38984503	NA	NA	Chr01|39410975-39414090	NA	Chr01|39440426-39443539	NA	NA	NA	NA	NA	NA	NA	NA	NA	NA	NA	NA	NA	NA	NA	NA	NA	NA	NA	NA	NA	NA	NA	Chr01|38829238-38832353	NA	NA	NA	NA	Chr01|37390196-37393313	Chr01|38998572-39001689	NA
Chr01	37861039	37863797	INV0101100	2758	NA	NA	NA	NA	NA	NA	NA	NA	NA	Chr01|39416422-39419165	Chr01|39362838-39365583	NA	Chr01|39030355-39033098	NA	Chr01|39481377-39484120	NA	NA	NA	NA	NA	NA	NA	NA	NA	NA	NA	NA	NA	NA	NA	NA	NA	NA	NA	NA	NA	NA	NA	NA	NA	NA	NA	NA	NA	NA
Chr01	38131781	38132145	INV0101110	364	NA	NA	NA	NA	NA	NA	NA	NA	NA	NA	NA	NA	NA	NA	NA	NA	NA	NA	NA	NA	NA	NA	NA	NA	NA	NA	NA	NA	NA	NA	NA	NA	NA	NA	NA	NA	NA	NA	NA	NA	NA	NA	NA	NA	Chr01|39106130-39106496
Chr01	38219871	38220778	INV0101120	907	NA	NA	NA	NA	NA	NA	NA	NA	NA	NA	NA	NA	NA	NA	NA	NA	NA	NA	NA	NA	NA	NA	NA	NA	NA	NA	NA	NA	NA	NA	NA	NA	NA	NA	NA	NA	NA	NA	NA	NA	NA	NA	NA	NA	NA
Chr01	39179260	39179565	INV0101130	305	NA	NA	NA	NA	NA	NA	NA	NA	NA	NA	NA	NA	NA	NA	NA	NA	NA	Chr01|37337854-37338157	NA	NA	Chr01|39344265-39344568	NA	NA	NA	NA	NA	NA	NA	NA	NA	NA	NA	NA	NA	NA	NA	NA	NA	NA	NA	NA	NA	NA	NA	NA
Chr01	39179260	39179604	INV0101140	343	NA	NA	NA	NA	NA	NA	NA	NA	NA	NA	NA	NA	NA	NA	NA	NA	NA	NA	Chr01|38536806-38537161	NA	NA	NA	NA	NA	NA	NA	NA	NA	NA	NA	NA	NA	NA	NA	NA	NA	NA	NA	NA	NA	NA	NA	NA	NA	NA
Chr01	39179260	39182947	INV0101150	3687	NA	NA	NA	NA	NA	NA	NA	NA	NA	NA	NA	NA	NA	NA	NA	NA	NA	NA	NA	NA	NA	NA	NA	NA	NA	NA	NA	NA	NA	NA	NA	NA	NA	NA	NA	NA	NA	NA	NA	NA	Chr01|39509258-39512933	NA	NA	NA	NA
Chr01	39180113	39182947	INV0101160	2834	NA	NA	NA	NA	NA	NA	NA	NA	NA	NA	NA	NA	NA	NA	NA	NA	NA	NA	NA	NA	NA	NA	NA	NA	Chr01|39877165-39880000	NA	NA	NA	NA	NA	NA	NA	NA	NA	NA	NA	NA	NA	NA	NA	NA	NA	Chr01|38754234-38757069	NA	NA
Chr01	39322848	39329824	INV0101170	6976	NA	NA	NA	NA	NA	NA	Chr01|40433063-40436291	NA	Chr01|40479494-40482720	NA	Chr01|40892840-40896066	NA	NA	NA	Chr01|41004922-41008148	NA	NA	NA	NA	Chr01|39541691-39548648	Chr01|39496920-39503977	NA	NA	NA	NA	NA	NA	NA	NA	NA	NA	NA	NA	NA	NA	NA	NA	NA	NA	NA	NA	NA	NA	NA	NA
Chr01	39322908	39329824	INV0101180	6916	NA	NA	NA	NA	NA	NA	NA	NA	NA	NA	NA	NA	NA	NA	NA	Chr01|39041169-39048083	Chr01|39753000-39759915	Chr01|37485676-37518525	Chr01|38689327-38696344	NA	NA	NA	NA	NA	NA	NA	NA	NA	NA	NA	NA	NA	NA	NA	NA	NA	NA	NA	NA	NA	NA	NA	NA	NA	NA
Chr01	39325240	39329824	INV0101190	4584	NA	NA	NA	NA	NA	NA	NA	NA	NA	NA	NA	NA	NA	NA	NA	NA	NA	NA	NA	NA	NA	NA	NA	NA	NA	NA	NA	NA	NA	NA	NA	NA	NA	NA	NA	NA	NA	NA	NA	NA	Chr01|39664981-39669547	NA	NA	NA	NA
Chr01	39604628	39605020	INV0101200	392	Chr01|44638775-44639169	NA	NA	NA	NA	NA	NA	NA	NA	NA	NA	NA	NA	NA	NA	NA	NA	NA	NA	NA	NA	NA	NA	NA	NA	NA	NA	NA	NA	NA	NA	NA	NA	NA	NA	NA	NA	NA	NA	NA	NA	NA	NA	NA	NA
Chr01	41005552	41124718	INV0101210	119166	Chr01|46151111-46266301	NA	NA	NA	NA	NA	NA	NA	NA	NA	NA	NA	NA	NA	NA	NA	NA	NA	NA	NA	NA	NA	NA	NA	NA	NA	NA	NA	NA	NA	NA	NA	NA	NA	NA	NA	NA	NA	NA	NA	NA	NA	NA	NA	NA
Chr01	41585927	41598392	INV0101220	12465	Chr01|46648522-46651890	NA	NA	NA	NA	NA	NA	NA	NA	NA	NA	NA	NA	NA	NA	NA	NA	NA	NA	NA	NA	NA	NA	NA	NA	NA	NA	NA	NA	NA	NA	NA	NA	NA	NA	NA	NA	NA	NA	NA	NA	NA	NA	NA	NA
Chr01	42045053	42045883	INV0101230	830	NA	NA	NA	NA	NA	NA	NA	NA	NA	NA	NA	NA	NA	NA	NA	NA	NA	NA	Chr01|41419623-41420458	NA	NA	NA	NA	NA	NA	NA	NA	NA	NA	NA	NA	NA	NA	NA	NA	NA	NA	NA	NA	NA	NA	NA	NA	NA	NA
Chr01	42476611	42476731	INV0101240	120	Chr01|47549783-47549902	NA	NA	NA	NA	NA	NA	NA	NA	NA	NA	NA	NA	NA	NA	NA	NA	NA	NA	NA	NA	NA	NA	NA	NA	NA	NA	NA	NA	NA	NA	NA	NA	NA	NA	NA	NA	NA	NA	NA	NA	NA	NA	NA	NA
Chr02	67063	70461	INV0200010	3398	NA	NA	NA	NA	NA	NA	NA	NA	NA	NA	NA	NA	Chr02|83900-87276	Chr02|78896-82272	NA	NA	NA	NA	NA	Chr02|75869-79246	Chr02|103030-106407	NA	NA	NA	NA	NA	NA	NA	NA	NA	NA	NA	NA	NA	NA	NA	NA	NA	NA	NA	NA	NA	NA	NA	Chr02|71728-75102
Chr02	424026	435994	INV0200020	11968	Chr02|375185-381066	NA	NA	NA	NA	NA	NA	NA	NA	NA	NA	NA	NA	NA	NA	NA	NA	NA	NA	NA	NA	NA	NA	NA	NA	NA	NA	NA	NA	NA	NA	NA	NA	NA	NA	NA	NA	NA	NA	NA	NA	NA	NA	NA	NA
Chr02	446292	454570	INV0200030	8278	NA	Chr02|475554-488151	NA	NA	NA	NA	NA	NA	NA	NA	NA	NA	NA	NA	NA	NA	NA	NA	NA	NA	NA	NA	NA	NA	NA	NA	NA	NA	NA	NA	NA	NA	NA	NA	NA	NA	NA	NA	NA	NA	NA	NA	NA	NA	NA
Chr02	533664	534152	INV0200040	488	NA	NA	NA	NA	NA	NA	NA	NA	NA	NA	NA	NA	NA	NA	NA	NA	NA	NA	NA	NA	NA	Chr02|543197-543686	NA	NA	NA	NA	NA	NA	NA	NA	NA	NA	NA	NA	NA	NA	NA	NA	NA	NA	NA	NA	NA	NA	NA
Chr02	618379	618816	INV0200050	437	NA	NA	NA	NA	NA	NA	NA	Chr02|557280-557718	NA	NA	NA	NA	NA	NA	NA	NA	NA	NA	NA	NA	NA	NA	NA	NA	NA	NA	NA	NA	NA	NA	NA	NA	NA	NA	NA	NA	NA	NA	NA	NA	NA	NA	NA	NA	NA
Chr02	655419	668963	INV0200060	13544	NA	Chr02|645465-658945	Chr02|654788-668230	NA	NA	NA	NA	Chr02|590734-604246	NA	NA	Chr02|638270-651757	Chr02|643335-656777	Chr02|677737-691191	NA	Chr02|640808-654356	Chr02|605213-618759	Chr02|650703-664248	NA	NA	NA	NA	NA	NA	NA	NA	NA	NA	NA	NA	NA	NA	NA	NA	NA	NA	NA	NA	NA	NA	NA	NA	NA	NA	Chr02|650036-663581	NA
Chr02	1930163	1930335	INV0200070	172	Chr02|1880364-1880535	NA	NA	NA	NA	NA	NA	NA	NA	NA	NA	NA	NA	NA	NA	NA	NA	NA	NA	NA	NA	NA	NA	NA	NA	NA	NA	NA	NA	NA	NA	NA	NA	NA	NA	NA	NA	NA	NA	NA	NA	NA	NA	NA	NA
Chr02	2065622	2066195	INV0200080	573	Chr02|2035144-2035954	NA	NA	NA	NA	NA	NA	NA	NA	NA	NA	NA	NA	NA	NA	NA	NA	NA	NA	NA	NA	NA	NA	NA	NA	NA	NA	NA	NA	NA	NA	NA	NA	NA	NA	NA	NA	NA	NA	NA	NA	NA	NA	NA	NA
Chr02	2312151	2410417	INV0200090	98266	Chr02|2223103-2412472	NA	NA	NA	NA	NA	NA	NA	NA	NA	NA	NA	NA	NA	NA	NA	NA	NA	NA	NA	NA	NA	NA	NA	NA	NA	NA	NA	NA	NA	NA	NA	NA	NA	NA	NA	NA	NA	NA	NA	NA	NA	NA	NA	NA
Chr02	2427162	2427655	INV0200100	493	NA	NA	NA	NA	NA	NA	NA	NA	NA	NA	NA	NA	NA	NA	NA	NA	NA	NA	NA	NA	NA	NA	NA	NA	NA	NA	NA	NA	NA	NA	NA	NA	NA	NA	NA	NA	NA	NA	NA	NA	NA	NA	NA	NA	NA
Chr02	2515842	2516386	INV0200110	544	NA	NA	NA	NA	NA	NA	NA	NA	NA	NA	NA	NA	NA	NA	NA	NA	NA	NA	NA	NA	NA	NA	NA	NA	NA	NA	NA	NA	NA	NA	NA	NA	NA	NA	NA	NA	NA	NA	Chr02|2546558-2547081	NA	NA	NA	NA	NA	NA
Chr02	3269913	3279456	INV0200120	9543	NA	NA	NA	NA	NA	NA	NA	NA	NA	NA	Chr02|3405352-3415011	NA	NA	NA	NA	NA	NA	NA	NA	NA	NA	NA	NA	NA	NA	NA	NA	NA	NA	NA	NA	NA	NA	NA	NA	NA	NA	NA	NA	NA	NA	NA	NA	NA	NA
Chr02	3669456	3674389	INV0200130	4933	NA	NA	NA	NA	NA	NA	NA	NA	NA	NA	NA	NA	NA	NA	NA	Chr02|3553293-3558237	Chr02|3568184-3573130	NA	Chr02|3587235-3592279	NA	NA	NA	NA	NA	NA	NA	NA	NA	NA	NA	NA	NA	NA	NA	NA	NA	NA	NA	NA	NA	NA	NA	NA	NA	NA
Chr02	4564632	4650008	INV0200140	85376	Chr02|4289949-4387878	NA	NA	NA	NA	NA	NA	NA	NA	NA	NA	NA	NA	NA	NA	NA	NA	NA	NA	NA	NA	NA	NA	NA	NA	NA	NA	NA	NA	NA	NA	NA	NA	NA	NA	NA	NA	NA	NA	NA	NA	NA	NA	NA	NA
Chr02	5080216	5081935	INV0200150	1719	NA	NA	NA	NA	NA	NA	NA	NA	NA	NA	NA	NA	NA	NA	NA	NA	NA	NA	NA	NA	NA	NA	NA	NA	NA	NA	NA	NA	NA	NA	NA	NA	NA	NA	NA	NA	NA	Chr02|5104085-5105760	NA	NA	NA	NA	NA	NA	NA
Chr02	6675203	6676130	INV0200160	927	NA	NA	NA	NA	NA	NA	NA	NA	NA	NA	NA	NA	NA	NA	NA	NA	NA	NA	NA	NA	NA	NA	NA	NA	NA	NA	NA	NA	NA	NA	NA	NA	NA	NA	Chr02|6657146-6658072	NA	NA	NA	NA	NA	NA	NA	NA	NA	NA
Chr02	6857575	6857859	INV0200170	284	NA	NA	Chr02|6961513-6961799	Chr02|7004773-7005059	Chr02|6912761-6913047	NA	NA	NA	Chr02|6854405-6854691	NA	NA	NA	NA	NA	NA	Chr02|6759436-6759722	Chr02|6897829-6898115	Chr02|7030100-7030386	Chr02|6925190-6925476	Chr02|6772896-6773182	Chr02|6580074-6580360	Chr02|6832789-6833075	Chr02|6917002-6917288	NA	NA	Chr02|6940081-6940367	NA	NA	NA	NA	NA	NA	NA	NA	Chr02|6889176-6889462	NA	NA	Chr02|6952692-6952978	Chr02|6959423-6959709	NA	NA	Chr02|6845162-6845448	NA	NA	NA
Chr02	7285994	7286600	INV0200180	606	NA	Chr02|7758962-7759575	NA	NA	NA	NA	NA	NA	NA	NA	NA	NA	NA	NA	NA	NA	NA	NA	NA	NA	NA	NA	NA	NA	NA	NA	NA	NA	NA	NA	NA	NA	NA	NA	NA	NA	NA	NA	NA	NA	NA	NA	NA	NA	NA
Chr02	7321314	7414697	INV0200190	93383	Chr02|7597166-7704356	NA	NA	NA	NA	NA	NA	NA	NA	NA	NA	NA	NA	NA	NA	NA	NA	NA	NA	NA	NA	NA	NA	NA	NA	NA	NA	NA	NA	NA	NA	NA	NA	NA	NA	NA	NA	NA	NA	NA	NA	NA	NA	NA	NA
Chr02	7513929	7515159	INV0200200	1230	NA	NA	NA	NA	Chr02|7558374-7559606	NA	NA	NA	NA	NA	NA	NA	NA	NA	NA	NA	NA	NA	NA	NA	NA	NA	NA	NA	NA	NA	NA	NA	NA	NA	NA	NA	NA	NA	NA	NA	NA	NA	NA	NA	NA	NA	NA	NA	NA
Chr02	7797278	7798740	INV0200210	1462	NA	NA	NA	NA	NA	NA	NA	NA	NA	NA	NA	NA	NA	NA	NA	NA	NA	NA	NA	NA	NA	Chr02|7769929-7771392	NA	NA	NA	NA	NA	NA	NA	NA	NA	NA	NA	NA	NA	NA	NA	NA	NA	NA	NA	NA	NA	NA	NA
Chr02	8282246	8286680	INV0200220	4434	NA	Chr02|8741253-8745913	NA	NA	NA	NA	NA	NA	NA	NA	NA	NA	NA	NA	NA	NA	NA	NA	NA	NA	NA	NA	NA	NA	NA	NA	NA	NA	NA	NA	NA	NA	NA	NA	NA	NA	NA	NA	NA	NA	NA	NA	NA	NA	NA
Chr02	8458213	8465633	INV0200230	7420	NA	NA	NA	NA	NA	NA	NA	NA	NA	NA	NA	NA	NA	NA	NA	NA	NA	NA	NA	NA	NA	NA	NA	NA	NA	NA	NA	NA	NA	NA	NA	NA	NA	NA	NA	NA	NA	NA	NA	NA	NA	NA	NA	NA	NA
Chr02	8458213	8467486	INV0200240	9273	NA	NA	NA	NA	NA	NA	Chr02|8608605-8617868	Chr02|8696534-8705787	Chr02|8615232-8624485	NA	NA	NA	NA	Chr02|8906094-8915347	NA	NA	NA	NA	NA	NA	NA	NA	NA	NA	NA	NA	NA	NA	NA	NA	NA	NA	NA	NA	NA	NA	NA	NA	NA	NA	NA	NA	NA	NA	NA
Chr02	8458616	8467083	INV0200250	8467	NA	Chr02|8927665-8935070	NA	NA	NA	NA	NA	NA	NA	Chr02|8765307-8772711	Chr02|8977979-8985382	NA	NA	NA	NA	NA	NA	NA	NA	NA	NA	Chr02|8414685-8422090	NA	NA	Chr02|8512240-8519644	NA	NA	NA	NA	NA	NA	NA	NA	NA	NA	NA	NA	NA	NA	NA	NA	NA	Chr02|8459965-8467368	NA	NA
Chr02	8459881	8467486	INV0200260	7605	NA	NA	NA	NA	NA	NA	NA	NA	NA	NA	NA	NA	NA	NA	NA	NA	NA	NA	NA	NA	NA	NA	NA	NA	NA	NA	NA	NA	NA	NA	NA	NA	NA	NA	NA	NA	NA	NA	NA	NA	NA	NA	NA	NA	NA
Chr02	8460152	8467486	INV0200270	7334	NA	NA	NA	NA	NA	NA	NA	NA	NA	NA	NA	NA	NA	NA	NA	NA	NA	NA	NA	NA	NA	NA	NA	NA	NA	NA	NA	NA	NA	NA	NA	NA	NA	NA	NA	NA	NA	NA	NA	NA	Chr02|8756556-8763882	NA	NA	NA	NA
Chr02	8864848	8865023	INV0200280	175	NA	Chr02|9303093-9303268	NA	NA	NA	NA	NA	Chr02|9027153-9027328	Chr02|9082066-9082241	NA	NA	NA	NA	Chr02|9226780-9226955	NA	NA	NA	NA	NA	NA	NA	NA	NA	NA	NA	NA	Chr02|9165396-9165571	NA	NA	NA	NA	NA	NA	NA	NA	NA	NA	NA	NA	NA	NA	NA	NA	NA	NA
Chr02	9091277	9097003	INV0200290	5726	NA	NA	NA	NA	NA	Chr02|8983302-8989028	NA	NA	NA	NA	NA	NA	NA	NA	NA	NA	NA	NA	NA	NA	Chr02|8818960-8824677	NA	NA	NA	NA	NA	NA	NA	NA	Chr02|9107543-9113261	NA	NA	Chr02|9111524-9117245	NA	NA	NA	NA	Chr02|9091209-9096934	NA	Chr02|9085902-9091723	NA	Chr02|9031999-9037718	NA	NA	NA
Chr02	9093076	9097003	INV0200300	3927	NA	NA	NA	NA	NA	NA	NA	NA	NA	NA	NA	NA	NA	NA	NA	NA	NA	NA	NA	NA	NA	NA	NA	NA	NA	NA	NA	NA	NA	NA	NA	NA	NA	NA	NA	NA	NA	NA	Chr02|9165446-9169366	NA	NA	NA	NA	NA	NA
Chr02	9093559	9097003	INV0200310	3444	NA	NA	NA	NA	NA	NA	NA	NA	NA	NA	NA	NA	NA	NA	NA	NA	NA	NA	NA	NA	NA	NA	NA	NA	NA	NA	NA	NA	NA	NA	NA	NA	NA	NA	Chr02|9084270-9087713	NA	NA	NA	NA	NA	NA	NA	NA	NA	NA
Chr02	9578102	9586257	INV0200320	8155	NA	NA	NA	NA	NA	NA	NA	NA	NA	NA	NA	NA	NA	NA	NA	NA	NA	NA	NA	NA	NA	NA	NA	NA	Chr02|9581270-9589423	NA	NA	NA	NA	NA	NA	NA	NA	NA	NA	NA	NA	NA	NA	NA	NA	NA	NA	NA	NA
Chr02	9578102	9586636	INV0200330	8534	NA	NA	NA	NA	NA	NA	NA	NA	NA	NA	NA	NA	NA	NA	NA	NA	NA	NA	NA	NA	NA	Chr02|9485790-9494321	NA	NA	NA	NA	NA	NA	NA	NA	NA	Chr02|10177596-10186122	NA	NA	NA	NA	NA	NA	NA	NA	NA	NA	NA	NA	NA
Chr02	9578102	9586912	INV0200340	8810	NA	NA	NA	NA	NA	NA	NA	NA	NA	NA	NA	NA	NA	NA	NA	NA	NA	NA	NA	NA	NA	NA	NA	NA	NA	NA	NA	NA	NA	NA	NA	NA	NA	Chr02|9663646-9672452	NA	NA	NA	NA	NA	NA	NA	NA	NA	NA	NA
Chr02	9578102	9587250	INV0200350	9148	NA	NA	NA	NA	NA	NA	NA	NA	NA	NA	NA	NA	NA	NA	NA	NA	NA	NA	NA	NA	Chr02|9345060-9354205	NA	NA	NA	NA	NA	NA	NA	NA	NA	NA	NA	NA	NA	NA	NA	NA	NA	NA	NA	NA	NA	NA	NA	NA
Chr02	9578102	9587377	INV0200360	9275	NA	NA	NA	NA	NA	NA	NA	NA	NA	NA	NA	NA	NA	NA	NA	NA	NA	NA	NA	NA	NA	NA	NA	NA	NA	NA	NA	NA	NA	NA	NA	NA	NA	NA	NA	NA	NA	NA	NA	NA	NA	NA	NA	NA	NA
Chr02	9578102	9587447	INV0200370	9345	NA	NA	NA	NA	NA	NA	NA	NA	NA	NA	NA	NA	NA	NA	NA	NA	NA	NA	NA	NA	NA	NA	NA	Chr02|9621974-9631318	NA	NA	NA	NA	NA	NA	NA	NA	Chr02|9637940-9647280	NA	NA	NA	NA	NA	NA	NA	NA	NA	NA	NA	NA
Chr02	9578102	9589085	INV0200380	10983	NA	NA	NA	NA	NA	NA	NA	NA	NA	NA	NA	NA	NA	NA	NA	NA	NA	NA	NA	NA	NA	NA	NA	NA	NA	NA	NA	NA	NA	NA	NA	NA	NA	NA	NA	NA	NA	Chr02|9622344-9633327	NA	NA	NA	NA	NA	NA	NA
Chr02	9578102	9590396	INV0200390	12294	NA	NA	Chr02|9619226-9631518	Chr02|9673249-9685543	Chr02|9556304-9568590	Chr02|9507436-9519730	NA	NA	Chr02|9582607-9594901	Chr02|9612941-9625235	Chr02|9788064-9800300	NA	Chr02|9483972-9496261	NA	Chr02|9422365-9434659	NA	Chr02|9545679-9557973	NA	NA	NA	NA	NA	Chr02|9565638-9577928	NA	NA	NA	Chr02|9671066-9683349	Chr02|9574300-9586591	Chr02|9640893-9653185	Chr02|9631135-9643427	Chr02|9601469-9613763	NA	NA	NA	NA	NA	NA	NA	NA	NA	NA	NA	Chr02|9252980-9265270	NA	NA
Chr02	9581051	9590396	INV0200400	9344	NA	NA	NA	NA	NA	NA	NA	NA	NA	NA	NA	NA	NA	NA	NA	NA	NA	NA	NA	NA	NA	NA	NA	NA	NA	NA	NA	NA	NA	NA	NA	NA	NA	NA	NA	NA	NA	NA	Chr02|9688287-9697641	NA	NA	Chr02|9555197-9564541	NA	Chr02|9585015-9594363	NA
Chr02	9581584	9590396	INV0200410	8814	NA	NA	NA	NA	NA	NA	NA	NA	NA	NA	NA	NA	NA	NA	NA	NA	NA	NA	NA	NA	NA	NA	NA	NA	NA	Chr02|9611622-9620433	NA	NA	NA	NA	NA	NA	NA	NA	NA	NA	NA	NA	NA	NA	NA	NA	NA	NA	NA
Chr02	9581862	9590396	INV0200420	8534	NA	NA	NA	NA	NA	NA	NA	NA	NA	NA	NA	NA	NA	NA	NA	NA	NA	NA	NA	NA	NA	NA	NA	NA	NA	NA	NA	NA	NA	NA	NA	NA	NA	NA	Chr02|9645184-9653725	NA	NA	NA	NA	NA	NA	NA	NA	NA	NA
Chr02	9583711	9588563	INV0200430	4852	NA	NA	NA	NA	NA	NA	NA	NA	NA	NA	NA	NA	NA	NA	NA	NA	NA	NA	NA	NA	NA	NA	NA	NA	NA	NA	NA	NA	NA	NA	NA	NA	NA	NA	NA	NA	NA	NA	NA	NA	NA	NA	NA	NA	Chr02|9782823-9787680
Chr02	9583711	9590396	INV0200440	6685	NA	NA	NA	NA	NA	NA	NA	NA	NA	NA	NA	NA	NA	NA	NA	Chr02|9485906-9492595	NA	Chr02|9705276-9711968	Chr02|9556227-9562921	Chr02|9450431-9457120	NA	NA	NA	NA	NA	NA	NA	NA	NA	NA	NA	NA	NA	NA	NA	NA	NA	NA	NA	NA	NA	NA	NA	NA	NA
Chr02	9738092	9759617	INV0200450	21525	NA	NA	NA	NA	NA	NA	NA	NA	NA	NA	Chr02|9981162-9993831	NA	NA	NA	NA	NA	NA	NA	NA	NA	NA	NA	NA	NA	NA	NA	NA	NA	NA	NA	NA	NA	NA	NA	NA	NA	NA	NA	NA	NA	NA	NA	NA	NA	NA
Chr02	9909406	9962306	INV0200460	52900	NA	NA	Chr02|9947218-9999954	Chr02|10005239-10057980	Chr02|9888653-9941387	Chr02|9839241-9891974	NA	NA	Chr02|9914524-9967285	Chr02|9945657-9998391	NA	NA	NA	NA	NA	NA	NA	NA	NA	NA	NA	NA	Chr02|9898002-9950740	NA	NA	Chr02|9943971-9996669	NA	Chr02|9906348-9959078	NA	Chr02|9921873-9974589	NA	NA	NA	NA	NA	NA	NA	Chr02|9953250-10005994	NA	NA	NA	NA	Chr02|9585167-9637883	NA	NA
Chr02	9909406	9963907	INV0200470	54501	NA	NA	NA	NA	NA	NA	Chr02|9720645-9789669	Chr02|9748760-9817788	NA	NA	Chr02|10244998-10314022	NA	NA	Chr02|9938606-10007636	NA	NA	NA	NA	NA	NA	NA	NA	NA	NA	NA	NA	NA	NA	NA	NA	NA	NA	NA	NA	NA	NA	NA	NA	NA	NA	NA	NA	NA	NA	NA
Chr02	9910071	9962306	INV0200480	52235	NA	NA	NA	NA	NA	NA	NA	NA	NA	NA	NA	NA	NA	NA	NA	NA	NA	NA	NA	NA	NA	NA	NA	NA	NA	NA	Chr02|10003588-10055659	NA	NA	NA	NA	NA	NA	NA	NA	NA	NA	NA	NA	NA	NA	NA	NA	NA	NA
Chr02	9912478	9962306	INV0200490	49828	NA	Chr02|10104760-10164734	NA	NA	NA	NA	NA	NA	NA	NA	NA	NA	NA	NA	NA	NA	NA	NA	NA	NA	NA	NA	NA	NA	NA	NA	NA	NA	NA	NA	NA	NA	NA	NA	NA	NA	NA	NA	NA	NA	NA	NA	NA	NA	NA
Chr02	9916814	9963907	INV0200500	47093	NA	NA	NA	NA	NA	NA	NA	NA	NA	NA	NA	NA	NA	NA	NA	NA	NA	NA	NA	NA	NA	NA	NA	NA	NA	NA	NA	NA	NA	NA	NA	NA	NA	NA	NA	NA	NA	NA	NA	NA	NA	NA	NA	NA	NA
Chr02	10641114	10822742	INV0200510	181628	NA	NA	NA	NA	NA	NA	NA	NA	NA	NA	NA	NA	NA	NA	NA	NA	Chr02|10561596-10787989	Chr02|10644868-10871273	NA	NA	NA	NA	NA	NA	NA	NA	NA	NA	NA	NA	NA	NA	NA	NA	NA	NA	NA	NA	NA	NA	NA	NA	NA	NA	NA
Chr02	11250259	11250738	INV0200520	479	Chr02|12003827-12004314	NA	NA	NA	NA	NA	NA	NA	NA	NA	NA	NA	NA	NA	NA	NA	NA	NA	NA	NA	NA	NA	NA	NA	NA	NA	NA	NA	NA	NA	NA	NA	NA	NA	NA	NA	NA	NA	NA	NA	NA	NA	NA	NA	NA
Chr02	11376875	11379391	INV0200530	2516	Chr02|12151048-12153490	NA	NA	NA	NA	NA	NA	NA	NA	NA	NA	NA	NA	NA	NA	NA	NA	NA	NA	NA	NA	NA	NA	NA	NA	NA	NA	NA	NA	NA	NA	NA	NA	NA	NA	NA	NA	NA	NA	NA	NA	NA	NA	NA	NA
Chr02	11524141	11536805	INV0200540	12664	NA	NA	NA	NA	NA	NA	NA	NA	NA	NA	NA	NA	NA	NA	NA	NA	NA	NA	NA	NA	NA	NA	NA	NA	NA	NA	NA	NA	NA	NA	NA	NA	NA	NA	NA	NA	NA	NA	NA	NA	NA	NA	NA	NA	NA
Chr02	11528725	11533237	INV0200550	4512	NA	Chr02|11882731-11893777	NA	NA	NA	NA	Chr02|11484872-11489385	Chr02|11415776-11420302	Chr02|11533855-11538381	Chr02|11630413-11634939	Chr02|11864933-11869459	Chr02|11384731-11389257	Chr02|11582196-11586721	Chr02|11664693-11669226	Chr02|11552403-11556903	Chr02|11463734-11468260	Chr02|11595950-11600479	Chr02|11678878-11683409	NA	NA	NA	NA	NA	NA	NA	NA	NA	NA	NA	NA	NA	NA	NA	NA	NA	NA	NA	NA	NA	NA	Chr02|11573832-11578359	Chr02|11593507-11598120	Chr02|11269049-11273576	NA	Chr02|11755283-11759814
Chr02	11528884	11533237	INV0200560	4353	NA	NA	NA	NA	NA	NA	NA	NA	NA	NA	NA	NA	NA	NA	NA	NA	NA	NA	NA	NA	NA	NA	NA	NA	NA	NA	NA	NA	NA	NA	NA	NA	NA	NA	NA	NA	NA	NA	NA	NA	NA	NA	NA	Chr02|11709176-11713530	NA
Chr02	11529059	11533237	INV0200570	4178	NA	NA	NA	NA	NA	NA	NA	NA	NA	NA	NA	NA	NA	NA	NA	NA	NA	NA	Chr02|11571552-11575745	NA	NA	NA	NA	NA	NA	NA	NA	NA	NA	NA	NA	NA	NA	NA	NA	NA	NA	NA	NA	NA	NA	NA	NA	NA	NA
Chr02	11861155	11884030	INV0200580	22875	Chr02|12712662-12789815	NA	NA	NA	NA	NA	NA	NA	NA	NA	NA	NA	NA	NA	NA	NA	NA	NA	NA	NA	NA	NA	NA	NA	NA	NA	NA	NA	NA	NA	NA	NA	NA	NA	NA	NA	NA	NA	NA	NA	NA	NA	NA	NA	NA
Chr02	12758088	12772011	INV0200590	13923	NA	Chr02|13294330-13310789	NA	NA	NA	NA	NA	NA	NA	NA	NA	NA	NA	NA	NA	NA	NA	NA	NA	NA	NA	NA	NA	NA	NA	NA	NA	NA	NA	NA	NA	NA	NA	NA	NA	NA	NA	NA	NA	NA	NA	NA	NA	NA	NA
Chr02	12758358	12772011	INV0200600	13653	NA	NA	NA	NA	NA	NA	NA	NA	NA	NA	NA	NA	NA	NA	NA	NA	NA	NA	NA	NA	NA	Chr02|12697117-12713130	NA	NA	NA	NA	NA	NA	NA	NA	NA	NA	NA	NA	NA	NA	NA	NA	NA	NA	NA	NA	NA	NA	NA
Chr02	12767264	12772011	INV0200610	4747	NA	NA	NA	NA	NA	NA	Chr02|12817779-12822021	Chr02|12749249-12753491	Chr02|12867615-12871857	Chr02|12955717-12959959	Chr02|13165054-13169296	Chr02|12693747-12697989	Chr02|12915533-12919775	Chr02|12966955-12971197	Chr02|12909040-12913282	NA	Chr02|12931311-12935553	NA	Chr02|12858074-12862316	NA	NA	NA	NA	NA	NA	NA	NA	NA	NA	NA	NA	NA	NA	NA	NA	NA	NA	NA	NA	NA	NA	Chr02|12925726-12929968	Chr02|12601335-12605577	NA	Chr02|13084329-13088571
Chr02	13505060	13565903	INV0200620	60843	Chr02|15344194-15355124	NA	NA	NA	NA	NA	NA	NA	NA	NA	NA	NA	NA	NA	NA	NA	NA	NA	NA	NA	NA	NA	NA	NA	NA	NA	NA	NA	NA	NA	NA	NA	NA	NA	NA	NA	NA	NA	NA	NA	NA	NA	NA	NA	NA
Chr02	14237017	14308625	INV0200630	71608	NA	NA	NA	NA	NA	NA	NA	NA	NA	NA	NA	NA	NA	NA	NA	NA	Chr02|14824140-14864067	NA	NA	NA	NA	NA	NA	NA	NA	NA	NA	NA	NA	NA	NA	NA	NA	NA	NA	NA	NA	NA	NA	NA	NA	NA	NA	NA	NA
Chr02	14307028	14308625	INV0200640	1597	NA	NA	NA	NA	NA	NA	Chr02|14518650-14520248	Chr02|14821753-14823351	Chr02|14530265-14531863	Chr02|14638462-14640060	Chr02|14841665-14843263	Chr02|14306259-14307857	Chr02|14593512-14595111	Chr02|14644077-14645675	Chr02|14513135-14514733	Chr02|14432281-14433879	NA	NA	Chr02|14746989-14748587	NA	NA	NA	NA	NA	NA	NA	NA	NA	NA	NA	NA	NA	NA	NA	NA	NA	NA	NA	NA	NA	Chr02|14761489-14763086	NA	NA	NA	Chr02|14966880-14968478
Chr02	14439811	14440337	INV0200650	526	NA	NA	NA	NA	NA	NA	NA	NA	NA	NA	NA	NA	NA	NA	NA	NA	NA	NA	NA	NA	NA	Chr02|14809468-14809994	NA	NA	NA	NA	NA	NA	NA	NA	NA	NA	NA	NA	NA	NA	NA	NA	NA	NA	NA	NA	NA	NA	NA
Chr02	14558362	14559172	INV0200660	810	Chr02|17050162-17050982	NA	NA	NA	NA	NA	NA	NA	NA	NA	NA	NA	NA	NA	NA	NA	NA	NA	NA	NA	NA	NA	NA	NA	NA	NA	NA	NA	NA	NA	NA	NA	NA	NA	NA	NA	NA	NA	NA	NA	NA	NA	NA	NA	NA
Chr02	15291118	15293154	INV0200670	2036	NA	NA	NA	NA	NA	NA	NA	NA	NA	NA	NA	NA	NA	NA	NA	NA	NA	NA	NA	NA	NA	Chr02|16150176-16152181	NA	NA	NA	NA	NA	NA	NA	NA	NA	NA	NA	NA	NA	NA	NA	NA	NA	NA	NA	NA	NA	NA	NA
Chr02	15470111	15471881	INV0200680	1770	NA	NA	NA	NA	NA	NA	NA	NA	NA	NA	NA	NA	NA	NA	NA	NA	NA	NA	NA	NA	NA	NA	NA	NA	NA	NA	NA	NA	NA	NA	NA	NA	Chr02|15733185-15734955	NA	NA	NA	NA	NA	NA	NA	NA	NA	NA	NA	NA
Chr02	15616195	15616795	INV0200690	600	Chr02|19511831-19512419	NA	NA	NA	NA	NA	NA	NA	NA	NA	NA	NA	NA	NA	NA	NA	NA	NA	NA	NA	NA	NA	NA	NA	NA	NA	NA	NA	NA	NA	NA	NA	NA	NA	NA	NA	NA	NA	NA	NA	NA	NA	NA	NA	NA
Chr02	15628762	15628954	INV0200700	192	NA	NA	NA	NA	NA	NA	NA	NA	NA	NA	NA	NA	NA	NA	NA	NA	NA	NA	NA	NA	NA	Chr02|16531999-16532192	NA	NA	NA	NA	NA	NA	NA	NA	NA	NA	NA	NA	NA	NA	NA	NA	NA	NA	NA	NA	NA	NA	NA
Chr02	15717029	15736673	INV0200710	19644	NA	NA	NA	NA	Chr02|15737276-15756918	NA	NA	NA	NA	NA	NA	NA	NA	NA	NA	NA	NA	NA	NA	NA	NA	NA	NA	NA	NA	NA	NA	NA	NA	NA	NA	NA	NA	NA	NA	NA	NA	NA	NA	NA	NA	NA	NA	NA	NA
Chr02	16124629	16127484	INV0200720	2855	NA	Chr02|17881101-17883923	NA	NA	NA	NA	NA	NA	NA	NA	NA	NA	NA	NA	NA	NA	NA	NA	NA	NA	NA	NA	NA	NA	NA	NA	NA	NA	NA	NA	NA	NA	NA	NA	NA	NA	NA	NA	NA	NA	NA	NA	NA	NA	NA
Chr02	16360306	16365600	INV0200730	5294	Chr02|20584467-20590257	NA	NA	NA	NA	NA	NA	NA	NA	NA	NA	NA	NA	NA	NA	NA	NA	NA	NA	NA	NA	NA	NA	NA	NA	NA	NA	NA	NA	NA	NA	NA	NA	NA	NA	NA	NA	NA	NA	NA	NA	NA	NA	NA	NA
Chr02	16680116	16680243	INV0200740	127	NA	Chr02|18415762-18415889	NA	NA	NA	NA	NA	NA	NA	NA	NA	NA	NA	NA	NA	NA	NA	NA	NA	NA	NA	NA	NA	NA	NA	NA	NA	NA	NA	NA	NA	NA	NA	NA	NA	NA	NA	NA	NA	NA	NA	NA	NA	NA	NA
Chr02	17320414	17375294	INV0200750	54880	NA	NA	NA	NA	NA	NA	Chr02|18341494-18397314	NA	NA	NA	NA	NA	NA	Chr02|18501370-18557148	NA	NA	NA	NA	NA	NA	NA	NA	NA	NA	NA	NA	NA	NA	NA	NA	NA	NA	NA	NA	NA	NA	NA	NA	NA	NA	NA	NA	NA	NA	NA
Chr02	17343605	17368393	INV0200760	24788	Chr02|21592722-21620477	NA	NA	NA	NA	NA	NA	NA	NA	NA	NA	NA	NA	NA	NA	NA	NA	NA	NA	NA	NA	NA	NA	NA	NA	NA	NA	NA	NA	NA	NA	NA	NA	NA	NA	NA	NA	NA	NA	NA	NA	NA	NA	NA	NA
Chr02	17860118	17860256	INV0200770	138	NA	NA	NA	NA	NA	NA	NA	NA	NA	NA	Chr02|19034486-19034628	NA	NA	NA	NA	NA	NA	NA	NA	NA	NA	NA	NA	NA	NA	NA	NA	NA	NA	NA	NA	NA	NA	NA	NA	NA	NA	NA	NA	NA	NA	NA	NA	NA	NA
Chr02	18261389	18261543	INV0200780	154	NA	NA	NA	Chr02|18523108-18523264	Chr02|18311665-18311821	NA	Chr02|19671784-19671940	Chr02|19508270-19508426	NA	Chr02|19195697-19195853	Chr02|19440943-19441099	Chr02|19535759-19535915	NA	Chr02|19292943-19293099	NA	NA	NA	NA	NA	NA	NA	NA	NA	Chr02|18573288-18573444	Chr02|18340048-18340204	Chr02|18657476-18657632	NA	Chr02|18404112-18404268	NA	Chr02|18197560-18197716	NA	NA	NA	NA	NA	NA	NA	Chr02|18351641-18351797	Chr02|18629528-18629684	Chr02|18526636-18526792	Chr02|19324365-19324521	Chr02|19144832-19144988	Chr02|18728908-18729064	Chr02|19169013-19169169	NA
Chr02	18537094	18552659	INV0200790	15565	Chr02|22962871-22975457	NA	NA	NA	NA	NA	NA	NA	NA	NA	NA	NA	NA	NA	NA	NA	NA	NA	NA	NA	NA	NA	NA	NA	NA	NA	NA	NA	NA	NA	NA	NA	NA	NA	NA	NA	NA	NA	NA	NA	NA	NA	NA	NA	NA
Chr02	18569551	18570445	INV0200800	894	NA	NA	NA	Chr02|18941098-18941992	Chr02|18729727-18730621	Chr02|18579021-18579915	NA	Chr02|19926350-19927244	NA	NA	NA	NA	NA	NA	NA	NA	NA	NA	NA	NA	NA	Chr02|19467009-19467903	NA	Chr02|19002951-19003845	Chr02|18783380-18784274	Chr02|19074972-19075866	NA	Chr02|18820512-18821406	NA	Chr02|18615173-18616067	NA	NA	NA	NA	NA	NA	NA	Chr02|18769514-18770408	Chr02|19046378-19047272	Chr02|18944137-18945031	NA	NA	NA	NA	NA
Chr02	18779636	19072426	INV0200810	292790	Chr02|23302819-23655230	NA	NA	NA	NA	NA	NA	NA	NA	NA	NA	NA	NA	NA	NA	NA	NA	NA	NA	NA	NA	NA	NA	NA	NA	NA	NA	NA	NA	NA	NA	NA	NA	NA	NA	NA	NA	NA	NA	NA	NA	NA	NA	NA	NA
Chr02	19181769	19183033	INV0200820	1264	NA	NA	NA	NA	NA	NA	NA	NA	NA	NA	NA	NA	NA	NA	NA	NA	NA	NA	NA	NA	NA	Chr02|20090235-20091490	NA	NA	NA	NA	NA	NA	NA	Chr02|19245539-19246794	NA	NA	NA	NA	NA	NA	NA	Chr02|19401981-19403236	NA	Chr02|19576709-19577964	NA	NA	NA	NA	NA
Chr02	19817733	19817846	INV0200830	113	Chr02|24488837-24488950	NA	NA	NA	NA	NA	NA	NA	NA	NA	NA	NA	NA	NA	NA	NA	NA	NA	NA	NA	NA	NA	NA	NA	NA	NA	NA	NA	NA	NA	NA	NA	NA	NA	NA	NA	NA	NA	NA	NA	NA	NA	NA	NA	NA
Chr02	20066328	20067392	INV0200840	1064	NA	NA	NA	NA	NA	NA	NA	NA	NA	Chr02|21220046-21221110	Chr02|21491021-21492085	NA	NA	Chr02|21347082-21348146	NA	NA	NA	NA	NA	NA	NA	NA	NA	NA	NA	NA	Chr02|20322738-20323802	NA	NA	NA	NA	NA	NA	NA	NA	NA	NA	NA	NA	NA	Chr02|21367303-21368367	NA	Chr02|20684898-20685962	Chr02|21206584-21207648	Chr02|21440577-21441641
Chr02	20173045	20174325	INV0200850	1280	NA	NA	NA	NA	NA	NA	NA	NA	Chr02|21192007-21193287	NA	NA	NA	NA	NA	NA	NA	NA	NA	NA	NA	NA	NA	NA	NA	NA	NA	NA	NA	NA	NA	NA	NA	NA	NA	NA	NA	NA	NA	NA	NA	NA	NA	NA	NA	NA
Chr02	20173045	20174342	INV0200860	1297	NA	NA	NA	NA	NA	NA	NA	NA	NA	NA	NA	NA	NA	NA	NA	NA	Chr02|21748802-21750100	Chr02|21519184-21520482	NA	NA	NA	NA	NA	NA	NA	NA	NA	NA	NA	NA	NA	NA	NA	NA	NA	NA	NA	NA	NA	NA	NA	NA	NA	NA	Chr02|21557742-21559040
Chr02	20195639	20198184	INV0200870	2545	Chr02|25028505-25031020	NA	NA	NA	NA	NA	NA	NA	NA	NA	NA	NA	NA	NA	NA	NA	NA	NA	NA	NA	NA	NA	NA	NA	NA	NA	NA	NA	NA	NA	NA	NA	NA	NA	NA	NA	NA	NA	NA	NA	NA	NA	NA	NA	NA
Chr02	20275400	20275593	INV0200880	193	NA	NA	NA	NA	NA	NA	Chr02|21964320-21964513	NA	Chr02|21296175-21296368	Chr02|21418980-21419173	Chr02|21689840-21690033	Chr02|21831606-21831799	Chr02|21364328-21364521	Chr02|21545647-21545840	Chr02|21270395-21270588	Chr02|21084708-21084901	Chr02|21870189-21870383	Chr02|21645264-21645458	Chr02|21423078-21423271	NA	NA	NA	NA	NA	NA	NA	Chr02|20521631-20521824	NA	NA	NA	NA	NA	NA	NA	NA	NA	NA	NA	NA	NA	Chr02|21599896-21600089	NA	Chr02|20882877-20883070	Chr02|21405374-21405567	Chr02|21679095-21679289
Chr02	20502648	20503007	INV0200890	359	NA	NA	NA	NA	NA	NA	NA	NA	NA	NA	NA	NA	NA	NA	NA	NA	NA	NA	NA	NA	NA	NA	NA	NA	NA	NA	NA	NA	NA	NA	NA	NA	NA	NA	NA	NA	NA	NA	NA	NA	NA	NA	NA	NA	NA
Chr02	21306025	21309505	INV0200900	3480	NA	Chr02|23668385-23671796	NA	NA	NA	NA	Chr02|23011949-23015398	Chr02|22682090-22685539	Chr02|22476925-22480372	Chr02|22650226-22653675	Chr02|22825768-22829217	Chr02|22940075-22943525	Chr02|22562137-22565593	Chr02|22776347-22779796	Chr02|22314257-22317714	Chr02|22221299-22224742	Chr02|22967071-22970513	Chr02|22739207-22742620	Chr02|22550894-22554322	Chr02|21247658-21251091	Chr02|21274554-21277987	NA	NA	NA	NA	NA	Chr02|21752372-21755824	NA	NA	NA	NA	NA	NA	NA	NA	NA	NA	NA	NA	NA	Chr02|22644545-22647984	NA	Chr02|22044627-22048048	Chr02|22579175-22582589	Chr02|22763642-22767060
Chr02	21396218	21417223	INV0200910	21005	Chr02|26231036-26268424	NA	NA	NA	NA	NA	NA	NA	NA	NA	NA	NA	NA	NA	NA	NA	NA	NA	NA	NA	NA	NA	NA	NA	NA	NA	NA	NA	NA	NA	NA	NA	NA	NA	NA	NA	NA	NA	NA	NA	NA	NA	NA	NA	NA
Chr02	21577501	21578689	INV0200920	1188	NA	NA	NA	NA	NA	NA	NA	NA	NA	NA	NA	NA	NA	NA	NA	NA	NA	NA	NA	NA	NA	NA	NA	Chr02|21949467-21950655	Chr02|21729135-21730324	NA	NA	NA	NA	NA	NA	NA	NA	Chr02|21739054-21740242	NA	NA	NA	NA	NA	NA	NA	NA	NA	NA	NA
Chr02	21662560	21664151	INV0200930	1591	Chr02|26509716-26511329	NA	NA	NA	NA	NA	NA	NA	NA	NA	NA	NA	NA	NA	NA	NA	NA	NA	NA	NA	NA	NA	NA	NA	NA	NA	NA	NA	NA	NA	NA	NA	NA	NA	NA	NA	NA	NA	NA	NA	NA	NA	NA	NA	NA
Chr02	21690195	21692020	INV0200940	1825	Chr02|26535887-26537700	NA	NA	NA	NA	NA	NA	NA	NA	NA	NA	NA	NA	NA	NA	NA	NA	NA	NA	NA	NA	NA	NA	NA	NA	NA	NA	NA	NA	NA	NA	NA	NA	NA	NA	NA	NA	NA	NA	NA	NA	NA	NA	NA	NA
Chr02	21822457	21823801	INV0200950	1344	NA	NA	NA	NA	NA	NA	NA	NA	NA	NA	NA	NA	NA	NA	NA	NA	NA	NA	NA	NA	Chr02|21761488-21762833	NA	NA	NA	NA	NA	NA	NA	NA	NA	NA	NA	NA	NA	NA	NA	NA	NA	NA	NA	NA	NA	NA	NA	NA
Chr02	21877998	21878299	INV0200960	301	NA	NA	NA	NA	NA	NA	NA	NA	NA	NA	NA	NA	NA	NA	NA	NA	NA	NA	NA	NA	NA	NA	NA	NA	NA	NA	NA	NA	NA	NA	NA	NA	NA	NA	NA	Chr02|22124821-22125123	NA	NA	NA	NA	NA	NA	NA	NA	NA
Chr02	22219745	22219983	INV0200970	238	NA	NA	NA	NA	NA	NA	NA	NA	NA	NA	NA	NA	NA	NA	NA	NA	NA	NA	NA	NA	Chr02|22162357-22162594	NA	NA	NA	NA	NA	NA	NA	NA	NA	NA	NA	NA	NA	NA	NA	NA	NA	NA	NA	NA	Chr02|23304136-23304374	NA	NA	NA
Chr02	22279179	22279330	INV0200980	151	NA	NA	NA	NA	NA	NA	Chr02|23968707-23968858	Chr02|23636338-23636489	Chr02|23435284-23435435	Chr02|23604436-23604587	Chr02|23786009-23786160	Chr02|23902361-23902512	Chr02|23541434-23541585	Chr02|23730273-23730424	Chr02|23282694-23282845	Chr02|23221206-23221357	Chr02|23936241-23936392	Chr02|23707511-23707662	Chr02|23517958-23518109	Chr02|22192421-22192572	Chr02|22222649-22222800	NA	NA	NA	NA	NA	Chr02|22706337-22706488	NA	NA	NA	NA	NA	NA	NA	NA	NA	NA	NA	NA	NA	Chr02|23605527-23605678	Chr02|23360966-23361117	Chr02|23015866-23016017	NA	Chr02|23746798-23746949
Chr02	22629551	22632586	INV0200990	3035	NA	NA	NA	NA	NA	NA	Chr02|24314949-24317977	Chr02|23982337-23985366	Chr02|23760953-23763995	Chr02|23950479-23953509	Chr02|24109563-24112605	NA	Chr02|23887635-23890670	Chr02|24056181-24059214	Chr02|23642399-23645427	NA	NA	Chr02|24054338-24057370	NA	NA	NA	NA	NA	NA	NA	NA	NA	NA	NA	NA	NA	NA	NA	NA	NA	NA	NA	NA	NA	NA	Chr02|23954691-23957684	Chr02|23707596-23710603	Chr02|23361370-23364396	Chr02|23921948-23924963	Chr02|24092331-24095359
Chr02	23069670	23079092	INV0201000	9422	Chr02|27869352-27876861	NA	NA	NA	NA	NA	NA	NA	NA	NA	NA	NA	NA	NA	NA	NA	NA	NA	NA	NA	NA	NA	NA	NA	NA	NA	NA	NA	NA	NA	NA	NA	NA	NA	NA	NA	NA	NA	NA	NA	NA	NA	NA	NA	NA
Chr02	23197935	23207520	INV0201010	9585	NA	NA	NA	NA	NA	NA	NA	NA	NA	NA	NA	NA	NA	NA	NA	NA	NA	NA	NA	NA	NA	NA	NA	NA	NA	NA	NA	NA	NA	NA	NA	NA	NA	NA	NA	NA	NA	NA	NA	NA	NA	NA	NA	NA	NA
Chr02	23427525	23431862	INV0201020	4337	NA	NA	NA	NA	NA	NA	NA	Chr02|24758970-24759324	Chr02|24483628-24483982	Chr02|24727083-24727437	NA	NA	NA	NA	NA	NA	NA	NA	NA	NA	NA	NA	NA	NA	NA	NA	NA	NA	NA	NA	NA	NA	NA	NA	NA	NA	NA	NA	NA	NA	NA	Chr02|24475141-24475495	NA	NA	NA
Chr02	23720932	23774824	INV0201030	53892	Chr02|28407029-28497157	NA	NA	NA	NA	NA	NA	NA	NA	NA	NA	NA	NA	NA	NA	NA	NA	NA	NA	NA	NA	NA	NA	NA	NA	NA	NA	NA	NA	NA	NA	NA	NA	NA	NA	NA	NA	NA	NA	NA	NA	NA	NA	NA	NA
Chr02	24306662	24311158	INV0201040	4496	NA	NA	NA	NA	NA	NA	NA	NA	NA	NA	NA	NA	NA	NA	NA	NA	NA	NA	NA	NA	NA	NA	NA	NA	NA	NA	Chr02|24882694-24887180	Chr02|24697950-24702436	NA	NA	NA	NA	NA	NA	NA	NA	NA	NA	NA	NA	NA	NA	NA	NA	NA
Chr02	24306662	24313629	INV0201050	6967	NA	NA	NA	NA	NA	NA	NA	NA	NA	NA	NA	NA	NA	NA	NA	NA	NA	NA	NA	NA	NA	NA	NA	NA	NA	NA	NA	NA	NA	NA	NA	NA	NA	Chr02|24632369-24639204	NA	NA	NA	NA	NA	NA	NA	NA	NA	NA	NA
Chr02	24361738	24361845	INV0201060	107	NA	NA	NA	NA	NA	NA	NA	NA	NA	NA	NA	NA	Chr02|25495710-25495817	NA	NA	NA	NA	NA	NA	NA	NA	NA	NA	NA	NA	NA	NA	NA	NA	NA	NA	NA	NA	NA	NA	NA	NA	NA	NA	NA	NA	NA	NA	NA	NA
Chr02	24373546	24374414	INV0201070	868	NA	NA	NA	NA	NA	NA	NA	NA	NA	NA	NA	NA	NA	NA	NA	NA	NA	NA	NA	NA	NA	NA	NA	NA	NA	NA	NA	NA	NA	NA	NA	NA	NA	NA	Chr02|24836717-24837560	NA	NA	NA	NA	NA	NA	NA	NA	NA	NA
Chr02	24434949	24435210	INV0201080	261	NA	NA	NA	NA	NA	NA	NA	NA	NA	NA	NA	NA	NA	NA	NA	NA	NA	Chr02|25961985-25962247	NA	NA	NA	NA	NA	NA	NA	NA	NA	NA	NA	NA	NA	NA	NA	NA	NA	NA	NA	NA	NA	NA	NA	NA	NA	NA	NA
Chr02	24579284	24580222	INV0201090	938	NA	NA	NA	NA	NA	NA	NA	Chr02|25880507-25881448	Chr02|25812711-25813631	Chr02|25848715-25849656	NA	NA	NA	NA	NA	Chr02|25946782-25947723	NA	NA	NA	Chr02|24899852-24900793	Chr02|24374363-24375306	Chr02|25328057-25328997	NA	NA	NA	NA	NA	NA	NA	NA	Chr02|24858747-24859688	NA	NA	NA	Chr02|25027890-25028831	NA	NA	NA	NA	NA	NA	Chr02|25592734-25593672	Chr02|25499879-25500818	NA	Chr02|26706349-26707290
Chr02	24661362	24661727	INV0201100	365	NA	NA	NA	NA	NA	NA	NA	NA	NA	NA	NA	NA	NA	NA	NA	NA	NA	NA	NA	NA	NA	NA	NA	NA	NA	NA	NA	NA	NA	NA	NA	NA	NA	NA	NA	NA	NA	NA	NA	NA	NA	NA	NA	NA	NA
Chr02	27311877	27312083	INV0201110	206	NA	NA	NA	NA	NA	NA	NA	NA	NA	NA	NA	NA	NA	NA	NA	NA	NA	NA	NA	NA	NA	NA	NA	NA	NA	NA	NA	NA	NA	NA	NA	NA	NA	NA	NA	NA	NA	NA	NA	NA	NA	NA	NA	NA	NA
Chr02	27713924	28007436	INV0201120	293512	NA	NA	NA	NA	NA	NA	NA	NA	NA	NA	NA	NA	NA	NA	NA	NA	NA	NA	NA	NA	NA	NA	Chr02|27763231-28057484	NA	NA	NA	NA	NA	NA	NA	NA	NA	NA	NA	NA	NA	NA	NA	NA	NA	NA	NA	NA	NA	NA
Chr02	28426446	28426649	INV0201130	203	NA	NA	NA	NA	NA	NA	NA	NA	NA	NA	NA	NA	NA	NA	NA	NA	NA	NA	NA	NA	NA	NA	NA	NA	NA	NA	NA	NA	NA	NA	NA	NA	NA	NA	NA	NA	NA	NA	NA	NA	NA	NA	NA	NA	NA
Chr02	30079970	30084601	INV0201140	4631	NA	NA	NA	NA	NA	NA	NA	NA	NA	NA	NA	NA	NA	NA	NA	NA	NA	NA	NA	NA	NA	NA	NA	NA	NA	NA	NA	NA	NA	NA	NA	NA	NA	NA	NA	NA	NA	NA	NA	NA	NA	NA	NA	NA	NA
Chr02	30081457	30083957	INV0201150	2500	NA	NA	NA	NA	NA	NA	NA	NA	NA	NA	NA	NA	NA	NA	NA	NA	NA	NA	NA	NA	NA	NA	NA	NA	NA	NA	NA	NA	NA	NA	NA	NA	NA	NA	NA	NA	NA	NA	NA	NA	NA	NA	NA	NA	NA
Chr02	30081457	30084420	INV0201160	2963	NA	NA	NA	NA	NA	NA	NA	NA	NA	NA	NA	NA	NA	NA	NA	NA	NA	NA	NA	NA	NA	NA	NA	NA	NA	NA	NA	NA	NA	NA	NA	NA	NA	NA	NA	NA	NA	NA	NA	NA	NA	Chr02|31163180-31166143	NA	NA	NA
Chr02	30081457	30084583	INV0201170	3126	NA	NA	NA	NA	NA	NA	NA	NA	NA	NA	NA	NA	NA	NA	NA	NA	NA	NA	NA	NA	NA	NA	NA	NA	NA	NA	NA	NA	NA	NA	NA	NA	NA	NA	NA	NA	NA	NA	NA	NA	NA	NA	Chr02|30911248-30914376	NA	NA
Chr02	30081457	30084592	INV0201180	3143	NA	NA	NA	NA	NA	NA	Chr02|32267640-32270783	Chr02|31451277-31454420	Chr02|31260536-31263679	Chr02|31417699-31420842	Chr02|31998373-32001516	Chr02|31670596-31673739	Chr02|31225807-31228945	Chr02|31815815-31818958	NA	NA	NA	NA	NA	NA	NA	NA	NA	NA	NA	NA	NA	NA	NA	NA	NA	NA	NA	NA	NA	NA	NA	NA	NA	NA	Chr02|32045566-32048711	NA	NA	NA	Chr02|32334802-32337945
Chr02	30081457	30084780	INV0201190	3323	NA	NA	NA	NA	NA	NA	NA	NA	NA	NA	NA	NA	NA	NA	NA	NA	NA	Chr02|31528818-31532143	NA	NA	NA	NA	NA	NA	NA	NA	NA	NA	NA	NA	NA	NA	NA	NA	NA	NA	NA	NA	NA	NA	NA	NA	NA	NA	NA
Chr02	30081457	30085295	INV0201200	3838	NA	NA	NA	NA	NA	NA	NA	NA	NA	NA	NA	NA	NA	NA	Chr02|30996916-31000757	Chr02|31438966-31442806	NA	NA	NA	NA	NA	NA	NA	NA	NA	NA	NA	NA	NA	NA	NA	NA	NA	NA	NA	NA	NA	NA	NA	NA	NA	NA	NA	NA	NA
Chr02	30081457	30086149	INV0201210	4692	NA	NA	NA	NA	NA	NA	NA	NA	NA	NA	NA	NA	NA	NA	NA	NA	NA	NA	Chr02|31269165-31273859	NA	NA	NA	NA	NA	NA	NA	NA	NA	NA	NA	NA	NA	NA	NA	NA	NA	NA	NA	NA	NA	NA	NA	NA	NA	NA
Chr02	30126171	30126384	INV0201220	213	NA	NA	Chr02|30713574-30713789	NA	NA	NA	NA	NA	NA	NA	NA	NA	NA	NA	NA	NA	Chr02|32099980-32100193	NA	NA	NA	NA	NA	NA	NA	NA	NA	NA	NA	NA	NA	NA	NA	NA	NA	NA	NA	NA	NA	NA	NA	NA	NA	NA	NA	NA
Chr02	32446695	32446832	INV0201230	137	NA	NA	NA	NA	NA	NA	NA	NA	Chr02|33614601-33614738	NA	NA	NA	NA	NA	NA	NA	NA	NA	NA	NA	NA	NA	NA	NA	NA	NA	NA	NA	NA	NA	NA	NA	NA	NA	NA	NA	NA	NA	NA	NA	NA	NA	NA	NA	NA
Chr02	33004612	33025685	INV0201240	21073	NA	Chr02|36673643-36682015	NA	NA	NA	NA	NA	NA	NA	NA	NA	NA	NA	NA	NA	NA	NA	NA	NA	NA	NA	NA	NA	NA	NA	NA	NA	NA	NA	NA	NA	NA	NA	NA	NA	NA	NA	NA	NA	NA	NA	NA	NA	NA	NA
Chr02	33250546	33296455	INV0201250	45909	Chr02|39791852-39832471	NA	NA	NA	NA	NA	NA	NA	NA	NA	NA	NA	NA	NA	NA	NA	NA	NA	NA	NA	NA	NA	NA	NA	NA	NA	NA	NA	NA	NA	NA	NA	NA	NA	NA	NA	NA	NA	NA	NA	NA	NA	NA	NA	NA
Chr02	33428725	33428901	INV0201260	176	NA	NA	NA	NA	NA	Chr02|33335110-33335286	NA	NA	NA	NA	NA	NA	NA	NA	NA	NA	NA	NA	NA	NA	NA	NA	NA	NA	NA	NA	NA	NA	NA	NA	NA	NA	NA	NA	NA	NA	NA	NA	NA	NA	NA	NA	NA	NA	NA
Chr02	33428725	33428929	INV0201270	204	NA	NA	NA	NA	NA	NA	NA	NA	NA	NA	NA	NA	NA	NA	NA	NA	NA	NA	NA	NA	Chr02|33339963-33340169	Chr02|34236143-34236349	NA	NA	NA	NA	NA	NA	NA	NA	NA	NA	NA	NA	NA	NA	NA	NA	NA	NA	NA	NA	NA	NA	NA
Chr02	33432829	33433460	INV0201280	631	Chr02|39920493-39921272	NA	NA	NA	NA	NA	NA	NA	NA	NA	NA	NA	NA	NA	NA	NA	NA	NA	NA	NA	NA	NA	NA	NA	NA	NA	NA	NA	NA	NA	NA	NA	NA	NA	NA	NA	NA	NA	NA	NA	NA	NA	NA	NA	NA
Chr02	33652386	33652799	INV0201290	413	NA	NA	NA	NA	NA	NA	Chr02|35890094-35890493	Chr02|35059668-35060067	Chr02|34906998-34907397	Chr02|35040694-35041093	Chr02|35678804-35679203	Chr02|35294595-35294994	Chr02|34803866-34804265	Chr02|35438020-35438419	Chr02|34598094-34598493	Chr02|35020152-35020551	Chr02|35553915-35554314	Chr02|35151506-35151906	Chr02|34789831-34790230	Chr02|34019451-34019850	NA	NA	NA	NA	NA	NA	NA	NA	NA	NA	NA	NA	NA	NA	NA	NA	NA	NA	NA	NA	Chr02|35650281-35650680	NA	Chr02|34521467-34521866	Chr02|34830764-34831163	Chr02|35940575-35940974
Chr02	33673010	33673287	INV0201300	277	NA	NA	NA	NA	NA	NA	NA	NA	NA	NA	NA	NA	NA	NA	NA	NA	NA	NA	NA	NA	NA	NA	NA	NA	NA	NA	NA	NA	NA	NA	NA	NA	Chr02|33816849-33817126	NA	NA	NA	NA	NA	NA	NA	NA	NA	NA	NA	NA
Chr02	33991636	33991825	INV0201310	189	NA	NA	NA	NA	NA	Chr02|33898285-33898474	NA	NA	NA	NA	NA	NA	NA	NA	NA	NA	NA	NA	NA	NA	NA	Chr02|34799136-34799325	NA	NA	NA	NA	NA	NA	NA	NA	NA	NA	NA	NA	NA	NA	NA	NA	NA	NA	NA	NA	NA	NA	NA
Chr02	34277196	34284816	INV0201320	7620	Chr02|40747751-40752765	NA	NA	NA	NA	NA	NA	NA	NA	NA	NA	NA	NA	NA	NA	NA	NA	NA	NA	NA	NA	NA	NA	NA	NA	NA	NA	NA	NA	NA	NA	NA	NA	NA	NA	NA	NA	NA	NA	NA	NA	NA	NA	NA	NA
Chr02	34509352	34517913	INV0201330	8561	Chr02|40955783-40969291	NA	NA	NA	NA	NA	NA	NA	NA	NA	NA	NA	NA	NA	NA	NA	NA	NA	NA	NA	NA	NA	NA	NA	NA	NA	NA	NA	NA	NA	NA	NA	NA	NA	NA	NA	NA	NA	NA	NA	NA	NA	NA	NA	NA
Chr02	34516375	34546256	INV0201340	29881	NA	Chr02|38295455-38308769	NA	NA	NA	NA	NA	NA	NA	NA	NA	NA	NA	NA	NA	NA	NA	NA	NA	NA	NA	NA	NA	NA	NA	NA	NA	NA	NA	NA	NA	NA	NA	NA	NA	NA	NA	NA	NA	NA	NA	NA	NA	NA	NA
Chr02	34574291	34723514	INV0201350	149223	Chr02|40976465-41126749	NA	NA	NA	NA	NA	NA	NA	NA	NA	NA	NA	NA	NA	NA	NA	NA	NA	NA	NA	NA	NA	NA	NA	NA	NA	NA	NA	NA	NA	NA	NA	NA	NA	NA	NA	NA	NA	NA	NA	NA	NA	NA	NA	NA
Chr02	34799241	34870585	INV0201360	71344	Chr02|41239804-41293879	NA	NA	NA	NA	NA	NA	NA	NA	NA	NA	NA	NA	NA	NA	NA	NA	NA	NA	NA	NA	NA	NA	NA	NA	NA	NA	NA	NA	NA	NA	NA	NA	NA	NA	NA	NA	NA	NA	NA	NA	NA	NA	NA	NA
Chr02	35360615	35360718	INV0201370	103	Chr02|41860751-41860854	NA	NA	NA	NA	NA	NA	NA	NA	NA	NA	NA	NA	NA	NA	NA	NA	NA	NA	NA	NA	NA	NA	NA	NA	NA	NA	NA	NA	NA	NA	NA	NA	NA	NA	NA	NA	NA	NA	NA	NA	NA	NA	NA	NA
Chr02	35433123	35433336	INV0201380	213	Chr02|41934975-41935188	NA	NA	NA	NA	NA	NA	NA	NA	NA	NA	NA	NA	NA	NA	NA	NA	NA	NA	NA	NA	NA	NA	NA	NA	NA	NA	NA	NA	NA	NA	NA	NA	NA	NA	NA	NA	NA	NA	NA	NA	NA	NA	NA	NA
Chr02	35433234	35440281	INV0201390	7047	NA	NA	NA	NA	NA	NA	Chr02|37642621-37649225	Chr02|36805790-36812394	Chr02|36611683-36618287	Chr02|36764230-36770834	Chr02|37386316-37392920	Chr02|37005746-37012350	Chr02|36565912-36572514	Chr02|37147810-37154413	Chr02|36335820-36342426	NA	Chr02|37340028-37346633	NA	NA	NA	NA	NA	NA	NA	NA	NA	NA	NA	NA	NA	NA	NA	NA	NA	NA	NA	NA	NA	NA	NA	NA	NA	NA	NA	NA
Chr02	35448189	35449967	INV0201400	1778	NA	NA	NA	NA	NA	NA	NA	NA	NA	NA	NA	NA	NA	NA	NA	NA	NA	NA	NA	NA	NA	NA	NA	NA	NA	NA	NA	NA	NA	NA	NA	NA	NA	NA	NA	NA	NA	NA	NA	NA	NA	NA	Chr02|36204102-36205873	Chr02|36584808-36586579	Chr02|37702643-37704414
Chr02	35448222	35449967	INV0201410	1745	NA	NA	NA	NA	NA	NA	NA	NA	NA	NA	NA	NA	NA	NA	NA	NA	NA	NA	NA	NA	NA	NA	NA	NA	NA	NA	NA	NA	NA	NA	NA	NA	NA	NA	NA	NA	NA	NA	NA	NA	NA	NA	NA	NA	NA
Chr02	35449192	35450499	INV0201420	1307	Chr02|41954937-41956264	NA	NA	NA	NA	NA	NA	NA	NA	NA	NA	NA	NA	NA	NA	NA	NA	NA	NA	NA	NA	NA	NA	NA	NA	NA	NA	NA	NA	NA	NA	NA	NA	NA	NA	NA	NA	NA	NA	NA	NA	NA	NA	NA	NA
Chr02	35571013	35571163	INV0201430	150	NA	NA	NA	NA	NA	NA	NA	NA	NA	NA	NA	NA	NA	NA	NA	NA	NA	NA	NA	NA	NA	Chr02|36493713-36493863	NA	NA	NA	NA	NA	NA	NA	NA	NA	NA	NA	NA	NA	NA	NA	NA	NA	NA	NA	NA	NA	NA	NA
Chr02	35839013	35839268	INV0201440	255	NA	NA	NA	NA	NA	NA	Chr02|38019735-38019989	Chr02|37178646-37178900	Chr02|36988576-36988830	Chr02|37138414-37138669	Chr02|37752803-37753058	Chr02|37379525-37379780	Chr02|36940363-36940617	Chr02|37525016-37525270	Chr02|36708452-36708706	NA	NA	NA	NA	NA	NA	NA	NA	NA	NA	NA	NA	NA	NA	NA	NA	NA	NA	NA	NA	NA	NA	NA	NA	NA	Chr02|37706223-37706477	NA	Chr02|36567210-36567464	Chr02|36948571-36948825	Chr02|38066138-38066392
Chr03	267426	272265	INV0300010	4839	NA	NA	NA	NA	NA	NA	NA	NA	NA	NA	Chr03|299340-307479	NA	NA	NA	NA	NA	NA	NA	NA	NA	NA	NA	NA	NA	NA	NA	NA	NA	NA	NA	NA	NA	NA	NA	NA	NA	NA	NA	NA	NA	NA	NA	NA	NA	NA
Chr03	267822	272265	INV0300020	4443	NA	NA	NA	NA	NA	NA	NA	NA	NA	NA	NA	NA	NA	NA	NA	NA	NA	NA	NA	NA	NA	NA	NA	NA	NA	NA	NA	NA	NA	NA	NA	NA	NA	NA	NA	NA	NA	NA	NA	NA	NA	NA	NA	NA	NA
Chr03	296809	312898	INV0300030	16089	NA	NA	NA	NA	NA	NA	NA	NA	NA	NA	NA	NA	NA	NA	NA	NA	NA	NA	NA	NA	NA	NA	NA	NA	NA	NA	NA	NA	NA	NA	NA	NA	NA	NA	NA	NA	NA	Chr03|302639-318724	NA	NA	NA	NA	NA	NA	NA
Chr03	296809	322682	INV0300040	25873	NA	NA	Chr03|295204-321074	Chr03|296170-322017	Chr03|305687-331557	Chr03|301042-326918	NA	NA	Chr03|296351-322223	NA	NA	NA	NA	NA	Chr03|296073-321898	Chr03|315989-341858	NA	Chr03|317360-343290	NA	NA	Chr03|319433-345337	Chr03|312217-338165	Chr03|295825-321682	NA	NA	Chr03|297871-323761	Chr03|248616-274479	NA	Chr03|296033-321898	Chr03|299645-325514	Chr03|359862-385729	NA	Chr03|301774-327734	Chr03|308941-334874	NA	NA	Chr03|295996-321860	NA	NA	NA	NA	Chr03|313216-339107	NA	NA	NA
Chr03	297798	322682	INV0300050	24884	NA	NA	NA	NA	NA	NA	NA	NA	NA	NA	NA	NA	NA	NA	NA	NA	NA	NA	NA	Chr03|299326-324199	NA	NA	NA	NA	NA	NA	NA	NA	NA	NA	NA	NA	NA	NA	NA	NA	NA	NA	NA	NA	NA	NA	NA	NA	NA
Chr03	298405	322682	INV0300060	24277	NA	NA	NA	NA	NA	NA	NA	NA	NA	NA	NA	NA	NA	NA	NA	NA	NA	NA	NA	NA	NA	NA	NA	NA	NA	NA	NA	Chr03|296182-320449	NA	NA	NA	NA	NA	NA	NA	NA	NA	NA	NA	NA	NA	NA	NA	NA	NA
Chr03	382174	402805	INV0300070	20631	NA	NA	NA	NA	NA	NA	NA	NA	NA	NA	NA	NA	NA	NA	NA	NA	NA	NA	NA	NA	NA	NA	NA	NA	NA	NA	NA	NA	NA	NA	Chr03|449412-470109	NA	NA	NA	NA	NA	NA	NA	NA	NA	NA	NA	NA	NA	NA
Chr03	386363	402805	INV0300080	16442	NA	NA	Chr03|386405-402841	NA	Chr03|395232-411688	Chr03|390566-407128	NA	NA	Chr03|385889-402348	NA	NA	NA	NA	NA	Chr03|385573-402129	Chr03|405541-421987	NA	NA	NA	Chr03|385632-402090	NA	NA	Chr03|385372-401873	NA	NA	NA	Chr03|338160-354592	Chr03|384358-400791	Chr03|385584-402013	Chr03|389199-405564	NA	Chr03|394264-410792	NA	NA	NA	Chr03|393577-410080	Chr03|385541-401972	Chr03|382404-398845	NA	NA	NA	NA	NA	NA	NA
Chr03	387577	402782	INV0300090	15205	NA	NA	NA	NA	NA	NA	Chr03|396581-411746	Chr03|390241-405339	NA	Chr03|350663-365779	Chr03|387307-402555	NA	Chr03|393983-409199	Chr03|394337-409523	NA	NA	Chr03|361782-376929	NA	NA	NA	NA	NA	NA	NA	NA	NA	NA	NA	NA	NA	NA	NA	NA	NA	NA	NA	NA	NA	NA	NA	NA	NA	NA	NA	NA
Chr03	387763	402805	INV0300100	15042	NA	NA	NA	Chr03|385707-400777	NA	NA	NA	NA	NA	NA	NA	NA	NA	NA	NA	NA	NA	NA	NA	NA	NA	NA	NA	NA	NA	NA	NA	NA	NA	NA	NA	NA	NA	NA	NA	NA	NA	NA	NA	NA	NA	NA	NA	NA	NA
Chr03	387803	402782	INV0300110	14979	NA	NA	NA	NA	NA	NA	NA	NA	NA	NA	NA	Chr03|393711-408666	NA	NA	NA	NA	NA	NA	NA	NA	NA	NA	NA	NA	NA	NA	NA	NA	NA	NA	NA	NA	NA	NA	NA	NA	NA	NA	NA	NA	NA	NA	NA	NA	NA
Chr03	744032	744848	INV0300120	816	NA	NA	NA	NA	Chr03|747950-748766	NA	NA	NA	NA	NA	NA	NA	NA	NA	NA	NA	NA	NA	NA	NA	NA	NA	NA	NA	NA	NA	NA	NA	NA	NA	NA	NA	NA	NA	NA	NA	NA	NA	NA	NA	NA	NA	NA	NA	NA
Chr03	1799008	1804354	INV0300130	5346	Chr03|1715515-1720721	NA	NA	NA	NA	NA	NA	NA	NA	NA	NA	NA	NA	NA	NA	NA	NA	NA	NA	NA	NA	NA	NA	NA	NA	NA	NA	NA	NA	NA	NA	NA	NA	NA	NA	NA	NA	NA	NA	NA	NA	NA	NA	NA	NA
Chr03	1971348	1971812	INV0300140	464	NA	Chr03|2126554-2127018	NA	NA	NA	NA	NA	NA	NA	NA	NA	NA	NA	NA	NA	NA	NA	NA	NA	NA	NA	NA	NA	NA	NA	NA	NA	NA	NA	NA	NA	NA	NA	NA	NA	NA	NA	NA	NA	NA	NA	NA	NA	NA	NA
Chr03	2183302	2184602	INV0300150	1300	NA	NA	NA	NA	NA	NA	NA	NA	NA	NA	NA	NA	NA	NA	NA	NA	NA	NA	NA	NA	NA	NA	NA	NA	NA	NA	NA	NA	NA	NA	NA	NA	NA	NA	Chr03|2202174-2203474	NA	NA	NA	NA	NA	NA	NA	NA	NA	NA
Chr03	2257451	2257611	INV0300160	160	NA	NA	NA	NA	NA	NA	NA	NA	NA	NA	NA	NA	Chr03|2367283-2367443	NA	NA	NA	NA	NA	NA	NA	NA	NA	NA	NA	NA	NA	NA	NA	NA	NA	NA	NA	NA	NA	NA	NA	NA	NA	NA	NA	NA	NA	Chr03|2360910-2361070	NA	NA
Chr03	2597478	2597747	INV0300170	269	Chr03|2497294-2497562	NA	NA	NA	NA	NA	NA	NA	NA	NA	NA	NA	NA	NA	NA	NA	NA	NA	NA	NA	NA	NA	NA	NA	NA	NA	NA	NA	NA	NA	NA	NA	NA	NA	NA	NA	NA	NA	NA	NA	NA	NA	NA	NA	NA
Chr03	3192447	3193053	INV0300180	606	NA	NA	NA	NA	NA	NA	NA	NA	NA	NA	NA	NA	NA	NA	NA	NA	NA	NA	NA	NA	NA	NA	NA	NA	NA	NA	NA	NA	NA	NA	NA	NA	NA	NA	NA	NA	NA	NA	NA	NA	NA	NA	NA	Chr03|3248153-3248759	NA
Chr03	4129765	4129990	INV0300190	225	Chr03|4207053-4207283	NA	NA	NA	NA	NA	NA	NA	NA	NA	NA	NA	NA	NA	NA	NA	NA	NA	NA	NA	NA	NA	NA	NA	NA	NA	NA	NA	NA	NA	NA	NA	NA	NA	NA	NA	NA	NA	NA	NA	NA	NA	NA	NA	NA
Chr03	4750964	4761400	INV0300200	10436	NA	NA	NA	NA	NA	NA	NA	NA	NA	NA	NA	NA	NA	NA	NA	NA	NA	NA	NA	NA	NA	NA	NA	NA	NA	NA	NA	NA	NA	NA	Chr03|4834356-4844792	NA	NA	NA	NA	NA	NA	NA	NA	NA	NA	NA	NA	NA	NA
Chr03	4867169	4867371	INV0300210	202	NA	NA	NA	NA	NA	NA	NA	NA	NA	NA	NA	NA	NA	NA	NA	NA	NA	NA	NA	NA	NA	NA	NA	NA	NA	NA	NA	NA	NA	NA	NA	NA	NA	NA	NA	NA	NA	NA	NA	NA	NA	NA	NA	NA	NA
Chr03	5258707	5258940	INV0300220	233	NA	NA	NA	NA	NA	NA	NA	NA	NA	NA	NA	NA	NA	NA	NA	NA	NA	NA	NA	NA	NA	NA	NA	NA	NA	NA	NA	NA	NA	NA	NA	NA	NA	NA	NA	NA	NA	NA	NA	NA	NA	NA	NA	NA	NA
Chr03	5258707	5258981	INV0300230	274	NA	Chr03|5827502-5827776	NA	NA	NA	Chr03|5412960-5413234	Chr03|5367035-5367309	Chr03|5344616-5344890	Chr03|5330858-5331132	Chr03|5291428-5291702	Chr03|5364575-5364849	Chr03|5338379-5338653	Chr03|5430111-5430385	Chr03|5303485-5303759	Chr03|5304063-5304337	Chr03|5349996-5350270	Chr03|5321889-5322163	Chr03|5397469-5397744	Chr03|5335920-5336195	Chr03|5409089-5409363	Chr03|5385110-5385384	Chr03|5413012-5413286	NA	NA	NA	NA	NA	NA	NA	NA	NA	NA	NA	NA	NA	NA	NA	NA	NA	NA	Chr03|5375193-5375465	Chr03|5355893-5356167	Chr03|5322621-5322895	Chr03|5317634-5317908	Chr03|5314002-5314276
Chr03	5476399	5478281	INV0300240	1882	NA	NA	NA	NA	NA	NA	NA	NA	NA	NA	NA	NA	NA	NA	NA	Chr03|5574762-5576658	NA	Chr03|5622301-5624198	NA	Chr03|5633759-5635655	Chr03|5610112-5612009	Chr03|5638135-5640034	NA	NA	NA	NA	NA	NA	NA	NA	NA	NA	NA	NA	NA	NA	NA	NA	NA	NA	NA	NA	NA	NA	NA
Chr03	5693488	5695357	INV0300250	1869	NA	NA	NA	NA	NA	NA	NA	NA	NA	NA	NA	NA	NA	NA	NA	Chr03|5816078-5817949	NA	Chr03|5863424-5865295	NA	Chr03|5875125-5876996	Chr03|5851291-5853162	Chr03|5879483-5881355	NA	NA	NA	NA	NA	NA	NA	NA	NA	NA	NA	NA	NA	NA	NA	NA	NA	NA	NA	NA	NA	NA	Chr03|5771352-5773196
Chr03	5695360	5696183	INV0300260	823	NA	Chr03|6283653-6284475	NA	NA	NA	Chr03|5859662-5860481	Chr03|5812030-5812849	Chr03|5789629-5790448	Chr03|5776286-5777105	Chr03|5736880-5737699	Chr03|5810191-5811010	Chr03|5783821-5784640	Chr03|5878669-5879491	Chr03|5748852-5749671	Chr03|5749464-5750284	NA	NA	NA	NA	NA	NA	NA	NA	NA	NA	NA	NA	NA	NA	NA	NA	NA	NA	NA	NA	NA	NA	NA	NA	NA	Chr03|5820427-5821247	Chr03|5801145-5801964	Chr03|5767929-5768749	Chr03|5762885-5763705	NA
Chr03	8119511	8119715	INV0300270	204	NA	NA	NA	NA	NA	NA	NA	NA	NA	NA	NA	NA	NA	NA	NA	NA	NA	NA	NA	NA	NA	NA	NA	NA	NA	NA	Chr03|8265861-8266064	NA	NA	NA	NA	NA	NA	NA	NA	NA	NA	NA	NA	NA	NA	NA	NA	NA	NA
Chr03	8319879	8320045	INV0300280	166	NA	NA	NA	NA	NA	Chr03|8647457-8647623	NA	NA	NA	NA	NA	NA	NA	NA	NA	Chr03|8530524-8530690	Chr03|8485119-8485285	NA	Chr03|8507237-8507403	Chr03|8626633-8626799	Chr03|8635037-8635203	NA	NA	NA	NA	NA	NA	NA	NA	NA	NA	NA	NA	NA	NA	NA	NA	NA	NA	NA	NA	NA	NA	NA	NA
Chr03	8397998	8398748	INV0300290	750	NA	NA	NA	NA	NA	NA	NA	NA	NA	NA	NA	NA	NA	NA	NA	NA	NA	NA	NA	NA	NA	NA	NA	NA	NA	NA	NA	NA	NA	NA	NA	NA	NA	Chr03|8430920-8431672	NA	NA	NA	NA	NA	NA	NA	NA	NA	NA	NA
Chr03	8450736	8452213	INV0300300	1477	NA	NA	NA	NA	NA	NA	NA	NA	NA	NA	NA	NA	NA	NA	NA	NA	NA	NA	NA	NA	NA	NA	NA	NA	NA	NA	NA	NA	NA	NA	NA	NA	NA	NA	NA	NA	NA	NA	NA	NA	NA	NA	NA	NA	NA
Chr03	8833298	8835430	INV0300310	2132	NA	NA	NA	NA	NA	NA	NA	NA	NA	NA	NA	Chr03|9170475-9173125	NA	NA	NA	NA	NA	NA	NA	NA	NA	NA	NA	NA	NA	NA	NA	NA	NA	NA	NA	NA	NA	NA	NA	NA	NA	NA	NA	NA	NA	NA	NA	NA	Chr03|9123785-9125896
Chr03	8833912	8834622	INV0300320	710	Chr03|10063391-10064080	NA	NA	NA	NA	NA	NA	NA	NA	NA	NA	NA	NA	NA	NA	NA	NA	NA	NA	NA	NA	NA	NA	NA	NA	NA	NA	NA	NA	NA	NA	NA	NA	NA	NA	NA	NA	NA	NA	NA	NA	NA	NA	NA	NA
Chr03	8833913	8834820	INV0300330	908	NA	Chr03|9766710-9767643	NA	NA	NA	NA	NA	NA	NA	NA	NA	NA	NA	NA	NA	Chr03|9042726-9043633	Chr03|8984401-8985308	Chr03|9068409-9069316	Chr03|9008063-9008970	Chr03|9127712-9128619	NA	Chr03|9086180-9087087	NA	NA	NA	NA	NA	NA	NA	NA	NA	NA	NA	NA	NA	NA	NA	NA	NA	NA	NA	NA	NA	NA	NA
Chr03	10075865	10078055	INV0300340	2190	NA	Chr03|11139617-11141821	NA	NA	NA	NA	NA	NA	NA	NA	NA	NA	NA	NA	NA	NA	NA	NA	NA	NA	NA	NA	NA	NA	NA	NA	NA	NA	NA	NA	NA	NA	NA	NA	NA	NA	NA	NA	NA	NA	NA	NA	NA	NA	NA
Chr03	10926524	10930839	INV0300350	4315	NA	Chr03|12095675-12099996	NA	Chr03|11055761-11060076	Chr03|11154653-11158968	NA	Chr03|11198665-11202980	Chr03|11176985-11181300	Chr03|11161143-11165458	Chr03|11181834-11186149	Chr03|11304474-11308789	Chr03|11342328-11346639	Chr03|11516057-11520375	Chr03|11232560-11236875	Chr03|11190302-11194617	Chr03|11212097-11216412	Chr03|11150333-11154636	Chr03|11236862-11241178	Chr03|11177669-11181983	NA	NA	NA	Chr03|10945699-10950014	NA	Chr03|10987305-10991619	Chr03|10908665-10912980	NA	NA	NA	NA	NA	NA	NA	NA	NA	NA	NA	Chr03|10979904-10984219	Chr03|10851287-10855602	Chr03|10980200-10984515	Chr03|11331537-11335852	Chr03|11219960-11224275	Chr03|11288033-11292348	Chr03|11282668-11286983	Chr03|11291245-11295559
Chr03	10929443	10930837	INV0300360	1394	Chr03|12457966-12459330	NA	NA	NA	NA	NA	NA	NA	NA	NA	NA	NA	NA	NA	NA	NA	NA	NA	NA	NA	NA	NA	NA	NA	NA	NA	NA	NA	NA	NA	NA	NA	NA	NA	NA	NA	NA	NA	NA	NA	NA	NA	NA	NA	NA
Chr03	11913642	11918530	INV0300370	4888	NA	NA	NA	NA	NA	NA	NA	NA	NA	NA	NA	NA	NA	NA	NA	NA	NA	NA	NA	NA	NA	NA	NA	NA	NA	NA	NA	NA	NA	NA	NA	NA	NA	NA	NA	NA	NA	NA	NA	NA	Chr03|12367191-12372095	NA	NA	NA	NA
Chr03	12422556	12430992	INV0300380	8436	Chr03|14307141-14315734	NA	NA	NA	NA	NA	NA	NA	NA	NA	NA	NA	NA	NA	NA	NA	NA	NA	NA	NA	NA	NA	NA	NA	NA	NA	NA	NA	NA	NA	NA	NA	NA	NA	NA	NA	NA	NA	NA	NA	NA	NA	NA	NA	NA
Chr03	12542127	12641253	INV0300390	99126	Chr03|14442233-14553007	NA	NA	NA	NA	NA	NA	NA	NA	NA	NA	NA	NA	NA	NA	NA	NA	NA	NA	NA	NA	NA	NA	NA	NA	NA	NA	NA	NA	NA	NA	NA	NA	NA	NA	NA	NA	NA	NA	NA	NA	NA	NA	NA	NA
Chr03	12575835	12576413	INV0300400	577	NA	NA	NA	NA	NA	NA	NA	NA	NA	NA	NA	NA	NA	NA	NA	NA	NA	NA	NA	NA	NA	NA	NA	NA	NA	NA	NA	NA	NA	NA	NA	NA	NA	NA	NA	NA	NA	NA	NA	NA	NA	NA	NA	NA	NA
Chr03	12937072	12938249	INV0300410	1178	NA	NA	NA	NA	NA	NA	NA	Chr03|13270930-13272068	NA	NA	NA	NA	Chr03|13598745-13599924	Chr03|13315106-13316244	NA	Chr03|13272430-13273610	Chr03|13192242-13193422	NA	Chr03|13227127-13228306	NA	NA	NA	NA	NA	NA	NA	NA	NA	NA	NA	NA	NA	NA	NA	NA	NA	NA	NA	NA	NA	Chr03|13394350-13395488	NA	NA	Chr03|13338806-13339985	Chr03|13364070-13365249
Chr03	13564604	13564772	INV0300420	168	Chr03|15324213-15324378	NA	NA	NA	NA	NA	NA	NA	NA	NA	NA	NA	NA	NA	NA	NA	NA	NA	NA	NA	NA	NA	NA	NA	NA	NA	NA	NA	NA	NA	NA	NA	NA	NA	NA	NA	NA	NA	NA	NA	NA	NA	NA	NA	NA
Chr03	14069256	14097794	INV0300430	28538	Chr03|15755010-15781107	NA	NA	NA	NA	NA	NA	NA	NA	NA	NA	NA	NA	NA	NA	NA	NA	NA	NA	NA	NA	NA	NA	NA	NA	NA	NA	NA	NA	NA	NA	NA	NA	NA	NA	NA	NA	NA	NA	NA	NA	NA	NA	NA	NA
Chr03	14249485	14258864	INV0300440	9379	NA	NA	NA	NA	NA	NA	NA	NA	NA	NA	NA	NA	NA	NA	NA	NA	NA	NA	NA	NA	NA	NA	NA	NA	NA	NA	NA	NA	NA	NA	NA	NA	NA	Chr03|14496334-14505649	NA	NA	NA	NA	NA	NA	NA	NA	NA	NA	NA
Chr03	14249485	14259671	INV0300450	10186	NA	NA	NA	NA	NA	NA	NA	NA	NA	NA	NA	NA	NA	NA	NA	NA	NA	NA	NA	NA	Chr03|14870522-14880661	NA	NA	NA	NA	NA	NA	NA	NA	NA	NA	NA	NA	NA	NA	NA	NA	NA	NA	NA	NA	NA	NA	NA	NA
Chr03	14249485	14259820	INV0300460	10335	NA	NA	NA	NA	Chr03|14823208-14833533	Chr03|14943524-14953792	NA	NA	NA	NA	NA	NA	NA	NA	NA	NA	NA	NA	NA	Chr03|14890975-14901297	NA	NA	Chr03|14586112-14596433	NA	Chr03|14655110-14665479	Chr03|14565705-14575973	Chr03|14449138-14459448	NA	Chr03|14570380-14580704	Chr03|14561928-14572244	Chr03|14553621-14563887	Chr03|14427333-14437716	NA	NA	Chr03|14533369-14543771	NA	NA	Chr03|14667121-14677440	NA	Chr03|14665948-14676243	NA	NA	NA	NA	NA
Chr03	14249485	14262826	INV0300470	13341	NA	NA	NA	NA	NA	NA	NA	NA	NA	NA	NA	NA	NA	NA	NA	NA	NA	NA	NA	NA	NA	NA	NA	NA	NA	NA	NA	Chr03|14662570-14675898	NA	NA	NA	NA	Chr03|14584702-14598021	NA	NA	NA	Chr03|14531168-14544498	NA	NA	NA	NA	NA	NA	NA	NA
Chr03	14252502	14259820	INV0300480	7318	NA	NA	NA	Chr03|14750898-14758218	NA	NA	NA	NA	NA	NA	NA	NA	NA	NA	NA	NA	NA	NA	NA	NA	NA	NA	NA	NA	NA	NA	NA	NA	NA	NA	NA	NA	NA	NA	NA	NA	NA	NA	NA	NA	NA	NA	NA	NA	NA
Chr03	14253458	14262826	INV0300490	9368	NA	NA	NA	NA	NA	NA	NA	NA	NA	NA	NA	NA	NA	NA	NA	NA	NA	NA	NA	NA	NA	NA	NA	NA	NA	NA	NA	NA	NA	NA	NA	NA	NA	NA	NA	Chr03|14253572-14262900	NA	NA	NA	NA	NA	NA	NA	NA	NA
Chr03	14257621	14261028	INV0300500	3407	NA	NA	NA	NA	NA	NA	NA	NA	NA	NA	NA	NA	NA	NA	NA	NA	NA	NA	NA	NA	NA	NA	NA	NA	NA	NA	NA	NA	NA	NA	NA	NA	NA	NA	NA	NA	NA	NA	NA	NA	NA	NA	NA	NA	NA
Chr03	14436307	14446651	INV0300510	10344	Chr03|16058909-16066264	Chr03|15925056-15940989	Chr03|14779861-14789674	Chr03|14921363-14931168	Chr03|14993521-15003334	Chr03|15114238-15124051	Chr03|15169799-15179707	Chr03|15215832-15225708	Chr03|15133429-15143337	Chr03|15154519-15164395	Chr03|15242656-15252539	Chr03|15274024-15283900	Chr03|15483998-15493877	Chr03|15259178-15269054	Chr03|15158897-15168773	Chr03|15193967-15203881	Chr03|15022984-15032766	Chr03|15152065-15161873	Chr03|15054843-15064656	Chr03|15061334-15071148	Chr03|15040733-15050546	Chr03|15068763-15078576	Chr03|14756456-14766269	Chr03|14734043-14743855	Chr03|14825526-14835339	Chr03|14736221-14746036	Chr03|14619469-14629282	Chr03|14849642-14859986	Chr03|14754353-14764697	Chr03|14744766-14755110	Chr03|14723832-14733639	Chr03|14597884-14607696	Chr03|14771810-14782156	Chr03|14679380-14689826	Chr03|14703972-14713781	NA	NA	Chr03|14837785-14847590	Chr03|14695827-14705637	Chr03|14836604-14846411	Chr03|15005546-15015417	Chr03|15188977-15198883	Chr03|15247806-15257708	Chr03|15274180-15284044	Chr03|14998254-15008124
Chr03	14562931	14563160	INV0300520	229	NA	Chr03|16085020-16085236	NA	NA	NA	NA	NA	NA	NA	NA	NA	NA	NA	NA	NA	NA	NA	NA	NA	NA	NA	NA	NA	NA	NA	NA	NA	NA	NA	NA	NA	NA	NA	NA	NA	NA	NA	NA	NA	NA	NA	NA	NA	NA	NA
Chr03	14685943	14687235	INV0300530	1292	NA	Chr03|16200844-16202157	NA	NA	NA	NA	Chr03|15460837-15462150	NA	Chr03|15424501-15425814	NA	NA	NA	NA	NA	NA	Chr03|15485201-15486514	Chr03|15295200-15296513	Chr03|15415261-15416574	Chr03|15328726-15330039	NA	NA	NA	NA	NA	NA	NA	NA	NA	NA	NA	NA	NA	NA	NA	NA	NA	NA	NA	NA	NA	NA	Chr03|15480234-15481547	NA	NA	NA
Chr03	15195411	15210317	INV0300540	14906	NA	NA	NA	NA	NA	NA	NA	NA	NA	NA	NA	NA	NA	NA	NA	Chr03|15933232-15948036	Chr03|15741480-15756192	Chr03|15863081-15877878	NA	NA	NA	NA	NA	NA	NA	NA	NA	NA	NA	NA	NA	NA	NA	NA	NA	NA	NA	NA	NA	NA	NA	NA	NA	NA	NA
Chr03	15208590	15210317	INV0300550	1727	Chr03|16842759-16844477	NA	NA	NA	NA	NA	NA	NA	NA	NA	NA	NA	NA	NA	NA	NA	NA	NA	NA	NA	NA	NA	NA	NA	NA	NA	NA	NA	NA	NA	NA	NA	NA	NA	NA	NA	NA	NA	NA	NA	NA	NA	NA	NA	NA
Chr03	15427983	15431858	INV0300560	3875	NA	NA	NA	NA	Chr03|16026062-16029924	NA	NA	Chr03|16210016-16213878	NA	NA	NA	Chr03|16272256-16276119	Chr03|16481630-16485492	Chr03|16276320-16280182	Chr03|16156106-16159969	NA	NA	NA	NA	NA	NA	NA	NA	NA	NA	NA	NA	NA	NA	NA	NA	NA	NA	NA	NA	NA	NA	NA	NA	NA	Chr03|16009006-16012869	NA	Chr03|16245361-16249222	Chr03|16271870-16275732	Chr03|15995891-15999753
Chr03	15430133	15430317	INV0300570	184	NA	NA	NA	NA	NA	Chr03|16143399-16143580	NA	NA	NA	NA	NA	NA	NA	NA	NA	NA	NA	NA	NA	NA	NA	NA	NA	NA	NA	NA	NA	NA	NA	NA	NA	NA	NA	NA	NA	NA	NA	NA	NA	NA	NA	NA	NA	NA	NA
Chr03	15811623	15811885	INV0300580	262	NA	Chr03|17606848-17607117	NA	Chr03|16345200-16345469	Chr03|16497160-16497429	NA	Chr03|16670766-16671035	NA	Chr03|16589086-16589355	Chr03|16634537-16634806	Chr03|16717270-16717539	Chr03|16750688-16750957	Chr03|16971873-16972142	Chr03|16754585-16754854	Chr03|16634949-16635218	NA	NA	NA	Chr03|16474849-16475118	NA	NA	NA	NA	NA	NA	NA	Chr03|16117944-16118213	NA	NA	NA	NA	NA	Chr03|16214369-16214638	NA	NA	NA	NA	Chr03|16345669-16345938	Chr03|16117699-16117968	Chr03|16302368-16302637	Chr03|16486527-16486796	Chr03|16689823-16690092	Chr03|16735255-16735524	Chr03|16744329-16744598	Chr03|16485790-16486059
Chr03	16363799	16386787	INV0300590	22988	NA	Chr03|18293974-18317606	Chr03|16795634-16818719	Chr03|16904857-16941825	Chr03|17111655-17134809	Chr03|17111561-17134590	Chr03|17295241-17318578	Chr03|17203900-17227358	Chr03|17199517-17222866	Chr03|17205761-17228854	Chr03|17330068-17353482	Chr03|17320962-17344204	Chr03|17542038-17565286	Chr03|17367167-17390568	Chr03|17231678-17255076	Chr03|17113808-17136929	Chr03|16898368-16921252	Chr03|17039131-17062172	NA	Chr03|17050005-17073111	NA	NA	Chr03|16716505-16739482	Chr03|16730817-16753891	NA	Chr03|16747207-16770247	Chr03|16715479-16738531	Chr03|16856986-16880048	Chr03|16667589-16690732	Chr03|16655869-16678944	Chr03|16634973-16657946	NA	Chr03|16827969-16851082	NA	NA	NA	Chr03|16632181-16655285	Chr03|16926439-16963442	Chr03|16682610-16719484	Chr03|16862015-16898998	NA	Chr03|17313908-17337274	Chr03|17321688-17344771	Chr03|17317645-17340754	NA
Chr03	16371818	16386787	INV0300600	14969	Chr03|18258578-18273393	NA	NA	NA	NA	NA	NA	NA	NA	NA	NA	NA	NA	NA	NA	NA	NA	NA	NA	NA	NA	NA	NA	NA	NA	NA	NA	NA	NA	NA	NA	NA	NA	NA	NA	NA	NA	NA	NA	NA	NA	NA	NA	NA	NA
Chr03	16449420	16459202	INV0300610	9782	Chr03|18478284-18486874	NA	NA	NA	NA	NA	NA	NA	NA	NA	NA	NA	NA	NA	NA	NA	NA	NA	NA	NA	NA	NA	NA	NA	NA	NA	NA	NA	NA	NA	NA	NA	NA	NA	NA	NA	NA	NA	NA	NA	NA	NA	NA	NA	NA
Chr03	17021281	17047013	INV0300620	25732	Chr03|19114676-19190102	NA	NA	NA	NA	NA	NA	NA	NA	NA	NA	NA	NA	NA	NA	NA	NA	NA	NA	NA	NA	NA	NA	NA	NA	NA	NA	NA	NA	NA	NA	NA	NA	NA	NA	NA	NA	NA	NA	NA	NA	NA	NA	NA	NA
Chr03	17104166	17104476	INV0300630	310	Chr03|19274951-19275267	NA	NA	NA	NA	NA	NA	NA	NA	NA	NA	NA	NA	NA	NA	NA	NA	NA	NA	NA	NA	NA	NA	NA	NA	NA	NA	NA	NA	NA	NA	NA	NA	NA	NA	NA	NA	NA	NA	NA	NA	NA	NA	NA	NA
Chr03	17202781	17204307	INV0300640	1526	NA	NA	NA	NA	NA	NA	Chr03|18221346-18222872	NA	Chr03|18125054-18126580	Chr03|18226843-18228369	Chr03|18307141-18308667	NA	Chr03|18492136-18493662	Chr03|18317763-18319289	NA	NA	NA	NA	NA	NA	NA	NA	NA	NA	NA	NA	NA	NA	NA	NA	NA	NA	NA	NA	NA	NA	NA	NA	NA	NA	Chr03|17974265-17975793	Chr03|18239796-18241322	Chr03|18378378-18379904	Chr03|18387716-18389242	NA
Chr03	17934568	17934789	INV0300650	221	Chr03|20150276-20150498	NA	NA	NA	NA	NA	NA	NA	NA	NA	NA	NA	NA	NA	NA	NA	NA	NA	NA	NA	NA	NA	NA	NA	NA	NA	NA	NA	NA	NA	NA	NA	NA	NA	NA	NA	NA	NA	NA	NA	NA	NA	NA	NA	NA
Chr03	18369430	18369982	INV0300660	552	NA	NA	NA	NA	NA	NA	NA	NA	NA	NA	NA	Chr03|19835819-19836368	NA	NA	NA	NA	Chr03|19087578-19088133	NA	NA	NA	NA	NA	NA	NA	NA	NA	NA	NA	NA	NA	NA	NA	NA	NA	NA	NA	NA	NA	NA	NA	NA	NA	NA	NA	NA
Chr03	18667356	18668605	INV0300670	1249	NA	Chr03|21202798-21205666	NA	NA	NA	NA	NA	NA	NA	NA	NA	NA	NA	NA	NA	NA	NA	NA	NA	NA	NA	NA	Chr03|19381718-19384584	Chr03|19360384-19363250	NA	NA	NA	NA	NA	NA	NA	NA	NA	NA	NA	NA	NA	NA	NA	NA	NA	NA	NA	NA	NA
Chr03	18668614	18669309	INV0300680	695	NA	Chr03|21205757-21206471	NA	NA	NA	NA	NA	NA	NA	NA	NA	NA	NA	NA	NA	NA	NA	NA	NA	NA	NA	NA	Chr03|19384675-19385388	Chr03|19363341-19364054	NA	NA	NA	NA	NA	NA	NA	NA	NA	NA	NA	NA	NA	NA	NA	NA	NA	NA	NA	NA	NA
Chr03	18905801	19256308	INV0300690	350507	NA	NA	NA	NA	NA	NA	NA	NA	NA	NA	NA	NA	Chr03|20564105-20958364	NA	NA	NA	NA	NA	NA	NA	NA	NA	NA	NA	NA	NA	NA	NA	NA	NA	NA	NA	NA	NA	NA	NA	NA	NA	NA	NA	NA	NA	NA	NA	NA
Chr03	18905801	19341970	INV0300700	436169	NA	NA	NA	Chr03|20008842-20569306	NA	NA	Chr03|20094945-20696141	Chr03|20282480-20775526	Chr03|20000370-20600574	Chr03|20236506-20878379	Chr03|20243838-20864820	Chr03|20704495-21197353	NA	Chr03|20231360-20835249	Chr03|20090375-20693728	Chr03|20052352-20709884	NA	Chr03|20008751-20678978	NA	NA	NA	NA	NA	NA	NA	NA	NA	NA	NA	NA	NA	NA	NA	NA	NA	NA	NA	Chr03|20028388-20585319	Chr03|19800967-20360902	Chr03|19958513-20518648	NA	Chr03|20113790-20714718	Chr03|20295792-20899567	Chr03|20305869-20909427	NA
Chr03	18919421	19341970	INV0300710	422549	NA	NA	NA	NA	NA	NA	NA	NA	NA	NA	NA	NA	NA	NA	NA	NA	Chr03|19758949-20413224	NA	NA	NA	NA	NA	NA	NA	NA	NA	NA	NA	NA	NA	NA	NA	NA	NA	NA	NA	NA	NA	NA	NA	NA	NA	NA	NA	NA
Chr03	19350111	19354196	INV0300720	4085	NA	NA	NA	NA	NA	NA	NA	NA	NA	NA	NA	NA	NA	NA	NA	NA	NA	NA	NA	NA	NA	NA	NA	NA	NA	NA	NA	NA	NA	NA	NA	NA	NA	NA	NA	NA	NA	NA	NA	NA	NA	NA	NA	NA	Chr03|20615115-20619203
Chr03	19350111	19358371	INV0300730	8260	NA	NA	NA	NA	NA	NA	NA	NA	NA	NA	NA	NA	NA	NA	NA	NA	NA	NA	NA	NA	NA	NA	NA	NA	NA	NA	NA	NA	NA	NA	NA	NA	NA	NA	NA	NA	NA	NA	NA	NA	NA	NA	NA	NA	NA
Chr03	19350111	19375018	INV0300740	24907	NA	NA	NA	NA	NA	NA	NA	Chr03|20792093-20866699	NA	NA	NA	Chr03|21213899-21288472	NA	NA	NA	NA	NA	NA	NA	NA	NA	NA	NA	NA	NA	NA	NA	NA	NA	NA	NA	NA	NA	NA	NA	NA	NA	NA	NA	NA	NA	NA	NA	NA	NA
Chr03	19350111	19376263	INV0300750	26152	NA	NA	NA	NA	NA	NA	NA	NA	NA	Chr03|20937312-20971744	NA	NA	NA	NA	NA	NA	NA	NA	NA	NA	NA	NA	NA	NA	NA	NA	NA	NA	NA	NA	NA	NA	NA	NA	NA	NA	NA	NA	NA	NA	NA	NA	NA	NA	NA
Chr03	19350111	19376815	INV0300760	26704	NA	NA	NA	Chr03|20595356-20670323	NA	NA	Chr03|20744261-20770444	NA	Chr03|20648743-20674932	NA	Chr03|20881834-20908025	NA	Chr03|20989657-21053943	Chr03|20883378-20909428	Chr03|20741714-20767832	Chr03|20734646-20756357	Chr03|20449839-20471566	Chr03|20703757-20725465	NA	NA	NA	NA	NA	NA	NA	NA	NA	NA	NA	NA	NA	NA	NA	NA	NA	NA	NA	Chr03|20611339-20701930	Chr03|20386893-20461803	Chr03|20544658-20619580	NA	Chr03|20762850-20789032	Chr03|20947686-20973853	Chr03|20957503-20983683	NA
Chr03	19546404	19549043	INV0300770	2640	NA	NA	NA	NA	NA	NA	NA	NA	NA	NA	NA	NA	NA	NA	NA	NA	NA	NA	NA	NA	NA	NA	NA	Chr03|20364446-20367085	NA	NA	NA	NA	NA	NA	NA	NA	NA	NA	NA	NA	NA	NA	NA	NA	NA	NA	NA	NA	NA
Chr03	19666814	19673565	INV0300780	6751	NA	Chr03|22853367-22860538	NA	NA	NA	NA	NA	NA	NA	NA	NA	NA	NA	NA	NA	NA	NA	NA	NA	NA	NA	NA	NA	NA	NA	NA	NA	NA	NA	NA	NA	NA	NA	NA	NA	NA	NA	NA	NA	NA	NA	NA	NA	NA	NA
Chr03	19718121	19718799	INV0300790	678	NA	NA	NA	Chr03|21542839-21543517	NA	NA	NA	Chr03|21685765-21686443	NA	NA	NA	Chr03|22072010-22072688	Chr03|21790809-21791487	NA	NA	NA	NA	NA	NA	NA	NA	NA	NA	NA	NA	NA	NA	NA	NA	NA	NA	NA	NA	NA	NA	NA	NA	Chr03|21566584-21567262	Chr03|21345152-21345830	Chr03|21494407-21495085	NA	NA	NA	NA	NA
Chr03	19902263	19903751	INV0300800	1488	NA	Chr03|23144573-23146036	NA	NA	NA	NA	NA	NA	NA	NA	NA	NA	NA	NA	NA	NA	NA	NA	NA	NA	NA	NA	NA	NA	NA	NA	NA	NA	NA	NA	NA	NA	NA	NA	NA	NA	NA	NA	NA	NA	NA	NA	NA	NA	NA
Chr03	20386482	20387007	INV0300810	525	Chr03|23189409-23189935	NA	NA	NA	NA	NA	NA	NA	NA	NA	NA	NA	NA	NA	NA	NA	NA	NA	NA	NA	NA	NA	NA	NA	NA	NA	NA	NA	NA	NA	NA	NA	NA	NA	NA	NA	NA	NA	NA	NA	NA	NA	NA	NA	NA
Chr03	20546820	20549480	INV0300820	2660	NA	Chr03|24026160-24044370	NA	Chr03|22405192-22407846	NA	NA	Chr03|22159726-22166786	Chr03|22706778-22709432	Chr03|22060535-22067594	Chr03|22385695-22403565	Chr03|22536928-22543990	Chr03|23093052-23095706	Chr03|22827533-22830187	Chr03|22481047-22488071	Chr03|22323743-22330803	Chr03|22463486-22470544	Chr03|22229204-22236265	Chr03|22514872-22521932	Chr03|21907065-21911859	NA	NA	NA	NA	NA	NA	NA	NA	NA	NA	NA	NA	NA	NA	NA	NA	NA	NA	Chr03|22436629-22439283	Chr03|22206151-22208805	Chr03|22356214-22358868	Chr03|21542466-21549619	Chr03|22177851-22184908	Chr03|22529785-22536846	Chr03|22538028-22545081	NA
Chr03	20548437	20549480	INV0300830	1043	NA	NA	NA	NA	NA	NA	NA	NA	NA	NA	NA	NA	NA	NA	NA	NA	NA	NA	NA	NA	NA	NA	NA	NA	NA	NA	NA	NA	NA	NA	NA	NA	NA	NA	NA	NA	NA	NA	NA	NA	NA	NA	NA	NA	Chr03|22407716-22408759
Chr03	20549481	20552817	INV0300840	3336	NA	NA	NA	NA	NA	NA	NA	NA	NA	NA	NA	NA	NA	NA	NA	NA	NA	NA	NA	NA	NA	NA	NA	NA	NA	NA	NA	NA	NA	NA	NA	NA	NA	NA	NA	NA	NA	NA	NA	NA	NA	NA	NA	NA	NA
Chr03	20747880	20751365	INV0300850	3485	NA	NA	NA	NA	NA	NA	NA	NA	NA	NA	NA	NA	NA	NA	NA	Chr03|22728325-22731802	Chr03|22485569-22489047	Chr03|22779831-22783310	Chr03|22170120-22173600	NA	NA	NA	NA	NA	NA	NA	NA	NA	NA	NA	NA	NA	NA	NA	NA	NA	NA	NA	NA	NA	NA	NA	NA	NA	Chr03|22663263-22666740
Chr03	20913355	20917906	INV0300860	4551	Chr03|24207804-24212323	NA	NA	NA	NA	NA	NA	NA	NA	NA	NA	NA	NA	NA	NA	NA	NA	NA	NA	NA	NA	NA	NA	NA	NA	NA	NA	NA	NA	NA	NA	NA	NA	NA	NA	NA	NA	NA	NA	NA	NA	NA	NA	NA	NA
Chr03	21349322	21349664	INV0300870	342	NA	Chr03|25183296-25183637	NA	NA	NA	NA	NA	NA	NA	NA	NA	NA	NA	NA	NA	NA	NA	NA	NA	NA	NA	NA	NA	NA	NA	NA	NA	NA	NA	NA	NA	NA	NA	NA	NA	NA	NA	NA	NA	NA	NA	NA	NA	NA	NA
Chr03	21354856	21355154	INV0300880	298	Chr03|24883422-24883720	NA	NA	NA	NA	NA	NA	NA	NA	NA	NA	NA	NA	NA	NA	NA	NA	NA	NA	NA	NA	NA	NA	NA	NA	NA	NA	NA	NA	NA	NA	NA	NA	NA	NA	NA	NA	NA	NA	NA	NA	NA	NA	NA	NA
Chr03	21527613	21537824	INV0300890	10211	NA	NA	NA	NA	NA	NA	NA	NA	NA	NA	NA	NA	NA	NA	NA	Chr03|23643251-23653443	NA	Chr03|23684422-23694608	NA	NA	NA	NA	NA	NA	NA	NA	NA	NA	NA	NA	NA	NA	NA	NA	NA	NA	NA	NA	NA	NA	NA	NA	NA	NA	NA
Chr03	22035263	22040627	INV0300900	5364	NA	NA	Chr03|23043097-23048462	NA	NA	NA	NA	NA	NA	NA	NA	NA	NA	NA	NA	NA	NA	NA	NA	NA	NA	NA	NA	Chr03|23340669-23346034	NA	NA	NA	Chr03|23127721-23133086	NA	NA	NA	NA	NA	NA	NA	NA	NA	NA	NA	NA	NA	NA	NA	NA	NA
Chr03	22099495	22101008	INV0300910	1513	NA	NA	NA	NA	NA	NA	Chr03|23881015-23882524	Chr03|24564085-24565594	Chr03|23780659-23782168	Chr03|24254931-24256441	Chr03|24254894-24256403	Chr03|24950261-24951770	Chr03|24630263-24631772	Chr03|24256034-24257543	Chr03|24043208-24044717	Chr03|24237279-24238769	Chr03|24012066-24013558	Chr03|24277785-24279276	Chr03|23691644-23693136	NA	NA	NA	NA	NA	NA	NA	NA	NA	NA	NA	NA	NA	NA	NA	NA	NA	NA	NA	NA	NA	Chr03|23299863-23301374	Chr03|23898206-23899715	Chr03|24266663-24268173	Chr03|24262266-24263775	Chr03|24184055-24185546
Chr03	22099495	22101044	INV0300920	1549	NA	Chr03|26114735-26116269	NA	NA	NA	Chr03|23550888-23552420	NA	NA	NA	NA	NA	NA	NA	NA	NA	NA	NA	NA	NA	Chr03|23424270-23425802	Chr03|23317744-23319276	Chr03|23466070-23467603	NA	NA	NA	NA	NA	NA	NA	NA	NA	NA	NA	NA	NA	NA	NA	NA	NA	NA	NA	NA	NA	NA	NA
Chr03	22139198	22139329	INV0300930	131	NA	NA	NA	NA	NA	NA	NA	NA	NA	Chr03|24303853-24303984	NA	NA	NA	NA	NA	NA	NA	NA	NA	NA	NA	NA	NA	NA	NA	NA	NA	NA	NA	NA	NA	NA	NA	NA	NA	NA	NA	NA	NA	NA	NA	NA	NA	NA	NA
Chr03	22598840	22598978	INV0300940	138	Chr03|26251857-26251993	NA	NA	NA	NA	NA	NA	NA	NA	NA	NA	NA	NA	NA	NA	NA	NA	NA	NA	NA	NA	NA	NA	NA	NA	NA	NA	NA	NA	NA	NA	NA	NA	NA	NA	NA	NA	NA	NA	NA	NA	NA	NA	NA	NA
Chr03	23673022	23674843	INV0300950	1821	NA	NA	NA	NA	NA	NA	NA	NA	NA	Chr03|26395834-26397655	NA	NA	NA	NA	NA	NA	NA	NA	NA	NA	NA	NA	NA	NA	NA	NA	NA	NA	NA	NA	NA	NA	NA	NA	NA	NA	NA	NA	NA	NA	NA	NA	NA	NA	NA
Chr03	24174272	24178008	INV0300960	3736	Chr03|28033645-28037031	NA	NA	NA	NA	NA	NA	NA	NA	NA	NA	NA	NA	NA	NA	NA	NA	NA	NA	NA	NA	NA	NA	NA	NA	NA	NA	NA	NA	NA	NA	NA	NA	NA	NA	NA	NA	NA	NA	NA	NA	NA	NA	NA	NA
Chr03	24641706	24642822	INV0300970	1116	NA	NA	NA	NA	NA	NA	NA	NA	Chr03|26749364-26750461	NA	NA	NA	NA	NA	NA	NA	NA	NA	NA	NA	NA	NA	NA	NA	NA	NA	NA	NA	NA	NA	NA	NA	NA	NA	NA	NA	NA	NA	NA	NA	NA	NA	NA	NA	NA
Chr03	25379058	25381862	INV0300980	2804	Chr03|29626759-29636068	NA	NA	NA	NA	NA	NA	NA	NA	NA	NA	NA	NA	NA	NA	NA	NA	NA	NA	NA	NA	NA	NA	NA	NA	NA	NA	NA	NA	NA	NA	NA	NA	NA	NA	NA	NA	NA	NA	NA	NA	NA	NA	NA	NA
Chr03	25607021	25607183	INV0300990	162	NA	NA	Chr03|26872637-26872799	NA	NA	NA	NA	NA	NA	NA	NA	NA	NA	NA	NA	NA	NA	NA	NA	NA	NA	NA	Chr03|27164982-27165144	Chr03|27261262-27261424	Chr03|26575063-26575225	Chr03|26518284-26518446	Chr03|27041318-27041480	NA	NA	NA	NA	NA	NA	Chr03|26261965-26262127	NA	NA	NA	NA	NA	NA	NA	NA	NA	NA	NA
Chr03	25607021	25607482	INV0301000	461	NA	NA	NA	NA	NA	Chr03|27347046-27347356	NA	NA	NA	NA	NA	NA	NA	NA	NA	NA	NA	NA	NA	Chr03|27204049-27204359	Chr03|27093258-27093568	Chr03|27352227-27352537	NA	NA	NA	NA	NA	NA	NA	NA	NA	NA	NA	NA	NA	NA	NA	NA	NA	NA	NA	NA	NA	NA	NA
Chr03	25607021	25607635	INV0301010	614	NA	NA	NA	NA	NA	NA	NA	NA	NA	NA	NA	NA	NA	NA	NA	NA	Chr03|27910125-27910576	NA	Chr03|27571180-27571631	NA	NA	NA	NA	NA	NA	NA	NA	NA	NA	NA	NA	NA	NA	NA	NA	NA	NA	NA	NA	NA	NA	NA	NA	NA	NA
Chr03	25607021	25607763	INV0301020	742	NA	Chr03|29769395-29769986	NA	NA	NA	NA	NA	NA	NA	NA	NA	NA	NA	NA	NA	NA	NA	NA	NA	NA	NA	NA	NA	NA	NA	NA	NA	NA	NA	NA	NA	NA	NA	NA	NA	NA	NA	NA	NA	NA	NA	NA	NA	NA	NA
Chr03	25779310	25780159	INV0301030	849	NA	NA	NA	NA	NA	NA	NA	NA	NA	NA	NA	NA	NA	NA	NA	NA	NA	NA	NA	Chr03|27357589-27358443	NA	Chr03|27505730-27506584	NA	NA	NA	NA	NA	NA	NA	NA	NA	NA	NA	NA	NA	NA	NA	NA	NA	NA	NA	NA	NA	NA	NA
Chr03	26078787	26082448	INV0301040	3661	Chr03|30264971-30270258	NA	NA	NA	NA	NA	NA	NA	NA	NA	NA	NA	NA	NA	NA	NA	NA	NA	NA	NA	NA	NA	NA	NA	NA	NA	NA	NA	NA	NA	NA	NA	NA	NA	NA	NA	NA	NA	NA	NA	NA	NA	NA	NA	NA
Chr03	27199527	27200159	INV0301050	632	Chr03|31432284-31432901	NA	NA	NA	NA	NA	NA	NA	NA	NA	NA	NA	NA	NA	NA	NA	NA	NA	NA	NA	NA	NA	NA	NA	NA	NA	NA	NA	NA	NA	NA	NA	NA	NA	NA	NA	NA	NA	NA	NA	NA	NA	NA	NA	NA
Chr03	27226071	27226175	INV0301060	104	Chr03|31457024-31457133	NA	NA	NA	NA	NA	NA	NA	NA	NA	NA	NA	NA	NA	NA	NA	NA	NA	NA	NA	NA	NA	NA	NA	NA	NA	NA	NA	NA	NA	NA	NA	NA	NA	NA	NA	NA	NA	NA	NA	NA	NA	NA	NA	NA
Chr03	27403444	27403972	INV0301070	528	Chr03|31671368-31671881	NA	NA	NA	NA	NA	NA	NA	NA	NA	NA	NA	NA	NA	NA	NA	NA	NA	NA	NA	NA	NA	NA	NA	NA	NA	NA	NA	NA	NA	NA	NA	NA	NA	NA	NA	NA	NA	NA	NA	NA	NA	NA	NA	NA
Chr03	27562047	27562264	INV0301080	217	NA	NA	NA	NA	NA	NA	NA	NA	Chr03|29732090-29732307	NA	NA	NA	NA	NA	NA	NA	NA	NA	NA	NA	NA	NA	NA	NA	NA	NA	NA	NA	NA	NA	NA	NA	NA	NA	NA	NA	NA	NA	NA	NA	NA	Chr03|29928757-29928974	NA	NA	NA
Chr03	27602559	27602695	INV0301090	138	NA	NA	NA	NA	NA	NA	NA	NA	NA	NA	NA	NA	NA	NA	NA	NA	NA	NA	NA	NA	NA	NA	NA	NA	Chr03|28720803-28720942	NA	NA	NA	NA	NA	NA	NA	NA	NA	NA	NA	NA	NA	NA	NA	NA	Chr03|29975168-29975306	NA	NA	NA
Chr03	27693774	27694035	INV0301100	261	Chr03|31943551-31943813	NA	NA	NA	NA	NA	NA	NA	NA	NA	NA	NA	NA	NA	NA	NA	NA	NA	NA	NA	NA	NA	NA	NA	NA	NA	NA	NA	NA	NA	NA	NA	NA	NA	NA	NA	NA	NA	NA	NA	NA	NA	NA	NA	NA
Chr03	29226301	29229943	INV0301110	3642	NA	NA	NA	NA	NA	NA	NA	NA	Chr03|31556150-31559783	NA	NA	NA	NA	NA	Chr03|31687026-31690659	NA	NA	NA	NA	NA	NA	NA	NA	NA	NA	NA	NA	NA	NA	NA	NA	NA	NA	NA	NA	NA	NA	NA	NA	NA	NA	Chr03|31788226-31791859	NA	NA	NA
Chr03	29454762	29456436	INV0301120	1674	Chr03|34059279-34060940	NA	NA	NA	NA	NA	NA	NA	NA	NA	NA	NA	NA	NA	NA	NA	NA	NA	NA	NA	NA	NA	NA	NA	NA	NA	NA	NA	NA	NA	NA	NA	NA	NA	NA	NA	NA	NA	NA	NA	NA	NA	NA	NA	NA
Chr03	30030873	30035896	INV0301130	5023	NA	NA	NA	NA	NA	NA	NA	Chr03|33153976-33158995	NA	NA	NA	NA	NA	NA	NA	Chr03|32621149-32626207	Chr03|32490206-32495229	NA	Chr03|32149083-32154120	Chr03|31688116-31693144	NA	NA	NA	NA	NA	NA	NA	NA	NA	NA	NA	NA	NA	NA	NA	NA	NA	NA	NA	NA	NA	NA	NA	Chr03|32670407-32675418	NA
Chr03	30123540	30123947	INV0301140	407	NA	Chr03|34845748-34846154	NA	NA	NA	NA	NA	NA	NA	NA	NA	NA	NA	NA	NA	NA	NA	NA	NA	NA	NA	NA	NA	NA	NA	NA	NA	NA	NA	NA	NA	NA	NA	NA	NA	NA	NA	NA	NA	NA	NA	NA	NA	NA	NA
Chr03	31113057	31118720	INV0301150	5663	NA	Chr03|35867475-35873262	NA	NA	NA	NA	NA	NA	NA	NA	NA	NA	NA	NA	NA	NA	NA	NA	NA	NA	NA	NA	NA	NA	NA	NA	NA	NA	NA	NA	NA	NA	NA	NA	NA	NA	NA	NA	NA	NA	NA	NA	NA	NA	NA
Chr03	31113057	31121022	INV0301160	7965	NA	NA	NA	NA	NA	NA	NA	NA	NA	NA	NA	NA	NA	NA	NA	Chr03|33711894-33719846	Chr03|33589496-33597448	NA	Chr03|33248011-33255952	Chr03|32786855-32794807	NA	NA	NA	NA	NA	NA	NA	NA	NA	NA	NA	NA	NA	NA	NA	NA	NA	NA	NA	NA	NA	NA	NA	NA	NA
Chr03	31113057	31123515	INV0301170	10458	NA	NA	Chr03|32604735-32615349	Chr03|33192408-33203020	Chr03|32256327-32266939	Chr03|33153910-33164523	Chr03|33574799-33585361	Chr03|34305140-34315701	Chr03|33605221-33615782	Chr03|34005087-34015648	Chr03|34248494-34259108	Chr03|35036874-35047492	Chr03|34239882-34250446	Chr03|34060887-34071372	Chr03|33765651-33776164	NA	NA	NA	NA	NA	Chr03|32949473-32960081	Chr03|33137263-33147872	Chr03|32924599-32935214	Chr03|33014168-33024771	Chr03|32322438-32333030	Chr03|32271770-32282371	Chr03|32795986-32806600	Chr03|32316970-32327586	Chr03|31905974-31916590	Chr03|31870763-31881379	Chr03|31701549-31712160	NA	Chr03|32026750-32037357	NA	NA	NA	Chr03|31828656-31839272	Chr03|33232448-33243059	NA	NA	NA	Chr03|33835261-33845822	Chr03|33957510-33968054	Chr03|33831198-33841759	Chr03|33873067-33883673
Chr03	31175129	31195842	INV0301180	20713	NA	NA	NA	NA	NA	NA	NA	NA	NA	NA	NA	Chr03|35103945-35124655	NA	NA	NA	NA	NA	NA	NA	NA	NA	NA	NA	NA	NA	NA	NA	NA	NA	NA	NA	NA	NA	NA	NA	NA	NA	NA	NA	NA	NA	NA	NA	NA	NA
Chr03	31176266	31194645	INV0301190	18379	NA	Chr03|35936397-35951104	NA	NA	NA	NA	NA	NA	NA	NA	NA	NA	NA	NA	NA	NA	NA	NA	NA	NA	NA	NA	NA	NA	NA	NA	NA	NA	NA	NA	NA	NA	NA	NA	NA	NA	NA	NA	NA	NA	NA	NA	NA	NA	NA
Chr03	31176266	31194705	INV0301200	18437	NA	NA	NA	NA	NA	NA	NA	NA	NA	NA	NA	NA	NA	NA	NA	NA	NA	NA	NA	NA	NA	NA	NA	NA	NA	NA	NA	NA	NA	NA	NA	NA	NA	NA	NA	NA	NA	NA	NA	NA	NA	NA	NA	NA	NA
Chr03	31190054	31194242	INV0301210	4188	Chr03|35846189-35850420	NA	NA	NA	NA	NA	NA	NA	NA	NA	NA	NA	NA	NA	NA	NA	NA	NA	NA	NA	NA	NA	NA	NA	NA	NA	NA	NA	NA	NA	NA	NA	NA	NA	NA	NA	NA	NA	NA	NA	NA	NA	NA	NA	NA
Chr03	31292068	31293504	INV0301220	1436	Chr03|35911497-35912898	NA	NA	NA	NA	NA	NA	NA	NA	NA	NA	NA	NA	NA	NA	NA	NA	NA	NA	NA	NA	NA	NA	NA	NA	NA	NA	NA	NA	NA	NA	NA	NA	NA	NA	NA	NA	NA	NA	NA	NA	NA	NA	NA	NA
Chr03	32664594	32664874	INV0301230	280	NA	NA	NA	NA	Chr03|33807346-33807626	NA	NA	NA	NA	NA	NA	NA	NA	NA	NA	NA	NA	NA	NA	NA	NA	NA	NA	Chr03|34559381-34559661	NA	NA	NA	NA	NA	NA	NA	NA	NA	NA	NA	NA	NA	NA	NA	NA	NA	NA	NA	NA	NA
Chr03	34268890	34270351	INV0301240	1461	NA	NA	NA	NA	NA	NA	NA	NA	NA	NA	NA	NA	NA	NA	NA	NA	NA	NA	NA	NA	NA	NA	NA	NA	NA	NA	NA	NA	NA	NA	NA	NA	NA	NA	NA	NA	NA	NA	NA	NA	NA	NA	NA	NA	NA
Chr03	34783531	34813831	INV0301250	30300	NA	NA	NA	NA	NA	NA	NA	NA	NA	NA	NA	NA	NA	NA	NA	NA	NA	NA	NA	NA	NA	NA	NA	NA	NA	NA	NA	NA	NA	NA	NA	NA	NA	NA	NA	NA	NA	NA	NA	NA	NA	Chr03|37442594-37535109	NA	NA	NA
Chr03	34783531	34815450	INV0301260	31919	NA	NA	NA	NA	NA	NA	NA	NA	NA	NA	Chr03|37891926-37923376	NA	Chr03|37872056-37903505	Chr03|37699102-37730554	NA	Chr03|37303675-37335740	Chr03|37185555-37217621	NA	NA	NA	NA	NA	NA	NA	NA	NA	NA	NA	NA	NA	NA	NA	NA	NA	NA	NA	NA	NA	NA	NA	NA	NA	NA	NA	NA
Chr03	34783642	34815450	INV0301270	31808	NA	NA	NA	NA	NA	NA	Chr03|37210988-37251401	Chr03|37946892-37986871	Chr03|37241837-37282232	Chr03|37667457-37707852	NA	Chr03|38710465-38750874	NA	NA	Chr03|37473934-37510436	NA	NA	NA	NA	NA	NA	NA	NA	NA	NA	NA	NA	NA	NA	NA	NA	NA	NA	NA	NA	NA	NA	NA	NA	NA	NA	NA	Chr03|37608293-37643793	Chr03|37467901-37503429	NA
Chr03	34784990	34815450	INV0301280	30460	NA	Chr03|39813461-39845205	NA	NA	NA	NA	NA	NA	NA	NA	NA	NA	NA	NA	NA	NA	NA	NA	NA	NA	NA	NA	NA	NA	NA	NA	NA	NA	NA	NA	NA	NA	NA	NA	NA	NA	NA	NA	NA	NA	NA	NA	NA	NA	NA
Chr03	34785220	34813128	INV0301290	27908	Chr03|39435057-39462471	NA	NA	NA	NA	NA	NA	NA	NA	NA	NA	NA	NA	NA	NA	NA	NA	NA	NA	NA	NA	NA	NA	NA	NA	NA	NA	NA	NA	NA	NA	NA	NA	NA	NA	NA	NA	NA	NA	NA	NA	NA	NA	NA	NA
Chr03	35804113	35805731	INV0301300	1618	NA	NA	NA	NA	NA	NA	NA	Chr03|38934734-38936338	NA	NA	NA	Chr03|39700816-39702420	NA	NA	Chr03|38513365-38514969	NA	NA	NA	NA	NA	NA	NA	NA	NA	NA	NA	NA	NA	NA	NA	NA	NA	NA	NA	NA	NA	NA	NA	NA	NA	Chr03|37838776-37840380	NA	Chr03|38590748-38592352	Chr03|38451131-38452736	NA
Chr03	35804684	35805780	INV0301310	1096	NA	NA	Chr03|37243509-37244597	Chr03|37831344-37832432	Chr03|36906283-36907371	Chr03|37775973-37777061	Chr03|38198148-38199236	NA	Chr03|38229398-38230486	Chr03|38654800-38655888	Chr03|38864113-38865201	NA	Chr03|38853523-38854611	Chr03|38675347-38676435	NA	NA	NA	NA	NA	Chr03|37415208-37416296	Chr03|37593309-37594397	Chr03|37791036-37792124	Chr03|37582405-37583493	Chr03|37656367-37657455	Chr03|36987002-36988090	Chr03|36907419-36908507	NA	NA	NA	NA	Chr03|36360743-36361828	NA	NA	NA	NA	NA	NA	Chr03|37854170-37855258	Chr03|37615381-37616469	NA	NA	Chr03|38476076-38477164	NA	NA	NA
Chr03	36175662	36175831	INV0301320	169	NA	Chr03|41232786-41232954	NA	NA	NA	NA	NA	NA	NA	NA	NA	NA	NA	NA	NA	NA	NA	NA	NA	NA	NA	NA	NA	NA	NA	NA	NA	NA	NA	NA	NA	NA	NA	NA	NA	NA	NA	NA	NA	NA	NA	NA	NA	NA	NA
Chr03	36397820	36398558	INV0301330	740	NA	NA	NA	Chr03|38408778-38409516	NA	NA	NA	NA	Chr03|38779655-38780398	NA	NA	NA	NA	NA	NA	NA	NA	NA	NA	NA	NA	NA	NA	NA	NA	NA	NA	NA	NA	NA	NA	NA	NA	NA	NA	NA	NA	NA	NA	NA	NA	NA	NA	NA	NA
Chr04	1001	16465	INV0400010	15464	NA	NA	NA	NA	NA	NA	NA	NA	NA	NA	NA	NA	NA	NA	NA	NA	NA	NA	NA	NA	NA	NA	NA	NA	NA	NA	NA	NA	NA	NA	NA	NA	NA	NA	NA	NA	NA	NA	Chr04|17203-42319	NA	NA	NA	NA	NA	NA
Chr04	17912	45230	INV0400020	27318	NA	NA	NA	NA	Chr04|5427-20703	NA	Chr04|2316-17574	Chr04|5974-29980	Chr04|10805-34811	Chr04|36931-60937	Chr04|7978-31986	NA	Chr04|6335-21593	NA	Chr04|1033-16291	NA	NA	NA	NA	NA	NA	NA	NA	NA	NA	NA	NA	NA	NA	NA	NA	NA	NA	NA	NA	NA	NA	NA	NA	NA	NA	NA	Chr04|7574-22783	NA	Chr04|9831-25033
Chr04	45603	62053	INV0400030	16450	NA	NA	Chr04|22760-38923	Chr04|23662-39821	NA	NA	NA	NA	NA	NA	NA	NA	NA	Chr04|19653-35812	NA	NA	NA	NA	NA	NA	NA	NA	NA	NA	NA	NA	NA	NA	NA	NA	NA	NA	NA	NA	NA	NA	NA	Chr04|23212-39366	NA	NA	NA	NA	NA	NA	NA
Chr04	50947	62053	INV0400040	11106	NA	NA	NA	NA	Chr04|33981-45137	NA	Chr04|34163-45267	Chr04|46569-57663	Chr04|51400-62518	Chr04|77526-88620	Chr04|48575-59683	NA	Chr04|38182-49302	NA	Chr04|32880-43997	NA	NA	NA	NA	NA	NA	NA	NA	NA	NA	NA	NA	NA	NA	NA	NA	NA	NA	NA	NA	NA	NA	NA	NA	NA	NA	NA	NA	NA	NA
Chr04	753507	2102680	INV0400050	1349173	NA	NA	NA	NA	NA	NA	NA	NA	NA	NA	NA	NA	NA	NA	NA	NA	NA	NA	NA	NA	NA	NA	NA	NA	NA	NA	NA	NA	NA	NA	NA	NA	NA	NA	NA	NA	NA	NA	NA	NA	NA	NA	NA	NA	Chr04|885354-2054052
Chr04	763293	805607	INV0400060	42314	NA	NA	NA	NA	NA	NA	NA	Chr04|870800-944121	NA	NA	NA	NA	NA	NA	NA	NA	NA	NA	NA	NA	NA	NA	NA	NA	NA	NA	NA	NA	NA	NA	NA	NA	NA	NA	NA	NA	NA	NA	NA	NA	NA	NA	NA	NA	NA
Chr04	849465	855899	INV0400070	6430	NA	NA	NA	NA	NA	NA	NA	NA	NA	NA	NA	NA	NA	NA	NA	NA	NA	NA	NA	NA	NA	NA	NA	NA	NA	NA	NA	NA	NA	NA	NA	NA	NA	NA	NA	NA	NA	NA	NA	NA	NA	NA	NA	NA	NA
Chr04	1077649	1078804	INV0400080	1155	NA	NA	NA	NA	NA	NA	NA	NA	NA	NA	NA	NA	NA	NA	NA	NA	NA	NA	NA	NA	NA	NA	Chr04|1135225-1136380	NA	NA	NA	NA	NA	NA	NA	NA	NA	NA	NA	NA	NA	NA	NA	NA	NA	NA	NA	NA	NA	NA
Chr04	1128554	1444857	INV0400090	316303	NA	NA	NA	NA	NA	NA	NA	NA	NA	NA	NA	NA	NA	NA	NA	NA	NA	Chr04|1450453-1684899	NA	NA	NA	NA	NA	NA	NA	NA	NA	NA	NA	NA	NA	NA	NA	NA	NA	NA	NA	NA	NA	NA	NA	NA	NA	NA	NA
Chr04	1576234	1613187	INV0400100	36953	NA	NA	NA	NA	NA	NA	NA	Chr04|1644216-1656670	Chr04|1576053-1588503	NA	NA	NA	NA	NA	NA	NA	NA	NA	NA	NA	NA	NA	NA	NA	NA	NA	NA	NA	NA	NA	NA	NA	NA	NA	NA	NA	NA	NA	NA	NA	Chr04|1552457-1564905	NA	NA	Chr04|1558144-1570600	NA
Chr04	1589987	1590122	INV0400110	135	NA	NA	NA	NA	Chr04|1300152-1300290	NA	NA	NA	NA	NA	NA	NA	NA	NA	NA	NA	NA	NA	NA	NA	NA	NA	NA	NA	NA	NA	NA	NA	NA	NA	NA	NA	NA	NA	NA	NA	NA	NA	NA	NA	NA	NA	NA	NA	NA
Chr04	1640882	1643005	INV0400120	2123	NA	NA	NA	NA	NA	NA	NA	NA	NA	NA	NA	NA	Chr04|1555438-1557525	NA	NA	NA	NA	NA	NA	NA	NA	NA	NA	NA	NA	NA	NA	NA	NA	NA	NA	NA	NA	NA	NA	NA	NA	NA	NA	NA	NA	NA	NA	NA	NA
Chr04	1791543	1793146	INV0400130	1603	NA	Chr04|1477772-1479621	NA	NA	Chr04|1480718-1482552	Chr04|1747753-1749587	Chr04|1669746-1671589	NA	NA	Chr04|1860931-1862774	Chr04|1548063-1549912	NA	Chr04|1819068-1820911	Chr04|1732103-1733946	Chr04|1822357-1824200	Chr04|1713603-1715448	Chr04|1617192-1619035	Chr04|1847674-1849519	Chr04|1708804-1710647	NA	NA	NA	NA	NA	NA	NA	NA	NA	NA	NA	NA	NA	NA	NA	NA	NA	NA	NA	NA	NA	NA	NA	Chr04|1573031-1574876	NA	NA
Chr04	1979906	1985096	INV0400140	5190	NA	NA	NA	NA	Chr04|1659047-1664237	NA	NA	NA	NA	NA	NA	NA	NA	NA	NA	NA	NA	NA	NA	NA	NA	NA	NA	NA	NA	NA	NA	NA	NA	NA	NA	NA	NA	NA	NA	NA	NA	NA	NA	NA	NA	NA	NA	NA	NA
Chr04	2103122	2289804	INV0400150	186682	NA	NA	NA	NA	NA	NA	NA	NA	NA	NA	NA	NA	NA	NA	NA	NA	NA	NA	NA	NA	NA	NA	Chr04|1868470-1979522	NA	NA	NA	Chr04|1862637-1973679	Chr04|1877256-1988155	NA	NA	Chr04|1892243-2003285	NA	NA	NA	NA	NA	Chr04|1866882-1977782	NA	NA	NA	NA	NA	NA	NA	NA
Chr04	2103122	2291225	INV0400160	188103	NA	NA	NA	NA	NA	NA	NA	NA	NA	NA	Chr04|1811087-1972538	NA	NA	NA	NA	NA	NA	NA	NA	NA	NA	NA	NA	NA	NA	NA	NA	NA	NA	NA	NA	NA	NA	NA	NA	NA	NA	NA	NA	NA	NA	NA	NA	NA	NA
Chr04	2109461	2291225	INV0400170	181764	NA	Chr04|1758259-1874872	NA	NA	NA	NA	NA	NA	NA	NA	NA	NA	NA	NA	NA	NA	NA	NA	NA	NA	NA	NA	NA	NA	NA	NA	NA	NA	NA	NA	NA	NA	NA	NA	NA	NA	NA	NA	NA	NA	NA	NA	NA	NA	NA
Chr04	2123702	2291225	INV0400180	167523	NA	NA	NA	NA	NA	NA	NA	NA	NA	NA	NA	Chr04|2206288-2317668	NA	NA	NA	NA	NA	NA	NA	NA	NA	NA	NA	NA	NA	NA	NA	NA	NA	NA	NA	NA	NA	NA	NA	NA	NA	NA	NA	NA	NA	NA	NA	NA	NA
Chr04	2220565	2256043	INV0400190	35478	NA	NA	NA	NA	NA	NA	NA	NA	NA	NA	NA	NA	NA	NA	NA	NA	NA	NA	NA	NA	NA	NA	NA	NA	NA	NA	NA	NA	NA	NA	NA	NA	NA	NA	NA	NA	NA	NA	NA	NA	NA	NA	NA	NA	Chr04|2103363-2139403
Chr04	2220565	2291225	INV0400200	70660	NA	NA	NA	Chr04|1858099-1990982	NA	NA	Chr04|1923215-2060970	Chr04|2153843-2290383	Chr04|2060908-2198661	Chr04|2114678-2251520	NA	NA	Chr04|2090333-2147479	NA	NA	NA	Chr04|1888400-1945544	NA	Chr04|1979925-2037055	NA	NA	NA	NA	NA	NA	NA	NA	NA	NA	NA	NA	NA	NA	NA	NA	NA	NA	Chr04|1831066-1963923	NA	NA	Chr04|2061759-2198189	NA	NA	Chr04|2067466-2203873	NA
Chr04	2255750	2289804	INV0400210	34054	NA	NA	Chr04|1906000-1966254	NA	NA	NA	NA	NA	NA	NA	NA	NA	NA	NA	NA	NA	NA	NA	NA	NA	NA	NA	NA	NA	NA	NA	NA	NA	NA	NA	NA	NA	NA	NA	NA	NA	NA	NA	NA	NA	NA	NA	NA	NA	NA
Chr04	2255750	2291225	INV0400220	35475	NA	NA	NA	NA	NA	NA	NA	NA	NA	NA	NA	NA	NA	NA	NA	NA	NA	NA	NA	NA	NA	NA	NA	Chr04|2187016-2267396	NA	NA	NA	NA	NA	NA	NA	NA	NA	NA	NA	NA	NA	NA	NA	NA	NA	NA	NA	NA	NA
Chr04	2281417	2288763	INV0400230	7346	NA	NA	NA	NA	NA	Chr04|2073191-2080913	NA	NA	NA	NA	NA	NA	NA	NA	NA	NA	NA	NA	NA	NA	NA	Chr04|2099289-2107011	NA	NA	NA	NA	NA	NA	NA	NA	NA	NA	NA	NA	NA	NA	NA	NA	NA	NA	NA	NA	NA	NA	NA
Chr04	2281417	2291225	INV0400240	9808	NA	NA	NA	NA	NA	NA	NA	NA	NA	NA	NA	NA	NA	Chr04|2019057-2029096	Chr04|2075621-2085516	NA	NA	NA	NA	NA	NA	NA	NA	NA	NA	NA	NA	NA	NA	NA	NA	NA	NA	NA	NA	NA	NA	NA	NA	NA	NA	NA	NA	NA	NA
Chr04	2281669	2289811	INV0400250	8142	NA	NA	NA	NA	Chr04|1777787-1785597	NA	NA	NA	NA	NA	NA	NA	NA	NA	NA	Chr04|2076149-2084052	NA	Chr04|2200179-2208082	NA	NA	NA	NA	NA	NA	NA	NA	NA	NA	NA	NA	NA	NA	NA	NA	NA	NA	NA	NA	NA	NA	NA	NA	NA	NA	NA
Chr04	2281669	2291225	INV0400260	9556	NA	NA	NA	NA	NA	NA	NA	NA	NA	NA	NA	NA	NA	NA	NA	NA	NA	NA	NA	Chr04|2082260-2092959	Chr04|2100631-2111332	NA	NA	NA	NA	NA	NA	NA	NA	NA	NA	NA	NA	NA	NA	NA	NA	NA	NA	NA	NA	NA	NA	NA	NA
Chr04	2333867	2336483	INV0400270	2616	NA	NA	NA	NA	NA	NA	NA	NA	NA	NA	NA	NA	NA	Chr04|2036742-2039353	NA	NA	NA	NA	NA	NA	NA	NA	NA	NA	NA	NA	NA	NA	NA	NA	NA	NA	NA	NA	NA	NA	NA	NA	NA	NA	NA	NA	NA	NA	NA
Chr04	2363990	2366695	INV0400280	2705	NA	NA	NA	NA	NA	NA	NA	NA	NA	NA	NA	NA	NA	NA	NA	NA	NA	NA	NA	NA	NA	NA	NA	NA	NA	NA	NA	NA	NA	NA	NA	NA	NA	NA	NA	NA	NA	NA	NA	NA	NA	NA	NA	NA	NA
Chr04	2405060	2405255	INV0400290	195	NA	NA	NA	NA	NA	NA	NA	NA	NA	NA	NA	NA	NA	NA	NA	NA	NA	Chr04|2317509-2317701	NA	NA	NA	NA	Chr04|2195373-2195567	NA	NA	NA	Chr04|2189600-2189794	Chr04|2206839-2207034	NA	NA	Chr04|2222026-2222220	Chr04|2900149-2900342	NA	NA	NA	Chr04|2083663-2083858	Chr04|2196494-2196689	NA	NA	NA	NA	NA	NA	NA	NA
Chr04	2543566	2547384	INV0400300	3818	NA	NA	NA	NA	Chr04|2067994-2088125	Chr04|2392670-2447933	Chr04|2264658-2318137	NA	NA	Chr04|2456438-2509918	NA	Chr04|2836578-2889882	NA	NA	NA	NA	Chr04|2126882-2182270	NA	Chr04|2218392-2273618	Chr04|2424501-2431494	Chr04|2442639-2555618	Chr04|2417590-2451701	NA	NA	NA	NA	NA	NA	NA	NA	NA	NA	NA	NA	Chr04|2970164-2973984	NA	NA	NA	NA	NA	NA	NA	Chr04|2359962-2400616	NA	NA
Chr04	2555025	2557880	INV0400310	2855	NA	NA	NA	NA	NA	NA	NA	NA	NA	NA	NA	NA	NA	Chr04|2298520-2301377	NA	NA	NA	NA	NA	NA	NA	NA	NA	NA	NA	NA	NA	NA	NA	NA	NA	NA	NA	NA	NA	NA	NA	NA	NA	NA	Chr04|2417070-2419929	NA	NA	Chr04|2422609-2425466	NA
Chr04	3312860	3406443	INV0400320	93583	NA	NA	NA	NA	NA	NA	NA	NA	NA	NA	NA	NA	Chr04|2983221-2991651	NA	NA	Chr04|2966953-2975383	NA	NA	NA	NA	NA	NA	NA	NA	NA	NA	NA	NA	NA	NA	NA	NA	NA	NA	NA	NA	NA	NA	NA	NA	NA	NA	NA	NA	NA
Chr04	3345701	3371000	INV0400330	25299	NA	NA	NA	NA	NA	NA	NA	NA	NA	NA	NA	NA	NA	NA	NA	NA	NA	NA	NA	NA	NA	NA	NA	NA	NA	NA	NA	Chr04|3196824-3222109	Chr04|3510515-3535799	Chr04|3519169-3542145	NA	Chr04|3816005-3840779	Chr04|3457327-3482480	Chr04|3643790-3668962	NA	Chr04|3054544-3079690	Chr04|3168476-3193769	NA	NA	NA	NA	NA	NA	NA	NA
Chr04	3362303	3363738	INV0400340	1435	NA	NA	NA	NA	NA	NA	NA	NA	NA	NA	NA	NA	NA	NA	NA	NA	NA	NA	NA	NA	NA	NA	NA	NA	NA	NA	NA	NA	NA	NA	Chr04|2647370-2648806	NA	NA	NA	NA	NA	NA	NA	NA	Chr04|2557388-2558824	NA	NA	NA	NA	NA
Chr04	3362303	3363922	INV0400350	1619	NA	NA	NA	Chr04|2699139-2700757	NA	Chr04|3038103-3039721	NA	Chr04|2966097-2967718	Chr04|2580466-2582085	NA	NA	NA	NA	NA	NA	NA	Chr04|2765078-2766696	Chr04|2695652-2697271	Chr04|2857034-2858652	NA	NA	Chr04|3037021-3038639	NA	Chr04|3111613-3113236	Chr04|2576079-2577701	NA	NA	NA	NA	NA	NA	NA	NA	NA	Chr04|3404399-3406019	NA	NA	Chr04|2644805-2646426	Chr04|2728405-2730023	NA	NA	Chr04|2467163-2468782	NA	NA	NA
Chr04	3362801	3363236	INV0400360	435	NA	NA	Chr04|3139817-3140250	NA	NA	NA	NA	NA	NA	NA	NA	NA	NA	NA	NA	NA	NA	NA	NA	Chr04|3097559-3097995	Chr04|3220931-3221367	NA	Chr04|3287028-3287461	NA	NA	Chr04|3151556-3151989	Chr04|3267829-3268262	NA	NA	NA	NA	NA	NA	NA	NA	NA	NA	NA	NA	NA	NA	NA	NA	NA	Chr04|2585205-2585641
Chr04	3467941	3473184	INV0400370	5243	NA	Chr04|2804416-2809790	NA	NA	NA	NA	NA	NA	NA	NA	NA	NA	NA	NA	NA	NA	NA	NA	NA	NA	NA	NA	NA	NA	NA	NA	NA	NA	NA	NA	NA	NA	NA	NA	NA	NA	NA	NA	NA	NA	NA	NA	NA	NA	NA
Chr04	3571379	3571483	INV0400380	104	NA	Chr04|2947389-2947497	NA	NA	NA	NA	NA	NA	NA	NA	NA	NA	NA	NA	NA	NA	NA	NA	NA	NA	NA	NA	NA	NA	NA	NA	NA	NA	NA	NA	NA	NA	NA	NA	NA	NA	NA	NA	NA	NA	NA	NA	NA	NA	NA
Chr04	3586589	3591730	INV0400390	5141	NA	NA	NA	NA	NA	NA	NA	NA	NA	NA	NA	NA	NA	NA	NA	NA	NA	NA	NA	NA	NA	NA	NA	NA	NA	NA	NA	NA	NA	NA	NA	NA	NA	NA	NA	NA	NA	NA	NA	NA	NA	NA	NA	NA	Chr04|2763960-2782393
Chr04	3651288	3661014	INV0400400	9726	NA	Chr04|3154595-3208617	NA	NA	NA	NA	NA	NA	NA	NA	NA	NA	NA	NA	NA	NA	NA	NA	NA	NA	NA	NA	NA	NA	NA	NA	NA	NA	NA	NA	NA	NA	NA	NA	NA	NA	NA	NA	NA	NA	NA	NA	NA	NA	NA
Chr04	3651633	3657417	INV0400410	5784	NA	NA	NA	NA	NA	NA	NA	NA	NA	NA	NA	NA	NA	NA	NA	NA	NA	NA	NA	NA	NA	NA	NA	NA	NA	NA	NA	NA	NA	NA	NA	NA	NA	NA	NA	NA	NA	NA	NA	NA	NA	NA	NA	NA	NA
Chr04	3869897	3881197	INV0400420	11300	NA	NA	NA	NA	NA	NA	NA	NA	NA	NA	NA	NA	NA	NA	NA	NA	Chr04|3412802-3424103	NA	NA	NA	NA	NA	NA	NA	NA	NA	NA	NA	NA	NA	NA	NA	NA	NA	NA	NA	NA	NA	NA	NA	NA	NA	NA	NA	NA
Chr04	3935730	3936651	INV0400430	921	NA	NA	NA	NA	NA	NA	NA	NA	NA	Chr04|3915963-3916880	NA	Chr04|4295849-4296766	NA	NA	Chr04|3358755-3359672	NA	NA	NA	NA	NA	NA	NA	NA	NA	NA	NA	NA	NA	NA	NA	NA	NA	NA	NA	NA	NA	NA	NA	NA	NA	NA	NA	Chr04|3791466-3792381	NA	NA
Chr04	3967092	3971070	INV0400440	3978	NA	NA	NA	NA	NA	NA	NA	NA	NA	NA	NA	NA	NA	NA	NA	NA	NA	NA	NA	NA	NA	NA	NA	NA	NA	NA	NA	NA	NA	NA	NA	NA	NA	NA	NA	NA	NA	NA	NA	NA	Chr04|3909571-3913543	NA	NA	NA	NA
Chr04	3994792	4055799	INV0400450	61007	NA	NA	NA	Chr04|3518509-3621620	NA	NA	NA	NA	NA	NA	NA	NA	NA	NA	NA	NA	NA	NA	NA	NA	NA	NA	NA	Chr04|4176066-4336654	NA	NA	NA	NA	NA	NA	NA	NA	NA	NA	NA	NA	NA	NA	NA	NA	NA	NA	NA	NA	NA
Chr04	4319097	4321461	INV0400460	2364	NA	NA	NA	Chr04|3992206-3994589	NA	NA	NA	NA	NA	NA	NA	NA	NA	NA	NA	NA	NA	NA	NA	NA	NA	NA	NA	NA	NA	NA	NA	NA	NA	NA	NA	NA	NA	NA	NA	NA	NA	NA	NA	NA	NA	NA	NA	NA	NA
Chr04	4323873	4324129	INV0400470	256	Chr04|2036316-2036568	NA	NA	NA	NA	NA	NA	NA	NA	NA	NA	NA	NA	NA	NA	NA	NA	NA	NA	NA	NA	NA	NA	NA	NA	NA	NA	NA	NA	NA	NA	NA	NA	NA	NA	NA	NA	NA	NA	NA	NA	NA	NA	NA	NA
Chr04	4324816	4343100	INV0400480	18284	NA	NA	NA	NA	NA	NA	NA	NA	NA	NA	NA	NA	NA	NA	Chr04|3641014-3651673	NA	Chr04|3973796-3984793	NA	Chr04|4064184-4075171	NA	NA	NA	NA	NA	NA	NA	NA	NA	NA	NA	NA	NA	NA	NA	NA	NA	NA	NA	Chr04|3452976-3463957	NA	NA	NA	NA	Chr04|4401394-4412373	NA
Chr04	4349216	4349510	INV0400490	294	NA	Chr04|4123573-4123866	NA	NA	Chr04|3966170-3966463	NA	NA	NA	NA	NA	Chr04|4398805-4399098	Chr04|4556577-4556870	NA	Chr04|4261054-4261347	NA	NA	NA	NA	NA	NA	NA	NA	NA	Chr04|4763533-4763826	NA	NA	NA	NA	NA	NA	NA	NA	NA	NA	NA	NA	NA	NA	NA	NA	Chr04|4388378-4388671	NA	NA	NA	NA
Chr04	4358673	4361139	INV0400500	2466	Chr04|2072640-2075079	NA	NA	NA	NA	NA	NA	NA	NA	NA	NA	NA	NA	NA	NA	NA	NA	NA	NA	NA	NA	NA	NA	NA	NA	NA	NA	NA	NA	NA	NA	NA	NA	NA	NA	NA	NA	NA	NA	NA	NA	NA	NA	NA	NA
Chr04	4691654	4692099	INV0400510	445	Chr04|2378288-2378733	NA	NA	NA	NA	NA	NA	NA	NA	NA	NA	NA	NA	NA	NA	NA	NA	NA	NA	NA	NA	NA	NA	NA	NA	NA	NA	NA	NA	NA	NA	NA	NA	NA	NA	NA	NA	NA	NA	NA	NA	NA	NA	NA	NA
Chr04	4939906	4990149	INV0400520	50243	NA	NA	NA	NA	NA	Chr04|4583140-4591874	Chr04|4626906-4635640	NA	NA	Chr04|4779271-4788005	NA	NA	NA	NA	NA	Chr04|4714306-4723040	NA	Chr04|4419069-4427805	NA	Chr04|4875073-4883807	Chr04|4890185-4898906	Chr04|4586895-4595623	NA	NA	NA	NA	NA	NA	NA	NA	NA	NA	NA	NA	NA	NA	NA	NA	NA	NA	Chr04|4993810-5002546	NA	Chr04|4693795-4702531	NA	Chr04|4321348-4330082
Chr04	5005400	5006063	INV0400530	663	Chr04|2622926-2623589	NA	NA	NA	NA	NA	NA	NA	NA	NA	NA	NA	NA	NA	NA	NA	NA	NA	NA	NA	NA	NA	NA	NA	NA	NA	NA	NA	NA	NA	NA	NA	NA	NA	NA	NA	NA	NA	NA	NA	NA	NA	NA	NA	NA
Chr04	5148697	5149096	INV0400540	399	NA	NA	NA	NA	NA	NA	NA	NA	NA	NA	NA	NA	Chr04|4940246-4940645	NA	NA	NA	NA	NA	NA	NA	NA	NA	NA	NA	NA	NA	NA	NA	NA	NA	NA	NA	NA	NA	NA	NA	NA	NA	NA	NA	NA	NA	NA	NA	NA
Chr04	5380231	5381103	INV0400550	872	Chr04|3358697-3359569	NA	NA	NA	NA	NA	NA	NA	NA	NA	NA	NA	NA	NA	NA	NA	NA	NA	NA	NA	NA	NA	NA	NA	NA	NA	NA	NA	NA	NA	NA	NA	NA	NA	NA	NA	NA	NA	NA	NA	NA	NA	NA	NA	NA
Chr04	5561885	5562932	INV0400560	1047	NA	NA	NA	NA	NA	NA	NA	NA	NA	NA	NA	NA	NA	NA	NA	NA	NA	NA	NA	NA	NA	NA	NA	NA	NA	NA	NA	NA	NA	NA	NA	NA	NA	NA	NA	NA	NA	NA	NA	NA	NA	NA	NA	NA	NA
Chr04	6329932	6417059	INV0400570	87127	NA	NA	NA	NA	NA	NA	NA	NA	NA	NA	NA	NA	NA	NA	NA	NA	NA	NA	NA	NA	NA	NA	NA	NA	NA	NA	NA	NA	NA	NA	NA	NA	NA	NA	NA	NA	NA	NA	NA	NA	NA	NA	NA	NA	NA
Chr04	6709325	6709794	INV0400580	469	NA	NA	NA	NA	NA	NA	Chr04|6560804-6561277	NA	NA	NA	NA	NA	NA	NA	NA	Chr04|6542833-6543306	Chr04|6450543-6451016	Chr04|6341002-6341475	Chr04|6334133-6334606	NA	NA	NA	NA	NA	NA	NA	NA	NA	NA	NA	NA	NA	NA	NA	NA	NA	NA	NA	NA	NA	NA	NA	Chr04|6605398-6605871	NA	NA
Chr04	6709325	6759464	INV0400590	50139	NA	NA	NA	NA	NA	NA	NA	NA	NA	NA	NA	NA	Chr04|6890841-6928507	NA	NA	NA	NA	NA	NA	NA	NA	NA	NA	NA	NA	NA	NA	NA	NA	NA	NA	NA	NA	NA	NA	NA	NA	NA	NA	NA	NA	NA	NA	NA	Chr04|6460909-6498559
Chr04	6781814	6797455	INV0400600	15641	NA	NA	NA	NA	NA	NA	NA	NA	NA	NA	NA	NA	NA	NA	NA	NA	NA	NA	NA	NA	NA	NA	NA	NA	NA	NA	NA	NA	NA	NA	NA	NA	NA	NA	NA	NA	NA	NA	NA	NA	NA	NA	NA	NA	NA
Chr04	6816772	6818486	INV0400610	1714	NA	NA	NA	NA	NA	Chr04|6427265-6429000	NA	NA	NA	Chr04|6645138-6646873	NA	Chr04|6906867-6908602	NA	NA	Chr04|6268446-6270181	NA	NA	NA	NA	NA	Chr04|6733045-6734780	NA	NA	NA	NA	NA	NA	NA	NA	NA	NA	NA	NA	NA	NA	NA	NA	NA	NA	NA	NA	NA	NA	NA	NA
Chr04	7877301	7898148	INV0400620	20847	NA	NA	NA	Chr04|7128792-7155334	NA	NA	NA	NA	NA	NA	NA	NA	NA	NA	NA	NA	NA	NA	NA	NA	NA	NA	NA	NA	NA	NA	NA	NA	NA	NA	NA	NA	NA	NA	NA	NA	NA	NA	NA	Chr04|6473761-6500060	NA	NA	NA	NA	NA
Chr04	7877300	7903263	INV0400630	25963	NA	NA	NA	NA	NA	NA	NA	NA	NA	NA	NA	NA	Chr04|7743478-7771847	NA	NA	NA	NA	NA	NA	NA	NA	NA	NA	NA	NA	NA	NA	NA	NA	NA	NA	NA	NA	NA	NA	NA	NA	NA	NA	NA	NA	NA	NA	NA	Chr04|7321579-7349909
Chr04	7879458	7898148	INV0400640	18690	NA	Chr04|7104838-7124645	NA	NA	NA	NA	NA	NA	Chr04|6727056-6745698	NA	NA	Chr04|8094586-8113189	NA	NA	NA	Chr04|7355162-7373808	NA	NA	NA	NA	NA	NA	NA	NA	NA	NA	NA	NA	NA	NA	NA	NA	NA	NA	NA	NA	NA	NA	NA	NA	NA	NA	NA	Chr04|7485813-7504439	NA
Chr04	7879458	7903263	INV0400650	23805	NA	NA	NA	NA	NA	Chr04|7620562-7646753	Chr04|7512624-7538895	Chr04|7125279-7151477	NA	Chr04|7843882-7870080	Chr04|7672253-7698475	NA	NA	Chr04|7655011-7681204	Chr04|7465249-7491443	NA	Chr04|7274742-7300942	Chr04|7159457-7185601	Chr04|7157675-7183852	NA	NA	NA	NA	NA	NA	NA	NA	NA	NA	NA	NA	NA	NA	NA	NA	NA	NA	NA	NA	NA	Chr04|7420932-7447156	NA	Chr04|7454672-7480880	NA	NA
Chr04	7898692	7902104	INV0400660	3412	NA	Chr04|7124649-7128074	NA	NA	NA	NA	NA	NA	Chr04|6745702-6749110	NA	NA	Chr04|8113193-8116614	NA	NA	NA	NA	NA	NA	NA	NA	NA	NA	NA	NA	NA	NA	NA	NA	NA	NA	NA	NA	NA	NA	NA	NA	NA	NA	NA	NA	NA	NA	NA	Chr04|7504443-7507849	NA
Chr04	7947429	7953373	INV0400670	5944	NA	NA	NA	NA	NA	NA	NA	NA	NA	NA	NA	NA	NA	NA	NA	NA	NA	NA	NA	NA	NA	NA	NA	NA	NA	NA	NA	NA	NA	NA	NA	NA	NA	NA	NA	NA	NA	NA	NA	NA	NA	Chr04|6885775-6891666	NA	NA	NA
Chr04	8464296	8480003	INV0400680	15707	NA	NA	NA	NA	NA	NA	Chr04|8510959-8584800	Chr04|8167344-8241198	NA	Chr04|8698307-8772147	NA	Chr04|9108827-9182677	Chr04|8967861-9100192	NA	Chr04|8481874-8555732	NA	NA	NA	NA	NA	NA	NA	NA	NA	NA	NA	NA	NA	NA	NA	NA	NA	NA	NA	NA	NA	NA	NA	NA	NA	NA	NA	NA	NA	Chr04|8545625-8687624
Chr04	8472540	8480003	INV0400690	7463	Chr04|6987576-7031436	NA	NA	NA	NA	NA	NA	NA	NA	NA	NA	NA	NA	NA	NA	NA	NA	NA	NA	NA	NA	NA	NA	NA	NA	NA	NA	NA	NA	NA	NA	NA	NA	NA	NA	NA	NA	NA	NA	NA	NA	NA	NA	NA	NA
Chr04	8631232	8639865	INV0400700	8633	Chr04|7557862-7560503	NA	NA	NA	NA	NA	NA	NA	NA	NA	NA	NA	NA	NA	NA	NA	NA	NA	NA	NA	NA	NA	NA	NA	NA	NA	NA	NA	NA	NA	NA	NA	NA	NA	NA	NA	NA	NA	NA	NA	NA	NA	NA	NA	NA
Chr04	8709096	8715813	INV0400710	6717	NA	Chr04|8179887-8199514	NA	NA	NA	NA	Chr04|8979319-8999052	Chr04|8635410-8662266	Chr04|7869537-7901553	Chr04|9166707-9186437	Chr04|8874771-8906768	Chr04|9577296-9597026	Chr04|9518148-9537697	Chr04|8832939-8859757	Chr04|8949951-8969680	Chr04|8209526-8228594	Chr04|8176715-8195803	Chr04|8011922-8030985	Chr04|8010536-8029611	NA	NA	NA	NA	NA	NA	NA	NA	NA	NA	NA	NA	NA	NA	NA	NA	NA	NA	NA	NA	NA	Chr04|8570205-8602058	NA	Chr04|8306985-8326021	Chr04|8623784-8655629	Chr04|9104857-9124417
Chr04	9122444	9134494	INV0400720	12050	NA	NA	NA	NA	NA	NA	NA	NA	NA	NA	NA	NA	NA	NA	NA	NA	NA	NA	NA	NA	NA	NA	NA	NA	NA	NA	NA	NA	NA	NA	NA	NA	NA	NA	Chr04|9265034-9277079	NA	NA	NA	NA	NA	NA	NA	NA	NA	NA
Chr04	9126717	9135870	INV0400730	9153	NA	NA	NA	NA	NA	NA	NA	NA	NA	NA	NA	NA	NA	NA	NA	NA	NA	NA	NA	NA	NA	NA	NA	NA	NA	NA	NA	NA	NA	NA	NA	Chr04|9944763-9953918	NA	NA	NA	NA	NA	NA	NA	NA	NA	NA	NA	NA	NA
Chr04	9136073	9146839	INV0400740	10766	NA	NA	NA	NA	NA	NA	NA	NA	NA	NA	NA	NA	NA	NA	NA	NA	NA	NA	NA	NA	NA	NA	Chr04|9202075-9212751	NA	NA	NA	Chr04|8908383-8919160	NA	Chr04|9556374-9567151	NA	Chr04|8023035-8033811	NA	NA	NA	Chr04|9283668-9294440	NA	Chr04|8952194-8962971	NA	NA	NA	NA	NA	NA	NA	NA
Chr04	9661772	9661886	INV0400750	114	NA	NA	NA	Chr04|8614906-8615020	Chr04|8882455-8882569	Chr04|9126854-9126968	NA	NA	NA	NA	NA	NA	NA	NA	NA	NA	NA	NA	NA	Chr04|9140215-9140329	Chr04|9429772-9429886	Chr04|8921344-8921458	NA	NA	Chr04|8172316-8172430	NA	NA	NA	NA	NA	NA	NA	NA	NA	NA	NA	NA	NA	Chr04|7841113-7841227	NA	NA	NA	NA	NA	NA
Chr04	9661887	14027637	INV0400760	4365750	NA	NA	NA	NA	NA	NA	NA	NA	NA	NA	NA	NA	NA	NA	NA	NA	NA	NA	NA	NA	NA	NA	NA	NA	NA	NA	NA	NA	NA	NA	NA	NA	NA	NA	NA	NA	NA	NA	NA	Chr04|7934313-11958278	NA	NA	NA	NA	NA
Chr04	9808604	9823215	INV0400770	14611	NA	NA	Chr04|9330103-9345321	NA	NA	NA	NA	NA	NA	NA	NA	NA	NA	NA	NA	NA	NA	NA	NA	NA	NA	NA	Chr04|9875963-9886728	Chr04|10635796-10646555	NA	Chr04|9301296-9316484	Chr04|9764687-9775451	Chr04|9703755-9711729	Chr04|10253303-10264065	Chr04|9929278-9940035	Chr04|8745981-8756738	Chr04|10692828-10703593	Chr04|10012185-10022948	Chr04|10177664-10188436	Chr04|10009988-10020725	Chr04|9523425-9534192	Chr04|9914865-9925628	Chr04|9088868-9099625	NA	NA	NA	NA	NA	NA	NA
Chr04	9862420	9867175	INV0400780	4755	NA	NA	NA	NA	NA	NA	NA	NA	NA	NA	NA	NA	NA	NA	NA	NA	NA	Chr04|8963495-8968248	NA	NA	NA	NA	NA	NA	NA	NA	NA	NA	NA	NA	NA	NA	NA	NA	NA	NA	NA	NA	NA	NA	NA	NA	NA	NA	NA
Chr04	10365364	10368549	INV0400790	3184	NA	NA	NA	NA	NA	NA	Chr04|11092883-11096060	Chr04|10736325-10739501	NA	Chr04|11280430-11283607	NA	NA	Chr04|11798418-11801587	NA	Chr04|11013632-11016809	NA	NA	NA	NA	NA	NA	NA	NA	NA	NA	NA	NA	NA	NA	NA	NA	NA	NA	NA	NA	NA	NA	NA	NA	NA	NA	NA	NA	NA	Chr04|11217472-11220645
Chr04	10367601	10368549	INV0400800	944	NA	NA	NA	NA	Chr04|9418776-9419721	NA	NA	NA	NA	NA	NA	NA	NA	NA	NA	NA	NA	NA	NA	NA	NA	Chr04|9378382-9379317	NA	NA	NA	NA	NA	NA	NA	NA	NA	NA	NA	NA	NA	NA	NA	NA	NA	NA	NA	NA	NA	NA	NA
Chr04	10984399	11053114	INV0400810	68715	Chr04|9130623-9170209	NA	NA	NA	NA	NA	NA	NA	NA	NA	NA	NA	NA	NA	NA	NA	NA	NA	NA	NA	NA	NA	NA	NA	NA	NA	NA	NA	NA	NA	NA	NA	NA	NA	NA	NA	NA	NA	NA	NA	NA	NA	NA	NA	NA
Chr04	11053955	11062261	INV0400820	8306	NA	NA	NA	NA	NA	NA	NA	NA	NA	NA	NA	NA	NA	NA	NA	NA	NA	NA	NA	NA	NA	NA	NA	NA	NA	NA	NA	NA	NA	NA	NA	NA	NA	NA	NA	NA	NA	NA	NA	NA	NA	NA	NA	NA	NA
Chr04	11053955	11087184	INV0400830	33230	NA	Chr04|11375445-11428903	NA	NA	NA	NA	Chr04|12014855-12073986	Chr04|11683209-11742389	NA	Chr04|12176356-12235534	NA	Chr04|12047612-12106784	Chr04|12658578-12720915	Chr04|11989070-12047820	Chr04|11933894-11992873	Chr04|10564988-10606385	Chr04|10984414-11025827	Chr04|10556643-10597972	Chr04|11017228-11058569	NA	NA	NA	NA	NA	NA	NA	NA	NA	NA	NA	NA	NA	NA	NA	NA	NA	NA	NA	NA	NA	NA	NA	Chr04|11355745-11397093	NA	Chr04|12113761-12175964
Chr04	11267738	11268855	INV0400840	1117	NA	NA	NA	NA	NA	NA	NA	NA	NA	NA	NA	NA	NA	NA	NA	NA	NA	NA	NA	NA	NA	NA	NA	NA	NA	NA	NA	NA	NA	NA	NA	NA	NA	Chr04|11666054-11667160	NA	NA	NA	NA	NA	NA	NA	NA	NA	NA	NA
Chr04	11311245	11311395	INV0400850	150	Chr04|9354644-9354792	NA	NA	NA	NA	NA	NA	NA	NA	NA	NA	NA	NA	NA	NA	NA	NA	NA	NA	NA	NA	NA	NA	NA	NA	NA	NA	NA	NA	NA	NA	NA	NA	NA	NA	NA	NA	NA	NA	NA	NA	NA	NA	NA	NA
Chr04	11692581	11697545	INV0400860	4964	NA	Chr04|12072885-12077351	NA	NA	NA	NA	NA	NA	NA	NA	NA	NA	NA	NA	NA	NA	NA	NA	NA	NA	NA	NA	NA	NA	NA	NA	NA	NA	NA	NA	NA	NA	NA	NA	NA	NA	NA	NA	NA	NA	NA	NA	NA	NA	NA
Chr04	11827255	11840207	INV0400870	12952	NA	NA	NA	NA	NA	NA	Chr04|12853151-12874193	Chr04|12521702-12542822	NA	Chr04|13014972-13036094	NA	Chr04|12886114-12907236	Chr04|13557267-13578341	NA	NA	Chr04|11411964-11461786	Chr04|11837436-11882216	NA	NA	NA	NA	NA	NA	NA	NA	NA	NA	NA	NA	NA	NA	NA	NA	NA	NA	NA	NA	NA	NA	NA	NA	NA	NA	NA	Chr04|13011731-13032689
Chr04	11827255	11841154	INV0400880	13899	NA	NA	NA	NA	NA	NA	NA	NA	NA	NA	NA	NA	NA	NA	Chr04|12769446-12791734	NA	NA	NA	NA	NA	NA	NA	NA	NA	NA	NA	NA	NA	NA	NA	NA	NA	NA	NA	NA	NA	NA	NA	NA	NA	NA	NA	NA	NA	NA
Chr04	11827255	11845088	INV0400890	17833	NA	NA	NA	NA	NA	NA	NA	NA	NA	NA	NA	NA	NA	NA	NA	NA	NA	NA	NA	NA	NA	NA	NA	NA	NA	NA	NA	NA	NA	NA	NA	NA	NA	NA	NA	NA	NA	NA	NA	NA	NA	NA	NA	NA	NA
Chr04	11827255	11861105	INV0400900	33850	NA	NA	NA	NA	NA	NA	NA	NA	NA	NA	NA	NA	NA	NA	NA	NA	NA	Chr04|11416708-11466113	Chr04|11883550-11933047	NA	NA	NA	NA	NA	NA	NA	NA	NA	NA	NA	NA	NA	NA	NA	NA	NA	NA	NA	NA	NA	NA	NA	Chr04|12221744-12271241	NA	NA
Chr04	11922460	11923838	INV0400910	1378	NA	NA	NA	NA	NA	NA	NA	NA	NA	NA	NA	NA	NA	NA	NA	NA	NA	NA	NA	NA	NA	NA	NA	NA	NA	NA	NA	NA	NA	NA	NA	NA	NA	NA	NA	NA	NA	NA	NA	NA	NA	NA	NA	NA	NA
Chr04	11978135	12011965	INV0400920	33830	NA	NA	NA	NA	NA	NA	NA	NA	NA	NA	NA	NA	NA	NA	NA	NA	Chr04|11971079-11994682	NA	NA	NA	NA	NA	NA	NA	NA	NA	NA	NA	NA	NA	NA	NA	NA	NA	NA	NA	NA	NA	NA	NA	NA	NA	NA	NA	NA
Chr04	12001281	12011965	INV0400930	10684	NA	Chr04|12309292-12349976	Chr04|11465746-11473444	Chr04|10501251-10508774	Chr04|10664300-10671823	Chr04|10843950-10851639	Chr04|12952566-12960062	Chr04|12621200-12628696	Chr04|11570798-11578286	Chr04|13114581-13122077	Chr04|12570462-12577948	Chr04|12985625-12993121	Chr04|13651428-13658893	Chr04|12905057-12912543	Chr04|12870143-12877639	Chr04|11550649-11561659	NA	Chr04|11554903-11565905	Chr04|12021929-12032940	Chr04|10813327-10821016	NA	Chr04|10594579-10602267	Chr04|12242216-12249914	Chr04|13109001-13116799	Chr04|10133818-10141342	NA	NA	NA	NA	NA	Chr04|10840814-10848433	NA	NA	NA	NA	NA	NA	NA	Chr04|9829244-9836766	NA	Chr04|12535837-12543307	Chr04|11539151-11546639	Chr04|12360173-12371173	Chr04|12584818-12592306	Chr04|13105694-13113160
Chr04	12001989	12011965	INV0400940	9976	NA	NA	NA	NA	NA	NA	NA	NA	NA	NA	NA	NA	NA	NA	NA	NA	NA	NA	NA	NA	Chr04|11207307-11214218	NA	NA	NA	NA	Chr04|11710282-11717191	NA	NA	NA	NA	NA	NA	NA	NA	NA	NA	NA	NA	NA	NA	NA	NA	NA	NA	NA
Chr04	12678692	12678870	INV0400950	178	NA	NA	NA	NA	NA	NA	Chr04|13638049-13638227	Chr04|13273280-13273458	Chr04|12233280-12233458	Chr04|13806434-13806612	Chr04|13264523-13264701	Chr04|13667610-13667788	Chr04|14333672-14333850	Chr04|13571076-13571254	Chr04|13551411-13551589	Chr04|12300255-12300433	Chr04|12728074-12728252	Chr04|12299084-12299262	Chr04|12780523-12780701	NA	NA	NA	NA	NA	NA	NA	Chr04|12805479-12805657	NA	NA	NA	NA	NA	NA	NA	NA	NA	NA	NA	NA	NA	Chr04|13214832-13215010	Chr04|12199562-12199740	Chr04|13118446-13118624	Chr04|13263696-13263874	Chr04|13787215-13787393
Chr04	12899819	12958584	INV0400960	58765	NA	NA	NA	NA	NA	NA	NA	NA	NA	NA	NA	Chr04|13764788-13913508	NA	NA	NA	NA	NA	NA	NA	NA	NA	NA	NA	NA	NA	NA	NA	NA	NA	NA	NA	NA	NA	NA	NA	NA	NA	NA	NA	NA	NA	NA	NA	NA	NA
Chr04	12901736	12958584	INV0400970	56848	NA	NA	NA	NA	NA	NA	NA	NA	NA	NA	NA	NA	NA	NA	NA	Chr04|12397479-12446922	NA	NA	NA	NA	NA	NA	NA	NA	NA	NA	NA	NA	NA	NA	NA	NA	NA	NA	NA	NA	NA	NA	NA	NA	NA	NA	Chr04|13215647-13265067	NA	NA
Chr04	12901736	12961824	INV0400980	60087	NA	NA	NA	NA	NA	NA	NA	NA	NA	NA	NA	NA	NA	NA	NA	NA	Chr04|12801689-12865979	Chr04|12372942-12437291	Chr04|12854384-12918770	NA	NA	NA	NA	NA	NA	NA	NA	NA	NA	NA	NA	NA	NA	NA	NA	NA	NA	NA	NA	NA	NA	NA	NA	NA	NA
Chr04	12937224	12961824	INV0400990	24600	NA	Chr04|13142205-13171418	NA	NA	NA	NA	NA	NA	NA	NA	NA	NA	NA	NA	NA	NA	NA	NA	NA	NA	NA	NA	NA	NA	NA	NA	NA	NA	NA	NA	NA	NA	NA	NA	NA	NA	NA	NA	NA	NA	NA	NA	NA	NA	NA
Chr04	12937365	12961824	INV0401000	24459	NA	NA	NA	NA	NA	NA	NA	NA	NA	NA	Chr04|13353244-13379240	NA	NA	NA	NA	NA	NA	NA	NA	NA	NA	NA	NA	NA	NA	NA	NA	NA	NA	NA	NA	NA	NA	NA	NA	NA	NA	NA	NA	NA	NA	NA	NA	NA	Chr04|13870817-13896783
Chr04	12950792	12961824	INV0401010	11032	NA	NA	NA	NA	NA	NA	NA	NA	Chr04|12329853-12367895	NA	NA	NA	NA	NA	NA	NA	NA	NA	NA	NA	NA	NA	NA	NA	NA	NA	NA	NA	NA	NA	NA	NA	NA	NA	NA	NA	NA	NA	NA	NA	Chr04|13311317-13349231	Chr04|12296029-12333946	NA	Chr04|13360166-13398085	NA
Chr04	12950806	12958584	INV0401020	7778	NA	NA	NA	NA	NA	NA	NA	NA	NA	Chr04|13903595-13911656	NA	NA	Chr04|14430834-14438897	NA	NA	NA	NA	NA	NA	NA	NA	NA	NA	NA	NA	NA	NA	NA	NA	NA	NA	NA	NA	NA	NA	NA	NA	NA	NA	NA	NA	NA	NA	NA	NA
Chr04	12950806	12961824	INV0401030	11018	NA	NA	NA	NA	NA	NA	Chr04|13711884-13749387	Chr04|13346894-13384409	NA	NA	NA	NA	NA	Chr04|13644687-13689936	Chr04|13625062-13662483	NA	NA	NA	NA	NA	NA	NA	NA	NA	NA	NA	NA	NA	NA	NA	NA	NA	NA	NA	NA	NA	NA	NA	NA	NA	NA	NA	NA	NA	NA
Chr04	12953491	12958584	INV0401040	5093	NA	NA	NA	NA	NA	NA	NA	NA	NA	NA	NA	NA	NA	NA	NA	NA	NA	NA	NA	NA	NA	NA	NA	NA	NA	NA	NA	NA	NA	NA	NA	NA	NA	NA	NA	NA	NA	NA	NA	NA	NA	NA	NA	NA	NA
Chr04	12955375	12956768	INV0401050	1393	Chr04|10729775-10731173	NA	NA	NA	NA	NA	NA	NA	NA	NA	NA	NA	NA	NA	NA	NA	NA	NA	NA	NA	NA	NA	NA	NA	NA	NA	NA	NA	NA	NA	NA	NA	NA	NA	NA	NA	NA	NA	NA	NA	NA	NA	NA	NA	NA
Chr04	13726674	13769295	INV0401060	42621	NA	Chr04|14156787-14165275	NA	NA	NA	NA	NA	NA	NA	NA	NA	NA	NA	NA	NA	NA	NA	NA	NA	NA	NA	NA	NA	NA	NA	NA	NA	NA	NA	NA	NA	NA	NA	NA	NA	NA	NA	NA	NA	NA	NA	NA	NA	NA	NA
Chr04	13787738	13788023	INV0401070	285	NA	NA	NA	NA	NA	NA	NA	NA	NA	NA	Chr04|14394113-14394398	NA	NA	NA	NA	NA	NA	NA	NA	NA	NA	NA	NA	NA	NA	NA	NA	NA	NA	NA	NA	NA	NA	NA	NA	NA	NA	NA	NA	NA	NA	NA	NA	NA	NA
Chr04	13919708	13924753	INV0401080	5045	Chr04|11723190-11728552	NA	NA	NA	NA	NA	NA	NA	NA	NA	NA	NA	NA	NA	NA	NA	NA	NA	NA	NA	NA	NA	NA	NA	NA	NA	NA	NA	NA	NA	NA	NA	NA	NA	NA	NA	NA	NA	NA	NA	NA	NA	NA	NA	NA
Chr04	13934610	13973864	INV0401090	39254	NA	NA	NA	NA	NA	NA	NA	NA	NA	NA	NA	Chr04|14898615-14940577	Chr04|15737228-15773584	NA	NA	NA	NA	NA	NA	NA	NA	NA	NA	NA	NA	NA	NA	NA	NA	NA	NA	NA	NA	NA	NA	NA	NA	NA	NA	NA	NA	NA	NA	NA	Chr04|15092364-15128725
Chr04	13934610	14041718	INV0401100	107108	NA	NA	NA	Chr04|12376891-12483957	Chr04|12530235-12637301	NA	NA	NA	NA	NA	NA	NA	NA	NA	NA	NA	NA	NA	NA	NA	NA	NA	NA	NA	NA	NA	NA	NA	Chr04|14426893-14533942	Chr04|14089753-14196709	Chr04|12722520-12829580	NA	NA	NA	Chr04|14192190-14299138	Chr04|13891994-13999023	Chr04|14088773-14195809	Chr04|13654942-13762000	NA	NA	NA	NA	NA	NA	NA
Chr04	13934610	14043415	INV0401110	108805	NA	NA	NA	NA	NA	NA	NA	NA	NA	NA	NA	NA	NA	NA	NA	NA	NA	NA	NA	NA	NA	NA	NA	NA	NA	NA	Chr04|14057431-14166213	NA	NA	NA	NA	NA	NA	NA	NA	NA	NA	NA	NA	NA	NA	NA	NA	NA	NA
Chr04	13936307	14041718	INV0401120	105411	NA	Chr04|14317393-14399774	Chr04|13351074-13484245	NA	NA	NA	NA	NA	NA	NA	NA	NA	NA	NA	NA	NA	NA	NA	NA	NA	NA	NA	Chr04|14107413-14242476	NA	NA	NA	NA	NA	NA	NA	NA	NA	NA	NA	NA	NA	NA	NA	NA	NA	NA	NA	NA	NA	NA
Chr04	13938942	14038996	INV0401130	100054	NA	NA	NA	NA	NA	NA	NA	NA	Chr04|13723296-13788097	NA	NA	NA	NA	NA	Chr04|14890623-14955457	NA	NA	NA	NA	NA	NA	NA	NA	NA	NA	NA	NA	NA	NA	NA	NA	NA	NA	NA	NA	NA	NA	NA	NA	NA	NA	NA	NA	NA	NA
Chr04	13944048	14034028	INV0401140	89980	NA	NA	NA	NA	NA	Chr04|12776919-12832288	NA	NA	NA	NA	NA	NA	NA	NA	NA	NA	NA	NA	NA	Chr04|12750672-12806049	NA	NA	NA	NA	NA	NA	NA	NA	NA	NA	NA	NA	NA	NA	NA	NA	NA	NA	NA	NA	NA	NA	NA	NA	NA
Chr04	13944275	14041718	INV0401150	97444	NA	NA	NA	NA	NA	NA	NA	NA	NA	NA	NA	NA	NA	Chr04|14877276-14974705	NA	NA	NA	NA	NA	NA	NA	NA	NA	NA	NA	NA	NA	NA	NA	NA	NA	NA	NA	NA	NA	NA	NA	NA	NA	NA	NA	NA	NA	NA	NA
Chr04	13952452	13973864	INV0401160	21412	NA	NA	NA	NA	NA	NA	Chr04|15009648-15031146	Chr04|14695018-14716515	NA	Chr04|15252584-15274081	NA	NA	NA	NA	NA	NA	NA	NA	NA	NA	NA	NA	NA	NA	NA	NA	NA	NA	NA	NA	NA	NA	NA	NA	NA	NA	NA	NA	NA	NA	NA	Chr04|13717606-13739107	NA	Chr04|14812999-14834480	NA
Chr04	13960149	13973864	INV0401170	13715	NA	NA	NA	NA	NA	NA	NA	NA	NA	NA	Chr04|14613724-14627442	NA	NA	NA	NA	NA	NA	NA	NA	NA	NA	NA	NA	NA	NA	NA	NA	NA	NA	NA	NA	NA	NA	NA	NA	NA	NA	NA	NA	NA	NA	NA	NA	NA	NA
Chr04	14036408	14036691	INV0401180	283	Chr04|11793181-11793459	NA	NA	NA	NA	NA	NA	NA	NA	NA	NA	NA	NA	NA	NA	NA	NA	NA	NA	NA	NA	NA	NA	NA	NA	NA	NA	NA	NA	NA	NA	NA	NA	NA	NA	NA	NA	NA	NA	NA	NA	NA	NA	NA	NA
Chr04	14262823	15028738	INV0401190	765915	NA	NA	NA	NA	NA	NA	NA	NA	NA	NA	NA	NA	NA	NA	NA	NA	NA	NA	NA	NA	NA	NA	NA	NA	NA	NA	NA	NA	NA	NA	Chr04|13079655-13904173	NA	NA	NA	NA	NA	NA	NA	NA	NA	NA	NA	NA	NA	NA
Chr04	14303849	14942638	INV0401200	638789	NA	NA	NA	NA	NA	NA	NA	NA	NA	NA	NA	NA	NA	NA	NA	NA	NA	NA	NA	NA	NA	NA	NA	NA	NA	NA	NA	NA	NA	NA	NA	NA	NA	NA	NA	NA	NA	NA	NA	NA	NA	NA	NA	NA	NA
Chr04	14305226	15007744	INV0401210	702518	NA	NA	NA	NA	NA	NA	NA	NA	NA	NA	NA	NA	NA	NA	NA	NA	NA	NA	NA	NA	NA	NA	NA	NA	NA	NA	NA	NA	NA	NA	NA	NA	NA	NA	NA	NA	NA	NA	NA	NA	NA	NA	NA	NA	NA
Chr04	14395923	14414459	INV0401220	18536	NA	NA	NA	NA	NA	NA	NA	NA	NA	NA	NA	NA	NA	NA	NA	NA	NA	NA	NA	NA	NA	NA	NA	NA	NA	NA	NA	NA	NA	NA	NA	Chr04|15674092-15692498	NA	Chr04|14798279-14816739	NA	Chr04|14386031-14404485	Chr04|14583490-14602018	NA	NA	NA	NA	NA	NA	NA	NA
Chr04	14420995	14433066	INV0401230	12071	NA	NA	NA	NA	NA	NA	NA	NA	NA	NA	NA	NA	NA	NA	NA	NA	NA	NA	NA	NA	NA	NA	NA	NA	NA	NA	NA	NA	NA	Chr04|14564708-14576739	NA	NA	NA	NA	NA	NA	NA	NA	NA	NA	NA	NA	NA	NA	NA
Chr04	14433060	15323304	INV0401240	890244	NA	NA	NA	NA	NA	NA	NA	NA	NA	NA	NA	NA	NA	NA	NA	NA	NA	NA	NA	NA	NA	NA	NA	NA	NA	NA	NA	NA	NA	Chr04|14612359-15576196	NA	NA	NA	NA	NA	NA	NA	NA	NA	NA	NA	NA	NA	NA	NA
Chr04	14514316	15315545	INV0401250	801229	NA	NA	NA	NA	NA	NA	NA	NA	NA	NA	NA	NA	NA	NA	NA	NA	NA	NA	NA	NA	NA	NA	NA	NA	NA	NA	NA	NA	NA	NA	NA	NA	NA	NA	NA	NA	NA	NA	NA	NA	NA	NA	NA	NA	NA
Chr04	14539282	14592303	INV0401260	53021	NA	NA	NA	NA	NA	NA	NA	NA	NA	NA	NA	NA	NA	NA	NA	NA	NA	NA	NA	NA	NA	NA	NA	NA	NA	NA	NA	NA	NA	NA	NA	NA	NA	Chr04|14934204-14987215	NA	NA	NA	NA	NA	NA	NA	NA	NA	NA	NA
Chr04	14564033	15028738	INV0401270	464705	NA	NA	NA	NA	NA	NA	NA	NA	NA	NA	NA	NA	NA	NA	NA	NA	NA	NA	NA	NA	NA	NA	NA	NA	NA	NA	NA	NA	NA	NA	NA	NA	NA	NA	Chr04|14548734-15061690	NA	NA	NA	NA	NA	NA	NA	NA	NA	NA
Chr04	14564033	15087851	INV0401280	523818	NA	NA	NA	NA	NA	NA	NA	NA	NA	NA	NA	NA	NA	NA	NA	NA	NA	NA	NA	NA	NA	NA	NA	NA	NA	NA	NA	NA	NA	NA	NA	NA	NA	NA	NA	NA	NA	NA	NA	NA	NA	NA	NA	NA	NA
Chr04	14564033	15091385	INV0401290	527352	NA	NA	NA	NA	NA	NA	NA	NA	NA	NA	NA	NA	NA	NA	NA	NA	NA	NA	NA	Chr04|12957432-13510873	NA	NA	NA	NA	NA	NA	NA	NA	NA	NA	NA	NA	NA	NA	NA	NA	NA	NA	NA	NA	NA	NA	NA	NA	NA
Chr04	14672054	15087851	INV0401300	415797	NA	NA	NA	NA	NA	NA	NA	NA	NA	NA	NA	NA	NA	NA	NA	NA	NA	NA	NA	NA	NA	NA	NA	NA	NA	NA	NA	NA	NA	NA	NA	NA	NA	NA	NA	NA	NA	NA	NA	NA	NA	NA	NA	NA	NA
Chr04	14672054	15091385	INV0401310	419331	NA	NA	NA	NA	NA	NA	NA	NA	NA	NA	NA	NA	NA	NA	NA	NA	NA	NA	NA	NA	NA	NA	NA	NA	NA	NA	NA	NA	NA	NA	NA	NA	NA	NA	NA	NA	NA	Chr04|13933600-14365979	NA	NA	NA	NA	NA	NA	NA
Chr04	14672054	15129964	INV0401320	457910	NA	NA	Chr04|14328419-14792720	NA	NA	NA	NA	NA	NA	NA	NA	NA	NA	NA	NA	NA	NA	NA	NA	NA	NA	NA	NA	NA	NA	NA	NA	NA	NA	NA	NA	NA	NA	NA	NA	NA	NA	NA	NA	NA	NA	NA	NA	NA	NA
Chr04	14911023	14911771	INV0401330	748	NA	NA	NA	Chr04|13387397-13388147	NA	NA	NA	NA	NA	NA	NA	NA	NA	NA	NA	NA	NA	NA	NA	NA	NA	NA	NA	NA	NA	NA	NA	NA	NA	NA	NA	NA	NA	NA	NA	NA	NA	NA	NA	NA	NA	NA	NA	NA	NA
Chr04	15192389	15192765	INV0401340	376	NA	NA	NA	NA	NA	NA	NA	NA	NA	NA	NA	NA	NA	NA	NA	NA	NA	NA	NA	NA	NA	NA	NA	NA	NA	NA	NA	NA	NA	NA	NA	Chr04|16363800-16364181	NA	NA	NA	NA	NA	NA	NA	NA	NA	NA	NA	NA	NA
Chr04	15192389	15248373	INV0401350	55984	NA	NA	NA	NA	NA	NA	NA	NA	NA	NA	NA	NA	NA	NA	NA	NA	NA	NA	NA	NA	NA	NA	Chr04|15559811-15611856	NA	NA	NA	NA	NA	NA	NA	NA	NA	NA	NA	NA	NA	NA	NA	NA	NA	NA	NA	NA	NA	NA
Chr04	15192389	15261344	INV0401360	68955	NA	NA	Chr04|14857365-14930211	Chr04|13690301-13763175	Chr04|13823742-13898099	Chr04|13911145-13984047	Chr04|16209377-16281736	Chr04|15909714-15982189	NA	Chr04|16438563-16510939	Chr04|15772361-15846814	NA	NA	Chr04|16116659-16191040	Chr04|16119961-16192164	NA	NA	NA	NA	NA	NA	NA	NA	NA	NA	NA	Chr04|15402758-15477717	NA	NA	NA	Chr04|14070026-14150896	NA	NA	NA	NA	NA	NA	Chr04|14430611-14504810	NA	NA	Chr04|15847258-15918403	Chr04|14859290-14931385	NA	Chr04|15998303-16070502	NA
Chr04	15192401	15193674	INV0401370	1273	NA	NA	NA	NA	NA	NA	NA	NA	NA	NA	NA	NA	NA	NA	NA	NA	NA	NA	NA	NA	NA	NA	NA	NA	NA	Chr04|14748705-14749981	NA	NA	NA	NA	NA	NA	NA	NA	NA	NA	NA	NA	NA	NA	NA	NA	NA	NA	NA
Chr04	16041683	16041926	INV0401380	243	NA	NA	NA	NA	NA	NA	NA	NA	NA	NA	NA	Chr04|16333543-16333786	Chr04|17110408-17110651	NA	NA	NA	NA	NA	NA	NA	NA	NA	NA	NA	NA	NA	NA	NA	NA	NA	NA	NA	NA	NA	NA	NA	NA	NA	NA	NA	NA	NA	NA	NA	Chr04|16464337-16464580
Chr04	16735375	16779346	INV0401390	43971	NA	NA	NA	NA	NA	Chr04|15387290-15431265	NA	NA	NA	NA	NA	NA	NA	NA	NA	NA	NA	NA	NA	NA	NA	NA	Chr04|16954756-16998724	NA	NA	NA	Chr04|16863709-16907679	Chr04|15790669-15834635	Chr04|16362610-16406579	Chr04|16918932-16962899	Chr04|15653496-15697467	NA	NA	Chr04|16238622-16282613	Chr04|16459704-16503659	Chr04|15826007-15869973	Chr04|16022843-16066815	NA	NA	NA	NA	NA	NA	NA	NA
Chr04	16774949	17443882	INV0401400	668933	NA	NA	NA	NA	NA	NA	NA	NA	NA	NA	NA	NA	NA	NA	NA	NA	NA	NA	NA	NA	NA	Chr04|14942549-15601840	NA	NA	NA	NA	NA	NA	NA	NA	NA	NA	NA	NA	NA	NA	NA	NA	NA	NA	NA	NA	NA	NA	NA
Chr04	17075984	17099172	INV0401410	23188	NA	Chr04|16934244-16958996	NA	NA	NA	NA	NA	NA	NA	NA	NA	NA	NA	NA	NA	NA	Chr04|16148581-16161087	NA	Chr04|16268042-16280639	NA	NA	NA	NA	NA	NA	NA	NA	NA	NA	NA	NA	NA	NA	NA	NA	NA	NA	NA	NA	NA	NA	NA	NA	NA	NA
Chr04	17076284	17076419	INV0401420	135	NA	NA	NA	NA	NA	Chr04|15741283-15741419	NA	NA	NA	NA	NA	NA	NA	NA	NA	NA	NA	NA	NA	NA	NA	NA	NA	NA	NA	NA	NA	NA	NA	NA	NA	NA	NA	NA	NA	NA	NA	NA	NA	NA	NA	NA	NA	NA	NA
Chr04	17277496	17721381	INV0401430	443885	NA	NA	NA	NA	NA	NA	NA	NA	NA	NA	NA	NA	NA	NA	NA	NA	NA	NA	NA	NA	NA	NA	NA	NA	NA	NA	Chr04|17406394-17842255	NA	NA	NA	Chr04|16196339-16632264	NA	NA	NA	NA	NA	NA	NA	NA	NA	NA	NA	NA	NA	NA
Chr04	17319075	17320963	INV0401440	1888	Chr04|15286001-15287872	NA	NA	NA	NA	NA	NA	NA	NA	NA	NA	NA	NA	NA	NA	NA	NA	NA	NA	NA	NA	NA	NA	NA	NA	NA	NA	NA	NA	NA	NA	NA	NA	NA	NA	NA	NA	NA	NA	NA	NA	NA	NA	NA	NA
Chr04	17723456	18681774	INV0401450	958318	NA	NA	NA	NA	NA	NA	NA	Chr04|18975509-20066656	Chr04|17034709-18092531	NA	NA	Chr04|18435391-19527117	Chr04|19326808-20417277	Chr04|19085987-20194719	NA	NA	NA	NA	NA	NA	NA	NA	NA	NA	NA	NA	NA	NA	NA	NA	NA	NA	NA	NA	NA	NA	NA	NA	NA	NA	NA	Chr04|17767964-18857620	NA	NA	NA
Chr04	18351082	18359754	INV0401460	8672	NA	Chr04|18249437-18258150	NA	NA	NA	NA	NA	NA	NA	NA	NA	NA	NA	NA	NA	NA	NA	NA	NA	NA	NA	NA	NA	NA	NA	NA	NA	NA	NA	NA	NA	NA	NA	NA	NA	NA	NA	NA	NA	NA	NA	NA	NA	NA	NA
Chr04	18897304	18904217	INV0401470	6913	NA	Chr04|18880210-18893266	NA	NA	NA	NA	NA	NA	NA	NA	NA	NA	NA	NA	NA	NA	NA	NA	NA	NA	NA	NA	NA	NA	NA	NA	NA	NA	NA	NA	NA	NA	NA	NA	NA	NA	NA	NA	NA	NA	NA	NA	NA	NA	NA
Chr04	19085326	19085753	INV0401480	427	NA	NA	NA	NA	NA	NA	NA	NA	NA	NA	NA	NA	NA	NA	NA	NA	NA	NA	NA	Chr04|17251863-17252287	NA	NA	NA	NA	NA	NA	NA	NA	NA	NA	NA	NA	NA	NA	NA	NA	NA	NA	NA	NA	NA	NA	NA	NA	NA
Chr04	19469317	19469490	INV0401490	173	NA	NA	NA	NA	NA	NA	NA	NA	NA	NA	NA	NA	NA	NA	NA	NA	Chr04|18901959-18902132	NA	Chr04|19025556-19025729	NA	NA	NA	NA	NA	NA	NA	NA	NA	NA	NA	NA	NA	NA	NA	NA	NA	NA	NA	NA	NA	NA	NA	NA	NA	NA
Chr04	20816863	20839650	INV0401500	22787	NA	NA	NA	NA	NA	NA	NA	NA	NA	NA	NA	NA	NA	NA	NA	NA	NA	NA	NA	NA	Chr04|19433194-19458624	NA	NA	NA	NA	NA	NA	NA	NA	NA	NA	NA	NA	NA	NA	NA	NA	NA	NA	NA	NA	NA	NA	NA	NA
Chr04	20816863	20839727	INV0401510	22864	NA	Chr04|20938973-20959721	NA	NA	Chr04|19416819-19442277	NA	Chr04|21953108-21973888	Chr04|22483433-22504213	Chr04|20452366-20473147	Chr04|22204835-22225605	Chr04|22256951-22277734	Chr04|21874675-21895406	Chr04|22826867-22847649	Chr04|22585268-22606049	Chr04|21647950-21668608	NA	NA	NA	NA	NA	NA	NA	NA	NA	NA	NA	NA	NA	NA	NA	NA	NA	NA	NA	NA	NA	NA	Chr04|20075680-20101146	Chr04|18614313-18639745	Chr04|18813887-18839335	Chr04|21445258-21466222	Chr04|21254529-21275311	NA	Chr04|21526953-21547734	NA
Chr04	20817572	20839727	INV0401520	22155	NA	NA	NA	NA	NA	NA	NA	NA	NA	NA	NA	NA	NA	NA	NA	NA	NA	NA	NA	NA	NA	NA	NA	NA	NA	NA	NA	NA	NA	NA	NA	NA	NA	NA	NA	NA	NA	NA	NA	NA	NA	NA	NA	NA	Chr04|21253555-21273642
Chr04	20954045	20955920	INV0401530	1875	NA	NA	NA	Chr04|19437640-19439542	NA	Chr04|19732602-19734503	NA	NA	NA	NA	NA	NA	NA	NA	NA	NA	NA	NA	NA	NA	NA	NA	NA	NA	NA	NA	NA	NA	NA	NA	NA	NA	NA	NA	NA	NA	NA	NA	NA	NA	NA	NA	NA	NA	NA
Chr04	21039305	21042480	INV0401540	3175	Chr04|19133384-19136801	NA	NA	NA	NA	NA	NA	NA	NA	NA	NA	NA	NA	NA	NA	NA	NA	NA	NA	NA	NA	NA	NA	NA	NA	NA	NA	NA	NA	NA	NA	NA	NA	NA	NA	NA	NA	NA	NA	NA	NA	NA	NA	NA	NA
Chr04	22725221	22732833	INV0401550	7612	NA	NA	NA	NA	NA	NA	NA	NA	NA	NA	NA	NA	NA	NA	NA	NA	NA	NA	NA	NA	NA	NA	NA	NA	NA	NA	NA	NA	NA	NA	NA	NA	NA	NA	NA	NA	NA	NA	NA	NA	NA	NA	NA	Chr04|23507640-23515222	NA
Chr04	24006139	24007158	INV0401560	1019	NA	NA	NA	NA	NA	NA	NA	NA	NA	NA	NA	NA	NA	NA	NA	NA	NA	NA	NA	NA	NA	Chr04|22387011-22388030	NA	Chr04|25501874-25502894	Chr04|22103801-22104819	NA	NA	NA	NA	NA	NA	Chr04|25761238-25762257	NA	Chr04|23786695-23787714	NA	NA	NA	NA	NA	NA	NA	NA	NA	NA	NA
Chr04	25652076	25678504	INV0401570	26428	NA	NA	NA	NA	NA	NA	NA	NA	NA	NA	NA	NA	NA	NA	NA	NA	NA	NA	NA	NA	NA	NA	NA	NA	NA	NA	NA	NA	NA	NA	NA	NA	NA	NA	NA	NA	NA	NA	Chr04|23545303-23571775	NA	NA	NA	NA	NA	NA
Chr04	25652073	25678663	INV0401580	26590	NA	NA	NA	NA	NA	NA	NA	NA	NA	NA	NA	NA	NA	NA	NA	NA	NA	NA	NA	NA	NA	NA	NA	NA	NA	NA	NA	Chr04|24939336-24965982	NA	Chr04|26146686-26173337	NA	NA	NA	NA	NA	NA	NA	NA	NA	NA	NA	NA	NA	NA	NA
Chr04	25652073	25678706	INV0401590	26633	NA	NA	Chr04|25525676-25552340	Chr04|24245755-24272385	Chr04|24310192-24336887	Chr04|24457328-24483997	Chr04|26893208-26919896	Chr04|27367123-27393831	Chr04|25273338-25300027	Chr04|27151561-27178259	Chr04|27115856-27142527	Chr04|26853245-26879957	Chr04|27738130-27764790	Chr04|27616249-27642971	Chr04|26657509-26684170	NA	NA	NA	NA	Chr04|24007052-24033687	NA	NA	Chr04|25993729-26020357	NA	NA	NA	Chr04|26038560-26065220	NA	Chr04|25709989-25736673	NA	Chr04|25039950-25066671	NA	NA	NA	NA	NA	Chr04|25204390-25231086	Chr04|24991784-25018411	NA	NA	NA	NA	NA	NA	NA
Chr04	25652095	25678512	INV0401600	26417	NA	NA	NA	NA	NA	NA	NA	NA	NA	NA	NA	NA	NA	NA	NA	NA	NA	NA	NA	NA	NA	NA	NA	NA	NA	NA	NA	NA	NA	NA	NA	NA	NA	NA	NA	NA	NA	NA	NA	NA	NA	Chr04|26272747-26299174	NA	NA	NA
Chr04	25652151	25678512	INV0401610	26358	NA	NA	NA	NA	NA	NA	NA	NA	NA	NA	NA	NA	NA	NA	NA	NA	NA	NA	NA	NA	NA	NA	NA	NA	NA	NA	NA	NA	NA	NA	NA	NA	NA	NA	NA	NA	NA	NA	NA	NA	NA	NA	NA	NA	NA
Chr04	25652151	25678623	INV0401620	26472	NA	NA	NA	NA	NA	NA	NA	NA	NA	NA	NA	NA	NA	NA	NA	NA	NA	NA	NA	NA	NA	NA	NA	NA	NA	NA	NA	NA	NA	NA	NA	NA	NA	NA	Chr04|25764143-25790595	NA	NA	NA	NA	NA	NA	NA	NA	NA	NA
Chr04	25652148	25678706	INV0401630	26558	NA	NA	NA	NA	NA	NA	NA	NA	NA	NA	NA	NA	NA	NA	NA	NA	NA	NA	NA	NA	NA	NA	NA	NA	NA	NA	NA	NA	NA	NA	NA	NA	NA	NA	NA	NA	NA	NA	NA	NA	NA	NA	NA	NA	NA
Chr04	25652260	25678491	INV0401640	26231	NA	NA	NA	NA	NA	NA	NA	NA	NA	NA	NA	NA	NA	NA	NA	NA	NA	NA	NA	NA	NA	Chr04|24044844-24071181	NA	NA	NA	NA	NA	NA	NA	NA	NA	NA	NA	NA	NA	NA	NA	NA	NA	NA	NA	NA	NA	NA	NA
Chr04	25652254	25678506	INV0401650	26251	NA	NA	NA	NA	NA	NA	NA	NA	NA	NA	NA	NA	NA	NA	NA	NA	NA	NA	NA	NA	NA	NA	NA	NA	Chr04|23755649-23781906	NA	NA	NA	NA	NA	NA	NA	NA	NA	NA	NA	NA	NA	NA	NA	NA	NA	NA	NA	NA
Chr04	25652254	25678600	INV0401660	26346	NA	NA	NA	NA	NA	NA	NA	NA	NA	NA	NA	NA	NA	NA	NA	NA	NA	NA	NA	NA	NA	NA	NA	NA	NA	NA	NA	NA	NA	NA	NA	NA	Chr04|25610314-25636791	NA	NA	NA	NA	NA	NA	NA	NA	NA	NA	NA	NA
Chr04	25652268	25678504	INV0401670	26238	NA	NA	NA	NA	NA	NA	NA	NA	NA	NA	NA	NA	NA	NA	NA	NA	NA	NA	NA	NA	NA	NA	NA	NA	NA	NA	NA	NA	NA	NA	NA	NA	NA	NA	NA	Chr04|24987590-25013874	NA	NA	NA	NA	NA	NA	NA	NA	NA
Chr04	25652292	25678504	INV0401680	26212	NA	NA	NA	NA	NA	NA	NA	NA	NA	NA	NA	NA	NA	NA	NA	NA	NA	NA	NA	NA	NA	NA	NA	NA	NA	NA	NA	NA	NA	NA	NA	NA	NA	NA	NA	NA	NA	NA	NA	NA	NA	NA	NA	NA	NA
Chr04	25653638	25678482	INV0401690	24844	NA	NA	NA	NA	NA	NA	NA	NA	NA	NA	NA	NA	NA	NA	NA	NA	NA	NA	NA	NA	NA	NA	NA	NA	NA	NA	NA	NA	NA	NA	NA	NA	NA	NA	NA	NA	NA	NA	NA	NA	NA	NA	NA	NA	NA
Chr04	25653638	25678504	INV0401700	24868	NA	NA	NA	NA	NA	NA	NA	NA	NA	NA	NA	NA	NA	NA	NA	NA	NA	NA	NA	NA	Chr04|24380506-24405392	NA	NA	Chr04|27150193-27175239	NA	Chr04|25485347-25510230	NA	NA	NA	NA	NA	NA	NA	Chr04|25436191-25461104	NA	NA	NA	NA	NA	Chr04|23717298-23742241	NA	NA	NA	NA	NA
Chr04	25653638	25678513	INV0401710	24875	NA	NA	NA	NA	NA	NA	NA	NA	NA	NA	NA	NA	NA	NA	NA	NA	NA	NA	NA	NA	NA	NA	NA	NA	NA	NA	NA	NA	NA	NA	NA	NA	NA	NA	NA	NA	NA	NA	NA	NA	NA	NA	NA	NA	NA
Chr04	25655548	25675234	INV0401720	19686	NA	Chr04|26227899-26250606	NA	NA	NA	NA	NA	NA	NA	NA	NA	NA	NA	NA	NA	Chr04|24889270-24916010	Chr04|25442011-25468749	Chr04|24475473-24502163	Chr04|25468949-25495736	NA	NA	NA	NA	NA	NA	NA	NA	NA	NA	NA	NA	NA	NA	NA	NA	NA	NA	NA	NA	NA	Chr04|26567213-26593891	NA	Chr04|25480703-25507507	Chr04|26562019-26588705	Chr04|26222865-26249534
Chr04	25657069	25675221	INV0401730	18152	Chr04|24064188-24068131	NA	NA	NA	NA	NA	NA	NA	NA	NA	NA	NA	NA	NA	NA	NA	NA	NA	NA	NA	NA	NA	NA	NA	NA	NA	NA	NA	NA	NA	NA	NA	NA	NA	NA	NA	NA	NA	NA	NA	NA	NA	NA	NA	NA
Chr04	26617117	26624288	INV0401740	7171	Chr04|25132676-25141051	NA	NA	NA	NA	NA	NA	NA	NA	NA	NA	NA	NA	NA	NA	NA	NA	NA	NA	NA	NA	NA	NA	NA	NA	NA	NA	NA	NA	NA	NA	NA	NA	NA	NA	NA	NA	NA	NA	NA	NA	NA	NA	NA	NA
Chr04	26657297	26658601	INV0401750	1304	NA	NA	NA	NA	NA	NA	NA	NA	NA	NA	NA	NA	NA	NA	NA	NA	NA	NA	NA	NA	NA	NA	NA	NA	NA	NA	NA	NA	NA	NA	NA	NA	NA	NA	NA	NA	NA	NA	NA	NA	NA	NA	NA	NA	Chr04|27229235-27230539
Chr04	26791605	26792926	INV0401760	1321	NA	Chr04|27471712-27473044	NA	NA	NA	NA	NA	NA	NA	NA	NA	NA	Chr04|28945394-28946725	NA	NA	NA	Chr04|26640931-26642262	NA	Chr04|26671758-26673093	NA	NA	NA	NA	NA	NA	NA	NA	NA	NA	NA	NA	NA	NA	NA	NA	NA	NA	NA	NA	NA	NA	NA	NA	NA	NA
Chr04	26883925	26884109	INV0401770	184	NA	NA	NA	NA	NA	NA	NA	NA	NA	NA	NA	NA	NA	NA	Chr04|27883138-27883322	NA	NA	NA	NA	NA	NA	NA	NA	NA	NA	NA	NA	NA	NA	NA	NA	NA	NA	NA	NA	NA	NA	NA	NA	NA	NA	NA	NA	Chr04|27782425-27782609	NA
Chr04	27502769	27502882	INV0401780	113	Chr04|26080778-26080889	NA	NA	NA	NA	NA	NA	NA	NA	NA	NA	NA	NA	NA	NA	NA	NA	NA	NA	NA	NA	NA	NA	NA	NA	NA	NA	NA	NA	NA	NA	NA	NA	NA	NA	NA	NA	NA	NA	NA	NA	NA	NA	NA	NA
Chr04	28281567	28282110	INV0401790	543	NA	NA	NA	NA	NA	NA	NA	NA	NA	NA	NA	Chr04|29507828-29508371	NA	NA	NA	NA	NA	NA	NA	NA	NA	NA	NA	NA	NA	NA	NA	NA	NA	NA	NA	NA	NA	NA	NA	NA	NA	NA	NA	NA	NA	NA	NA	NA	NA
Chr04	28281567	28283274	INV0401800	1707	NA	NA	NA	NA	NA	NA	NA	NA	NA	NA	NA	NA	NA	NA	NA	NA	NA	NA	Chr04|28155815-28157525	NA	NA	NA	NA	NA	NA	NA	NA	NA	NA	NA	NA	NA	NA	NA	NA	NA	NA	NA	NA	NA	NA	NA	NA	NA	NA
Chr04	28884820	28884976	INV0401810	151	NA	NA	NA	NA	NA	NA	NA	NA	NA	NA	NA	NA	NA	NA	NA	NA	NA	NA	NA	NA	NA	Chr04|27334870-27335022	NA	Chr04|30394555-30394699	NA	NA	NA	NA	NA	NA	NA	NA	NA	NA	NA	NA	NA	NA	Chr04|26832870-26833021	NA	NA	NA	NA	NA	NA
Chr04	28884820	28884990	INV0401820	170	NA	NA	Chr04|28753872-28754041	Chr04|27508061-27508231	Chr04|27553299-27553469	Chr04|27701891-27702061	NA	NA	NA	NA	Chr04|30363806-30363976	Chr04|30088486-30088656	NA	NA	NA	Chr04|28186426-28186596	NA	NA	NA	Chr04|27243432-27243602	NA	NA	Chr04|29231580-29231750	NA	Chr04|27048711-27048881	Chr04|28762468-28762636	Chr04|29277410-29277580	Chr04|28144143-28144313	Chr04|28943098-28943268	Chr04|29360988-29361158	Chr04|28276644-28276814	Chr04|30631374-30631544	Chr04|28842469-28842637	Chr04|28671059-28671228	Chr04|29003707-29003877	Chr04|28221655-28221825	Chr04|28432535-28432705	Chr04|28287100-28287270	NA	Chr04|27001253-27001423	NA	NA	NA	NA	NA
Chr04	28975358	28975981	INV0401830	623	NA	NA	NA	NA	NA	NA	NA	NA	NA	NA	NA	NA	NA	NA	NA	NA	Chr04|28784667-28785286	NA	NA	NA	NA	NA	NA	NA	NA	NA	NA	NA	NA	NA	NA	NA	NA	NA	NA	NA	NA	NA	NA	NA	NA	NA	NA	NA	NA
Chr04	29007598	29063087	INV0401840	55489	NA	NA	NA	NA	NA	NA	NA	NA	NA	NA	NA	NA	NA	NA	NA	NA	NA	NA	NA	NA	NA	NA	NA	NA	NA	NA	NA	NA	NA	NA	NA	NA	NA	NA	NA	NA	NA	NA	NA	NA	NA	Chr04|29646750-29730532	NA	NA	NA
Chr04	29007598	29063715	INV0401850	56117	NA	NA	NA	NA	NA	NA	Chr04|30253283-30337604	Chr04|30726699-30811026	Chr04|28626448-28710763	Chr04|30532108-30616422	NA	NA	Chr04|31177937-31262255	Chr04|30991748-31076065	Chr04|29979073-30063340	NA	NA	NA	NA	NA	NA	NA	NA	NA	NA	NA	NA	NA	NA	NA	NA	NA	NA	NA	NA	NA	NA	NA	NA	NA	Chr04|29958557-30042682	NA	Chr04|28836372-28920373	Chr04|29877587-29961652	Chr04|29578417-29662440
Chr04	29136673	29138495	INV0401860	1822	NA	Chr04|30037948-30039739	NA	NA	NA	NA	Chr04|30440180-30442228	Chr04|30913554-30915602	Chr04|28813337-28815385	Chr04|30718997-30721045	NA	NA	Chr04|31364745-31366793	Chr04|31178630-31180678	Chr04|30165684-30167732	NA	Chr04|28971289-28973117	NA	Chr04|28973634-28975462	NA	NA	NA	NA	NA	NA	NA	NA	NA	NA	NA	NA	NA	NA	NA	NA	NA	NA	NA	NA	NA	Chr04|30145072-30147120	Chr04|29832822-29834870	Chr04|29022727-29024775	Chr04|30063909-30065958	Chr04|29764785-29766833
Chr04	29787870	29789480	INV0401870	1610	Chr04|28711005-28712537	NA	NA	NA	NA	NA	NA	NA	NA	NA	NA	NA	NA	NA	NA	NA	NA	NA	NA	NA	NA	NA	NA	NA	NA	NA	NA	NA	NA	NA	NA	NA	NA	NA	NA	NA	NA	NA	NA	NA	NA	NA	NA	NA	NA
Chr04	30831121	30842658	INV0401880	11537	NA	NA	NA	NA	NA	NA	NA	NA	NA	NA	NA	NA	NA	NA	NA	NA	NA	NA	NA	NA	NA	NA	NA	NA	NA	NA	NA	NA	NA	NA	NA	NA	NA	NA	NA	NA	NA	NA	NA	NA	NA	NA	Chr04|30812040-30813634	NA	NA
Chr04	31058857	31059054	INV0401890	197	Chr04|29963933-29964129	NA	NA	NA	NA	NA	NA	NA	NA	NA	NA	NA	NA	NA	NA	NA	NA	NA	NA	NA	NA	NA	NA	NA	NA	NA	NA	NA	NA	NA	NA	NA	NA	NA	NA	NA	NA	NA	NA	NA	NA	NA	NA	NA	NA
Chr04	31371071	31371320	INV0401900	249	NA	NA	NA	NA	NA	NA	NA	Chr04|33211750-33212001	NA	NA	Chr04|32822743-32822994	NA	Chr04|33601476-33601727	NA	NA	NA	NA	NA	NA	NA	NA	NA	NA	NA	NA	NA	NA	NA	NA	NA	NA	NA	NA	NA	NA	NA	NA	NA	NA	NA	Chr04|32502866-32503117	NA	Chr04|31371239-31371490	NA	NA
Chr04	33875923	33876111	INV0401910	188	Chr04|32582092-32582272	NA	NA	NA	NA	NA	NA	NA	NA	NA	NA	NA	NA	NA	NA	NA	NA	NA	NA	NA	NA	NA	NA	NA	NA	NA	NA	NA	NA	NA	NA	NA	NA	NA	NA	NA	NA	NA	NA	NA	NA	NA	NA	NA	NA
Chr04	35464349	35481160	INV0401920	16811	NA	NA	NA	NA	NA	NA	NA	NA	NA	NA	NA	NA	NA	NA	NA	NA	NA	NA	NA	NA	NA	NA	NA	NA	NA	NA	NA	NA	NA	NA	NA	NA	NA	NA	NA	NA	NA	NA	NA	NA	NA	NA	NA	NA	NA
Chr04	35464349	35482770	INV0401930	18421	NA	NA	NA	NA	NA	NA	NA	Chr04|37264572-37298729	Chr04|35223308-35257464	Chr04|37192549-37226751	Chr04|36884515-36918728	NA	NA	Chr04|37839751-37873882	Chr04|36636344-36670378	Chr04|34888749-34922884	NA	NA	NA	NA	NA	NA	NA	NA	NA	NA	NA	NA	NA	NA	NA	NA	NA	NA	NA	NA	NA	NA	NA	NA	NA	NA	NA	NA	NA
Chr04	35464349	35489589	INV0401940	25240	NA	NA	NA	NA	NA	NA	NA	NA	NA	NA	NA	NA	NA	NA	NA	NA	NA	NA	NA	NA	NA	NA	NA	NA	NA	NA	Chr04|35784856-35809846	NA	NA	NA	NA	NA	NA	NA	NA	NA	NA	NA	NA	NA	NA	NA	NA	NA	NA
Chr04	35464349	35489739	INV0401950	25390	NA	NA	Chr04|35437755-35462914	NA	Chr04|34234063-34259226	NA	NA	NA	NA	NA	NA	NA	NA	NA	NA	NA	Chr04|35290120-35315281	NA	NA	NA	NA	NA	Chr04|36484626-36509770	NA	NA	NA	NA	Chr04|34927238-34952380	Chr04|35524993-35550162	Chr04|35938867-35964031	Chr04|34997720-35022861	NA	NA	NA	NA	NA	Chr04|34983166-35008310	NA	NA	NA	NA	NA	NA	NA	NA
Chr04	35464349	35491343	INV0401960	26995	NA	NA	NA	NA	NA	Chr04|34289268-34316174	NA	NA	NA	NA	NA	NA	NA	NA	NA	NA	NA	NA	NA	Chr04|33816890-33843790	NA	NA	NA	NA	NA	NA	NA	NA	NA	NA	NA	NA	NA	NA	NA	NA	NA	Chr04|34897407-34924305	NA	NA	NA	NA	NA	NA	Chr04|36377178-36416213
Chr04	35464349	35492774	INV0401970	28425	NA	Chr04|36677518-36723417	NA	NA	NA	NA	Chr04|36931144-36974699	NA	NA	NA	NA	NA	Chr04|37628425-37671855	NA	NA	NA	NA	NA	NA	NA	NA	NA	NA	NA	NA	NA	NA	NA	NA	NA	NA	NA	NA	NA	NA	NA	NA	NA	NA	NA	NA	NA	NA	NA	NA
Chr04	35464349	35493813	INV0401980	29464	NA	NA	NA	NA	NA	NA	NA	NA	NA	NA	NA	NA	NA	NA	NA	NA	NA	NA	NA	NA	NA	NA	NA	NA	NA	NA	NA	NA	NA	NA	NA	NA	NA	NA	NA	NA	NA	NA	NA	NA	NA	NA	NA	NA	NA
Chr04	35469166	35493815	INV0401990	24649	NA	NA	NA	Chr04|34132830-34192892	NA	NA	NA	NA	NA	NA	NA	NA	NA	NA	NA	NA	NA	NA	NA	NA	NA	NA	NA	NA	NA	NA	NA	NA	NA	NA	NA	NA	NA	NA	NA	NA	NA	NA	NA	NA	NA	NA	NA	NA	NA
Chr04	35473862	35491336	INV0402000	17474	Chr04|34244411-34317080	NA	NA	NA	NA	NA	NA	NA	NA	NA	NA	NA	NA	NA	NA	NA	NA	NA	NA	NA	NA	NA	NA	NA	NA	NA	NA	NA	NA	NA	NA	NA	NA	NA	NA	NA	NA	NA	NA	NA	NA	NA	NA	NA	NA
Chr04	35495242	35502104	INV0402010	6862	NA	NA	NA	NA	NA	NA	NA	NA	NA	NA	NA	NA	NA	NA	NA	NA	NA	NA	NA	NA	NA	NA	NA	NA	NA	NA	NA	NA	NA	NA	NA	NA	NA	NA	NA	NA	NA	NA	NA	NA	Chr04|36674953-36682054	Chr04|36355169-36362276	NA	NA	NA
Chr05	817809	819150	INV0500010	1341	NA	NA	NA	NA	NA	Chr05|854069-855405	NA	NA	Chr05|789670-791011	NA	NA	Chr05|732675-734016	Chr05|781647-782985	NA	NA	NA	NA	NA	NA	NA	Chr05|842119-843454	Chr05|816484-817817	NA	NA	NA	NA	NA	NA	NA	NA	NA	NA	NA	NA	NA	NA	NA	NA	NA	NA	NA	NA	Chr05|805418-806746	NA	NA
Chr05	883002	884380	INV0500020	1378	NA	NA	NA	NA	Chr05|933840-935255	NA	NA	NA	NA	NA	NA	NA	NA	NA	NA	NA	NA	NA	NA	NA	NA	NA	NA	NA	NA	NA	NA	NA	NA	NA	NA	NA	NA	NA	NA	NA	NA	NA	NA	NA	NA	NA	NA	NA	NA
Chr05	883121	896681	INV0500030	13560	Chr05|817332-830861	NA	NA	NA	NA	NA	NA	NA	NA	NA	NA	NA	NA	NA	NA	NA	NA	NA	NA	NA	NA	NA	NA	NA	NA	NA	NA	NA	NA	NA	NA	NA	NA	NA	NA	NA	NA	NA	NA	NA	NA	NA	NA	NA	NA
Chr05	883335	884169	INV0500040	834	NA	Chr05|894633-895470	NA	NA	NA	NA	NA	NA	NA	NA	NA	NA	NA	NA	NA	NA	NA	NA	NA	NA	NA	NA	NA	NA	NA	NA	NA	NA	NA	NA	NA	NA	NA	NA	NA	NA	NA	NA	NA	NA	NA	NA	NA	NA	NA
Chr05	1337188	1358124	INV0500050	20936	NA	NA	NA	NA	NA	NA	NA	NA	NA	NA	NA	NA	NA	NA	NA	NA	NA	NA	NA	NA	NA	NA	NA	NA	NA	NA	NA	NA	NA	NA	NA	NA	NA	NA	NA	NA	NA	NA	NA	NA	NA	NA	NA	NA	NA
Chr05	1337188	1358868	INV0500060	21680	NA	NA	NA	NA	NA	NA	NA	NA	NA	NA	NA	NA	NA	NA	NA	NA	NA	NA	NA	NA	NA	NA	NA	NA	NA	NA	NA	NA	NA	NA	NA	NA	NA	NA	NA	NA	NA	NA	NA	NA	Chr05|1344147-1369860	NA	NA	NA	NA
Chr05	1337188	1369101	INV0500070	31913	NA	NA	Chr05|1351699-1383629	NA	NA	NA	NA	NA	NA	NA	NA	NA	NA	NA	NA	NA	NA	NA	NA	NA	NA	NA	NA	NA	NA	NA	Chr05|1347781-1379686	NA	Chr05|1360731-1392634	Chr05|1334843-1366753	Chr05|1351119-1383043	NA	NA	NA	NA	NA	Chr05|1341994-1373899	NA	NA	NA	NA	NA	NA	NA	NA
Chr05	1376473	1385026	INV0500080	8553	NA	NA	NA	NA	NA	NA	NA	NA	NA	NA	NA	NA	NA	NA	NA	NA	NA	NA	NA	NA	NA	NA	NA	Chr05|1410386-1418940	NA	NA	NA	NA	NA	NA	NA	NA	NA	NA	NA	NA	NA	NA	NA	NA	NA	NA	NA	NA	NA
Chr05	1383954	1391735	INV0500090	7784	NA	NA	Chr05|1398476-1406281	Chr05|1359424-1367225	Chr05|1449868-1457653	Chr05|1438610-1448510	NA	NA	Chr05|1415137-1422921	NA	NA	NA	NA	NA	NA	NA	NA	NA	NA	NA	NA	NA	Chr05|1392088-1399887	NA	Chr05|1409670-1417565	NA	Chr05|1394532-1402312	Chr05|1407542-1415340	Chr05|1407483-1415268	Chr05|1381601-1389383	Chr05|1397885-1405686	Chr05|1393571-1401424	Chr05|1395433-1403300	Chr05|1395809-1403693	NA	NA	Chr05|1388749-1396531	Chr05|1439585-1447366	Chr05|1383861-1391749	Chr05|1398948-1406824	NA	NA	Chr05|1446799-1454676	NA	NA
Chr05	1385666	1391735	INV0500100	6069	NA	NA	NA	NA	NA	NA	NA	NA	NA	NA	NA	NA	NA	NA	NA	NA	NA	NA	NA	NA	NA	NA	NA	NA	NA	NA	NA	NA	NA	NA	NA	NA	NA	NA	NA	Chr05|1393320-1399395	NA	NA	NA	NA	NA	NA	NA	NA	NA
Chr05	1385681	1391735	INV0500110	6056	NA	NA	NA	NA	NA	NA	NA	NA	NA	NA	NA	NA	NA	NA	NA	NA	NA	NA	NA	NA	Chr05|1415233-1421303	Chr05|1390695-1396773	NA	NA	NA	NA	NA	NA	NA	NA	NA	NA	NA	NA	Chr05|1398172-1404232	NA	NA	NA	NA	NA	NA	NA	NA	NA	NA
Chr05	1385688	1391735	INV0500120	6047	NA	NA	NA	NA	NA	NA	NA	NA	NA	NA	NA	NA	NA	NA	NA	NA	NA	NA	NA	NA	NA	NA	NA	NA	NA	Chr05|1374350-1380425	NA	NA	NA	NA	NA	NA	NA	NA	NA	NA	NA	NA	NA	NA	NA	NA	NA	NA	NA
Chr05	1385789	1390659	INV0500130	4870	NA	NA	NA	NA	NA	NA	Chr05|1410403-1412769	NA	NA	Chr05|1408621-1410987	NA	NA	Chr05|1388109-1390475	Chr05|1394390-1396756	Chr05|1320962-1323327	NA	NA	NA	NA	NA	NA	NA	NA	NA	NA	NA	NA	NA	NA	NA	NA	NA	NA	NA	NA	NA	NA	NA	NA	NA	NA	NA	NA	NA	NA
Chr05	1389948	1395442	INV0500140	5494	NA	NA	NA	NA	NA	NA	NA	NA	NA	NA	NA	NA	NA	NA	NA	NA	NA	NA	NA	NA	NA	NA	NA	NA	NA	NA	NA	NA	NA	NA	NA	NA	NA	NA	NA	NA	NA	NA	NA	NA	NA	NA	NA	Chr05|1389379-1393791	NA
Chr05	1485350	1485793	INV0500150	443	NA	NA	NA	NA	NA	NA	NA	NA	NA	NA	Chr05|1439699-1440142	NA	NA	NA	NA	NA	NA	NA	NA	NA	NA	NA	NA	NA	NA	NA	NA	NA	NA	NA	NA	NA	NA	NA	NA	NA	NA	NA	NA	NA	NA	NA	NA	NA	NA
Chr05	2224134	2225760	INV0500160	1626	NA	NA	NA	NA	NA	Chr05|2287674-2289296	NA	NA	NA	NA	NA	NA	NA	NA	NA	NA	NA	NA	NA	NA	Chr05|2238620-2240242	Chr05|2228706-2230328	NA	NA	NA	NA	NA	NA	NA	NA	NA	NA	NA	NA	NA	NA	NA	NA	NA	NA	NA	NA	NA	NA	NA
Chr05	3005193	3005345	INV0500170	152	Chr05|2791060-2791216	NA	NA	NA	NA	NA	NA	NA	NA	NA	NA	NA	NA	NA	NA	NA	NA	NA	NA	NA	NA	NA	NA	NA	NA	NA	NA	NA	NA	NA	NA	NA	NA	NA	NA	NA	NA	NA	NA	NA	NA	NA	NA	NA	NA
Chr05	3550118	3553058	INV0500180	2940	NA	Chr05|3568889-3571842	NA	NA	NA	NA	NA	NA	NA	NA	NA	NA	NA	NA	NA	NA	NA	NA	NA	NA	NA	NA	NA	NA	NA	NA	NA	NA	NA	NA	NA	NA	NA	NA	NA	NA	NA	NA	NA	NA	NA	NA	NA	NA	NA
Chr05	3550118	3557285	INV0500190	7167	NA	NA	NA	NA	NA	NA	Chr05|3407839-3414864	Chr05|3574640-3581646	Chr05|3475732-3482790	Chr05|3412875-3420019	Chr05|3509811-3516808	NA	NA	Chr05|3410778-3417787	Chr05|3315188-3322233	NA	NA	NA	NA	NA	NA	NA	NA	NA	NA	NA	NA	NA	NA	NA	NA	NA	NA	NA	NA	NA	NA	NA	NA	NA	NA	NA	NA	NA	NA
Chr05	3550118	3560099	INV0500200	9981	NA	NA	NA	NA	NA	NA	NA	NA	NA	NA	NA	Chr05|3427843-3436709	NA	NA	NA	NA	NA	NA	NA	NA	NA	NA	NA	NA	NA	NA	Chr05|3455413-3464291	NA	NA	NA	NA	NA	NA	NA	NA	NA	NA	NA	NA	NA	NA	NA	NA	NA	NA
Chr05	3550118	3564149	INV0500210	14031	NA	NA	NA	NA	NA	NA	NA	NA	NA	NA	NA	NA	Chr05|3480666-3493204	NA	NA	Chr05|3385955-3398561	Chr05|3537485-3550019	NA	NA	Chr05|3432155-3444758	NA	NA	NA	NA	NA	NA	NA	NA	NA	NA	NA	NA	NA	NA	NA	NA	NA	NA	NA	NA	NA	NA	NA	NA	NA
Chr05	3580442	3581104	INV0500220	662	Chr05|3504234-3504893	NA	NA	NA	NA	NA	NA	NA	NA	NA	NA	NA	NA	NA	NA	NA	NA	NA	NA	NA	NA	NA	NA	NA	NA	NA	NA	NA	NA	NA	NA	NA	NA	NA	NA	NA	NA	NA	NA	NA	NA	NA	NA	NA	NA
Chr05	3822759	3823430	INV0500230	673	NA	NA	Chr05|3758219-3758886	NA	NA	Chr05|3963740-3964407	NA	NA	NA	NA	NA	NA	NA	NA	NA	NA	NA	NA	NA	NA	Chr05|3862010-3862677	Chr05|3851913-3852580	Chr05|3764982-3765649	NA	Chr05|3732059-3732726	NA	NA	NA	NA	NA	NA	NA	NA	NA	NA	NA	NA	NA	NA	NA	NA	NA	NA	NA	NA
Chr05	3823140	3823433	INV0500240	293	NA	NA	NA	NA	NA	NA	NA	NA	NA	NA	NA	NA	NA	NA	NA	Chr05|3647042-3647335	Chr05|3798629-3798922	Chr05|3720105-3720398	Chr05|3824052-3824345	NA	NA	NA	NA	NA	NA	NA	NA	NA	NA	NA	NA	NA	NA	NA	NA	NA	NA	NA	NA	NA	NA	NA	NA	NA	NA
Chr05	4095538	4148030	INV0500250	52492	Chr05|4038018-4094105	NA	NA	NA	NA	NA	NA	NA	NA	NA	NA	NA	NA	NA	NA	NA	NA	NA	NA	NA	NA	NA	NA	NA	NA	NA	NA	NA	NA	NA	NA	NA	NA	NA	NA	NA	NA	NA	NA	NA	NA	NA	NA	NA	NA
Chr05	4394754	4419566	INV0500260	24812	NA	NA	NA	NA	NA	NA	Chr05|4178295-4199804	Chr05|4345186-4366695	Chr05|4354909-4376418	Chr05|4190317-4211826	Chr05|4294211-4315703	Chr05|4200193-4221702	Chr05|4252517-4274027	Chr05|4181312-4202821	Chr05|4093093-4114176	NA	NA	NA	NA	NA	NA	NA	NA	NA	NA	NA	Chr05|4241487-4262995	NA	NA	NA	NA	NA	NA	NA	NA	NA	NA	NA	NA	NA	NA	NA	NA	NA	NA
Chr05	4403108	4406329	INV0500270	3221	Chr05|4332361-4334891	NA	NA	NA	NA	NA	NA	NA	NA	NA	NA	NA	NA	NA	NA	NA	NA	NA	NA	NA	NA	NA	NA	NA	NA	NA	NA	NA	NA	NA	NA	NA	NA	NA	NA	NA	NA	NA	NA	NA	NA	NA	NA	NA	NA
Chr05	4423117	4477146	INV0500280	54029	NA	NA	NA	NA	NA	NA	NA	NA	NA	NA	NA	NA	NA	NA	NA	Chr05|4114280-4241000	Chr05|4265706-4392208	NA	NA	NA	NA	NA	NA	NA	NA	NA	NA	NA	NA	NA	NA	NA	NA	NA	NA	NA	NA	NA	NA	NA	NA	NA	NA	NA	NA
Chr05	4424178	4436373	INV0500290	12195	NA	NA	NA	NA	NA	NA	Chr05|4203801-4209605	Chr05|4370692-4376496	Chr05|4380415-4386219	Chr05|4215823-4221627	Chr05|4319701-4325505	Chr05|4225699-4231503	Chr05|4278024-4283830	Chr05|4206818-4212622	Chr05|4118174-4123976	NA	NA	NA	NA	NA	NA	NA	NA	NA	NA	NA	Chr05|4266992-4272796	NA	NA	NA	NA	NA	NA	NA	NA	NA	NA	NA	NA	NA	NA	NA	NA	NA	NA
Chr05	4452296	4453330	INV0500300	1034	NA	NA	NA	NA	NA	NA	NA	NA	NA	NA	NA	NA	NA	NA	NA	NA	NA	Chr05|4223464-4224497	Chr05|4329631-4330648	NA	NA	NA	NA	NA	NA	NA	NA	NA	NA	NA	NA	NA	NA	NA	NA	NA	NA	NA	NA	NA	NA	NA	NA	NA	NA
Chr05	4960882	8118113	INV0500310	3157231	NA	NA	NA	NA	NA	NA	NA	NA	NA	NA	NA	NA	NA	NA	NA	NA	NA	NA	NA	NA	NA	NA	NA	NA	NA	NA	NA	NA	NA	NA	NA	NA	NA	NA	NA	NA	NA	NA	NA	NA	NA	NA	NA	NA	NA
Chr05	5114283	5115393	INV0500320	1110	Chr05|5018789-5019902	NA	NA	NA	NA	NA	NA	NA	NA	NA	NA	NA	NA	NA	NA	NA	NA	NA	NA	NA	NA	NA	NA	NA	NA	NA	NA	NA	NA	NA	NA	NA	NA	NA	NA	NA	NA	NA	NA	NA	NA	NA	NA	NA	NA
Chr05	5524612	5527057	INV0500330	2450	NA	NA	Chr05|5559414-5561890	NA	Chr05|5458352-5460819	NA	NA	NA	NA	NA	NA	NA	NA	NA	NA	NA	NA	NA	NA	NA	NA	NA	Chr05|5558877-5561354	NA	Chr05|6045230-6047698	Chr05|5408783-5411258	NA	Chr05|5552626-5555090	NA	NA	NA	NA	NA	NA	NA	NA	NA	Chr05|5896313-5898780	Chr05|5473642-5476113	Chr05|5857260-5859729	NA	NA	NA	NA	NA
Chr05	5524612	5527073	INV0500340	2461	NA	NA	NA	Chr05|5835199-5837682	NA	NA	NA	NA	NA	NA	NA	NA	NA	NA	NA	NA	NA	NA	NA	NA	NA	NA	NA	NA	NA	NA	NA	NA	NA	NA	NA	NA	NA	NA	NA	NA	NA	NA	NA	NA	NA	NA	NA	NA	NA
Chr05	5734622	5747869	INV0500350	13247	NA	NA	Chr05|5691619-5701307	Chr05|5967558-5977249	Chr05|5590755-5600446	NA	Chr05|5672005-5681677	Chr05|5793031-5802703	NA	Chr05|5644928-5654600	Chr05|5790939-5800611	Chr05|5694196-5703868	Chr05|5654608-5664280	Chr05|5615399-5625071	Chr05|5503209-5512881	NA	NA	Chr05|5441031-5450652	NA	NA	NA	NA	Chr05|5691286-5700977	NA	Chr05|6177525-6187217	Chr05|5540910-5550603	Chr05|5650764-5660433	Chr05|5685005-5694696	NA	NA	NA	NA	NA	NA	NA	Chr05|5614299-5623972	NA	Chr05|6028626-6038317	Chr05|5605968-5615661	Chr05|5989637-5999326	Chr05|5708232-5717905	Chr05|5529039-5538711	Chr05|5687848-5697520	Chr05|5647230-5656904	Chr05|5705703-5715376
Chr05	6503427	6503539	INV0500360	112	NA	Chr05|6961058-6961170	NA	Chr05|6826101-6826213	Chr05|6449086-6449198	NA	NA	NA	NA	NA	NA	NA	NA	NA	NA	Chr05|6210307-6210419	Chr05|6343280-6343392	NA	Chr05|6356994-6357106	NA	NA	NA	NA	NA	Chr05|7035572-7035684	Chr05|6398662-6398774	NA	NA	NA	NA	NA	NA	NA	NA	NA	NA	NA	Chr05|6887017-6887129	Chr05|6455102-6455214	Chr05|6847797-6847909	NA	NA	NA	NA	NA
Chr05	6896497	6900468	INV0500370	3971	NA	NA	NA	NA	NA	NA	NA	NA	NA	NA	Chr05|6973536-6977500	NA	NA	NA	NA	NA	NA	NA	NA	NA	NA	NA	NA	NA	NA	NA	NA	NA	NA	NA	NA	NA	NA	NA	NA	NA	NA	NA	NA	NA	NA	NA	NA	NA	NA
Chr05	7076516	7090061	INV0500380	13545	NA	Chr05|7586183-7599722	NA	NA	NA	NA	NA	Chr05|7178711-7192283	NA	Chr05|7022167-7035739	NA	Chr05|7094481-7108053	Chr05|7030561-7044133	Chr05|7000717-7014289	Chr05|6897650-6911219	Chr05|6933120-6946684	Chr05|7064376-7077941	NA	NA	NA	NA	NA	NA	NA	NA	Chr05|7024870-7038437	NA	NA	NA	NA	NA	NA	NA	NA	NA	NA	NA	NA	NA	NA	NA	NA	NA	NA	NA
Chr05	7077805	7090061	INV0500390	12256	NA	NA	NA	Chr05|7425536-7437784	Chr05|7047891-7060139	Chr05|7142119-7154367	Chr05|7068916-7081164	NA	Chr05|7353138-7365386	NA	Chr05|7182731-7194981	NA	NA	NA	NA	NA	NA	NA	NA	Chr05|6959419-6971665	Chr05|7093443-7105692	Chr05|7024913-7037164	NA	NA	Chr05|7638715-7650967	NA	NA	NA	NA	NA	Chr05|7170549-7182799	NA	NA	NA	NA	NA	NA	Chr05|7489057-7501304	Chr05|7054316-7066564	Chr05|7449701-7461948	NA	NA	NA	NA	NA
Chr05	7080418	7088566	INV0500400	8148	Chr05|7973402-7981462	NA	NA	NA	NA	NA	NA	NA	NA	NA	NA	NA	NA	NA	NA	NA	NA	NA	NA	NA	NA	NA	NA	NA	NA	NA	NA	NA	NA	NA	NA	NA	NA	NA	NA	NA	NA	NA	NA	NA	NA	NA	NA	NA	NA
Chr05	7361006	7361108	INV0500410	102	NA	NA	NA	NA	NA	NA	NA	NA	NA	NA	NA	NA	NA	NA	NA	NA	NA	NA	NA	NA	NA	NA	NA	NA	NA	NA	NA	NA	NA	NA	NA	NA	NA	NA	NA	NA	NA	NA	NA	NA	NA	NA	NA	NA	Chr05|7422617-7422718
Chr05	8101439	8103987	INV0500420	2548	NA	Chr05|8753467-8756036	Chr05|8085989-8088535	NA	NA	NA	Chr05|8085331-8087879	Chr05|8228682-8231230	Chr05|8369286-8371834	Chr05|8072323-8074871	Chr05|8206155-8208703	Chr05|8144346-8146894	Chr05|8075134-8077682	Chr05|8080016-8082560	Chr05|7969650-7972198	NA	Chr05|8085030-8087580	NA	Chr05|8099429-8101977	NA	NA	NA	NA	NA	NA	Chr05|8045567-8048113	NA	NA	NA	NA	NA	NA	NA	NA	Chr05|8118396-8120941	NA	NA	NA	NA	NA	Chr05|8132051-8134599	Chr05|7941344-7943892	Chr05|8158423-8160971	Chr05|8104830-8107377	NA
Chr05	8106982	8107284	INV0500430	302	Chr05|9104891-9105192	NA	NA	NA	NA	NA	NA	NA	NA	NA	NA	NA	NA	NA	NA	NA	NA	NA	NA	NA	NA	NA	NA	NA	NA	NA	NA	NA	NA	NA	NA	NA	NA	NA	NA	NA	NA	NA	NA	NA	NA	NA	NA	NA	NA
Chr05	8110322	8118113	INV0500440	7791	NA	Chr05|8762497-8770219	NA	NA	NA	NA	Chr05|8094266-8101989	Chr05|8237584-8245314	Chr05|8378228-8385951	Chr05|8081225-8088955	Chr05|8215058-8222788	Chr05|8153248-8160978	Chr05|8084036-8091766	Chr05|8089478-8097200	Chr05|7978551-7986281	Chr05|7952144-7959888	Chr05|8093927-8101641	Chr05|7831031-7838879	Chr05|8108331-8116062	NA	NA	NA	NA	NA	NA	NA	NA	NA	NA	NA	NA	NA	NA	NA	NA	NA	NA	NA	NA	NA	Chr05|8140953-8148681	Chr05|7950286-7968038	Chr05|8167325-8175059	Chr05|8113932-8121663	Chr05|8136029-8143880
Chr05	8134149	8134802	INV0500450	653	NA	Chr05|8786964-8787631	Chr05|8090777-8091439	NA	NA	NA	Chr05|8131665-8132331	Chr05|8262157-8262821	Chr05|8415627-8416293	Chr05|8105798-8106462	Chr05|8239631-8240295	Chr05|8177821-8178485	Chr05|8108604-8109268	Chr05|8113953-8114615	Chr05|8003124-8003788	Chr05|7976745-7977402	Chr05|8118491-8119155	Chr05|7855725-7856382	Chr05|8132898-8133562	NA	NA	NA	NA	NA	NA	Chr05|8079072-8079734	NA	NA	NA	NA	NA	NA	NA	NA	Chr05|8151919-8152581	NA	NA	NA	NA	NA	Chr05|8165522-8166186	Chr05|7997668-7998334	Chr05|8191900-8192566	Chr05|8138502-8139166	Chr05|8160806-8161463
Chr05	8147554	8198564	INV0500460	51010	NA	Chr05|8808189-8843739	NA	NA	NA	NA	NA	NA	NA	NA	NA	NA	NA	NA	NA	NA	NA	NA	NA	NA	NA	NA	NA	NA	NA	NA	NA	NA	NA	NA	NA	NA	NA	NA	NA	NA	NA	NA	NA	NA	NA	NA	NA	NA	NA
Chr05	8148057	8185754	INV0500470	37697	Chr05|9146815-9160794	NA	NA	NA	NA	NA	NA	NA	NA	NA	NA	NA	NA	NA	NA	NA	NA	NA	NA	NA	NA	NA	NA	NA	NA	NA	NA	NA	NA	NA	NA	NA	NA	NA	NA	NA	NA	NA	NA	NA	NA	NA	NA	NA	NA
Chr05	8540722	8552934	INV0500480	12212	NA	NA	NA	NA	NA	NA	NA	NA	NA	NA	NA	NA	NA	NA	NA	Chr05|8482178-8493966	Chr05|8611431-8623219	NA	NA	NA	NA	NA	NA	NA	NA	NA	NA	NA	NA	NA	NA	NA	NA	NA	NA	NA	NA	NA	NA	NA	NA	NA	NA	NA	Chr05|8694943-8706760
Chr05	8676648	8684995	INV0500490	8347	Chr05|9555698-9613827	NA	NA	NA	NA	NA	NA	NA	NA	NA	NA	NA	NA	NA	NA	NA	NA	NA	NA	NA	NA	NA	NA	NA	NA	NA	NA	NA	NA	NA	NA	NA	NA	NA	NA	NA	NA	NA	NA	NA	NA	NA	NA	NA	NA
Chr05	9043314	9088558	INV0500500	45244	NA	NA	NA	NA	NA	NA	NA	NA	NA	NA	NA	NA	NA	NA	NA	NA	NA	NA	NA	NA	NA	NA	NA	NA	NA	NA	NA	NA	NA	NA	NA	NA	NA	NA	NA	NA	NA	NA	NA	NA	NA	NA	NA	NA	NA
Chr05	9625449	9684095	INV0500510	58646	Chr05|10383619-10413941	NA	NA	NA	NA	NA	NA	NA	NA	NA	NA	NA	NA	NA	NA	NA	NA	NA	NA	NA	NA	NA	NA	NA	NA	NA	NA	NA	NA	NA	NA	NA	NA	NA	NA	NA	NA	NA	NA	NA	NA	NA	NA	NA	NA
Chr05	9789922	10206301	INV0500520	416379	NA	Chr05|10346129-10586073	NA	NA	NA	NA	NA	NA	NA	NA	NA	NA	NA	NA	NA	NA	NA	NA	NA	NA	NA	NA	NA	NA	NA	NA	NA	NA	NA	NA	NA	NA	NA	NA	NA	NA	NA	NA	NA	NA	NA	NA	NA	NA	NA
Chr05	10883318	10995415	INV0500530	112097	Chr05|10914963-10980228	NA	NA	NA	NA	NA	NA	NA	NA	NA	NA	NA	NA	NA	NA	NA	NA	NA	NA	NA	NA	NA	NA	NA	NA	NA	NA	NA	NA	NA	NA	NA	NA	NA	NA	NA	NA	NA	NA	NA	NA	NA	NA	NA	NA
Chr05	11710692	11725837	INV0500540	15145	Chr05|11728641-11807514	NA	NA	NA	NA	NA	NA	NA	NA	NA	NA	NA	NA	NA	NA	NA	NA	NA	NA	NA	NA	NA	NA	NA	NA	NA	NA	NA	NA	NA	NA	NA	NA	NA	NA	NA	NA	NA	NA	NA	NA	NA	NA	NA	NA
Chr05	12087158	12088702	INV0500550	1544	NA	Chr05|12642753-12644295	NA	NA	NA	NA	NA	NA	NA	NA	NA	NA	NA	NA	NA	Chr05|12058548-12060090	Chr05|12306398-12307940	Chr05|11614894-11616436	Chr05|12327616-12329158	NA	NA	NA	NA	NA	NA	NA	NA	NA	NA	NA	NA	NA	NA	NA	NA	NA	NA	NA	NA	NA	NA	NA	NA	NA	Chr05|12315124-12316666
Chr05	12601152	12623116	INV0500560	21964	Chr05|12723587-12850508	NA	NA	NA	NA	NA	NA	NA	NA	NA	NA	NA	NA	NA	NA	NA	NA	NA	NA	NA	NA	NA	NA	NA	NA	NA	NA	NA	NA	NA	NA	NA	NA	NA	NA	NA	NA	NA	NA	NA	NA	NA	NA	NA	NA
Chr05	12748642	12754359	INV0500570	5717	NA	NA	NA	NA	NA	NA	NA	NA	NA	Chr05|12676024-12681688	NA	NA	NA	NA	NA	NA	NA	NA	NA	NA	NA	NA	NA	NA	NA	NA	NA	NA	NA	NA	NA	NA	NA	NA	NA	NA	NA	NA	NA	NA	NA	NA	NA	NA	NA
Chr05	13162028	13210904	INV0500580	48876	NA	NA	NA	NA	NA	NA	NA	NA	NA	NA	NA	NA	NA	NA	NA	NA	NA	NA	NA	NA	NA	NA	NA	Chr05|13151056-13199870	NA	NA	NA	NA	NA	NA	NA	NA	NA	NA	NA	NA	NA	NA	NA	NA	NA	NA	NA	NA	NA
Chr05	13165446	13210904	INV0500590	45458	NA	NA	NA	NA	NA	NA	NA	NA	NA	NA	NA	NA	NA	NA	NA	NA	NA	NA	NA	NA	NA	NA	Chr05|13642188-13686337	NA	NA	NA	NA	NA	NA	NA	NA	NA	NA	NA	NA	NA	NA	NA	NA	NA	NA	NA	NA	NA	NA
Chr05	13230940	13231380	INV0500600	440	NA	Chr05|14013922-14014364	NA	NA	NA	NA	NA	NA	NA	NA	NA	NA	NA	NA	NA	NA	NA	NA	NA	NA	NA	NA	NA	NA	NA	NA	NA	NA	NA	NA	NA	NA	NA	NA	NA	NA	NA	NA	NA	NA	NA	NA	NA	NA	NA
Chr05	13230977	13231390	INV0500610	412	NA	NA	NA	NA	NA	NA	NA	NA	NA	NA	NA	NA	NA	NA	NA	NA	NA	Chr05|13076574-13076987	Chr05|13695651-13696062	NA	NA	NA	NA	NA	NA	NA	NA	NA	NA	NA	NA	NA	NA	NA	NA	NA	NA	NA	NA	NA	NA	NA	NA	NA	NA
Chr05	13230977	13231422	INV0500620	441	NA	NA	NA	NA	NA	NA	NA	NA	NA	NA	NA	NA	NA	NA	NA	NA	NA	NA	NA	NA	NA	NA	NA	NA	NA	NA	NA	NA	NA	NA	NA	NA	NA	NA	NA	NA	NA	NA	NA	NA	NA	NA	NA	NA	NA
Chr05	13230977	13231438	INV0500630	461	NA	NA	NA	NA	NA	NA	NA	NA	NA	NA	NA	NA	NA	NA	NA	Chr05|13411897-13412358	Chr05|13928264-13928726	NA	NA	NA	NA	NA	NA	NA	NA	NA	NA	NA	NA	NA	NA	NA	NA	NA	NA	NA	NA	NA	NA	NA	NA	NA	NA	NA	Chr05|13867729-13868191
Chr05	13232347	13232858	INV0500640	511	NA	Chr05|14015770-14016277	NA	NA	NA	NA	NA	NA	NA	NA	NA	NA	NA	NA	NA	NA	NA	NA	NA	NA	NA	NA	NA	NA	NA	NA	NA	NA	NA	NA	NA	NA	NA	NA	NA	NA	NA	NA	NA	NA	NA	NA	NA	NA	NA
Chr05	13238433	13238973	INV0500650	536	NA	NA	NA	NA	NA	NA	NA	NA	NA	NA	NA	NA	NA	NA	NA	Chr05|13421058-13421600	Chr05|13937408-13937946	Chr05|13085686-13086236	Chr05|13704768-13705301	NA	NA	NA	NA	NA	NA	NA	NA	NA	NA	NA	NA	NA	NA	NA	NA	NA	NA	NA	NA	NA	NA	NA	NA	NA	NA
Chr05	13238433	13238983	INV0500660	550	NA	NA	NA	NA	NA	NA	NA	NA	NA	NA	NA	NA	NA	NA	NA	NA	NA	NA	NA	NA	NA	NA	NA	NA	NA	NA	NA	NA	NA	NA	NA	NA	NA	NA	NA	NA	NA	NA	NA	NA	NA	NA	NA	NA	Chr05|13876886-13877437
Chr05	13376220	13627096	INV0500670	250876	Chr05|14173736-14653709	NA	NA	NA	NA	NA	NA	NA	NA	NA	NA	NA	NA	NA	NA	NA	NA	NA	NA	NA	NA	NA	NA	NA	NA	NA	NA	NA	NA	NA	NA	NA	NA	NA	NA	NA	NA	NA	NA	NA	NA	NA	NA	NA	NA
Chr05	14012109	14013073	INV0500680	964	NA	NA	NA	NA	NA	NA	Chr05|14105135-14106104	NA	Chr05|14326774-14327742	NA	NA	Chr05|14119839-14120807	NA	Chr05|14076523-14077491	NA	NA	NA	NA	NA	NA	NA	NA	NA	NA	NA	NA	NA	NA	NA	NA	NA	NA	NA	NA	NA	NA	NA	NA	NA	NA	NA	Chr05|13967654-13968622	NA	Chr05|14059488-14060456	NA
Chr05	14033923	14047102	INV0500690	13179	NA	NA	NA	NA	NA	NA	NA	NA	NA	NA	NA	NA	NA	NA	NA	Chr05|14297434-14322563	Chr05|14813675-14838789	NA	NA	NA	NA	NA	NA	NA	NA	NA	NA	NA	NA	NA	NA	NA	NA	NA	NA	NA	NA	NA	NA	NA	NA	NA	NA	NA	NA
Chr05	14035138	14047102	INV0500700	11964	NA	NA	NA	NA	NA	NA	NA	NA	NA	NA	NA	NA	NA	NA	NA	NA	NA	NA	NA	NA	NA	NA	NA	NA	NA	NA	NA	NA	NA	NA	NA	NA	NA	NA	NA	NA	NA	NA	NA	NA	NA	NA	NA	NA	Chr05|14752488-14776331
Chr05	14250960	14251071	INV0500710	111	Chr05|15165415-15165525	NA	NA	NA	NA	NA	NA	NA	NA	NA	NA	NA	NA	NA	NA	NA	NA	NA	NA	NA	NA	NA	NA	NA	NA	NA	NA	NA	NA	NA	NA	NA	NA	NA	NA	NA	NA	NA	NA	NA	NA	NA	NA	NA	NA
Chr05	14966704	14966969	INV0500720	265	NA	NA	NA	NA	NA	NA	NA	Chr05|15322856-15323121	NA	Chr05|15110922-15111187	Chr05|15332048-15332313	NA	Chr05|15138438-15138703	Chr05|15175541-15175806	NA	Chr05|15338020-15338285	NA	NA	NA	NA	NA	NA	NA	NA	NA	NA	NA	NA	NA	NA	NA	NA	NA	NA	NA	Chr05|15220259-15220524	NA	Chr05|15501119-15501384	NA	Chr05|15546686-15546951	Chr05|15147692-15147958	NA	Chr05|15334509-15334774	Chr05|15178074-15178339	NA
Chr05	15111301	15125753	INV0500730	14452	NA	NA	NA	NA	NA	NA	NA	NA	NA	NA	NA	NA	NA	NA	NA	NA	NA	NA	NA	NA	NA	NA	NA	NA	NA	NA	NA	NA	NA	NA	NA	NA	NA	NA	NA	NA	NA	NA	NA	NA	NA	NA	NA	NA	NA
Chr05	15126849	15160207	INV0500740	33358	NA	NA	NA	NA	NA	NA	NA	NA	NA	NA	NA	NA	NA	NA	Chr05|15187459-15224140	NA	NA	NA	NA	NA	NA	NA	NA	NA	NA	NA	NA	NA	NA	NA	NA	NA	NA	NA	NA	NA	NA	NA	NA	NA	NA	NA	NA	NA	NA
Chr05	15422340	15424682	INV0500750	2342	NA	NA	NA	NA	NA	NA	NA	NA	Chr05|16025691-16028037	NA	NA	NA	NA	NA	NA	NA	NA	NA	NA	NA	NA	NA	NA	NA	NA	NA	NA	NA	NA	NA	NA	NA	NA	NA	NA	NA	NA	NA	NA	NA	NA	NA	NA	NA	NA
Chr05	15679125	15679260	INV0500760	135	NA	NA	NA	NA	NA	NA	NA	NA	NA	NA	NA	NA	NA	Chr05|16128064-16128199	NA	NA	NA	NA	NA	NA	NA	NA	NA	NA	NA	NA	NA	NA	NA	NA	NA	NA	NA	NA	NA	NA	NA	NA	NA	NA	NA	NA	NA	NA	NA
Chr05	15790362	15829734	INV0500770	39372	NA	Chr05|16739485-16749684	NA	NA	NA	NA	NA	NA	NA	NA	NA	NA	NA	NA	NA	NA	NA	NA	NA	NA	NA	NA	NA	NA	NA	NA	NA	NA	NA	NA	NA	NA	NA	NA	NA	NA	NA	NA	NA	NA	NA	NA	NA	NA	NA
Chr05	15931521	15931644	INV0500780	123	NA	NA	NA	NA	NA	NA	NA	NA	NA	NA	NA	NA	NA	NA	NA	NA	NA	NA	NA	NA	NA	NA	NA	NA	NA	NA	NA	NA	NA	NA	NA	NA	NA	NA	NA	NA	NA	NA	NA	NA	NA	NA	NA	NA	NA
Chr05	16160368	16443352	INV0500790	282984	NA	Chr05|17031471-17399871	Chr05|16595329-16923477	Chr05|16940994-17284903	Chr05|16559346-16898196	Chr05|16724377-16981265	NA	NA	NA	NA	NA	NA	NA	NA	NA	NA	Chr05|16816356-17071952	NA	NA	Chr05|16908740-17175543	Chr05|16732056-16998727	Chr05|16479228-16913252	Chr05|17029876-17357289	NA	Chr05|17173168-17506540	NA	NA	NA	NA	NA	NA	NA	NA	NA	NA	NA	NA	NA	Chr05|16789342-17110084	NA	NA	NA	NA	NA	Chr05|17156811-17417658
Chr05	16160368	16445901	INV0500800	285533	NA	NA	NA	NA	NA	NA	NA	NA	NA	NA	NA	NA	NA	NA	NA	NA	NA	NA	NA	NA	NA	NA	NA	NA	NA	NA	NA	NA	NA	NA	NA	NA	NA	NA	NA	NA	NA	NA	NA	NA	NA	NA	NA	NA	NA
Chr05	16165063	16386508	INV0500810	221445	Chr05|16928635-17445983	NA	NA	NA	NA	NA	NA	NA	NA	NA	NA	NA	NA	NA	NA	NA	NA	NA	NA	NA	NA	NA	NA	NA	NA	NA	NA	NA	NA	NA	NA	NA	NA	NA	NA	NA	NA	NA	NA	NA	NA	NA	NA	NA	NA
Chr05	16167243	16399583	INV0500820	232340	NA	NA	NA	NA	NA	NA	NA	NA	NA	NA	NA	NA	NA	NA	NA	NA	NA	NA	NA	NA	NA	NA	NA	NA	NA	NA	NA	NA	NA	NA	NA	NA	NA	NA	NA	NA	NA	NA	NA	NA	NA	NA	NA	NA	NA
Chr05	16167243	16425321	INV0500830	258078	NA	NA	NA	NA	NA	NA	NA	NA	NA	NA	NA	NA	NA	NA	NA	NA	NA	NA	NA	NA	NA	NA	NA	NA	NA	NA	NA	NA	NA	NA	NA	NA	NA	NA	NA	NA	NA	NA	NA	NA	NA	NA	NA	NA	NA
Chr05	16186288	16443352	INV0500840	257064	NA	NA	NA	NA	NA	NA	NA	NA	NA	NA	NA	NA	NA	NA	NA	NA	NA	NA	NA	NA	NA	NA	NA	NA	NA	Chr05|16531293-16832619	NA	NA	NA	NA	NA	NA	NA	NA	NA	NA	NA	NA	NA	NA	NA	NA	NA	NA	NA
Chr05	16477598	16718800	INV0500850	241202	Chr05|17499606-17890098	NA	NA	NA	NA	NA	NA	NA	NA	NA	NA	NA	NA	NA	NA	NA	NA	NA	NA	NA	NA	NA	NA	NA	NA	NA	NA	NA	NA	NA	NA	NA	NA	NA	NA	NA	NA	NA	NA	NA	NA	NA	NA	NA	NA
Chr05	16633839	16639572	INV0500860	5733	NA	NA	NA	Chr05|17462390-17467221	NA	NA	NA	NA	NA	NA	NA	NA	NA	NA	NA	NA	NA	NA	NA	NA	NA	NA	NA	NA	NA	NA	NA	NA	NA	NA	NA	NA	NA	NA	NA	NA	NA	NA	NA	NA	NA	NA	NA	NA	NA
Chr05	17236916	17239941	INV0500870	3025	Chr05|18565030-18568000	NA	NA	NA	NA	NA	NA	NA	NA	NA	NA	NA	NA	NA	NA	NA	NA	NA	NA	NA	NA	NA	NA	NA	NA	NA	NA	NA	NA	NA	NA	NA	NA	NA	NA	NA	NA	NA	NA	NA	NA	NA	NA	NA	NA
Chr05	17432121	17432566	INV0500880	445	Chr05|18793054-18793495	NA	NA	NA	NA	NA	NA	NA	NA	NA	NA	NA	NA	NA	NA	NA	NA	NA	NA	NA	NA	NA	NA	NA	NA	NA	NA	NA	NA	NA	NA	NA	NA	NA	NA	NA	NA	NA	NA	NA	NA	NA	NA	NA	NA
Chr05	17757288	17759312	INV0500890	2024	NA	NA	NA	NA	NA	NA	NA	NA	NA	NA	NA	NA	NA	NA	NA	Chr05|18603260-18606630	NA	Chr05|18076994-18080359	NA	NA	NA	NA	NA	NA	NA	NA	NA	NA	NA	NA	NA	NA	NA	NA	NA	NA	NA	NA	NA	NA	NA	NA	NA	NA	NA
Chr05	18022020	18022985	INV0500900	965	NA	NA	NA	NA	NA	NA	NA	NA	NA	NA	NA	NA	NA	NA	NA	NA	NA	NA	NA	NA	NA	NA	NA	NA	NA	NA	NA	NA	NA	NA	NA	NA	NA	NA	NA	NA	NA	NA	NA	NA	NA	NA	NA	NA	NA
Chr05	18211916	18213528	INV0500910	1612	NA	Chr05|19550589-19552203	NA	NA	NA	NA	NA	NA	NA	NA	NA	NA	NA	NA	NA	NA	NA	NA	NA	NA	NA	NA	NA	NA	NA	NA	NA	NA	NA	NA	NA	NA	NA	NA	NA	NA	NA	NA	NA	NA	NA	NA	NA	NA	NA
Chr05	18770861	18771407	INV0500920	546	NA	Chr05|20336298-20336844	NA	NA	NA	NA	Chr05|19501799-19502345	Chr05|19707291-19707837	Chr05|19778909-19779455	Chr05|19472645-19473191	Chr05|19754009-19754555	Chr05|19747568-19748114	Chr05|19511362-19511908	Chr05|19608619-19609164	Chr05|19365506-19366052	Chr05|19584240-19584783	Chr05|19512178-19512721	Chr05|19056388-19056931	Chr05|19285901-19286444	NA	NA	NA	NA	NA	NA	NA	NA	NA	NA	NA	NA	NA	NA	NA	NA	Chr05|19495782-19496328	NA	NA	NA	NA	Chr05|19418876-19419422	Chr05|19558412-19558958	Chr05|19634654-19635200	Chr05|19602701-19603247	Chr05|20030255-20030801
Chr05	19687536	19691295	INV0500930	3759	NA	NA	NA	Chr05|20652882-20656628	NA	NA	NA	NA	NA	NA	NA	NA	NA	NA	NA	NA	NA	NA	NA	NA	NA	NA	NA	NA	NA	NA	NA	NA	NA	NA	NA	NA	NA	NA	NA	NA	NA	NA	NA	NA	NA	NA	NA	NA	NA
Chr05	21297362	21297892	INV0500940	530	NA	NA	NA	NA	NA	NA	Chr05|22268281-22272263	Chr05|22416870-22420852	Chr05|22518664-22522646	Chr05|22099688-22103670	Chr05|22415908-22419887	Chr05|22465479-22469461	Chr05|22184207-22188189	Chr05|22234997-22238979	Chr05|22119475-22123457	Chr05|22329147-22333129	NA	NA	Chr05|22042975-22046951	NA	NA	NA	NA	NA	NA	NA	NA	NA	NA	NA	NA	NA	NA	NA	NA	NA	NA	NA	NA	NA	NA	Chr05|22469533-22473504	NA	NA	NA
Chr05	21297493	21297892	INV0500950	399	NA	NA	NA	NA	NA	NA	NA	NA	NA	NA	NA	NA	NA	NA	NA	NA	NA	NA	NA	NA	NA	NA	NA	NA	NA	NA	NA	NA	NA	NA	NA	NA	NA	NA	NA	NA	NA	NA	NA	NA	Chr05|22109474-22109872	NA	Chr05|22388247-22388645	NA	Chr05|22795390-22795781
Chr05	21297512	21297892	INV0500960	380	NA	NA	NA	NA	NA	NA	NA	NA	NA	NA	NA	NA	NA	NA	NA	NA	NA	NA	NA	NA	NA	NA	NA	NA	NA	NA	NA	NA	NA	NA	NA	NA	NA	NA	NA	NA	NA	NA	NA	NA	NA	NA	NA	Chr05|22359943-22360318	NA
Chr05	22458343	22458838	INV0500970	496	NA	NA	NA	NA	NA	NA	Chr05|23396327-23396822	NA	NA	NA	Chr05|23579313-23579808	NA	Chr05|23312489-23312984	Chr05|23383817-23384312	Chr05|23247318-23247813	Chr05|23487597-23488092	NA	NA	NA	NA	NA	NA	Chr05|23361759-23362254	NA	NA	NA	NA	NA	NA	NA	NA	NA	NA	NA	NA	NA	NA	NA	NA	NA	NA	NA	NA	NA	NA
Chr05	22458353	22458838	INV0500980	485	NA	NA	NA	NA	NA	NA	NA	NA	NA	NA	NA	NA	NA	NA	NA	NA	NA	NA	NA	NA	NA	NA	NA	NA	NA	NA	NA	NA	NA	NA	NA	NA	NA	NA	NA	NA	NA	NA	NA	NA	NA	NA	NA	Chr05|23480654-23481138	NA
Chr05	22458438	22458838	INV0500990	401	NA	NA	NA	NA	NA	NA	NA	Chr05|23539608-23540005	Chr05|23673872-23674269	NA	NA	Chr05|23587605-23588002	NA	NA	NA	NA	NA	NA	NA	NA	NA	NA	NA	NA	NA	NA	NA	NA	NA	NA	NA	NA	NA	NA	NA	NA	NA	NA	NA	NA	NA	NA	NA	NA	NA
Chr05	22458438	22458916	INV0501000	478	NA	NA	NA	NA	NA	NA	NA	NA	NA	NA	NA	NA	NA	NA	NA	NA	NA	NA	NA	NA	NA	NA	NA	NA	NA	NA	NA	NA	NA	NA	NA	NA	NA	NA	NA	NA	NA	NA	NA	NA	NA	NA	NA	NA	NA
Chr05	22458453	22458838	INV0501010	385	NA	NA	NA	NA	NA	NA	NA	NA	NA	NA	NA	NA	NA	NA	NA	NA	NA	NA	NA	NA	NA	NA	NA	NA	NA	NA	NA	NA	NA	NA	NA	NA	NA	NA	NA	NA	NA	NA	NA	NA	Chr05|23271959-23272339	NA	NA	NA	NA
Chr05	22521564	22529225	INV0501020	7661	NA	NA	NA	NA	NA	NA	NA	NA	NA	NA	NA	NA	NA	NA	NA	NA	NA	NA	NA	NA	NA	NA	NA	NA	NA	NA	NA	NA	NA	NA	NA	NA	NA	NA	NA	NA	NA	NA	NA	NA	NA	NA	NA	NA	NA
Chr05	22521564	22535864	INV0501030	14300	NA	NA	NA	NA	NA	NA	NA	NA	NA	NA	NA	NA	NA	NA	NA	NA	NA	NA	Chr05|23263643-23277969	NA	NA	NA	NA	NA	NA	NA	NA	NA	NA	NA	NA	NA	NA	NA	NA	NA	NA	NA	NA	NA	NA	NA	NA	NA	NA
Chr05	22526205	22536064	INV0501040	9859	NA	Chr05|24556934-24566785	NA	NA	Chr05|23033617-23043476	Chr05|23138436-23148293	NA	Chr05|23620958-23634727	Chr05|23755229-23768993	NA	NA	Chr05|23668936-23682672	NA	NA	NA	NA	NA	NA	NA	Chr05|23315074-23324930	NA	Chr05|23042601-23052461	NA	NA	NA	NA	NA	NA	NA	NA	Chr05|23312633-23322492	NA	NA	NA	NA	NA	NA	NA	NA	NA	NA	Chr05|23704437-23718286	NA	NA	NA
Chr05	22526508	22536064	INV0501050	9556	NA	NA	NA	NA	NA	NA	NA	NA	NA	NA	NA	NA	NA	NA	NA	NA	Chr05|23378308-23387849	NA	NA	NA	NA	NA	NA	NA	NA	NA	NA	NA	NA	NA	NA	NA	NA	NA	NA	NA	NA	NA	NA	NA	NA	NA	NA	NA	NA
Chr05	22529533	22532682	INV0501060	3149	NA	NA	NA	NA	NA	NA	NA	NA	NA	NA	NA	NA	NA	NA	NA	NA	NA	NA	NA	NA	NA	NA	NA	NA	NA	NA	NA	NA	NA	NA	NA	NA	NA	NA	NA	NA	NA	NA	NA	Chr05|23611577-23614723	NA	NA	NA	NA	NA
Chr05	22529533	22534383	INV0501070	4850	NA	NA	NA	NA	NA	NA	NA	NA	NA	NA	NA	NA	NA	NA	NA	NA	NA	NA	NA	NA	NA	NA	NA	NA	NA	NA	NA	NA	NA	NA	NA	NA	NA	NA	NA	NA	NA	Chr05|23420178-23425019	NA	NA	NA	NA	NA	NA	NA
Chr05	22529533	22536064	INV0501080	6531	NA	NA	NA	NA	NA	NA	NA	NA	NA	NA	NA	NA	NA	NA	NA	NA	NA	NA	NA	NA	NA	NA	NA	NA	NA	NA	NA	NA	NA	NA	NA	NA	NA	NA	NA	NA	NA	NA	Chr05|23233075-23239577	NA	NA	NA	NA	NA	NA
Chr05	22532019	22536113	INV0501090	4094	Chr05|24994491-24998626	NA	NA	NA	NA	NA	NA	NA	NA	NA	NA	NA	NA	NA	NA	NA	NA	NA	NA	NA	NA	NA	NA	NA	NA	NA	NA	NA	NA	NA	NA	NA	NA	NA	NA	NA	NA	NA	NA	NA	NA	NA	NA	NA	NA
Chr05	22751263	22753082	INV0501100	1819	NA	NA	NA	NA	NA	NA	NA	NA	NA	NA	NA	NA	NA	NA	NA	NA	NA	NA	NA	NA	NA	NA	NA	NA	NA	NA	NA	NA	NA	NA	NA	NA	NA	NA	NA	NA	NA	NA	NA	NA	NA	NA	Chr05|23815826-23817631	Chr05|23781793-23783600	NA
Chr05	23521138	23521254	INV0501110	116	Chr05|26116363-26116473	NA	NA	NA	NA	NA	NA	NA	NA	NA	NA	NA	NA	NA	NA	NA	NA	NA	NA	NA	NA	NA	NA	NA	NA	NA	NA	NA	NA	NA	NA	NA	NA	NA	NA	NA	NA	NA	NA	NA	NA	NA	NA	NA	NA
Chr05	23736480	23736583	INV0501120	103	Chr05|26406620-26406723	NA	NA	NA	NA	NA	NA	NA	NA	NA	NA	NA	NA	NA	NA	NA	NA	NA	NA	NA	NA	NA	NA	NA	NA	NA	NA	NA	NA	NA	NA	NA	NA	NA	NA	NA	NA	NA	NA	NA	NA	NA	NA	NA	NA
Chr05	23761537	23788269	INV0501130	26732	Chr05|26447310-26454856	NA	NA	NA	NA	NA	NA	NA	NA	NA	NA	NA	NA	NA	NA	NA	NA	NA	NA	NA	NA	NA	NA	NA	NA	NA	NA	NA	NA	NA	NA	NA	NA	NA	NA	NA	NA	NA	NA	NA	NA	NA	NA	NA	NA
Chr05	24578251	24580068	INV0501140	1817	NA	NA	NA	NA	NA	NA	NA	NA	NA	NA	NA	NA	NA	NA	NA	NA	NA	NA	NA	NA	NA	NA	NA	NA	NA	NA	NA	NA	NA	NA	NA	NA	NA	NA	NA	NA	NA	NA	NA	NA	NA	NA	NA	NA	NA
Chr05	24722358	24723345	INV0501150	987	NA	Chr05|26998656-26999642	NA	NA	NA	NA	NA	NA	NA	NA	NA	NA	NA	NA	NA	NA	NA	NA	NA	NA	NA	NA	NA	NA	NA	NA	NA	NA	NA	NA	NA	NA	NA	NA	NA	NA	NA	NA	NA	NA	NA	NA	NA	NA	NA
Chr05	25147035	25148320	INV0501160	1285	Chr05|27792383-27793500	NA	NA	NA	NA	NA	NA	NA	NA	NA	NA	NA	NA	NA	NA	NA	NA	NA	NA	NA	NA	NA	NA	NA	NA	NA	NA	NA	NA	NA	NA	NA	NA	NA	NA	NA	NA	NA	NA	NA	NA	NA	NA	NA	NA
Chr05	25291181	25292922	INV0501170	1741	Chr05|27958624-27960357	NA	NA	NA	NA	NA	NA	NA	NA	NA	NA	NA	NA	NA	NA	NA	NA	NA	NA	NA	NA	NA	NA	NA	NA	NA	NA	NA	NA	NA	NA	NA	NA	NA	NA	NA	NA	NA	NA	NA	NA	NA	NA	NA	NA
Chr05	25295356	25361843	INV0501180	66487	Chr05|27973859-28053564	NA	NA	NA	NA	NA	NA	NA	NA	NA	NA	NA	NA	NA	NA	NA	NA	NA	NA	NA	NA	NA	NA	NA	NA	NA	NA	NA	NA	NA	NA	NA	NA	NA	NA	NA	NA	NA	NA	NA	NA	NA	NA	NA	NA
Chr05	25565334	25569609	INV0501190	4275	NA	NA	NA	NA	NA	NA	NA	NA	NA	NA	NA	NA	NA	NA	NA	NA	NA	NA	NA	NA	NA	NA	NA	NA	NA	NA	NA	NA	NA	NA	NA	NA	NA	NA	NA	NA	NA	NA	NA	NA	NA	NA	Chr05|26649931-26654255	NA	NA
Chr05	25565334	25570853	INV0501200	5519	NA	NA	NA	NA	NA	NA	NA	Chr05|26692110-26697731	NA	Chr05|26341505-26360059	Chr05|26729199-26734915	Chr05|26718486-26724163	Chr05|26492496-26498139	Chr05|26499243-26504828	Chr05|26380166-26385769	NA	NA	NA	NA	NA	NA	NA	NA	NA	NA	NA	NA	NA	NA	NA	NA	NA	NA	NA	NA	NA	NA	NA	NA	NA	NA	NA	NA	NA	Chr05|26965780-26971511
Chr05	27128091	27174269	INV0501210	46178	NA	NA	NA	NA	NA	NA	NA	NA	NA	NA	NA	NA	NA	NA	NA	NA	NA	NA	NA	NA	NA	NA	NA	NA	NA	NA	NA	Chr05|27163591-27209766	Chr05|27209300-27263631	NA	NA	Chr05|27573781-27620004	Chr05|27326230-27372417	NA	NA	NA	NA	NA	NA	NA	NA	NA	NA	NA	NA
Chr05	27128117	27174269	INV0501220	46152	NA	NA	NA	NA	NA	NA	NA	NA	NA	NA	NA	NA	NA	NA	NA	NA	Chr05|27972699-28019230	NA	Chr05|27982542-28025606	NA	NA	NA	NA	NA	NA	NA	NA	NA	NA	NA	NA	NA	NA	NA	NA	NA	NA	NA	NA	NA	NA	NA	NA	NA	NA
Chr05	28219805	28227784	INV0501230	7979	Chr05|30778776-30787069	NA	NA	NA	NA	NA	NA	NA	NA	NA	NA	NA	NA	NA	NA	NA	NA	NA	NA	NA	NA	NA	NA	NA	NA	NA	NA	NA	NA	NA	NA	NA	NA	NA	NA	NA	NA	NA	NA	NA	NA	NA	NA	NA	NA
Chr05	28356686	28392310	INV0501240	35624	NA	NA	NA	NA	Chr05|28821010-28879791	NA	NA	NA	NA	NA	NA	NA	NA	NA	NA	NA	NA	NA	NA	NA	NA	NA	NA	NA	NA	NA	NA	NA	NA	NA	NA	NA	NA	NA	NA	NA	NA	NA	NA	NA	NA	NA	NA	NA	NA
Chr05	28386392	28386904	INV0501250	512	Chr05|30985600-30986112	NA	NA	NA	NA	NA	NA	NA	NA	NA	NA	NA	NA	NA	NA	NA	NA	NA	NA	NA	NA	NA	NA	NA	NA	NA	NA	NA	NA	NA	NA	NA	NA	NA	NA	NA	NA	NA	NA	NA	NA	NA	NA	NA	NA
Chr05	29147881	29148668	INV0501260	787	Chr05|31824843-31825885	NA	NA	NA	NA	NA	NA	NA	NA	NA	NA	NA	NA	NA	NA	NA	NA	NA	NA	NA	NA	NA	NA	NA	NA	NA	NA	NA	NA	NA	NA	NA	NA	NA	NA	NA	NA	NA	NA	NA	NA	NA	NA	NA	NA
Chr05	29431720	29432079	INV0501270	359	NA	NA	NA	Chr05|30436054-30436405	NA	NA	NA	Chr05|30539366-30539717	Chr05|30403485-30403836	Chr05|30162772-30163123	Chr05|30520500-30520851	Chr05|30526593-30526944	Chr05|30247861-30248212	Chr05|30341364-30341715	Chr05|30153949-30154300	Chr05|30384577-30384928	Chr05|30388109-30388460	Chr05|29929269-29929620	Chr05|30392569-30392920	NA	NA	Chr05|29997643-29997994	NA	NA	NA	NA	NA	NA	NA	NA	NA	NA	NA	NA	NA	NA	NA	NA	NA	NA	Chr05|30193896-30194247	Chr05|30524545-30524896	Chr05|30431521-30431872	Chr05|30445406-30445757	Chr05|30747366-30747717
Chr06	34397	43618	INV0600010	9221	NA	NA	NA	NA	NA	NA	NA	NA	NA	NA	NA	NA	NA	NA	NA	NA	NA	NA	NA	NA	NA	NA	NA	NA	NA	NA	NA	NA	NA	NA	NA	NA	NA	NA	NA	NA	NA	NA	NA	NA	NA	NA	NA	Chr06|73010-82229	NA
Chr06	34397	43708	INV0600020	9312	NA	NA	NA	NA	NA	NA	NA	NA	NA	NA	NA	NA	NA	NA	NA	NA	NA	NA	NA	NA	NA	NA	NA	NA	NA	NA	NA	NA	NA	NA	NA	NA	NA	NA	NA	NA	NA	NA	NA	Chr06|119289-128603	NA	NA	NA	NA	NA
Chr06	37101	46491	INV0600030	9391	NA	NA	NA	NA	NA	NA	NA	NA	NA	NA	NA	NA	NA	NA	NA	NA	NA	NA	NA	NA	NA	NA	NA	Chr06|135560-144952	NA	NA	NA	NA	NA	NA	NA	NA	NA	NA	NA	NA	NA	NA	NA	NA	NA	NA	NA	NA	NA
Chr06	37178	46491	INV0600040	9312	NA	NA	NA	NA	NA	NA	NA	NA	NA	NA	NA	NA	NA	NA	NA	NA	NA	NA	NA	NA	NA	NA	NA	NA	NA	Chr06|72832-82141	NA	NA	NA	NA	NA	NA	NA	NA	NA	NA	NA	NA	Chr06|76946-86255	NA	NA	NA	NA	NA	NA
Chr06	37348	46491	INV0600050	9143	NA	NA	NA	NA	NA	NA	NA	NA	NA	NA	NA	NA	NA	NA	NA	NA	NA	NA	NA	NA	NA	NA	NA	NA	Chr06|90631-99774	NA	NA	NA	NA	NA	NA	NA	NA	NA	NA	NA	NA	NA	NA	NA	NA	NA	NA	NA	NA
Chr06	37918	46491	INV0600060	8573	NA	NA	NA	NA	NA	NA	NA	NA	NA	NA	NA	NA	NA	NA	NA	NA	NA	NA	NA	NA	NA	NA	NA	NA	NA	NA	NA	NA	NA	NA	NA	NA	NA	Chr06|78247-86822	NA	NA	NA	NA	NA	NA	NA	NA	NA	NA	NA
Chr06	38650	46491	INV0600070	7841	NA	NA	NA	NA	NA	NA	NA	NA	NA	NA	NA	NA	NA	NA	NA	NA	NA	NA	NA	NA	NA	NA	NA	NA	NA	NA	NA	NA	NA	NA	NA	NA	NA	NA	NA	Chr06|83701-91543	NA	NA	NA	NA	NA	Chr06|86616-94458	NA	NA	NA
Chr06	131126	174555	INV0600080	43429	Chr06|20646-60935	NA	NA	NA	NA	NA	NA	NA	NA	NA	NA	NA	NA	NA	NA	NA	NA	NA	NA	NA	NA	NA	NA	NA	NA	NA	NA	NA	NA	NA	NA	NA	NA	NA	NA	NA	NA	NA	NA	NA	NA	NA	NA	NA	NA
Chr06	359725	360010	INV0600090	285	NA	NA	NA	NA	NA	NA	NA	NA	NA	NA	Chr06|206172-206463	NA	NA	Chr06|213549-213840	Chr06|211925-212216	NA	NA	NA	NA	NA	NA	NA	NA	NA	NA	NA	NA	NA	NA	NA	NA	NA	NA	NA	NA	NA	NA	NA	NA	NA	Chr06|566741-567032	NA	Chr06|217530-217821	NA	NA
Chr06	623663	747615	INV0600100	123952	Chr06|409590-535746	NA	NA	NA	NA	NA	NA	NA	NA	NA	NA	NA	NA	NA	NA	NA	NA	NA	NA	NA	NA	NA	NA	NA	NA	NA	NA	NA	NA	NA	NA	NA	NA	NA	NA	NA	NA	NA	NA	NA	NA	NA	NA	NA	NA
Chr06	776079	776249	INV0600110	170	NA	NA	NA	Chr06|853285-853455	NA	NA	NA	NA	NA	NA	NA	NA	NA	NA	NA	Chr06|691583-691753	NA	NA	NA	Chr06|651647-651817	Chr06|817521-817691	Chr06|746445-746615	NA	NA	NA	NA	NA	NA	NA	NA	NA	NA	NA	NA	NA	NA	NA	NA	Chr06|854771-854941	NA	NA	Chr06|861372-861542	NA	NA	NA
Chr06	1185852	1201598	INV0600120	15746	NA	NA	NA	NA	Chr06|1210589-1226324	NA	NA	NA	NA	NA	NA	NA	NA	NA	NA	NA	NA	NA	NA	NA	NA	NA	NA	NA	NA	NA	NA	NA	NA	NA	NA	NA	NA	NA	NA	NA	NA	NA	NA	NA	NA	NA	NA	NA	NA
Chr06	1848209	1848368	INV0600130	159	Chr06|1314784-1314940	NA	NA	NA	NA	NA	NA	NA	NA	NA	NA	NA	NA	NA	NA	NA	NA	NA	NA	NA	NA	NA	NA	NA	NA	NA	NA	NA	NA	NA	NA	NA	NA	NA	NA	NA	NA	NA	NA	NA	NA	NA	NA	NA	NA
Chr06	2336513	2379349	INV0600140	42836	NA	Chr06|2337689-2393639	NA	NA	NA	NA	NA	NA	NA	NA	NA	NA	NA	NA	Chr06|2326382-2369296	Chr06|2238996-2286691	Chr06|2421797-2463783	Chr06|2695267-2738211	Chr06|2436203-2478323	NA	NA	NA	NA	NA	NA	NA	NA	NA	NA	NA	NA	NA	NA	NA	NA	NA	NA	NA	NA	NA	NA	NA	NA	NA	NA
Chr06	3104416	3131145	INV0600150	26729	Chr06|2553310-2583162	NA	NA	NA	NA	NA	NA	NA	NA	NA	NA	NA	NA	NA	NA	NA	NA	NA	NA	NA	NA	NA	NA	NA	NA	NA	NA	NA	NA	NA	NA	NA	NA	NA	NA	NA	NA	NA	NA	NA	NA	NA	NA	NA	NA
Chr06	3349738	3349985	INV0600160	247	NA	NA	NA	NA	NA	NA	NA	NA	NA	NA	NA	NA	NA	NA	NA	NA	NA	Chr06|3659564-3659812	NA	NA	NA	NA	NA	NA	NA	NA	NA	NA	NA	NA	NA	NA	NA	NA	NA	NA	NA	NA	NA	NA	NA	NA	NA	NA	NA
Chr06	3537187	3560310	INV0600170	23123	NA	NA	NA	NA	NA	NA	NA	NA	NA	NA	NA	NA	NA	Chr06|3491346-3517904	NA	NA	NA	NA	NA	NA	NA	NA	NA	NA	NA	NA	NA	NA	NA	NA	NA	NA	NA	NA	NA	NA	NA	NA	NA	NA	NA	NA	Chr06|3408959-3435495	NA	NA
Chr06	3547013	3560310	INV0600180	13297	NA	NA	NA	Chr06|3719591-3740706	NA	NA	NA	NA	NA	NA	NA	NA	Chr06|3433957-3455084	NA	NA	NA	NA	NA	NA	NA	NA	NA	NA	NA	NA	NA	NA	NA	NA	NA	NA	NA	NA	NA	NA	NA	NA	NA	NA	NA	NA	Chr06|3918055-3939155	NA	NA	NA
Chr06	3547106	3547339	INV0600190	233	Chr06|2953090-2953319	NA	NA	NA	NA	NA	NA	NA	NA	NA	NA	NA	NA	NA	NA	NA	NA	NA	NA	NA	NA	NA	NA	NA	NA	NA	NA	NA	NA	NA	NA	NA	NA	NA	NA	NA	NA	NA	NA	NA	NA	NA	NA	NA	NA
Chr06	3547111	3572148	INV0600200	25037	NA	NA	NA	NA	NA	NA	NA	NA	NA	NA	NA	NA	NA	NA	NA	NA	NA	NA	NA	NA	NA	NA	NA	NA	NA	NA	NA	NA	NA	NA	NA	NA	NA	NA	NA	NA	NA	NA	NA	NA	NA	NA	NA	NA	Chr06|3529535-3564120
Chr06	3547801	3581384	INV0600210	33583	NA	NA	NA	NA	NA	NA	NA	NA	NA	NA	NA	NA	NA	NA	NA	Chr06|3364566-3425585	NA	NA	NA	NA	NA	NA	NA	NA	NA	NA	NA	NA	NA	NA	NA	NA	NA	NA	NA	NA	NA	NA	NA	NA	NA	NA	NA	NA	NA
Chr06	3548219	3560310	INV0600220	12091	NA	NA	NA	NA	NA	NA	NA	NA	NA	Chr06|3398076-3418786	Chr06|3702411-3723121	Chr06|3368757-3389466	NA	NA	NA	NA	NA	NA	NA	NA	NA	NA	NA	NA	NA	NA	NA	NA	NA	NA	NA	NA	NA	NA	NA	NA	NA	NA	NA	NA	Chr06|3742525-3763192	NA	NA	NA	NA
Chr06	3548787	3555271	INV0600230	6484	NA	NA	NA	NA	NA	NA	NA	NA	NA	NA	NA	NA	NA	NA	NA	NA	NA	NA	NA	Chr06|3406328-3411741	NA	NA	NA	NA	NA	NA	NA	NA	NA	NA	NA	NA	NA	NA	NA	NA	NA	NA	NA	NA	NA	NA	NA	NA	NA
Chr06	3548787	3556550	INV0600240	7763	NA	Chr06|3733921-3741837	NA	NA	NA	NA	NA	NA	NA	NA	NA	NA	NA	NA	NA	NA	NA	NA	NA	NA	NA	NA	NA	NA	NA	NA	NA	NA	NA	NA	NA	NA	NA	NA	NA	NA	NA	NA	NA	NA	NA	NA	NA	NA	NA
Chr06	3548787	3560310	INV0600250	11523	NA	NA	NA	NA	NA	NA	NA	NA	NA	NA	NA	NA	NA	NA	NA	NA	NA	NA	NA	NA	NA	NA	NA	NA	NA	NA	NA	NA	NA	NA	NA	NA	NA	NA	NA	NA	NA	NA	NA	NA	NA	NA	NA	NA	NA
Chr06	3548787	3566113	INV0600260	17326	NA	NA	NA	NA	NA	NA	NA	NA	NA	NA	NA	NA	NA	NA	Chr06|3435403-3449257	NA	Chr06|3571870-3585307	NA	Chr06|3588500-3602347	NA	NA	NA	NA	NA	NA	NA	NA	NA	NA	NA	NA	NA	NA	NA	NA	NA	NA	NA	NA	NA	NA	NA	NA	Chr06|3446034-3459882	NA
Chr06	4269168	4277161	INV0600270	7993	Chr06|3671405-3694509	NA	NA	NA	NA	NA	NA	NA	NA	NA	NA	NA	NA	NA	NA	NA	NA	NA	NA	NA	NA	NA	NA	NA	NA	NA	NA	NA	NA	NA	NA	NA	NA	NA	NA	NA	NA	NA	NA	NA	NA	NA	NA	NA	NA
Chr06	4748704	4754109	INV0600280	5405	Chr06|4124144-4128045	NA	NA	NA	NA	NA	NA	NA	NA	NA	NA	NA	NA	NA	NA	NA	NA	NA	NA	NA	NA	NA	NA	NA	NA	NA	NA	NA	NA	NA	NA	NA	NA	NA	NA	NA	NA	NA	NA	NA	NA	NA	NA	NA	NA
Chr06	4795860	4805690	INV0600290	9830	Chr06|4206712-4216587	NA	NA	NA	NA	NA	NA	NA	NA	NA	NA	NA	NA	NA	NA	NA	NA	NA	NA	NA	NA	NA	NA	NA	NA	NA	NA	NA	NA	NA	NA	NA	NA	NA	NA	NA	NA	NA	NA	NA	NA	NA	NA	NA	NA
Chr06	5121090	5121356	INV0600300	266	NA	Chr06|5430825-5431107	NA	NA	NA	NA	NA	NA	NA	NA	NA	NA	NA	NA	NA	NA	NA	NA	NA	NA	NA	NA	NA	NA	NA	NA	NA	NA	NA	NA	NA	NA	NA	NA	NA	NA	NA	NA	NA	NA	NA	NA	NA	NA	NA
Chr06	5121516	5130953	INV0600310	9437	NA	Chr06|5432548-5439190	NA	NA	NA	NA	NA	NA	Chr06|5619944-5629831	Chr06|4911175-4921038	NA	NA	NA	NA	NA	NA	NA	NA	NA	NA	NA	NA	NA	NA	NA	NA	NA	NA	NA	NA	NA	NA	NA	NA	NA	NA	NA	NA	NA	NA	NA	NA	Chr06|4926363-4936215	NA	Chr06|5179898-5185486
Chr06	5670734	5682097	INV0600320	11363	Chr06|5076034-5090753	NA	NA	NA	NA	NA	NA	NA	NA	NA	NA	NA	NA	NA	NA	NA	NA	NA	NA	NA	NA	NA	NA	NA	NA	NA	NA	NA	NA	NA	NA	NA	NA	NA	NA	NA	NA	NA	NA	NA	NA	NA	NA	NA	NA
Chr06	5683705	5683964	INV0600330	259	NA	NA	Chr06|5685301-5685560	Chr06|5856008-5856267	NA	NA	Chr06|5442407-5442666	Chr06|5429938-5430197	Chr06|6163501-6163760	Chr06|5487288-5487547	Chr06|5778948-5779207	Chr06|5423718-5423977	Chr06|5495295-5495554	Chr06|5643523-5643783	Chr06|5604177-5604436	NA	Chr06|5757283-5757542	NA	Chr06|5769392-5769651	NA	NA	NA	NA	NA	Chr06|5677009-5677268	Chr06|5746574-5746833	Chr06|5717509-5717768	NA	NA	NA	NA	NA	NA	NA	NA	NA	NA	NA	Chr06|5732910-5733169	NA	Chr06|5845521-5845780	Chr06|5992507-5992764	Chr06|5497973-5498232	Chr06|5590033-5590292	Chr06|5759665-5759924
Chr06	5738694	5793153	INV0600340	54459	Chr06|5143879-5172950	NA	NA	NA	NA	NA	NA	NA	NA	NA	NA	NA	NA	NA	NA	NA	NA	NA	NA	NA	NA	NA	NA	NA	NA	NA	NA	NA	NA	NA	NA	NA	NA	NA	NA	NA	NA	NA	NA	NA	NA	NA	NA	NA	NA
Chr06	6576540	6577367	INV0600350	827	NA	NA	NA	NA	NA	NA	NA	NA	NA	NA	NA	NA	NA	NA	Chr06|6489403-6490231	Chr06|6524553-6525382	Chr06|6672698-6673527	Chr06|6836693-6837522	Chr06|6687261-6688090	NA	NA	NA	NA	NA	Chr06|6622248-6623075	NA	NA	NA	NA	NA	NA	NA	NA	NA	NA	NA	NA	NA	NA	NA	NA	NA	NA	Chr06|6521435-6522264	Chr06|6757865-6758694
Chr06	6576869	6577367	INV0600360	498	NA	NA	NA	NA	NA	NA	NA	NA	NA	NA	NA	NA	NA	NA	NA	NA	NA	NA	NA	NA	NA	NA	NA	NA	NA	NA	NA	NA	NA	NA	NA	NA	NA	NA	NA	NA	NA	NA	NA	NA	NA	NA	NA	NA	NA
Chr06	7067006	7079434	INV0600370	12428	Chr06|7003141-7006313	NA	NA	NA	NA	NA	NA	NA	NA	NA	NA	NA	NA	NA	NA	NA	NA	NA	NA	NA	NA	NA	NA	NA	NA	NA	NA	NA	NA	NA	NA	NA	NA	NA	NA	NA	NA	NA	NA	NA	NA	NA	NA	NA	NA
Chr06	8497202	8499245	INV0600380	2043	NA	NA	NA	NA	NA	NA	NA	NA	NA	NA	NA	NA	NA	NA	NA	NA	NA	NA	NA	NA	NA	NA	NA	NA	NA	NA	NA	NA	NA	NA	NA	NA	NA	NA	NA	NA	NA	NA	NA	NA	NA	NA	NA	NA	NA
Chr06	8511286	8512789	INV0600390	1503	Chr06|8793619-8795122	NA	NA	NA	NA	NA	NA	NA	NA	NA	NA	NA	NA	NA	NA	NA	NA	NA	NA	NA	NA	NA	NA	NA	NA	NA	NA	NA	NA	NA	NA	NA	NA	NA	NA	NA	NA	NA	NA	NA	NA	NA	NA	NA	NA
Chr06	8597804	8649711	INV0600400	51907	NA	NA	NA	NA	NA	NA	NA	Chr06|8318816-8411131	NA	NA	Chr06|8778291-8870608	Chr06|8279804-8372122	Chr06|8478400-8570683	NA	Chr06|8574363-8666657	NA	NA	NA	NA	NA	NA	NA	NA	NA	NA	NA	NA	NA	NA	NA	NA	NA	NA	NA	NA	NA	NA	NA	NA	NA	Chr06|8797155-8889347	NA	Chr06|8486557-8578718	Chr06|8567979-8660127	Chr06|8872090-8963800
Chr06	8696095	8699170	INV0600410	3075	Chr06|8996720-9014843	NA	NA	NA	NA	NA	NA	NA	NA	NA	NA	NA	NA	NA	NA	NA	NA	NA	NA	NA	NA	NA	NA	NA	NA	NA	NA	NA	NA	NA	NA	NA	NA	NA	NA	NA	NA	NA	NA	NA	NA	NA	NA	NA	NA
Chr06	8791048	8791442	INV0600420	394	NA	Chr06|9272017-9272411	NA	NA	NA	NA	NA	NA	NA	NA	NA	NA	NA	NA	NA	NA	NA	NA	NA	NA	NA	NA	NA	NA	NA	NA	NA	NA	NA	NA	NA	NA	NA	NA	NA	NA	NA	NA	NA	NA	NA	NA	NA	NA	NA
Chr06	9803592	9805478	INV0600430	1886	NA	NA	NA	NA	Chr06|9491274-9492347	NA	NA	NA	NA	NA	NA	NA	Chr06|9652005-9653080	NA	NA	NA	NA	NA	NA	NA	NA	NA	NA	NA	NA	NA	NA	Chr06|9494285-9495358	NA	NA	NA	NA	NA	NA	NA	NA	NA	NA	NA	NA	Chr06|9967085-9968162	NA	NA	Chr06|9872815-9873890	NA
Chr06	9803592	9806682	INV0600440	3090	NA	Chr06|10095159-10098286	Chr06|9580416-9583516	Chr06|9765281-9768380	NA	Chr06|9606672-9609771	Chr06|9669875-9672127	Chr06|9607725-9609977	Chr06|9901328-9904428	Chr06|9502068-9504320	Chr06|10019634-10021886	Chr06|9617987-9620239	NA	Chr06|9510608-9512860	Chr06|9889266-9891518	Chr06|9654251-9657351	Chr06|9753809-9756909	Chr06|10010865-10013967	Chr06|9631660-9634760	Chr06|9464977-9468077	Chr06|9978521-9981619	Chr06|9421210-9424310	Chr06|9629556-9632656	Chr06|9583851-9586953	Chr06|9506589-9509688	Chr06|9588909-9592009	NA	NA	NA	Chr06|9619484-9622584	Chr06|9411471-9414571	Chr06|9655868-9658968	NA	NA	NA	NA	NA	Chr06|9416882-9419981	Chr06|9456209-9459312	Chr06|9515805-9518904	NA	Chr06|10335465-10337717	Chr06|9784765-9787017	NA	Chr06|10056528-10059631
Chr06	9874368	9881352	INV0600450	6984	NA	NA	NA	NA	NA	NA	NA	NA	NA	NA	NA	NA	Chr06|9764842-9771830	NA	NA	NA	NA	NA	NA	NA	NA	NA	NA	NA	NA	NA	NA	NA	NA	NA	NA	NA	NA	NA	NA	NA	NA	NA	NA	NA	Chr06|10079747-10086736	NA	NA	Chr06|9962368-9969343	NA
Chr06	10019132	10019921	INV0600460	789	NA	NA	NA	NA	NA	NA	NA	NA	NA	NA	NA	NA	NA	NA	NA	NA	NA	NA	NA	NA	NA	NA	NA	NA	NA	NA	NA	NA	NA	NA	NA	NA	NA	NA	NA	NA	NA	NA	NA	NA	NA	NA	NA	NA	Chr06|10204886-10205675
Chr06	10293635	10307327	INV0600470	13692	NA	NA	Chr06|10016672-10030360	NA	NA	Chr06|10040308-10053995	NA	NA	NA	NA	NA	NA	NA	NA	NA	Chr06|10079589-10093278	Chr06|10198429-10212063	Chr06|10446510-10460117	Chr06|10076523-10090133	NA	Chr06|10409631-10423182	NA	NA	NA	NA	NA	NA	NA	NA	NA	NA	NA	NA	NA	NA	NA	NA	NA	NA	NA	NA	NA	NA	NA	NA
Chr06	10300504	10305547	INV0600480	5043	NA	NA	NA	NA	NA	NA	NA	NA	NA	NA	NA	NA	NA	NA	NA	NA	NA	NA	NA	NA	NA	NA	NA	NA	NA	NA	NA	NA	NA	NA	NA	NA	NA	NA	NA	NA	NA	NA	NA	Chr06|9923001-9927997	NA	NA	NA	NA	NA
Chr06	10300675	10307327	INV0600490	6650	NA	NA	NA	NA	NA	NA	NA	NA	NA	NA	NA	NA	NA	NA	NA	NA	NA	NA	NA	NA	NA	NA	NA	Chr06|10017686-10024287	Chr06|9942043-9948648	NA	NA	NA	NA	NA	NA	NA	NA	NA	NA	NA	NA	NA	NA	NA	NA	NA	NA	NA	NA
Chr06	10302546	10305700	INV0600500	3154	NA	NA	NA	Chr06|10169355-10172509	NA	NA	NA	NA	NA	NA	NA	NA	NA	NA	NA	NA	NA	NA	NA	NA	NA	NA	NA	NA	NA	Chr06|10032148-10035277	NA	NA	NA	NA	NA	NA	NA	NA	NA	NA	NA	Chr06|9820519-9823669	NA	NA	NA	NA	NA	NA	NA
Chr06	10302546	10307327	INV0600510	4781	NA	NA	NA	NA	NA	NA	NA	NA	NA	NA	NA	NA	NA	NA	NA	NA	NA	NA	NA	Chr06|9896660-9907700	NA	NA	NA	NA	NA	NA	NA	NA	NA	NA	Chr06|9847150-9851928	NA	NA	NA	Chr06|10298882-10323129	NA	NA	NA	NA	NA	NA	NA	NA	NA	NA
Chr06	10572874	10583124	INV0600520	10250	NA	NA	NA	NA	NA	NA	NA	NA	NA	NA	NA	NA	NA	NA	NA	NA	NA	NA	NA	NA	NA	NA	NA	NA	NA	NA	NA	NA	NA	NA	NA	NA	NA	NA	NA	NA	NA	Chr06|10036622-10039936	NA	NA	NA	NA	NA	NA	NA
Chr06	10572876	10583412	INV0600530	10538	NA	NA	NA	NA	NA	NA	NA	NA	NA	NA	NA	NA	NA	NA	NA	NA	Chr06|10423589-10427228	NA	NA	NA	NA	NA	NA	NA	NA	NA	NA	NA	NA	NA	Chr06|10064502-10068101	NA	NA	NA	NA	NA	NA	NA	NA	NA	NA	NA	NA	NA	NA
Chr06	10573475	10582628	INV0600540	9153	NA	NA	NA	NA	NA	NA	NA	NA	NA	NA	NA	NA	NA	NA	NA	Chr06|10307247-10308607	NA	Chr06|10673865-10675225	Chr06|10303901-10305251	Chr06|10121652-10123012	Chr06|10636908-10638266	NA	Chr06|10246044-10247402	Chr06|10248754-10250120	Chr06|10158131-10159492	Chr06|10264355-10265715	Chr06|10536468-10537828	NA	NA	NA	NA	NA	NA	NA	Chr06|10546959-10548323	Chr06|10484417-10485778	NA	NA	NA	Chr06|10136711-10138071	NA	NA	NA	NA	NA
Chr06	10731852	10732114	INV0600550	262	NA	NA	NA	NA	NA	NA	NA	NA	NA	NA	NA	NA	NA	NA	NA	NA	NA	NA	NA	NA	NA	NA	NA	NA	NA	NA	NA	NA	NA	NA	NA	NA	NA	NA	NA	NA	NA	NA	NA	NA	NA	NA	NA	NA	NA
Chr06	10816757	10818339	INV0600560	1582	NA	NA	NA	NA	NA	NA	NA	NA	NA	NA	NA	NA	NA	NA	NA	NA	NA	NA	NA	NA	NA	NA	NA	NA	NA	NA	NA	NA	NA	NA	NA	NA	NA	NA	NA	NA	NA	NA	NA	NA	NA	NA	NA	NA	Chr06|10842166-10843731
Chr06	10971449	10977768	INV0600570	6319	NA	Chr06|11169570-11175813	NA	NA	Chr06|10481855-10488148	NA	Chr06|10680428-10692971	Chr06|10621695-10634260	Chr06|10884430-10896973	Chr06|10495346-10501664	Chr06|11062768-11075269	Chr06|10661102-10673603	Chr06|10920553-10926865	Chr06|10560050-10566362	Chr06|11294294-11300610	NA	NA	NA	NA	Chr06|10467273-10473596	Chr06|10982347-10988674	Chr06|10315040-10321345	NA	NA	NA	NA	NA	NA	NA	NA	Chr06|10417894-10424216	NA	NA	NA	NA	NA	Chr06|10679278-10685584	NA	NA	NA	Chr06|11167885-11174202	Chr06|11371739-11384307	Chr06|11224740-11231056	Chr06|11093559-11106056	Chr06|10973984-10980294
Chr06	10971466	10977768	INV0600580	6302	NA	NA	Chr06|10590740-10597043	Chr06|10732412-10738716	NA	Chr06|10644630-10650936	NA	NA	NA	NA	NA	NA	NA	NA	NA	Chr06|10655927-10662229	Chr06|10772105-10778407	Chr06|11019410-11025714	Chr06|10652672-10658976	NA	NA	NA	Chr06|10591697-10597999	NA	NA	Chr06|10609689-10615991	Chr06|10875094-10881397	Chr06|10475531-10481835	NA	Chr06|10614903-10621205	NA	NA	Chr06|4802-11208	NA	NA	NA	NA	Chr06|10383275-10389577	NA	NA	NA	NA	NA	NA	NA
Chr06	10972962	10977768	INV0600590	4806	NA	NA	NA	NA	NA	NA	NA	NA	NA	NA	NA	NA	NA	NA	NA	NA	NA	NA	NA	NA	NA	NA	NA	NA	NA	NA	NA	NA	NA	NA	NA	NA	NA	NA	NA	Chr06|10822936-10827736	NA	NA	NA	NA	NA	NA	NA	NA	NA
Chr06	10973193	10977768	INV0600600	4575	NA	NA	NA	NA	NA	NA	NA	NA	NA	NA	NA	NA	NA	NA	NA	NA	NA	NA	NA	NA	NA	NA	NA	NA	NA	NA	NA	NA	NA	NA	NA	Chr06|11143724-11148293	NA	Chr06|10800997-10805570	Chr06|10895627-10900195	NA	NA	NA	Chr06|10463126-10467697	NA	NA	NA	NA	NA	NA
Chr06	10973937	10977768	INV0600610	3831	NA	NA	NA	NA	NA	NA	NA	NA	NA	NA	NA	NA	NA	NA	NA	NA	NA	NA	NA	NA	NA	NA	NA	NA	Chr06|10503543-10507374	NA	NA	NA	NA	NA	NA	NA	NA	NA	NA	NA	NA	NA	NA	NA	NA	NA	NA	NA	NA
Chr06	10974128	10977768	INV0600620	3640	NA	NA	NA	NA	NA	NA	NA	NA	NA	NA	NA	NA	NA	NA	NA	NA	NA	NA	NA	NA	NA	NA	NA	Chr06|10597381-10601021	NA	NA	NA	NA	NA	NA	NA	NA	NA	NA	NA	NA	NA	NA	NA	NA	NA	NA	NA	NA	NA
Chr06	10998272	11001474	INV0600630	3202	NA	NA	NA	NA	NA	NA	NA	NA	NA	NA	NA	NA	NA	NA	NA	NA	NA	NA	NA	NA	NA	NA	NA	Chr06|10601122-10604508	NA	NA	NA	NA	NA	NA	NA	NA	NA	NA	NA	NA	NA	NA	NA	NA	NA	NA	NA	NA	NA
Chr06	11857073	11857191	INV0600640	117	NA	NA	NA	NA	NA	NA	NA	NA	NA	NA	NA	NA	NA	NA	NA	NA	NA	Chr06|11877924-11878040	NA	Chr06|11341972-11342090	Chr06|11911835-11911951	Chr06|11244880-11244998	NA	NA	NA	NA	NA	NA	NA	NA	NA	NA	NA	NA	NA	NA	NA	NA	NA	NA	NA	NA	NA	NA	NA
Chr06	12049999	12058815	INV0600650	8816	Chr06|12634470-12644401	NA	NA	NA	NA	NA	NA	NA	NA	NA	NA	NA	NA	NA	NA	NA	NA	NA	NA	NA	NA	NA	NA	NA	NA	NA	NA	NA	NA	NA	NA	NA	NA	NA	NA	NA	NA	NA	NA	NA	NA	NA	NA	NA	NA
Chr06	12380992	12476693	INV0600660	95701	NA	NA	NA	NA	NA	NA	NA	NA	NA	NA	NA	NA	NA	NA	NA	NA	NA	Chr06|12372423-12462420	NA	NA	Chr06|12413199-12503224	Chr06|11739005-11828997	NA	NA	NA	NA	NA	NA	NA	NA	NA	NA	NA	NA	NA	NA	NA	NA	NA	NA	NA	NA	NA	NA	NA
Chr06	12774823	13082396	INV0600670	307573	NA	NA	NA	NA	Chr06|12171900-12457142	NA	NA	NA	NA	NA	NA	NA	NA	NA	NA	NA	NA	NA	NA	NA	NA	NA	NA	NA	NA	NA	NA	NA	NA	NA	NA	NA	NA	NA	NA	NA	NA	NA	NA	NA	NA	NA	NA	NA	NA
Chr06	13082397	13119682	INV0600680	37285	NA	NA	NA	NA	NA	NA	NA	NA	NA	NA	NA	NA	NA	NA	NA	NA	NA	Chr06|17057256-17109162	NA	NA	NA	NA	NA	NA	NA	NA	NA	NA	NA	NA	NA	NA	NA	NA	NA	NA	NA	NA	NA	NA	NA	NA	NA	NA	NA
Chr06	13082397	17658324	INV0600690	4575927	NA	NA	Chr06|12746218-17378563	NA	NA	NA	NA	NA	NA	NA	NA	NA	NA	NA	NA	NA	NA	NA	NA	NA	NA	NA	Chr06|12690509-17325104	NA	NA	NA	Chr06|12960046-17655680	NA	NA	NA	NA	NA	NA	NA	NA	NA	NA	Chr06|12499753-17089599	NA	NA	NA	NA	NA	NA	NA
Chr06	13119682	17643872	INV0600700	4524190	NA	NA	NA	NA	Chr06|12457141-17861383	NA	NA	NA	NA	NA	NA	NA	NA	NA	NA	NA	NA	NA	NA	NA	NA	NA	NA	NA	NA	NA	NA	NA	NA	NA	NA	NA	NA	NA	NA	NA	NA	NA	NA	NA	NA	NA	NA	NA	NA
Chr06	13119682	17648301	INV0600710	4528619	NA	NA	NA	NA	NA	Chr06|12806104-18590947	Chr06|12818810-18649323	Chr06|12760298-18456628	Chr06|12990461-18819603	Chr06|12679966-18508038	NA	Chr06|12878790-18566088	Chr06|13006428-18744510	Chr06|12851244-18640731	Chr06|13496864-19220726	Chr06|12756787-18100813	Chr06|12853022-18504287	NA	Chr06|12741955-18424129	Chr06|12623634-18527367	NA	NA	NA	NA	NA	NA	NA	NA	NA	NA	NA	NA	NA	NA	NA	NA	Chr06|12902523-18595322	NA	NA	NA	Chr06|13253522-18973102	Chr06|13512082-19303853	Chr06|13381289-19089450	Chr06|13285890-19001364	Chr06|13080125-18800218
Chr06	13119682	17658324	INV0600720	4538642	NA	NA	NA	Chr06|12842206-17441363	NA	NA	NA	NA	NA	NA	Chr06|13210279-18958806	NA	NA	NA	NA	NA	NA	NA	NA	NA	Chr06|13152968-19091304	Chr06|12509016-18378089	NA	NA	NA	NA	NA	NA	NA	NA	NA	NA	NA	NA	NA	NA	NA	NA	NA	NA	NA	NA	NA	NA	NA
Chr06	13165037	17590567	INV0600730	4425530	Chr06|14030252-22936743	NA	NA	NA	NA	NA	NA	NA	NA	NA	NA	NA	NA	NA	NA	NA	NA	NA	NA	NA	NA	NA	NA	NA	NA	NA	NA	NA	NA	NA	NA	NA	NA	NA	NA	NA	NA	NA	NA	NA	NA	NA	NA	NA	NA
Chr06	13509736	17658324	INV0600740	4148588	NA	Chr06|13386880-19104495	NA	NA	NA	NA	NA	NA	NA	NA	NA	NA	NA	NA	NA	NA	NA	NA	NA	NA	NA	NA	NA	NA	NA	NA	NA	NA	NA	NA	NA	NA	NA	NA	NA	NA	NA	NA	NA	NA	NA	NA	NA	NA	NA
Chr06	15261104	15261780	INV0600750	676	NA	NA	NA	NA	NA	NA	NA	NA	NA	NA	NA	NA	NA	NA	NA	NA	NA	Chr06|20287713-20288407	NA	NA	NA	NA	NA	NA	NA	NA	NA	NA	NA	NA	NA	NA	NA	NA	NA	NA	NA	NA	NA	NA	NA	NA	NA	NA	NA
Chr06	15358309	15358574	INV0600760	265	NA	NA	NA	NA	NA	NA	NA	NA	NA	NA	NA	NA	NA	NA	NA	NA	NA	NA	NA	NA	NA	NA	NA	Chr06|15037120-15037385	Chr06|14869543-14869808	Chr06|15077808-15078073	NA	NA	NA	NA	NA	NA	NA	NA	NA	NA	NA	NA	Chr06|14802288-14802553	Chr06|14848246-14848511	NA	NA	NA	NA	NA
Chr06	15442511	15445922	INV0600770	3411	NA	NA	NA	NA	NA	NA	NA	NA	NA	NA	NA	NA	NA	NA	NA	NA	NA	NA	NA	NA	NA	NA	NA	NA	NA	NA	NA	NA	NA	NA	Chr06|14876560-14879980	NA	NA	NA	NA	NA	NA	NA	NA	NA	NA	NA	NA	NA	NA
Chr06	17658722	17659073	INV0600780	351	NA	NA	Chr06|17378563-17378914	NA	NA	NA	NA	NA	NA	NA	NA	NA	NA	NA	NA	NA	NA	NA	NA	NA	NA	NA	Chr06|17325104-17325455	NA	NA	Chr06|17399656-17400007	Chr06|17655680-17656031	NA	NA	NA	NA	NA	NA	NA	NA	NA	NA	Chr06|17089599-17089950	NA	Chr06|17325528-17325879	NA	NA	NA	NA	NA
Chr06	17659075	17853290	INV0600790	194215	NA	NA	NA	NA	Chr06|17891644-18167837	NA	NA	NA	NA	NA	NA	NA	NA	NA	NA	NA	NA	NA	NA	NA	NA	NA	NA	NA	NA	NA	NA	NA	NA	NA	NA	NA	NA	NA	NA	NA	NA	NA	NA	NA	NA	NA	NA	NA	NA
Chr06	17659075	17855162	INV0600800	196087	NA	NA	NA	NA	NA	NA	NA	NA	NA	NA	NA	NA	Chr06|18783823-19009721	NA	NA	NA	NA	NA	NA	NA	NA	NA	NA	NA	NA	NA	NA	NA	NA	NA	NA	NA	NA	NA	NA	NA	NA	NA	NA	NA	NA	NA	NA	NA	NA
Chr06	17659075	17855256	INV0600810	196181	NA	NA	NA	NA	NA	Chr06|18609493-18847741	Chr06|18673039-18889236	Chr06|18475176-18691334	Chr06|18843319-19059593	Chr06|18531754-18748052	Chr06|18977353-19192841	Chr06|18584608-18818829	NA	NA	Chr06|19239273-19455071	Chr06|18119360-18325117	NA	NA	NA	NA	NA	Chr06|18396641-18634855	NA	NA	NA	NA	NA	NA	NA	NA	NA	NA	NA	NA	NA	NA	Chr06|18613866-18829924	NA	NA	NA	NA	Chr06|19327390-19543592	Chr06|19108003-19323838	Chr06|19019919-19230645	NA
Chr06	17659075	17863433	INV0600820	204358	NA	NA	NA	Chr06|17471070-17798357	NA	NA	NA	NA	NA	NA	NA	NA	NA	Chr06|18661155-18888934	NA	NA	Chr06|18532650-18752987	NA	Chr06|18444550-18672208	Chr06|18549565-18790090	Chr06|19113504-19353886	NA	NA	NA	NA	NA	NA	NA	NA	NA	NA	NA	NA	NA	NA	NA	NA	NA	NA	NA	Chr06|18993396-19215458	NA	NA	NA	Chr06|18820514-19042609
Chr06	17815971	17831877	INV0600830	15906	Chr06|23199244-23236777	NA	NA	NA	NA	NA	NA	NA	NA	NA	NA	NA	NA	NA	NA	NA	NA	NA	NA	NA	NA	NA	NA	NA	NA	NA	NA	NA	NA	NA	NA	NA	NA	NA	NA	NA	NA	NA	NA	NA	NA	NA	NA	NA	NA
Chr06	18366614	18366992	INV0600840	378	NA	NA	Chr06|18052869-18053247	NA	NA	NA	NA	NA	NA	NA	NA	NA	NA	NA	NA	NA	NA	NA	NA	NA	NA	NA	NA	Chr06|18136678-18137056	NA	Chr06|18073188-18073566	NA	NA	NA	NA	NA	NA	NA	NA	NA	NA	NA	NA	NA	NA	NA	NA	NA	NA	NA
Chr06	19199629	19200383	INV0600850	754	Chr06|24490390-24491144	NA	NA	NA	NA	NA	NA	NA	NA	NA	NA	NA	NA	NA	NA	NA	NA	NA	NA	NA	NA	NA	NA	NA	NA	NA	NA	NA	NA	NA	NA	NA	NA	NA	NA	NA	NA	NA	NA	NA	NA	NA	NA	NA	NA
Chr06	20928379	20932154	INV0600860	3775	NA	NA	NA	NA	NA	Chr06|21670588-21674093	Chr06|21791233-21794738	NA	Chr06|21960659-21964164	Chr06|21659085-21662590	NA	NA	NA	Chr06|21914670-21918175	Chr06|22397966-22401471	NA	NA	NA	NA	NA	NA	NA	NA	NA	NA	NA	NA	NA	NA	NA	NA	NA	NA	NA	NA	NA	NA	NA	NA	NA	Chr06|22054709-22058214	Chr06|22898088-22901593	Chr06|22228871-22232376	NA	NA
Chr06	21397237	21398658	INV0600870	1421	Chr06|27734532-27735956	NA	NA	NA	NA	NA	NA	NA	NA	NA	NA	NA	NA	NA	NA	NA	NA	NA	NA	NA	NA	NA	NA	NA	NA	NA	NA	NA	NA	NA	NA	NA	NA	NA	NA	NA	NA	NA	NA	NA	NA	NA	NA	NA	NA
Chr06	21598174	21600008	INV0600880	1834	Chr06|28107490-28109304	NA	NA	NA	NA	NA	NA	NA	NA	NA	NA	NA	NA	NA	NA	NA	NA	NA	NA	NA	NA	NA	NA	NA	NA	NA	NA	NA	NA	NA	NA	NA	NA	NA	NA	NA	NA	NA	NA	NA	NA	NA	NA	NA	NA
Chr06	21672757	21707054	INV0600890	34297	NA	NA	NA	NA	NA	NA	NA	NA	NA	NA	NA	NA	NA	NA	NA	NA	NA	NA	NA	NA	NA	NA	NA	NA	NA	NA	NA	NA	NA	NA	NA	NA	NA	NA	NA	NA	NA	NA	NA	NA	NA	NA	NA	NA	NA
Chr06	22486365	22504131	INV0600900	17766	NA	NA	NA	NA	NA	NA	NA	NA	NA	NA	NA	NA	NA	NA	NA	NA	NA	NA	NA	NA	NA	NA	NA	NA	NA	NA	NA	NA	NA	NA	NA	NA	NA	NA	NA	NA	NA	NA	NA	NA	NA	NA	NA	Chr06|23647222-23663651	NA
Chr06	22487010	22528254	INV0600910	41243	NA	NA	NA	Chr06|22632592-22685660	Chr06|22992149-23045215	NA	NA	NA	NA	NA	NA	NA	NA	NA	NA	NA	NA	NA	NA	NA	NA	NA	NA	NA	NA	NA	NA	NA	NA	NA	NA	NA	NA	NA	NA	NA	NA	Chr06|22051116-22104179	NA	Chr06|22343030-22396072	NA	NA	NA	NA	NA
Chr06	22540473	22540671	INV0600920	198	NA	NA	NA	NA	NA	NA	NA	Chr06|23150300-23150497	NA	NA	NA	NA	NA	Chr06|23505813-23506010	NA	NA	NA	NA	NA	NA	NA	NA	NA	NA	NA	NA	NA	NA	NA	NA	NA	NA	NA	NA	NA	NA	NA	NA	NA	NA	NA	NA	NA	NA	NA
Chr06	22669561	22669859	INV0600930	298	NA	NA	Chr06|22440023-22440321	NA	NA	Chr06|23514620-23514918	Chr06|23599213-23599511	NA	Chr06|23672947-23673245	Chr06|23467160-23467458	Chr06|23816451-23816749	Chr06|23681176-23681474	Chr06|23785887-23786185	NA	Chr06|24201332-24201630	Chr06|23099143-23099441	Chr06|23437881-23438179	NA	Chr06|23500706-23501004	Chr06|23250730-23251028	Chr06|24048648-24048946	Chr06|23450115-23450413	Chr06|22169416-22169714	Chr06|22515860-22516158	Chr06|21613212-21613510	Chr06|22275442-22275740	NA	NA	NA	NA	NA	Chr06|22882736-22883034	NA	NA	NA	NA	NA	NA	Chr06|22161564-22161862	NA	Chr06|23874474-23874772	Chr06|24703683-24703981	Chr06|24085003-24085301	NA	Chr06|23754065-23754363
Chr06	22753870	22765147	INV0600940	11277	NA	NA	NA	NA	NA	NA	NA	NA	NA	NA	NA	NA	NA	NA	NA	NA	NA	NA	NA	NA	NA	NA	NA	NA	NA	NA	NA	NA	NA	NA	NA	NA	NA	NA	NA	NA	NA	NA	NA	NA	NA	NA	NA	NA	NA
Chr06	22761048	22765147	INV0600950	4099	NA	NA	NA	NA	NA	NA	NA	NA	NA	NA	NA	NA	NA	NA	NA	NA	NA	NA	NA	NA	NA	NA	NA	NA	NA	NA	NA	NA	NA	NA	NA	NA	NA	NA	NA	NA	NA	NA	NA	NA	NA	NA	NA	NA	NA
Chr06	22845283	22845939	INV0600960	656	NA	NA	NA	NA	NA	NA	NA	NA	NA	NA	NA	NA	NA	NA	NA	NA	Chr06|23691332-23691988	NA	NA	NA	NA	Chr06|23674290-23674946	NA	NA	NA	NA	NA	NA	NA	NA	NA	NA	NA	NA	NA	NA	NA	NA	NA	NA	NA	NA	NA	NA	NA
Chr06	22880883	22881768	INV0600970	885	NA	NA	NA	NA	NA	NA	NA	NA	NA	NA	NA	NA	NA	NA	NA	NA	NA	NA	NA	NA	NA	NA	NA	NA	NA	NA	NA	NA	NA	NA	NA	NA	NA	NA	NA	Chr06|22699707-22700553	NA	NA	NA	NA	NA	NA	NA	NA	NA
Chr06	24445456	24445649	INV0600980	193	NA	Chr06|25836238-25836431	NA	NA	NA	NA	NA	NA	NA	NA	NA	NA	NA	NA	NA	NA	NA	NA	NA	NA	NA	NA	NA	NA	NA	NA	NA	NA	NA	NA	NA	NA	NA	NA	NA	NA	NA	NA	NA	NA	NA	NA	NA	NA	NA
Chr06	24445676	24445961	INV0600990	285	NA	Chr06|25836430-25836715	NA	NA	NA	NA	NA	NA	NA	NA	NA	NA	NA	NA	NA	NA	NA	NA	NA	NA	NA	NA	NA	NA	NA	NA	NA	NA	NA	NA	NA	NA	NA	NA	NA	NA	NA	NA	NA	NA	NA	NA	NA	NA	NA
Chr06	24897023	24953367	INV0601000	56344	NA	NA	NA	NA	NA	NA	Chr06|25980486-26022567	Chr06|25763173-25805259	Chr06|26021081-26063162	NA	Chr06|26291105-26333187	Chr06|26037509-26079591	NA	Chr06|26122430-26164511	Chr06|26661290-26703383	NA	Chr06|25724813-25766547	NA	Chr06|26007461-26049528	NA	NA	NA	NA	NA	NA	NA	NA	NA	NA	NA	NA	NA	NA	NA	NA	NA	NA	NA	NA	NA	Chr06|26263193-26305174	Chr06|27083546-27125623	Chr06|26490248-26532235	Chr06|25913160-25955246	Chr06|26155566-26197623
Chr06	25447537	25452692	INV0601010	5155	NA	NA	NA	NA	NA	NA	NA	Chr06|26304703-26309840	NA	NA	NA	Chr06|26557775-26562913	NA	Chr06|26642322-26647460	NA	NA	NA	NA	NA	NA	NA	NA	NA	NA	NA	NA	NA	NA	NA	NA	NA	NA	NA	NA	NA	NA	NA	NA	NA	NA	NA	NA	NA	NA	NA
Chr06	25497929	25573900	INV0601020	75970	NA	NA	NA	NA	NA	NA	NA	Chr06|26341329-26432042	NA	NA	NA	Chr06|26594404-26682757	NA	Chr06|26678927-26769511	NA	NA	NA	NA	NA	NA	NA	NA	NA	NA	NA	NA	NA	NA	NA	NA	NA	NA	NA	NA	NA	NA	NA	NA	NA	NA	NA	NA	NA	NA	NA
Chr06	25497929	25573969	INV0601030	76041	NA	NA	NA	Chr06|25631939-25720447	NA	NA	NA	NA	NA	NA	NA	NA	NA	NA	NA	NA	NA	NA	NA	NA	NA	NA	NA	NA	NA	NA	NA	NA	NA	NA	NA	NA	NA	NA	NA	NA	NA	NA	Chr06|25256287-25344779	NA	NA	NA	NA	NA	NA
Chr06	25497929	25573985	INV0601040	76056	NA	NA	NA	NA	Chr06|26171381-26259989	Chr06|26331829-26420445	Chr06|26588183-26676589	NA	Chr06|26628626-26717033	NA	Chr06|26919587-27007770	NA	NA	NA	Chr06|27267849-27356170	Chr06|26085875-26174269	NA	NA	NA	Chr06|26209530-26298095	Chr06|26986363-27074983	NA	NA	NA	Chr06|24399157-24487452	NA	NA	Chr06|25033893-25122256	NA	NA	NA	NA	NA	NA	NA	NA	NA	Chr06|25080017-25168532	NA	Chr06|25365805-25454460	Chr06|26880077-26968366	Chr06|27690986-27779459	Chr06|27097426-27185698	Chr06|26556328-26644627	Chr06|26762513-26850845
Chr06	25497929	25573995	INV0601050	76066	NA	NA	NA	NA	NA	NA	NA	NA	NA	NA	NA	NA	NA	NA	NA	NA	NA	NA	NA	NA	NA	NA	NA	NA	NA	NA	NA	NA	NA	NA	NA	NA	NA	NA	NA	NA	NA	NA	NA	NA	NA	NA	NA	NA	NA
Chr06	25497941	25573900	INV0601060	75959	NA	NA	NA	NA	NA	NA	NA	NA	NA	NA	NA	NA	NA	NA	NA	NA	NA	NA	NA	NA	NA	NA	NA	NA	NA	NA	NA	NA	NA	NA	NA	NA	NA	NA	NA	NA	NA	NA	NA	NA	NA	NA	NA	NA	NA
Chr06	25497949	25573971	INV0601070	76022	NA	NA	NA	NA	NA	NA	NA	NA	NA	NA	NA	NA	NA	NA	NA	NA	Chr06|26334050-26421403	NA	NA	NA	NA	NA	NA	NA	NA	NA	NA	NA	NA	NA	NA	NA	NA	NA	NA	NA	NA	NA	NA	NA	NA	NA	NA	NA	NA
Chr06	25497947	25573985	INV0601080	76044	NA	NA	Chr06|25252514-25341012	NA	NA	NA	NA	NA	NA	Chr06|26493884-26582538	NA	NA	Chr06|26782971-26871376	NA	NA	NA	NA	NA	Chr06|26608806-26697123	NA	NA	NA	NA	NA	NA	NA	NA	NA	NA	NA	NA	NA	NA	NA	NA	NA	NA	NA	NA	NA	NA	NA	NA	NA	NA
Chr06	25497947	25573995	INV0601090	76048	NA	NA	NA	NA	NA	NA	NA	NA	NA	NA	NA	NA	NA	NA	NA	NA	NA	Chr06|26401654-26499269	NA	NA	NA	NA	NA	NA	NA	NA	NA	NA	NA	NA	NA	NA	NA	NA	NA	NA	NA	NA	NA	NA	NA	NA	NA	NA	NA
Chr06	25497969	25573909	INV0601100	75940	NA	Chr06|26953540-27048621	NA	NA	NA	NA	NA	NA	NA	NA	NA	NA	NA	NA	NA	NA	NA	NA	NA	NA	NA	NA	NA	NA	NA	NA	NA	NA	NA	NA	NA	NA	NA	NA	NA	NA	NA	NA	NA	NA	NA	NA	NA	NA	NA
Chr06	25497963	25573985	INV0601110	76024	NA	NA	NA	NA	NA	NA	NA	NA	NA	NA	NA	NA	NA	NA	NA	NA	NA	NA	NA	NA	NA	NA	NA	NA	NA	NA	NA	NA	NA	NA	NA	NA	NA	NA	NA	NA	NA	NA	NA	NA	NA	NA	NA	NA	NA
Chr06	25500373	25571760	INV0601120	71387	Chr06|32267524-32305016	NA	NA	NA	NA	NA	NA	NA	NA	NA	NA	NA	NA	NA	NA	NA	NA	NA	NA	NA	NA	NA	NA	NA	NA	NA	NA	NA	NA	NA	NA	NA	NA	NA	NA	NA	NA	NA	NA	NA	NA	NA	NA	NA	NA
Chr06	26381229	26381494	INV0601130	265	NA	Chr06|27856538-27856803	NA	NA	NA	NA	Chr06|27464533-27464798	Chr06|27205690-27205955	Chr06|27505023-27505288	Chr06|27358413-27358678	Chr06|27790603-27790867	Chr06|27503530-27503795	Chr06|27671688-27671953	Chr06|27531637-27531903	Chr06|28156098-28156363	Chr06|26980408-26980673	Chr06|27191440-27191705	Chr06|27303988-27304253	Chr06|27469082-27469347	NA	NA	NA	NA	NA	NA	NA	NA	NA	NA	NA	NA	NA	NA	NA	NA	NA	NA	NA	NA	NA	Chr06|27769020-27769285	Chr06|28566643-28566908	Chr06|27978226-27978491	Chr06|27430766-27431031	Chr06|27650807-27651072
Chr06	26758324	26758512	INV0601140	188	NA	NA	NA	NA	NA	NA	NA	NA	NA	NA	NA	NA	NA	NA	NA	Chr06|27380501-27380689	Chr06|27591657-27591845	NA	Chr06|27870315-27870503	Chr06|27527324-27527512	NA	NA	NA	NA	NA	NA	NA	NA	NA	NA	NA	NA	NA	NA	NA	NA	NA	NA	NA	NA	NA	NA	NA	NA	NA
Chr06	27863444	27863595	INV0601150	151	NA	Chr06|29466270-29466421	NA	NA	NA	NA	NA	NA	NA	NA	NA	NA	NA	NA	NA	NA	NA	NA	NA	NA	NA	NA	NA	NA	NA	NA	NA	NA	NA	NA	NA	NA	NA	NA	NA	NA	NA	NA	NA	NA	NA	NA	NA	NA	NA
Chr06	28407245	28445119	INV0601160	37874	Chr06|35296916-35327472	NA	NA	NA	NA	NA	NA	NA	NA	NA	NA	NA	NA	NA	NA	NA	NA	NA	NA	NA	NA	NA	NA	NA	NA	NA	NA	NA	NA	NA	NA	NA	NA	NA	NA	NA	NA	NA	NA	NA	NA	NA	NA	NA	NA
Chr06	28669430	28670186	INV0601170	756	NA	NA	NA	NA	NA	NA	NA	NA	NA	NA	NA	NA	NA	NA	NA	NA	NA	NA	NA	NA	NA	NA	NA	Chr06|28516992-28517748	NA	NA	NA	NA	NA	NA	NA	NA	NA	NA	NA	NA	NA	NA	NA	NA	NA	NA	NA	NA	NA
Chr06	29022578	29023800	INV0601180	1222	Chr06|35934697-35935910	NA	NA	NA	NA	NA	NA	NA	NA	NA	NA	NA	NA	NA	NA	NA	NA	NA	NA	NA	NA	NA	NA	NA	NA	NA	NA	NA	NA	NA	NA	NA	NA	NA	NA	NA	NA	NA	NA	NA	NA	NA	NA	NA	NA
Chr06	29023595	29024760	INV0601190	1165	NA	NA	NA	NA	NA	NA	NA	NA	NA	NA	NA	NA	NA	NA	NA	NA	NA	NA	NA	NA	NA	NA	NA	NA	NA	NA	NA	NA	NA	NA	NA	NA	NA	NA	NA	NA	NA	NA	NA	NA	NA	NA	NA	NA	NA
Chr06	29024605	29027887	INV0601200	3281	NA	NA	NA	NA	NA	NA	NA	NA	NA	NA	Chr06|30555315-30558600	NA	NA	NA	NA	NA	NA	NA	NA	NA	NA	NA	NA	NA	NA	NA	NA	NA	NA	NA	NA	NA	NA	NA	NA	NA	NA	NA	NA	NA	NA	NA	NA	NA	NA
Chr06	29025532	29027887	INV0601210	2355	NA	NA	NA	NA	Chr06|29855033-29857399	NA	NA	NA	NA	NA	NA	NA	NA	NA	NA	NA	NA	NA	NA	NA	NA	NA	NA	NA	NA	NA	NA	NA	NA	NA	NA	NA	NA	NA	NA	NA	NA	NA	NA	NA	NA	NA	NA	NA	NA
Chr06	29668031	29668233	INV0601220	202	Chr06|36636137-36636337	NA	NA	NA	NA	NA	NA	NA	NA	NA	NA	NA	NA	NA	NA	NA	NA	NA	NA	NA	NA	NA	NA	NA	NA	NA	NA	NA	NA	NA	NA	NA	NA	NA	NA	NA	NA	NA	NA	NA	NA	NA	NA	NA	NA
Chr06	30257351	30320125	INV0601230	62774	Chr06|37145814-37196227	NA	NA	NA	NA	NA	NA	NA	NA	NA	NA	NA	NA	NA	NA	NA	NA	NA	NA	NA	NA	NA	NA	NA	NA	NA	NA	NA	NA	NA	NA	NA	NA	NA	NA	NA	NA	NA	NA	NA	NA	NA	NA	NA	NA
Chr06	30563884	30708822	INV0601240	144936	NA	NA	NA	NA	NA	NA	NA	NA	NA	NA	NA	NA	NA	NA	NA	NA	Chr06|31314500-31391382	NA	NA	NA	NA	NA	NA	NA	NA	NA	NA	NA	NA	NA	NA	NA	NA	NA	NA	NA	NA	NA	NA	NA	NA	NA	NA	NA	NA
Chr06	30566461	30567343	INV0601250	882	Chr06|37389576-37390327	NA	NA	NA	NA	NA	NA	NA	NA	NA	NA	NA	NA	NA	NA	NA	NA	NA	NA	NA	NA	NA	NA	NA	NA	NA	NA	NA	NA	NA	NA	NA	NA	NA	NA	NA	NA	NA	NA	NA	NA	NA	NA	NA	NA
Chr06	30566845	30595762	INV0601260	28917	NA	NA	NA	NA	NA	NA	NA	NA	NA	NA	NA	NA	NA	NA	NA	NA	NA	NA	NA	NA	NA	NA	NA	NA	NA	NA	NA	NA	NA	NA	NA	NA	NA	NA	NA	NA	Chr06|31261975-31290886	NA	NA	NA	NA	NA	NA	NA	NA
Chr06	30566845	30599518	INV0601270	32673	NA	NA	NA	NA	NA	NA	NA	NA	NA	NA	NA	NA	NA	NA	NA	NA	NA	NA	NA	NA	NA	NA	NA	NA	NA	NA	NA	NA	Chr06|30713995-30746729	NA	NA	NA	NA	NA	NA	NA	NA	NA	NA	NA	NA	NA	NA	NA	NA
Chr06	30566845	30603265	INV0601280	36420	NA	NA	NA	NA	NA	NA	NA	NA	NA	NA	NA	NA	NA	NA	NA	NA	NA	NA	NA	NA	NA	NA	NA	NA	NA	NA	NA	NA	NA	Chr06|29286605-29322939	NA	NA	NA	NA	NA	NA	NA	NA	NA	NA	NA	NA	NA	NA	NA
Chr06	30568060	30624789	INV0601290	56729	NA	NA	NA	NA	NA	NA	NA	NA	NA	NA	NA	Chr06|31654802-31704945	NA	NA	NA	NA	NA	NA	NA	NA	NA	NA	NA	NA	NA	NA	NA	NA	NA	NA	NA	NA	NA	NA	NA	NA	NA	NA	NA	NA	NA	NA	NA	NA	NA
Chr06	30571308	30599692	INV0601300	28384	NA	NA	NA	NA	NA	NA	NA	NA	NA	NA	NA	NA	NA	NA	NA	NA	NA	NA	NA	NA	NA	NA	NA	NA	NA	NA	NA	NA	NA	NA	NA	NA	NA	NA	Chr06|29882326-29910512	NA	NA	NA	NA	NA	NA	NA	NA	NA	NA
Chr06	30571523	30599518	INV0601310	27995	NA	NA	NA	NA	NA	NA	NA	NA	NA	NA	NA	NA	NA	NA	NA	NA	NA	NA	NA	NA	NA	NA	NA	NA	NA	NA	NA	Chr06|30112762-30140763	NA	NA	NA	NA	NA	NA	NA	NA	NA	NA	NA	NA	NA	NA	NA	NA	NA
Chr06	30575618	30599957	INV0601320	24339	NA	NA	NA	NA	Chr06|31182289-31218939	NA	NA	NA	NA	NA	NA	NA	NA	NA	NA	NA	NA	NA	NA	Chr06|31252872-31289523	NA	NA	NA	NA	NA	NA	NA	NA	NA	NA	NA	NA	NA	NA	NA	NA	NA	NA	NA	NA	NA	NA	NA	NA	NA
Chr06	30575618	30612155	INV0601330	36537	NA	NA	NA	Chr06|30661225-30684484	NA	NA	NA	NA	NA	NA	NA	NA	NA	NA	NA	NA	NA	NA	NA	NA	NA	NA	NA	NA	NA	NA	NA	NA	NA	NA	NA	NA	NA	NA	NA	NA	NA	NA	NA	NA	NA	NA	NA	NA	NA
Chr06	30576649	30593193	INV0601340	16544	NA	NA	NA	NA	NA	NA	NA	NA	NA	NA	Chr06|31939406-31955978	NA	NA	NA	NA	NA	NA	NA	NA	NA	NA	NA	NA	NA	NA	NA	NA	NA	NA	NA	NA	NA	NA	NA	NA	NA	NA	NA	NA	NA	NA	NA	NA	NA	NA
Chr07	169852	173354	INV0700010	3502	NA	NA	NA	NA	NA	NA	NA	NA	NA	NA	Chr07|154311-157816	NA	NA	NA	NA	NA	NA	NA	NA	NA	NA	NA	NA	NA	NA	NA	NA	NA	NA	NA	NA	NA	NA	NA	NA	NA	NA	NA	NA	NA	NA	NA	NA	NA	NA
Chr07	169852	173399	INV0700020	3547	NA	NA	NA	NA	NA	NA	NA	NA	NA	NA	NA	NA	NA	NA	NA	NA	NA	NA	Chr07|194623-198174	NA	NA	NA	NA	NA	NA	NA	NA	NA	NA	NA	NA	NA	NA	NA	NA	NA	NA	NA	NA	NA	NA	NA	NA	NA	NA
Chr07	169852	173747	INV0700030	3895	NA	Chr07|232192-236017	NA	NA	NA	NA	NA	NA	Chr07|159529-163369	NA	NA	Chr07|148524-152364	Chr07|152369-156206	Chr07|146414-150238	Chr07|146566-150410	Chr07|185288-189151	Chr07|171887-175747	NA	NA	NA	NA	NA	NA	NA	NA	NA	NA	NA	NA	NA	NA	NA	NA	NA	NA	NA	NA	NA	NA	NA	Chr07|169091-172925	Chr07|162456-166302	Chr07|153171-157006	Chr07|154547-158383	Chr07|204232-208088
Chr07	173382	173747	INV0700040	364	NA	NA	NA	NA	NA	NA	NA	NA	NA	NA	NA	NA	NA	NA	NA	NA	NA	NA	NA	NA	NA	NA	NA	NA	NA	NA	NA	NA	NA	NA	NA	NA	NA	NA	NA	NA	NA	NA	NA	NA	NA	NA	NA	NA	NA
Chr07	790400	791215	INV0700050	815	NA	Chr07|786338-787153	NA	NA	NA	NA	NA	NA	NA	NA	NA	NA	NA	NA	NA	NA	NA	NA	NA	NA	NA	NA	NA	NA	NA	NA	NA	NA	NA	NA	NA	NA	NA	NA	NA	NA	NA	NA	NA	NA	NA	NA	NA	NA	NA
Chr07	803440	803568	INV0700060	128	Chr07|945266-945396	NA	NA	NA	NA	NA	NA	NA	NA	NA	NA	NA	NA	NA	NA	NA	NA	NA	NA	NA	NA	NA	NA	NA	NA	NA	NA	NA	NA	NA	NA	NA	NA	NA	NA	NA	NA	NA	NA	NA	NA	NA	NA	NA	NA
Chr07	1012697	1057185	INV0700070	44488	Chr07|1130321-1186425	NA	NA	NA	NA	NA	NA	NA	NA	NA	NA	NA	NA	NA	NA	NA	NA	NA	NA	NA	NA	NA	NA	NA	NA	NA	NA	NA	NA	NA	NA	NA	NA	NA	NA	NA	NA	NA	NA	NA	NA	NA	NA	NA	NA
Chr07	1165879	1168955	INV0700080	3076	Chr07|1350845-1353890	NA	NA	NA	NA	NA	NA	NA	NA	NA	NA	NA	NA	NA	NA	NA	NA	NA	NA	NA	NA	NA	NA	NA	NA	NA	NA	NA	NA	NA	NA	NA	NA	NA	NA	NA	NA	NA	NA	NA	NA	NA	NA	NA	NA
Chr07	1416885	1436639	INV0700090	19754	NA	NA	NA	NA	NA	NA	NA	NA	NA	Chr07|1384571-1389519	NA	NA	NA	NA	NA	NA	NA	NA	NA	Chr07|1374603-1380303	NA	NA	NA	NA	NA	NA	NA	NA	NA	NA	NA	NA	NA	NA	NA	NA	NA	NA	NA	NA	NA	NA	NA	NA	NA
Chr07	1416885	1438000	INV0700100	21115	NA	NA	NA	NA	NA	NA	NA	NA	NA	NA	NA	NA	NA	NA	Chr07|1335659-1342035	NA	NA	NA	NA	NA	NA	NA	NA	NA	NA	NA	NA	NA	NA	NA	NA	NA	NA	NA	NA	NA	NA	NA	NA	NA	NA	NA	NA	NA	NA
Chr07	1416885	1438127	INV0700110	21242	NA	NA	NA	NA	NA	NA	NA	NA	NA	NA	Chr07|1384456-1390950	Chr07|1385514-1392008	Chr07|1353324-1359818	NA	NA	Chr07|1403487-1409981	NA	NA	NA	NA	NA	NA	NA	NA	NA	NA	NA	NA	NA	NA	NA	NA	NA	NA	NA	NA	NA	NA	NA	NA	NA	NA	NA	NA	NA
Chr07	1431959	1435877	INV0700120	3918	NA	NA	NA	NA	NA	NA	NA	NA	NA	NA	NA	NA	NA	NA	NA	NA	NA	Chr07|1363377-1367279	NA	NA	NA	NA	NA	NA	NA	NA	NA	NA	NA	NA	NA	NA	NA	NA	NA	NA	NA	NA	NA	NA	NA	NA	NA	NA	NA
Chr07	1755054	1755909	INV0700130	855	Chr07|1987462-1988304	NA	Chr07|1958097-1958952	Chr07|1760001-1760856	Chr07|1710393-1711248	NA	Chr07|1771263-1772118	Chr07|1813120-1813975	NA	NA	NA	NA	NA	NA	NA	NA	NA	NA	NA	NA	NA	NA	Chr07|1767395-1768250	Chr07|2105373-2106228	Chr07|2059991-2060846	Chr07|1708275-1709130	NA	NA	NA	Chr07|1705133-1705988	Chr07|1915804-1916659	Chr07|1683150-1684005	Chr07|1663191-1664046	NA	Chr07|1699877-1700732	NA	NA	Chr07|1681950-1682805	Chr07|1699135-1699990	Chr07|1698661-1699516	NA	NA	NA	NA	Chr07|1664978-1665833
Chr07	1755054	1756030	INV0700140	976	NA	Chr07|1736858-1737823	NA	NA	NA	NA	NA	NA	NA	NA	NA	NA	NA	NA	NA	NA	NA	NA	NA	NA	Chr07|1683863-1684828	NA	NA	NA	NA	NA	NA	NA	NA	NA	NA	NA	NA	NA	NA	NA	NA	NA	NA	NA	NA	NA	NA	NA	NA
Chr07	1755054	1758102	INV0700150	3048	NA	NA	NA	NA	NA	NA	NA	NA	NA	NA	NA	NA	NA	NA	NA	NA	NA	NA	NA	Chr07|1972028-1974773	NA	NA	NA	NA	NA	NA	NA	NA	NA	NA	NA	NA	NA	NA	NA	NA	NA	NA	NA	NA	NA	NA	NA	NA	NA
Chr07	1755054	1760939	INV0700160	5885	NA	NA	NA	NA	NA	NA	NA	NA	Chr07|1651412-1654088	Chr07|2003901-2007284	NA	NA	NA	NA	NA	Chr07|2006483-2010766	Chr07|1942423-1945806	Chr07|1844265-1847915	Chr07|1970697-1974080	NA	NA	NA	NA	NA	NA	NA	NA	NA	NA	NA	NA	NA	NA	NA	NA	NA	NA	NA	NA	NA	NA	NA	NA	NA	NA
Chr07	1755054	1760972	INV0700170	5918	NA	NA	NA	NA	NA	NA	NA	NA	NA	NA	NA	Chr07|1671208-1673913	Chr07|1639971-1642676	Chr07|1616265-1618971	Chr07|1621958-1624663	NA	NA	NA	NA	NA	NA	NA	NA	NA	NA	NA	NA	NA	NA	NA	NA	NA	NA	NA	NA	NA	NA	NA	NA	NA	Chr07|1645325-1648030	NA	Chr07|1596697-1599402	Chr07|1640409-1643113	NA
Chr07	1889727	1905877	INV0700180	16150	NA	NA	NA	NA	NA	NA	NA	NA	NA	Chr07|2142581-2161596	NA	Chr07|1809120-1828155	Chr07|1778001-1797016	Chr07|1755010-1774025	Chr07|1759921-1778934	NA	NA	NA	NA	NA	NA	NA	NA	NA	NA	NA	NA	NA	NA	NA	NA	NA	NA	NA	NA	NA	NA	NA	NA	NA	NA	NA	NA	NA	NA
Chr07	2125133	2125577	INV0700190	444	Chr07|2341550-2341976	NA	NA	NA	NA	NA	NA	NA	NA	NA	NA	NA	NA	NA	NA	NA	NA	NA	NA	NA	NA	NA	NA	NA	NA	NA	NA	NA	NA	NA	NA	NA	NA	NA	NA	NA	NA	NA	NA	NA	NA	NA	NA	NA	NA
Chr07	2239766	2240130	INV0700200	364	NA	NA	NA	NA	NA	NA	NA	NA	NA	NA	NA	NA	NA	NA	Chr07|2195730-2196094	NA	NA	NA	NA	NA	NA	NA	NA	NA	NA	NA	NA	NA	NA	NA	NA	NA	NA	NA	NA	NA	NA	NA	NA	NA	NA	NA	NA	NA	NA
Chr07	2709027	2710067	INV0700210	1040	Chr07|3010995-3012019	NA	NA	NA	NA	NA	NA	NA	NA	NA	NA	NA	NA	NA	NA	NA	NA	NA	NA	NA	NA	NA	NA	NA	NA	NA	NA	NA	NA	NA	NA	NA	NA	NA	NA	NA	NA	NA	NA	NA	NA	NA	NA	NA	NA
Chr07	3163166	3163617	INV0700220	451	Chr07|3445512-3445967	NA	NA	NA	NA	NA	NA	NA	NA	NA	NA	NA	NA	NA	NA	NA	NA	NA	NA	NA	NA	NA	NA	NA	NA	NA	NA	NA	NA	NA	NA	NA	NA	NA	NA	NA	NA	NA	NA	NA	NA	NA	NA	NA	NA
Chr07	3416360	3416520	INV0700230	160	Chr07|3666806-3666966	NA	NA	NA	NA	NA	NA	NA	NA	NA	NA	NA	NA	NA	NA	NA	NA	NA	NA	NA	NA	NA	NA	NA	NA	NA	NA	NA	NA	NA	NA	NA	NA	NA	NA	NA	NA	NA	NA	NA	NA	NA	NA	NA	NA
Chr07	3649086	3649325	INV0700240	239	Chr07|3920685-3920924	NA	NA	NA	NA	NA	NA	NA	NA	NA	NA	NA	NA	NA	NA	NA	NA	NA	NA	NA	NA	NA	NA	NA	NA	NA	NA	NA	NA	NA	NA	NA	NA	NA	NA	NA	NA	NA	NA	NA	NA	NA	NA	NA	NA
Chr07	4425019	4426677	INV0700250	1658	NA	NA	NA	NA	NA	NA	NA	NA	NA	NA	NA	NA	NA	Chr07|4243607-4245378	NA	NA	NA	NA	NA	NA	NA	NA	NA	NA	NA	NA	NA	NA	NA	NA	NA	NA	NA	NA	NA	NA	NA	NA	NA	NA	NA	NA	NA	NA	NA
Chr07	4425019	4426810	INV0700260	1791	NA	NA	NA	NA	NA	NA	Chr07|4432708-4434612	Chr07|4410778-4412682	Chr07|4845456-4847360	Chr07|4673495-4675399	Chr07|4708378-4710282	Chr07|4320364-4322268	Chr07|4367549-4369453	NA	Chr07|4351736-4353640	NA	NA	NA	NA	NA	NA	NA	NA	NA	NA	NA	NA	NA	NA	NA	NA	NA	NA	NA	NA	NA	NA	NA	NA	NA	Chr07|4301161-4303065	Chr07|4237584-4239488	Chr07|4333231-4335135	Chr07|4324176-4326081	Chr07|4344427-4346332
Chr07	4425465	4426810	INV0700270	1345	NA	NA	NA	NA	NA	NA	NA	NA	NA	NA	NA	NA	NA	NA	NA	NA	NA	NA	NA	NA	NA	NA	NA	NA	NA	NA	Chr07|4315229-4316686	NA	NA	NA	NA	NA	NA	NA	NA	NA	NA	NA	NA	NA	NA	NA	NA	NA	NA
Chr07	5189643	5228739	INV0700280	39096	Chr07|5724442-5754631	NA	NA	NA	NA	NA	NA	NA	NA	NA	NA	NA	NA	NA	NA	NA	NA	NA	NA	NA	NA	NA	NA	NA	NA	NA	NA	NA	NA	NA	NA	NA	NA	NA	NA	NA	NA	NA	NA	NA	NA	NA	NA	NA	NA
Chr07	5348757	5430626	INV0700290	81869	NA	NA	NA	NA	NA	NA	NA	NA	NA	NA	NA	NA	NA	NA	NA	Chr07|5515958-5572716	NA	Chr07|5312942-5369712	NA	NA	NA	NA	NA	NA	NA	NA	NA	NA	NA	NA	NA	NA	NA	NA	NA	NA	NA	NA	NA	NA	NA	NA	NA	NA	NA
Chr07	5352875	5428243	INV0700300	75368	NA	NA	NA	NA	NA	NA	NA	NA	NA	NA	NA	NA	NA	NA	NA	NA	NA	NA	NA	NA	NA	NA	NA	NA	NA	NA	NA	NA	NA	Chr07|5262732-5277650	NA	NA	NA	NA	NA	NA	NA	NA	NA	NA	NA	NA	NA	NA	NA
Chr07	5353858	5430620	INV0700310	76762	NA	Chr07|5904820-5963123	NA	NA	NA	NA	NA	NA	NA	NA	NA	NA	NA	NA	NA	NA	NA	NA	NA	NA	NA	NA	NA	NA	NA	NA	NA	NA	NA	NA	NA	NA	NA	NA	NA	NA	NA	NA	NA	NA	NA	NA	NA	NA	NA
Chr07	5354499	5430622	INV0700320	76123	NA	NA	NA	NA	NA	NA	Chr07|5390283-5439376	Chr07|5354989-5404095	NA	NA	NA	NA	NA	NA	NA	NA	NA	NA	NA	Chr07|5508736-5557800	NA	NA	NA	NA	NA	NA	NA	NA	NA	NA	NA	NA	NA	NA	NA	NA	NA	NA	NA	NA	NA	NA	NA	NA	NA
Chr07	5354499	5436329	INV0700330	81830	NA	NA	NA	NA	NA	NA	NA	NA	Chr07|5783083-5838269	Chr07|5611726-5666913	Chr07|5655002-5710178	Chr07|5258754-5313944	Chr07|5305791-5360938	Chr07|5250017-5305458	Chr07|5291075-5346130	NA	Chr07|5416032-5470613	NA	NA	NA	NA	NA	NA	NA	NA	NA	NA	NA	NA	NA	NA	NA	NA	NA	NA	NA	NA	NA	NA	NA	NA	NA	NA	NA	Chr07|5282245-5337375
Chr07	5419734	5425515	INV0700340	5781	Chr07|5842865-5847999	NA	NA	NA	NA	NA	NA	NA	NA	NA	NA	NA	NA	NA	NA	NA	NA	NA	NA	NA	NA	NA	NA	NA	NA	NA	NA	NA	NA	NA	NA	NA	NA	NA	NA	NA	NA	NA	NA	NA	NA	NA	NA	NA	NA
Chr07	5817368	5821423	INV0700350	4055	Chr07|6455265-6458578	NA	NA	NA	NA	NA	NA	NA	NA	NA	NA	NA	NA	NA	NA	NA	NA	NA	NA	NA	NA	NA	NA	NA	NA	NA	NA	NA	NA	NA	NA	NA	NA	NA	NA	NA	NA	NA	NA	NA	NA	NA	NA	NA	NA
Chr07	5878763	5878884	INV0700360	121	NA	NA	NA	NA	NA	Chr07|5723168-5723289	NA	NA	NA	NA	NA	NA	NA	NA	NA	NA	NA	NA	NA	NA	NA	NA	NA	NA	NA	NA	NA	NA	NA	NA	NA	NA	NA	NA	NA	NA	NA	NA	NA	NA	NA	NA	NA	NA	NA
Chr07	5883081	5893518	INV0700370	10437	Chr07|6564104-6574294	NA	NA	NA	NA	NA	NA	NA	NA	NA	NA	NA	NA	NA	NA	NA	NA	NA	NA	NA	NA	NA	NA	NA	NA	NA	NA	NA	NA	NA	NA	NA	NA	NA	NA	NA	NA	NA	NA	NA	NA	NA	NA	NA	NA
Chr07	5937111	5939051	INV0700380	1940	Chr07|6787046-6788978	NA	NA	NA	NA	NA	NA	NA	NA	NA	NA	NA	NA	NA	NA	NA	NA	NA	NA	NA	NA	NA	NA	NA	NA	NA	NA	NA	NA	NA	NA	NA	NA	NA	NA	NA	NA	NA	NA	NA	NA	NA	NA	NA	NA
Chr07	6650707	6654812	INV0700390	4105	NA	NA	NA	NA	NA	NA	NA	NA	NA	NA	NA	NA	NA	Chr07|6521976-6526099	NA	NA	NA	NA	NA	NA	NA	NA	NA	NA	NA	NA	NA	NA	NA	NA	NA	NA	NA	NA	NA	NA	NA	NA	NA	NA	NA	NA	NA	NA	NA
Chr07	7477865	7484152	INV0700400	6287	NA	NA	NA	NA	Chr07|7480907-7486934	NA	Chr07|7514555-7520582	Chr07|7419049-7425076	Chr07|7912649-7918676	Chr07|7740398-7746425	Chr07|7802785-7808812	Chr07|7423182-7429209	Chr07|7448313-7454340	NA	NA	NA	NA	NA	NA	NA	NA	NA	NA	NA	NA	NA	NA	NA	NA	NA	NA	NA	NA	NA	NA	NA	NA	NA	NA	NA	Chr07|7379330-7385359	Chr07|7304401-7310428	NA	Chr07|7419118-7425145	Chr07|7411134-7417160
Chr07	7479304	7484152	INV0700410	4848	NA	NA	NA	NA	NA	NA	NA	NA	NA	NA	NA	NA	NA	NA	NA	NA	NA	NA	NA	NA	NA	NA	NA	NA	NA	NA	NA	NA	NA	NA	NA	NA	NA	NA	NA	NA	NA	NA	NA	NA	NA	NA	Chr07|7481422-7486334	NA	NA
Chr07	7742588	7757824	INV0700420	15236	Chr07|8604362-8623360	NA	NA	NA	NA	NA	NA	NA	NA	NA	NA	NA	NA	NA	NA	NA	NA	NA	NA	NA	NA	NA	NA	NA	NA	NA	NA	NA	NA	NA	NA	NA	NA	NA	NA	NA	NA	NA	NA	NA	NA	NA	NA	NA	NA
Chr07	8007327	8010730	INV0700430	3403	NA	Chr07|8853000-8854972	NA	NA	NA	NA	NA	NA	NA	NA	NA	NA	NA	NA	NA	NA	NA	NA	NA	NA	NA	NA	NA	NA	NA	NA	NA	NA	NA	NA	NA	NA	NA	NA	NA	NA	NA	NA	NA	NA	NA	NA	NA	NA	NA
Chr07	8228220	8231994	INV0700440	3774	NA	NA	NA	NA	NA	NA	Chr07|8537920-8541695	NA	NA	NA	NA	NA	NA	NA	NA	NA	NA	NA	NA	NA	NA	NA	NA	NA	NA	NA	NA	NA	NA	NA	NA	NA	NA	NA	NA	NA	NA	NA	NA	NA	NA	NA	NA	NA	NA
Chr07	8408557	8408746	INV0700450	189	Chr07|9583530-9583721	NA	NA	NA	NA	NA	NA	NA	NA	NA	NA	NA	NA	NA	NA	NA	NA	NA	NA	NA	NA	NA	NA	NA	NA	NA	NA	NA	NA	NA	NA	NA	NA	NA	NA	NA	NA	NA	NA	NA	NA	NA	NA	NA	NA
Chr07	8411771	8412242	INV0700460	475	NA	Chr07|9102620-9103083	NA	NA	NA	NA	NA	NA	NA	NA	NA	NA	NA	Chr07|8282282-8282751	NA	NA	NA	NA	NA	NA	NA	NA	NA	NA	NA	NA	NA	NA	NA	NA	NA	NA	NA	NA	NA	NA	NA	NA	NA	NA	NA	NA	NA	NA	NA
Chr07	8716673	8750951	INV0700470	34278	NA	NA	NA	NA	NA	NA	NA	NA	NA	NA	NA	NA	NA	NA	Chr07|9212595-9258556	NA	Chr07|9057931-9103583	Chr07|9077249-9123185	NA	Chr07|9052835-9098801	NA	NA	NA	NA	NA	NA	NA	NA	NA	NA	NA	NA	NA	NA	NA	NA	NA	NA	NA	NA	NA	NA	NA	NA	NA
Chr07	8716671	8753196	INV0700480	36525	NA	Chr07|9409451-9455483	NA	NA	Chr07|8852931-8909703	NA	Chr07|9027178-9072206	Chr07|8776006-8820749	Chr07|9422437-9467465	Chr07|9084076-9132077	Chr07|9169335-9214093	Chr07|8941756-8986544	Chr07|8960475-9005508	Chr07|8564116-8608528	NA	NA	NA	NA	NA	NA	NA	NA	NA	NA	NA	NA	NA	NA	NA	NA	NA	NA	NA	NA	NA	NA	NA	NA	NA	NA	Chr07|9000931-9045970	Chr07|8815996-8861029	NA	Chr07|8898167-8943204	Chr07|8766588-8811350
Chr07	9346840	10146068	INV0700490	799228	NA	NA	NA	NA	NA	NA	NA	NA	NA	NA	NA	NA	NA	NA	NA	NA	Chr07|9675864-10081457	NA	NA	NA	NA	NA	NA	NA	NA	NA	NA	NA	NA	NA	NA	NA	NA	NA	NA	NA	NA	NA	NA	NA	NA	NA	NA	NA	NA
Chr07	9424698	9587693	INV0700500	162995	NA	NA	NA	NA	NA	NA	NA	NA	NA	NA	NA	NA	NA	NA	NA	NA	NA	NA	NA	NA	NA	NA	NA	NA	NA	NA	NA	NA	NA	NA	NA	NA	NA	NA	NA	NA	NA	NA	NA	NA	NA	Chr07|9623991-9789467	NA	NA	NA
Chr07	9424698	9589654	INV0700510	164956	NA	NA	NA	NA	NA	NA	NA	NA	NA	NA	NA	NA	NA	NA	NA	NA	NA	NA	NA	NA	NA	NA	NA	NA	NA	NA	NA	NA	NA	NA	NA	NA	NA	NA	NA	NA	NA	NA	NA	NA	Chr07|9803878-9974376	NA	NA	Chr07|9701065-9871614	NA
Chr07	9424698	9676079	INV0700520	251381	NA	NA	NA	NA	NA	NA	Chr07|9733044-10001137	Chr07|9481632-9749792	Chr07|10128317-10396415	Chr07|9787618-10055429	Chr07|9873787-10141510	Chr07|9647359-9915528	Chr07|9666354-9934474	NA	NA	NA	NA	NA	NA	Chr07|9766915-10042752	NA	NA	NA	NA	NA	NA	NA	NA	NA	NA	NA	NA	NA	NA	NA	NA	NA	NA	NA	NA	NA	NA	NA	NA	Chr07|9470578-9737751
Chr07	9596085	9607172	INV0700530	11087	NA	NA	NA	NA	NA	NA	NA	NA	NA	NA	NA	NA	NA	NA	NA	NA	NA	NA	NA	NA	NA	NA	NA	NA	NA	NA	NA	NA	NA	NA	NA	NA	NA	NA	NA	NA	NA	NA	NA	NA	Chr07|10022856-10031153	Chr07|9837956-9846262	NA	Chr07|9920061-9928361	NA
Chr07	9730858	9735565	INV0700540	4707	NA	NA	Chr07|10320845-10325550	NA	NA	NA	NA	NA	NA	NA	NA	NA	NA	NA	NA	NA	NA	NA	NA	NA	NA	NA	NA	NA	NA	NA	NA	NA	NA	NA	NA	NA	NA	NA	NA	NA	NA	NA	NA	NA	NA	NA	NA	NA	NA
Chr07	9878164	9880146	INV0700550	1982	NA	NA	Chr07|10354835-10356700	NA	NA	NA	NA	NA	NA	NA	NA	NA	NA	NA	NA	NA	NA	NA	NA	NA	NA	NA	Chr07|10114220-10116085	NA	Chr07|10448679-10450544	NA	NA	NA	NA	NA	NA	NA	NA	NA	NA	NA	NA	NA	NA	NA	NA	NA	NA	NA	NA
Chr07	10110349	10110470	INV0700560	121	Chr07|11627141-11627265	NA	NA	NA	NA	NA	NA	NA	NA	NA	NA	NA	NA	NA	NA	NA	NA	NA	NA	NA	NA	NA	NA	NA	NA	NA	NA	NA	NA	NA	NA	NA	NA	NA	NA	NA	NA	NA	NA	NA	NA	NA	NA	NA	NA
Chr07	10139323	10357623	INV0700570	218300	NA	NA	NA	NA	NA	NA	Chr07|10536039-10718112	Chr07|10283539-10465538	Chr07|10931354-11113426	Chr07|10589398-10771392	Chr07|10675502-10857511	Chr07|10449715-10631377	Chr07|10469340-10656000	NA	NA	NA	NA	NA	NA	Chr07|10577477-10767692	NA	Chr07|10006778-10188748	NA	NA	NA	NA	NA	NA	NA	NA	NA	NA	NA	NA	NA	Chr07|10222049-10404049	NA	NA	NA	NA	Chr07|10508469-10690402	Chr07|10323673-10505702	NA	Chr07|10404729-10586629	Chr07|10270795-10452673
Chr07	10676025	10676363	INV0700580	338	NA	NA	NA	Chr07|10682105-10682443	NA	NA	NA	NA	NA	NA	NA	NA	NA	NA	NA	NA	NA	NA	NA	NA	NA	NA	NA	Chr07|11580098-11580436	NA	NA	NA	NA	NA	NA	NA	NA	NA	NA	NA	NA	NA	NA	NA	NA	NA	NA	NA	NA	NA
Chr07	11086468	11086891	INV0700590	423	NA	Chr07|11679264-11679691	NA	NA	NA	Chr07|11172383-11172812	NA	NA	NA	NA	NA	NA	NA	Chr07|11351580-11352007	NA	NA	NA	NA	NA	NA	Chr07|11245243-11245672	NA	NA	NA	NA	NA	NA	NA	NA	NA	NA	NA	NA	NA	NA	NA	NA	NA	NA	NA	NA	NA	NA	NA	NA
Chr07	11168873	11293127	INV0700600	124254	NA	NA	NA	NA	NA	NA	NA	NA	NA	NA	NA	NA	NA	NA	NA	NA	NA	NA	NA	NA	NA	NA	NA	NA	NA	NA	NA	NA	NA	NA	NA	NA	NA	NA	NA	NA	NA	NA	NA	NA	NA	NA	NA	NA	NA
Chr07	11402050	11402377	INV0700610	327	NA	NA	NA	Chr07|11415349-11415676	NA	NA	NA	NA	NA	NA	NA	NA	NA	NA	NA	NA	NA	NA	NA	NA	NA	NA	NA	NA	NA	NA	NA	NA	NA	NA	Chr07|11567953-11568280	NA	NA	NA	NA	NA	NA	NA	Chr07|11377211-11377538	NA	NA	NA	NA	NA	NA
Chr07	11631695	11642606	INV0700620	10911	Chr07|13448428-13464859	NA	NA	NA	NA	NA	NA	NA	NA	NA	NA	NA	NA	NA	NA	NA	NA	NA	NA	NA	NA	NA	NA	NA	NA	NA	NA	NA	NA	NA	NA	NA	NA	NA	NA	NA	NA	NA	NA	NA	NA	NA	NA	NA	NA
Chr07	11770480	11773844	INV0700630	3364	NA	NA	NA	NA	Chr07|12411280-12414666	NA	Chr07|12524173-12527558	Chr07|12271109-12274494	Chr07|12918626-12922011	Chr07|12572887-12576272	Chr07|12678070-12681455	Chr07|12459253-12462638	Chr07|12462154-12465539	NA	Chr07|12674603-12681129	Chr07|12058907-12062291	NA	Chr07|13314027-13317410	NA	Chr07|12573513-12576898	NA	Chr07|11988460-11991845	NA	NA	NA	NA	NA	NA	NA	NA	NA	NA	NA	NA	NA	Chr07|12204245-12207632	NA	NA	NA	NA	Chr07|12494639-12498024	Chr07|12360215-12363600	NA	NA	NA
Chr07	11770480	11773990	INV0700640	3510	NA	NA	Chr07|12198918-12202427	Chr07|11818545-11822054	NA	NA	NA	NA	NA	NA	NA	NA	NA	NA	NA	NA	NA	NA	NA	NA	NA	NA	Chr07|11947256-11950765	Chr07|12730260-12733773	Chr07|12283276-12286790	Chr07|11846095-11849604	Chr07|12465234-12468743	NA	NA	Chr07|11649265-11652774	Chr07|11970593-11974096	Chr07|11733286-11736798	Chr07|11801319-11804829	NA	Chr07|11748585-11752094	NA	Chr07|11820433-11823942	NA	Chr07|11781111-11784620	NA	NA	NA	NA	NA	NA
Chr07	11775751	11777382	INV0700650	1631	NA	NA	NA	NA	NA	NA	NA	NA	NA	NA	NA	NA	NA	NA	NA	NA	NA	NA	NA	NA	NA	NA	NA	NA	NA	NA	NA	NA	NA	NA	NA	NA	NA	NA	NA	NA	NA	NA	NA	NA	NA	NA	Chr07|12526701-12528333	Chr07|12388429-12390060	NA
Chr07	11845794	11874370	INV0700660	28576	Chr07|13538451-13588707	NA	NA	NA	NA	NA	NA	NA	NA	NA	NA	NA	NA	NA	NA	NA	NA	NA	NA	NA	NA	NA	NA	NA	NA	NA	NA	NA	NA	NA	NA	NA	NA	NA	NA	NA	NA	NA	NA	NA	NA	NA	NA	NA	NA
Chr07	11876347	11963874	INV0700670	87527	NA	Chr07|12557368-12718709	NA	NA	NA	Chr07|11944472-12113105	NA	NA	NA	NA	NA	NA	NA	Chr07|12115450-12248734	NA	NA	NA	NA	NA	NA	NA	NA	NA	NA	NA	NA	NA	NA	NA	NA	NA	NA	NA	NA	NA	NA	NA	NA	NA	NA	NA	NA	NA	NA	NA
Chr07	11887201	11949093	INV0700680	61892	Chr07|13692168-13788361	NA	NA	NA	NA	NA	NA	NA	NA	NA	NA	NA	NA	NA	NA	NA	NA	NA	NA	NA	NA	NA	NA	NA	NA	NA	NA	NA	NA	NA	NA	NA	NA	NA	NA	NA	NA	NA	NA	NA	NA	NA	NA	NA	NA
Chr07	11969789	11981369	INV0700690	11580	NA	NA	NA	NA	NA	NA	NA	NA	NA	NA	NA	NA	NA	NA	Chr07|12910819-12935179	NA	NA	NA	NA	NA	NA	NA	NA	NA	NA	NA	NA	NA	NA	NA	NA	NA	NA	NA	NA	NA	NA	NA	NA	NA	NA	NA	NA	NA	NA
Chr07	11970316	12031784	INV0700700	61468	NA	NA	NA	NA	NA	NA	Chr07|12785663-12855251	Chr07|12538078-12607679	Chr07|13180122-13249713	Chr07|12839852-12909457	Chr07|12945780-13015383	Chr07|12726911-12796499	Chr07|12723662-12793217	NA	NA	Chr07|12335029-12411844	NA	NA	NA	Chr07|12838391-12907959	NA	NA	NA	NA	NA	NA	NA	NA	NA	NA	NA	NA	NA	NA	NA	NA	NA	NA	NA	NA	NA	NA	NA	Chr07|12656321-12725902	NA
Chr07	12000479	12031784	INV0700710	31305	NA	NA	NA	NA	Chr07|12713499-12829800	NA	NA	NA	NA	NA	NA	NA	NA	NA	NA	NA	NA	NA	NA	NA	NA	NA	NA	NA	NA	NA	NA	NA	NA	NA	NA	NA	NA	NA	NA	NA	NA	NA	NA	NA	NA	NA	NA	NA	NA
Chr07	12029717	12031784	INV0700720	2067	NA	NA	NA	NA	NA	NA	NA	NA	NA	NA	NA	NA	NA	NA	NA	NA	NA	Chr07|13601248-13603313	NA	NA	NA	NA	NA	NA	NA	NA	NA	NA	NA	NA	NA	NA	NA	NA	NA	NA	NA	NA	NA	NA	NA	NA	NA	NA	NA
Chr07	12128479	12708316	INV0700730	579837	Chr07|13895338-14509705	NA	NA	NA	NA	NA	NA	NA	NA	NA	NA	NA	NA	NA	NA	NA	NA	NA	NA	NA	NA	NA	NA	NA	NA	NA	NA	NA	NA	NA	NA	NA	NA	NA	NA	NA	NA	NA	NA	NA	NA	NA	NA	NA	NA
Chr07	12165417	12170606	INV0700740	5189	NA	NA	NA	NA	NA	NA	NA	NA	NA	NA	NA	NA	NA	NA	NA	NA	NA	NA	NA	NA	NA	NA	Chr07|12014669-12019872	NA	NA	NA	NA	NA	NA	NA	NA	NA	NA	NA	NA	NA	NA	NA	NA	NA	NA	NA	NA	NA	NA
Chr07	12168676	12183432	INV0700750	14756	NA	NA	NA	NA	NA	NA	NA	NA	NA	NA	NA	NA	NA	NA	NA	NA	NA	NA	NA	NA	NA	NA	NA	NA	NA	NA	NA	NA	NA	NA	NA	NA	NA	NA	NA	NA	NA	NA	NA	Chr07|12238843-12253674	NA	NA	NA	NA	NA
Chr07	12716554	12722648	INV0700760	6094	Chr07|14529618-14579499	NA	NA	NA	NA	NA	NA	NA	NA	NA	NA	NA	NA	NA	NA	NA	NA	NA	NA	NA	NA	NA	NA	NA	NA	NA	NA	NA	NA	NA	NA	NA	NA	NA	NA	NA	NA	NA	NA	NA	NA	NA	NA	NA	NA
Chr07	12872445	13144889	INV0700770	272444	NA	NA	NA	NA	Chr07|13741603-14006822	NA	NA	NA	NA	NA	NA	NA	NA	NA	NA	NA	NA	NA	NA	NA	NA	NA	NA	NA	NA	NA	NA	NA	NA	NA	NA	NA	NA	NA	NA	NA	NA	NA	NA	NA	NA	NA	NA	NA	NA
Chr07	12883080	12886308	INV0700780	3228	Chr07|15296638-15299344	NA	NA	NA	NA	NA	NA	NA	NA	NA	NA	NA	NA	NA	NA	NA	NA	NA	NA	NA	NA	NA	NA	NA	NA	NA	NA	NA	NA	NA	NA	NA	NA	NA	NA	NA	NA	NA	NA	NA	NA	NA	NA	NA	NA
Chr07	13020396	13021854	INV0700790	1458	NA	NA	NA	NA	NA	NA	NA	NA	NA	NA	NA	NA	NA	NA	NA	NA	Chr07|12854916-12856380	NA	Chr07|13092280-13093745	NA	NA	NA	NA	NA	NA	NA	NA	NA	NA	NA	NA	NA	NA	NA	NA	NA	NA	NA	NA	NA	NA	NA	NA	NA	NA
Chr07	14502242	14529975	INV0700800	27733	Chr07|16460702-16516436	NA	NA	NA	NA	NA	NA	NA	NA	NA	NA	NA	NA	NA	NA	NA	NA	NA	NA	NA	NA	NA	NA	NA	NA	NA	NA	NA	NA	NA	NA	NA	NA	NA	NA	NA	NA	NA	NA	NA	NA	NA	NA	NA	NA
Chr07	15251874	15252398	INV0700810	524	NA	NA	NA	NA	NA	NA	NA	NA	NA	Chr07|16121829-16122380	NA	NA	Chr07|15542558-15543109	NA	NA	Chr07|15001975-15002526	NA	NA	NA	NA	NA	NA	NA	NA	NA	NA	NA	NA	NA	NA	NA	NA	NA	NA	NA	Chr07|15311525-15312076	NA	NA	NA	NA	NA	NA	Chr07|15740789-15741309	Chr07|15532968-15533488	NA
Chr07	15443573	15450061	INV0700820	6488	NA	NA	NA	NA	NA	NA	NA	NA	NA	NA	NA	NA	NA	NA	Chr07|16012790-16026834	NA	NA	NA	NA	NA	NA	NA	NA	NA	NA	NA	NA	NA	NA	NA	NA	NA	NA	NA	NA	NA	NA	NA	NA	NA	NA	NA	NA	NA	NA
Chr07	15444737	15446786	INV0700830	2049	NA	NA	NA	NA	NA	NA	NA	NA	NA	NA	NA	NA	NA	NA	NA	NA	NA	NA	Chr07|14906731-14909321	NA	NA	NA	NA	NA	NA	NA	NA	NA	NA	NA	NA	NA	NA	NA	NA	NA	NA	NA	NA	NA	NA	NA	NA	NA	NA
Chr07	15444740	15450061	INV0700840	5322	NA	Chr07|16446735-16459763	Chr07|15101309-15114362	Chr07|15133433-15146409	Chr07|16142256-16155309	Chr07|15288665-15301718	Chr07|15909390-15938638	Chr07|16082905-16112164	Chr07|16280766-16310022	Chr07|16388152-16417411	Chr07|15945992-15975251	Chr07|15722948-15735938	Chr07|15836489-15865752	NA	NA	Chr07|15263254-15276062	Chr07|14689869-14702678	Chr07|16810034-16822979	NA	Chr07|15802227-15831479	Chr07|15030377-15043406	Chr07|15315129-15344334	Chr07|14602506-14615559	Chr07|15743930-15756934	Chr07|15590564-15603593	Chr07|14968518-14981532	NA	NA	NA	NA	NA	NA	Chr07|15410230-15423237	NA	NA	Chr07|15577695-15606867	NA	Chr07|15435116-15448169	Chr07|15093749-15106765	Chr07|15519450-15532471	NA	Chr07|15884329-15913555	Chr07|16064321-16077305	Chr07|15865676-15878653	Chr07|13592122-13621302
Chr07	15444737	15451418	INV0700850	6681	NA	NA	NA	NA	NA	NA	NA	NA	NA	NA	NA	NA	NA	NA	NA	NA	NA	NA	NA	NA	NA	NA	NA	NA	NA	NA	NA	NA	NA	NA	NA	NA	NA	NA	NA	NA	NA	NA	NA	NA	Chr07|15857613-15874191	NA	NA	NA	NA
Chr07	15658880	15758786	INV0700860	99906	NA	NA	NA	NA	NA	NA	NA	NA	NA	NA	NA	NA	NA	NA	NA	NA	NA	NA	Chr07|15217599-15295232	NA	NA	NA	NA	NA	NA	NA	NA	NA	NA	NA	NA	NA	NA	NA	NA	NA	NA	NA	NA	NA	NA	NA	NA	NA	NA
Chr07	15852059	15854679	INV0700870	2620	NA	NA	NA	NA	NA	NA	NA	NA	NA	NA	NA	NA	NA	NA	NA	NA	NA	NA	Chr07|15326173-15328823	NA	NA	NA	NA	NA	NA	NA	NA	NA	NA	NA	NA	NA	NA	NA	NA	NA	NA	NA	NA	NA	NA	NA	NA	NA	NA
Chr07	15986866	15987266	INV0700880	400	NA	NA	NA	NA	NA	NA	Chr07|17017636-17018027	Chr07|17163446-17163837	Chr07|17388933-17389324	Chr07|17468759-17469150	NA	NA	NA	NA	NA	NA	NA	NA	NA	NA	NA	NA	NA	NA	NA	NA	NA	NA	NA	NA	NA	NA	NA	NA	NA	NA	NA	NA	NA	NA	NA	Chr07|16991901-16992292	NA	NA	NA
Chr07	16091566	16094567	INV0700890	3001	NA	NA	NA	NA	NA	NA	NA	NA	NA	NA	NA	NA	NA	NA	Chr07|16769199-16772166	NA	NA	NA	NA	NA	NA	NA	NA	NA	NA	NA	NA	NA	NA	NA	NA	NA	NA	NA	NA	NA	NA	NA	NA	NA	NA	NA	NA	Chr07|16622570-16625486	NA
Chr07	16104011	16106305	INV0700900	2294	NA	Chr07|17128969-17131264	NA	NA	NA	NA	NA	NA	NA	NA	NA	NA	NA	NA	NA	NA	NA	NA	Chr07|15604986-15610437	NA	NA	NA	NA	NA	NA	NA	NA	NA	NA	NA	NA	NA	NA	NA	NA	NA	NA	NA	NA	NA	NA	NA	NA	NA	NA
Chr07	16104172	16106305	INV0700910	2133	NA	NA	NA	NA	NA	NA	NA	NA	NA	NA	NA	NA	NA	Chr07|15919694-15947589	NA	NA	NA	NA	NA	NA	NA	NA	NA	NA	NA	NA	NA	NA	NA	NA	NA	NA	NA	NA	NA	NA	NA	NA	NA	NA	NA	NA	NA	NA	NA
Chr07	16532218	16589168	INV0700920	56950	NA	Chr07|17700533-17777428	NA	NA	NA	NA	NA	NA	NA	NA	NA	NA	NA	NA	NA	NA	NA	NA	NA	NA	NA	NA	NA	NA	NA	NA	NA	NA	NA	NA	NA	NA	NA	NA	NA	NA	NA	NA	NA	NA	NA	NA	NA	NA	NA
Chr07	16673156	16673310	INV0700930	154	NA	Chr07|17857094-17857250	NA	NA	NA	NA	Chr07|17701981-17702137	Chr07|17858407-17858563	Chr07|18073314-18073470	NA	NA	Chr07|17049118-17049274	Chr07|17227232-17227388	NA	NA	NA	NA	NA	NA	NA	NA	NA	NA	NA	NA	NA	NA	NA	NA	NA	NA	NA	NA	NA	NA	NA	NA	NA	NA	NA	Chr07|17222654-17222810	Chr07|17675883-17676039	NA	NA	NA
Chr07	17266129	17266412	INV0700940	283	Chr07|19995136-19995419	NA	NA	NA	NA	NA	NA	NA	NA	NA	NA	NA	NA	NA	NA	NA	NA	NA	NA	NA	NA	NA	NA	NA	NA	NA	NA	NA	NA	NA	NA	NA	NA	NA	NA	NA	NA	NA	NA	NA	NA	NA	NA	NA	NA
Chr07	17478165	17775160	INV0700950	296995	NA	NA	NA	NA	NA	NA	NA	NA	NA	NA	NA	NA	NA	NA	NA	NA	NA	NA	NA	NA	NA	NA	NA	NA	NA	NA	NA	NA	NA	NA	Chr07|17308432-17618887	NA	NA	NA	NA	NA	NA	NA	NA	NA	NA	NA	NA	NA	NA
Chr07	17811672	17812160	INV0700960	488	NA	NA	NA	NA	NA	NA	NA	NA	NA	NA	NA	NA	NA	NA	NA	NA	NA	NA	NA	NA	NA	NA	NA	NA	NA	NA	NA	NA	NA	NA	Chr07|17662323-17662811	NA	NA	NA	NA	NA	NA	NA	NA	NA	NA	NA	NA	NA	NA
Chr07	17867592	17869513	INV0700970	1921	NA	NA	NA	NA	NA	NA	NA	NA	NA	NA	NA	NA	NA	NA	NA	NA	NA	NA	NA	NA	NA	NA	NA	NA	NA	NA	NA	NA	NA	NA	NA	NA	NA	NA	Chr07|17686846-17687792	Chr07|18168390-18169336	Chr07|17590334-17591280	NA	NA	NA	NA	NA	NA	NA	NA
Chr07	17945596	17947144	INV0700980	1548	NA	Chr07|19300456-19302020	NA	NA	NA	NA	Chr07|19013022-19014586	Chr07|19169905-19171469	Chr07|19384676-19386240	NA	Chr07|18797897-18799461	Chr07|18451670-18453234	NA	Chr07|17899488-17901052	NA	NA	NA	Chr07|19502738-19504302	Chr07|17768883-17770447	Chr07|18691938-18693502	NA	NA	NA	NA	NA	NA	NA	NA	NA	NA	NA	NA	NA	NA	NA	NA	Chr07|17702527-17704089	NA	NA	NA	NA	Chr07|18981941-18983505	NA	NA	Chr07|16408808-16410372
Chr07	18128319	18128456	INV0700990	137	NA	NA	NA	NA	NA	NA	NA	NA	NA	NA	NA	NA	NA	Chr07|18088202-18088339	NA	NA	NA	NA	NA	NA	NA	NA	NA	NA	NA	NA	NA	NA	NA	NA	NA	NA	NA	NA	NA	NA	NA	NA	NA	NA	NA	NA	NA	NA	NA
Chr07	18356905	18359807	INV0701000	2902	Chr07|21299353-21306235	NA	NA	NA	NA	NA	NA	NA	NA	NA	NA	NA	NA	NA	NA	NA	NA	NA	NA	NA	NA	NA	NA	NA	NA	NA	NA	NA	NA	NA	NA	NA	NA	NA	NA	NA	NA	NA	NA	NA	NA	NA	NA	NA	NA
Chr07	18554906	18565384	INV0701010	10478	Chr07|21398675-21409296	NA	NA	NA	NA	NA	NA	NA	NA	NA	NA	NA	NA	NA	NA	NA	NA	NA	NA	NA	NA	NA	NA	NA	NA	NA	NA	NA	NA	NA	NA	NA	NA	NA	NA	NA	NA	NA	NA	NA	NA	NA	NA	NA	NA
Chr07	18813279	18813697	INV0701020	418	Chr07|21655759-21656178	NA	NA	NA	NA	NA	NA	NA	NA	NA	NA	NA	NA	NA	NA	NA	NA	NA	NA	NA	NA	NA	NA	NA	NA	NA	NA	NA	NA	NA	NA	NA	NA	NA	NA	NA	NA	NA	NA	NA	NA	NA	NA	NA	NA
Chr07	19445685	19445848	INV0701030	163	NA	NA	NA	NA	NA	NA	NA	NA	NA	NA	NA	NA	NA	NA	NA	NA	NA	NA	NA	NA	NA	NA	NA	NA	NA	NA	NA	NA	NA	NA	NA	NA	NA	NA	NA	NA	NA	NA	NA	NA	NA	NA	NA	NA	NA
Chr07	19640490	19710342	INV0701040	69852	NA	NA	NA	NA	NA	NA	NA	NA	NA	NA	NA	NA	NA	NA	NA	NA	NA	NA	NA	NA	NA	NA	Chr07|18744693-18814538	NA	NA	NA	NA	NA	NA	NA	NA	NA	NA	NA	NA	NA	NA	NA	NA	NA	NA	NA	NA	NA	NA
Chr07	19646816	19710342	INV0701050	63526	NA	NA	NA	NA	Chr07|20240820-20285083	NA	NA	NA	NA	NA	NA	NA	NA	NA	NA	NA	NA	NA	NA	NA	NA	NA	NA	NA	NA	NA	NA	NA	NA	NA	NA	NA	NA	NA	NA	NA	NA	NA	NA	NA	NA	NA	NA	NA	NA
Chr07	19647649	19710342	INV0701060	62693	NA	NA	NA	NA	NA	NA	NA	NA	NA	NA	NA	NA	NA	NA	NA	NA	NA	NA	NA	NA	NA	Chr07|19564148-19629319	NA	NA	NA	NA	NA	NA	NA	NA	NA	NA	NA	NA	NA	NA	NA	NA	NA	NA	NA	NA	NA	NA	NA
Chr07	19649714	19701636	INV0701070	51922	NA	Chr07|20948917-20992783	NA	NA	NA	NA	NA	NA	NA	NA	NA	NA	NA	NA	NA	NA	NA	NA	NA	NA	NA	NA	NA	NA	NA	NA	NA	NA	NA	NA	NA	NA	NA	NA	NA	NA	NA	NA	NA	NA	NA	NA	NA	NA	NA
Chr07	19649714	19710342	INV0701080	60628	NA	NA	NA	Chr07|19273980-19327581	NA	NA	NA	NA	NA	NA	NA	NA	NA	NA	NA	NA	NA	NA	NA	NA	NA	NA	NA	Chr07|19886951-19940538	NA	NA	NA	NA	NA	NA	NA	NA	NA	NA	NA	NA	NA	Chr07|19716888-19770481	Chr07|19178231-19219572	Chr07|19637292-19690871	NA	NA	NA	NA	NA
Chr07	19649957	19710342	INV0701090	60385	NA	NA	NA	NA	NA	NA	NA	NA	NA	NA	NA	NA	NA	NA	NA	Chr07|19537829-19591933	NA	Chr07|21073798-21127987	NA	NA	NA	NA	NA	NA	NA	NA	NA	NA	NA	NA	NA	NA	NA	NA	NA	NA	NA	NA	NA	NA	Chr07|20299469-20354743	NA	NA	NA	NA
Chr07	19650051	19697264	INV0701100	47213	NA	NA	NA	NA	NA	NA	NA	NA	NA	NA	NA	NA	NA	NA	NA	NA	NA	NA	NA	NA	NA	NA	NA	NA	NA	NA	NA	NA	NA	NA	Chr07|19367716-19407296	NA	NA	NA	NA	NA	NA	NA	NA	NA	NA	NA	NA	NA	NA
Chr07	19651471	19705806	INV0701110	54335	NA	NA	NA	NA	NA	NA	NA	NA	NA	NA	NA	NA	NA	NA	NA	NA	NA	NA	NA	NA	NA	NA	NA	NA	NA	NA	NA	NA	NA	NA	NA	NA	NA	NA	NA	NA	NA	NA	NA	NA	NA	NA	NA	NA	NA
Chr07	19651471	19710342	INV0701120	58871	NA	NA	NA	NA	NA	Chr07|19440076-19490937	Chr07|20552332-20603335	Chr07|20709486-20760482	Chr07|20924051-20975047	Chr07|21135725-21186723	Chr07|20406193-20483767	Chr07|20031242-20108810	Chr07|20248512-20299518	Chr07|19540570-19601460	Chr07|20346768-20397764	NA	Chr07|19033104-19110690	NA	Chr07|19375121-19425006	Chr07|20291634-20342483	NA	NA	NA	NA	NA	NA	NA	NA	NA	NA	NA	NA	NA	NA	NA	NA	NA	NA	NA	NA	NA	Chr07|20497190-20547069	Chr07|20335502-20386481	Chr07|20234372-20284251	NA
Chr07	19656010	19695680	INV0701130	39670	Chr07|22879023-22909980	NA	NA	NA	NA	NA	NA	NA	NA	NA	NA	NA	NA	NA	NA	NA	NA	NA	NA	NA	NA	NA	NA	NA	NA	NA	NA	NA	NA	NA	NA	NA	NA	NA	NA	NA	NA	NA	NA	NA	NA	NA	NA	NA	NA
Chr07	20348329	20348586	INV0701140	257	Chr07|23444460-23444720	NA	NA	NA	NA	NA	NA	NA	NA	NA	NA	NA	NA	NA	NA	NA	NA	NA	NA	NA	NA	NA	NA	NA	NA	NA	NA	NA	NA	NA	NA	NA	NA	NA	NA	NA	NA	NA	NA	NA	NA	NA	NA	NA	NA
Chr07	20589858	20590480	INV0701150	622	NA	NA	NA	NA	NA	NA	NA	NA	NA	NA	NA	NA	NA	NA	NA	NA	NA	NA	NA	NA	NA	NA	NA	NA	NA	NA	NA	NA	NA	NA	NA	Chr07|20752232-20752853	NA	NA	Chr07|20119892-20120513	NA	NA	NA	NA	NA	NA	NA	NA	NA	NA
Chr07	20651925	20652101	INV0701160	176	Chr07|23819857-23820029	NA	NA	NA	NA	NA	NA	NA	NA	NA	NA	NA	NA	NA	NA	NA	NA	NA	NA	NA	NA	NA	NA	NA	NA	NA	NA	NA	NA	NA	NA	NA	NA	NA	NA	NA	NA	NA	NA	NA	NA	NA	NA	NA	NA
Chr07	20999360	21008880	INV0701170	9520	NA	NA	NA	NA	NA	NA	NA	NA	NA	NA	NA	NA	NA	NA	NA	NA	NA	NA	NA	NA	NA	NA	NA	NA	NA	NA	NA	NA	NA	NA	NA	NA	Chr07|20839537-20850156	NA	NA	NA	NA	NA	NA	NA	NA	NA	NA	NA	NA
Chr07	21008388	21008493	INV0701180	105	NA	Chr07|22540542-22540647	NA	NA	Chr07|21564740-21564845	NA	NA	NA	NA	NA	NA	NA	NA	NA	NA	NA	NA	NA	NA	NA	NA	NA	NA	NA	NA	NA	NA	NA	NA	NA	NA	NA	NA	NA	NA	NA	NA	NA	NA	NA	NA	NA	NA	NA	NA
Chr07	21008395	21011204	INV0701190	2809	NA	NA	NA	NA	NA	NA	NA	NA	NA	NA	NA	NA	NA	NA	NA	NA	NA	NA	NA	NA	NA	NA	NA	NA	NA	NA	NA	NA	NA	NA	NA	NA	NA	NA	NA	Chr07|21122430-21125236	NA	NA	NA	NA	NA	NA	NA	NA	NA
Chr07	21008395	21013353	INV0701200	4958	NA	NA	NA	Chr07|20564472-20569432	NA	NA	Chr07|21837852-21842817	Chr07|21995150-22000115	Chr07|22209699-22214664	Chr07|22387552-22392517	Chr07|21799518-21804483	Chr07|21380955-21385920	Chr07|21558013-21562974	Chr07|20825090-20830055	Chr07|21632389-21637352	NA	NA	NA	NA	Chr07|21552390-21557347	NA	Chr07|20835528-20840489	NA	NA	Chr07|21220729-21225689	NA	NA	NA	NA	NA	NA	NA	NA	NA	NA	NA	NA	Chr07|21095414-21100374	Chr07|20461270-20466232	Chr07|21400028-21404988	Chr07|21608289-21613251	NA	Chr07|21621383-21626348	Chr07|21522848-21527810	Chr07|19258700-19263665
Chr07	21395400	21395807	INV0701210	407	NA	Chr07|23049361-23049771	NA	Chr07|20897071-20897481	Chr07|21984415-21984825	NA	Chr07|22485491-22485901	Chr07|22643039-22643449	Chr07|22857338-22857748	NA	NA	Chr07|21835099-21835509	NA	NA	Chr07|22023739-22024149	Chr07|21105630-21106040	Chr07|20858147-20858557	Chr07|22690762-22691172	Chr07|21206235-21206645	Chr07|22189108-22189518	NA	NA	Chr07|20548665-20549075	Chr07|21648165-21648575	NA	NA	NA	Chr07|21200789-21201199	NA	NA	NA	Chr07|21666953-21667363	NA	NA	NA	NA	NA	Chr07|21427967-21428377	Chr07|20849174-20849584	Chr07|21732730-21733140	NA	Chr07|22323818-22324228	Chr07|22269077-22269487	Chr07|21906666-21907076	Chr07|19872648-19873058
Chr07	21434877	21443996	INV0701220	9119	NA	Chr07|23157589-23166682	NA	NA	NA	NA	NA	NA	NA	NA	NA	Chr07|21908451-21917545	NA	NA	NA	NA	NA	NA	NA	NA	NA	NA	NA	NA	NA	NA	NA	NA	NA	NA	NA	NA	NA	NA	NA	NA	NA	NA	NA	NA	NA	NA	NA	NA	NA
Chr07	21541175	21565073	INV0701230	23898	NA	NA	NA	NA	NA	NA	NA	NA	NA	NA	NA	NA	NA	NA	NA	NA	Chr07|21051407-21052574	NA	NA	NA	NA	NA	NA	NA	NA	NA	NA	NA	NA	NA	NA	NA	NA	NA	NA	NA	NA	NA	NA	NA	NA	NA	NA	NA	NA
Chr07	21712707	21721729	INV0701240	9022	NA	NA	NA	NA	NA	NA	Chr07|22794160-22815588	Chr07|22951684-22973113	Chr07|23165987-23187418	Chr07|23010116-23031545	NA	Chr07|22157374-22178805	NA	Chr07|21530328-21551781	Chr07|22331982-22353247	NA	Chr07|21216709-21239526	Chr07|22983013-23005821	NA	NA	NA	NA	NA	NA	NA	NA	NA	NA	NA	NA	NA	NA	NA	NA	NA	NA	NA	NA	NA	NA	Chr07|22294656-22316074	Chr07|22692564-22715352	Chr07|22578099-22599536	Chr07|22215728-22237167	Chr07|20257659-20279085
Chr07	21753768	21757523	INV0701250	3755	Chr07|25055226-25059886	NA	NA	NA	NA	NA	NA	NA	NA	NA	NA	NA	NA	NA	NA	NA	NA	NA	NA	NA	NA	NA	NA	NA	NA	NA	NA	NA	NA	NA	NA	NA	NA	NA	NA	NA	NA	NA	NA	NA	NA	NA	NA	NA	NA
Chr07	22071027	22071291	INV0701260	264	Chr07|25410600-25410865	NA	NA	NA	NA	NA	NA	NA	NA	NA	NA	NA	NA	NA	NA	NA	NA	NA	NA	NA	NA	NA	NA	NA	NA	NA	NA	NA	NA	NA	NA	NA	NA	NA	NA	NA	NA	NA	NA	NA	NA	NA	NA	NA	NA
Chr07	22500876	22501089	INV0701270	213	NA	Chr07|24208045-24208258	NA	NA	NA	NA	NA	NA	NA	NA	NA	NA	NA	NA	NA	NA	NA	NA	NA	NA	NA	NA	NA	NA	NA	NA	NA	NA	NA	NA	NA	NA	NA	NA	NA	NA	NA	NA	NA	NA	NA	NA	NA	NA	NA
Chr07	22690771	22691300	INV0701280	529	NA	NA	NA	NA	NA	NA	NA	NA	NA	NA	NA	NA	NA	NA	Chr07|23321559-23322088	NA	NA	NA	NA	NA	NA	NA	NA	NA	NA	NA	NA	NA	NA	NA	NA	NA	NA	NA	NA	NA	NA	NA	NA	NA	NA	NA	NA	NA	NA
Chr07	22791717	22810732	INV0701290	19015	Chr07|26281256-26300830	NA	NA	NA	NA	NA	NA	NA	NA	NA	NA	NA	NA	NA	NA	NA	NA	NA	NA	NA	NA	NA	NA	NA	NA	NA	NA	NA	NA	NA	NA	NA	NA	NA	NA	NA	NA	NA	NA	NA	NA	NA	NA	NA	NA
Chr07	23125867	23126043	INV0701300	176	NA	NA	NA	NA	NA	NA	NA	NA	NA	NA	NA	NA	NA	NA	NA	NA	NA	NA	NA	NA	NA	NA	NA	Chr07|23476934-23477110	NA	NA	NA	NA	NA	NA	NA	NA	NA	NA	NA	NA	NA	NA	NA	NA	NA	NA	NA	NA	NA
Chr07	23127203	23129208	INV0701310	2005	NA	NA	NA	NA	NA	NA	NA	NA	NA	NA	NA	NA	NA	NA	NA	NA	NA	NA	NA	NA	NA	NA	Chr07|22453589-22456218	NA	NA	NA	NA	NA	NA	NA	NA	NA	NA	NA	NA	NA	NA	NA	NA	NA	NA	NA	NA	NA	NA
Chr07	23127203	23129411	INV0701320	2208	NA	Chr07|24834729-24873241	Chr07|22652542-22654769	Chr07|22674866-22677063	Chr07|23746494-23783296	Chr07|22896832-22932838	Chr07|24246642-24248841	Chr07|24404442-24406641	Chr07|24588323-24590483	Chr07|24442891-24445089	Chr07|24072803-24108807	Chr07|23604045-23606243	Chr07|23728969-23764966	Chr07|23013708-23015906	Chr07|23730084-23732281	Chr07|22808975-22822465	Chr07|22657706-22671198	Chr07|24405805-24419369	Chr07|22916384-22929862	Chr07|24034060-24070027	Chr07|22629441-22631666	NA	NA	Chr07|23478140-23514690	Chr07|23260287-23287921	Chr07|22493555-22495733	Chr07|23143097-23145275	NA	Chr07|23175257-23177482	Chr07|22586754-22588979	Chr07|22705970-22708195	Chr07|23524283-23526508	Chr07|23079500-23081725	NA	Chr07|22832957-22835182	NA	NA	Chr07|23205476-23207673	Chr07|22645691-22682273	Chr07|23521522-23523721	Chr07|23712552-23714712	Chr07|24148154-24184857	Chr07|24024708-24026876	Chr07|23667049-23669210	Chr07|21658727-21660887
Chr07	23318057	23319024	INV0701330	967	Chr07|26887628-26903452	NA	NA	NA	NA	NA	NA	NA	NA	NA	NA	NA	NA	NA	NA	NA	NA	NA	NA	NA	NA	NA	NA	NA	NA	NA	NA	NA	NA	NA	NA	NA	NA	NA	NA	NA	NA	NA	NA	NA	NA	NA	NA	NA	NA
Chr07	23366868	23367067	INV0701340	199	Chr07|26934112-26934312	NA	NA	NA	NA	NA	NA	NA	NA	NA	NA	NA	NA	NA	NA	NA	NA	NA	NA	NA	NA	NA	NA	NA	NA	NA	NA	NA	NA	NA	NA	NA	NA	NA	NA	NA	NA	NA	NA	NA	NA	NA	NA	NA	NA
Chr07	23447231	23449529	INV0701350	2298	NA	NA	NA	NA	NA	Chr07|23301314-23303607	NA	NA	NA	NA	Chr07|24477613-24479906	NA	Chr07|24133758-24136051	NA	NA	NA	NA	NA	NA	Chr07|24438603-24440896	NA	NA	NA	Chr07|23905187-23907482	Chr07|23678344-23680633	NA	NA	NA	NA	NA	NA	NA	NA	NA	NA	NA	NA	Chr07|23534811-23537105	Chr07|23065788-23068081	NA	NA	Chr07|24567317-24569609	NA	NA	NA
Chr07	23447495	23449529	INV0701360	2033	NA	NA	NA	NA	NA	NA	NA	NA	NA	NA	NA	NA	NA	NA	NA	Chr07|23138757-23140785	Chr07|22987419-22989447	Chr07|24733870-24735898	Chr07|23245998-23248024	NA	NA	NA	Chr07|22843756-22845781	NA	NA	Chr07|22858554-22860575	NA	NA	NA	NA	NA	NA	NA	NA	NA	NA	NA	NA	NA	NA	NA	NA	NA	NA	NA
Chr07	23447524	23449529	INV0701370	2005	NA	NA	NA	NA	NA	NA	Chr07|24562672-24564671	Chr07|24720487-24722486	Chr07|24899629-24901628	Chr07|24759011-24761010	NA	Chr07|23919824-23921823	NA	Chr07|23329702-23331701	Chr07|24068353-24070352	NA	NA	NA	NA	NA	NA	NA	NA	NA	NA	NA	NA	NA	NA	NA	NA	NA	NA	NA	NA	NA	NA	NA	NA	NA	Chr07|24023688-24025690	NA	Chr07|24335691-24337692	Chr07|23978212-23980205	Chr07|21969692-21971684
Chr07	24829759	24863131	INV0701380	33372	NA	NA	NA	NA	NA	NA	NA	NA	NA	NA	NA	NA	NA	NA	NA	Chr07|24561120-24581634	Chr07|24356046-24376562	NA	Chr07|24668206-24688817	NA	Chr07|24370228-24403604	NA	NA	NA	NA	NA	NA	NA	NA	NA	Chr07|24498900-24532231	Chr07|25263818-25297178	NA	NA	NA	NA	NA	NA	NA	NA	NA	NA	NA	NA	NA
Chr07	24829759	24864725	INV0701390	34966	NA	NA	NA	NA	NA	NA	Chr07|25940774-25960415	Chr07|26098937-26118579	Chr07|26300632-26320274	Chr07|26135021-26154663	Chr07|25893852-25913494	Chr07|25355012-25374655	Chr07|25587040-25606707	NA	Chr07|25442171-25461810	NA	NA	NA	NA	Chr07|25858392-25878033	NA	NA	NA	NA	NA	NA	NA	NA	NA	NA	NA	NA	NA	NA	NA	NA	NA	NA	NA	NA	NA	NA	Chr07|25784790-25804364	Chr07|25404299-25423909	Chr07|23429734-23449410
Chr07	24842106	24846590	INV0701400	4484	NA	Chr07|26667065-26669599	NA	NA	NA	NA	NA	NA	NA	NA	NA	NA	NA	NA	NA	NA	NA	NA	NA	NA	NA	NA	NA	NA	NA	NA	NA	NA	NA	NA	NA	NA	NA	NA	NA	NA	NA	NA	NA	NA	NA	NA	NA	NA	NA
Chr07	24848979	24849180	INV0701410	201	Chr07|28550238-28550434	NA	NA	NA	NA	NA	NA	NA	NA	NA	NA	NA	NA	NA	NA	NA	NA	NA	NA	NA	NA	NA	NA	NA	NA	NA	NA	NA	NA	NA	NA	NA	NA	NA	NA	NA	NA	NA	NA	NA	NA	NA	NA	NA	NA
Chr07	25051805	25053345	INV0701420	1540	Chr07|28693585-28695112	NA	NA	NA	NA	NA	NA	NA	NA	NA	NA	NA	NA	NA	NA	NA	NA	NA	NA	NA	NA	NA	NA	NA	NA	NA	NA	NA	NA	NA	NA	NA	NA	NA	NA	NA	NA	NA	NA	NA	NA	NA	NA	NA	NA
Chr07	26560810	26580124	INV0701430	19314	Chr07|30229808-30236600	NA	NA	NA	NA	NA	NA	NA	NA	NA	NA	NA	NA	NA	NA	NA	NA	NA	NA	NA	NA	NA	NA	NA	NA	NA	NA	NA	NA	NA	NA	NA	NA	NA	NA	NA	NA	NA	NA	NA	NA	NA	NA	NA	NA
Chr07	28008369	28008668	INV0701440	299	NA	NA	NA	NA	NA	NA	NA	NA	NA	NA	NA	NA	NA	NA	NA	NA	NA	NA	NA	NA	NA	NA	NA	NA	NA	NA	NA	NA	NA	NA	NA	NA	NA	NA	NA	NA	NA	NA	NA	NA	NA	NA	NA	NA	NA
Chr07	28199409	28199721	INV0701450	312	NA	Chr07|29881663-29881971	NA	Chr07|27659037-27659345	NA	NA	Chr07|29010000-29010308	Chr07|29231848-29232156	Chr07|29341762-29342070	NA	NA	NA	Chr07|28643415-28643723	NA	NA	Chr07|27900386-27900694	Chr07|27491423-27491731	NA	Chr07|27775904-27776212	NA	NA	NA	NA	NA	NA	NA	NA	NA	NA	NA	NA	NA	NA	NA	NA	NA	NA	NA	Chr07|27913956-27914264	NA	Chr07|28724276-28724584	NA	NA	Chr07|28597850-28598158	NA
Chr07	28232668	28232781	INV0701460	113	Chr07|31542863-31542978	NA	NA	NA	NA	NA	NA	NA	NA	NA	NA	NA	NA	NA	NA	NA	NA	NA	NA	NA	NA	NA	NA	NA	NA	NA	NA	NA	NA	NA	NA	NA	NA	NA	NA	NA	NA	NA	NA	NA	NA	NA	NA	NA	NA
Chr07	28583955	28700441	INV0701470	116486	NA	NA	Chr07|28083591-28190594	Chr07|28068532-28175561	Chr07|29255170-29362245	Chr07|28210935-28318065	NA	NA	NA	NA	NA	NA	NA	NA	NA	NA	NA	NA	NA	Chr07|29318990-29426114	NA	NA	Chr07|27905668-28011701	Chr07|29002428-29109392	NA	NA	NA	NA	NA	NA	Chr07|28251272-28358426	NA	NA	NA	NA	NA	NA	Chr07|28630630-28737722	NA	NA	NA	NA	NA	NA	NA
Chr07	28953569	28954199	INV0701480	630	NA	Chr07|30792471-30793101	Chr07|28484329-28484966	NA	NA	NA	Chr07|29869081-29869721	Chr07|30092837-30093485	Chr07|30207713-30208354	Chr07|30048548-30049194	Chr07|29957881-29958525	Chr07|29488674-29489322	Chr07|29527663-29528302	Chr07|28870671-28871307	Chr07|29442295-29442934	Chr07|28699049-28699687	Chr07|28290085-28290726	NA	Chr07|28574391-28575018	NA	NA	NA	NA	Chr07|29402935-29403570	Chr07|29172514-29173150	Chr07|28330478-28331106	NA	NA	NA	NA	NA	NA	NA	NA	NA	NA	NA	NA	NA	NA	Chr07|29524328-29524956	NA	Chr07|29746965-29747592	Chr07|29383975-29384605	Chr07|27475726-27476354
Chr07	29252281	29253311	INV0701490	1030	NA	NA	NA	NA	NA	NA	NA	NA	NA	NA	NA	NA	NA	NA	NA	NA	NA	NA	NA	NA	NA	NA	NA	Chr07|29712913-29713943	NA	NA	NA	NA	NA	NA	NA	NA	NA	NA	NA	NA	NA	NA	NA	NA	NA	NA	NA	Chr07|29710405-29711424	NA
Chr07	29524775	29656082	INV0701500	131307	Chr07|32839614-33072080	NA	NA	NA	NA	NA	NA	NA	NA	NA	NA	NA	NA	NA	NA	NA	NA	NA	NA	NA	NA	NA	NA	NA	NA	NA	NA	NA	NA	NA	NA	NA	NA	NA	NA	NA	NA	NA	NA	NA	NA	NA	NA	NA	NA
Chr07	29613631	29613764	INV0701510	133	NA	NA	Chr07|29201210-29201343	NA	NA	NA	Chr07|30587436-30587569	Chr07|30811256-30811389	Chr07|30945968-30946101	Chr07|30770025-30770158	Chr07|30676219-30676352	Chr07|30226799-30226932	Chr07|30250717-30250850	Chr07|29608802-29608935	NA	Chr07|29417310-29417443	NA	NA	Chr07|29264147-29264280	NA	NA	NA	NA	Chr07|30121071-30121204	Chr07|29890206-29890339	Chr07|29048325-29048458	NA	NA	NA	NA	NA	NA	NA	NA	NA	NA	NA	Chr07|29762053-29762186	Chr07|29440909-29441042	Chr07|30031528-30031661	Chr07|30237162-30237295	Chr07|30842654-30842787	Chr07|30464892-30465025	NA	Chr07|28193701-28193834
Chr08	619153	620410	INV0800010	1257	NA	NA	NA	NA	NA	NA	NA	NA	NA	NA	NA	NA	NA	NA	NA	Chr08|681753-682940	NA	NA	NA	NA	NA	NA	NA	NA	NA	NA	NA	NA	NA	NA	NA	NA	NA	NA	NA	NA	NA	NA	NA	NA	NA	NA	NA	NA	NA
Chr08	631852	635914	INV0800020	4062	NA	NA	NA	NA	NA	NA	NA	NA	NA	NA	NA	NA	NA	NA	NA	NA	NA	Chr08|669822-674089	NA	NA	NA	NA	NA	NA	NA	NA	NA	NA	NA	NA	NA	NA	NA	NA	NA	NA	NA	NA	NA	NA	NA	NA	NA	NA	NA
Chr08	638430	643863	INV0800030	5433	NA	NA	NA	NA	NA	NA	NA	Chr08|707701-716268	NA	Chr08|733393-741960	NA	NA	Chr08|671809-680376	NA	NA	NA	Chr08|662160-670701	NA	NA	NA	NA	NA	NA	NA	NA	NA	NA	NA	NA	NA	NA	NA	NA	NA	NA	NA	NA	NA	NA	NA	NA	NA	NA	NA	NA
Chr08	639544	643863	INV0800040	4319	NA	NA	NA	NA	NA	NA	NA	NA	NA	NA	NA	NA	NA	NA	NA	NA	NA	NA	NA	NA	NA	NA	NA	NA	NA	NA	NA	NA	NA	NA	NA	NA	NA	NA	NA	NA	NA	NA	NA	NA	NA	NA	NA	NA	NA
Chr08	640703	643863	INV0800050	3160	NA	NA	NA	NA	NA	NA	NA	NA	NA	NA	NA	NA	NA	NA	NA	NA	NA	NA	Chr08|666676-669836	NA	NA	NA	NA	NA	NA	NA	NA	NA	NA	NA	NA	NA	NA	NA	NA	NA	NA	NA	NA	NA	NA	NA	NA	NA	NA
Chr08	671200	744384	INV0800060	73184	Chr08|868677-939682	NA	NA	NA	NA	NA	NA	NA	NA	NA	NA	NA	NA	NA	NA	NA	NA	NA	NA	NA	NA	NA	NA	NA	NA	NA	NA	NA	NA	NA	NA	NA	NA	NA	NA	NA	NA	NA	NA	NA	NA	NA	NA	NA	NA
Chr08	1253030	1253255	INV0800070	225	Chr08|1413753-1413976	NA	NA	NA	NA	NA	NA	NA	NA	NA	NA	NA	NA	NA	NA	NA	NA	NA	NA	NA	NA	NA	NA	NA	NA	NA	NA	NA	NA	NA	NA	NA	NA	NA	NA	NA	NA	NA	NA	NA	NA	NA	NA	NA	NA
Chr08	1253151	1282301	INV0800080	29150	NA	NA	NA	NA	NA	Chr08|1334040-1356630	NA	NA	NA	NA	NA	NA	NA	Chr08|1283442-1306042	NA	NA	NA	NA	NA	Chr08|1307625-1337953	NA	NA	NA	NA	NA	NA	NA	NA	NA	NA	NA	NA	NA	NA	NA	NA	NA	NA	NA	NA	NA	NA	NA	NA	NA
Chr08	1255308	1256354	INV0800090	1046	NA	NA	NA	NA	NA	NA	NA	NA	NA	NA	NA	NA	NA	NA	NA	NA	NA	NA	NA	NA	NA	NA	NA	NA	NA	NA	NA	NA	NA	NA	NA	NA	NA	NA	NA	NA	NA	NA	NA	NA	NA	NA	NA	NA	NA
Chr08	1255308	1274980	INV0800100	19672	NA	NA	NA	NA	NA	NA	NA	NA	NA	NA	NA	Chr08|1356285-1365795	NA	NA	NA	NA	NA	NA	NA	NA	NA	NA	NA	NA	NA	NA	NA	NA	NA	NA	NA	NA	NA	NA	NA	NA	NA	NA	NA	NA	NA	NA	NA	NA	NA
Chr08	1258628	1274980	INV0800110	16352	NA	NA	NA	NA	NA	NA	NA	NA	NA	NA	Chr08|1405686-1412066	NA	NA	NA	NA	Chr08|1335892-1342266	Chr08|1295797-1302179	Chr08|1510824-1517167	Chr08|1293611-1299994	NA	NA	NA	NA	NA	NA	NA	NA	NA	NA	NA	NA	NA	NA	NA	NA	NA	NA	NA	NA	NA	NA	NA	NA	NA	NA
Chr08	2838049	2838313	INV0800120	264	NA	NA	NA	NA	NA	NA	NA	NA	NA	NA	NA	NA	NA	NA	NA	Chr08|2468833-2469104	Chr08|2505429-2505700	Chr08|2723864-2724135	Chr08|2539245-2539509	NA	NA	NA	NA	NA	NA	NA	NA	NA	NA	NA	NA	NA	NA	NA	NA	NA	NA	NA	NA	NA	NA	NA	Chr08|2725397-2725668	Chr08|2527174-2527438	NA
Chr08	2910000	2921748	INV0800130	11748	NA	NA	NA	NA	NA	NA	NA	NA	NA	NA	NA	NA	Chr08|2553112-2564702	NA	NA	NA	NA	NA	NA	NA	NA	NA	NA	NA	NA	NA	NA	NA	NA	NA	NA	NA	NA	NA	NA	NA	NA	NA	NA	NA	NA	NA	NA	NA	NA
Chr08	3427677	3429223	INV0800140	1546	NA	NA	NA	NA	Chr08|3582300-3584656	NA	NA	Chr08|3521747-3524103	NA	NA	Chr08|3206209-3208565	Chr08|3236181-3238537	Chr08|3142378-3144734	Chr08|3526103-3528458	NA	NA	NA	NA	NA	NA	NA	NA	NA	NA	NA	NA	NA	NA	NA	NA	NA	NA	NA	NA	NA	NA	NA	NA	NA	NA	Chr08|3128514-3130871	NA	NA	NA	Chr08|3454036-3456388
Chr08	3588625	3728999	INV0800150	140374	Chr08|3205728-3374438	NA	NA	NA	NA	NA	NA	NA	NA	NA	NA	NA	NA	NA	NA	NA	NA	NA	NA	NA	NA	NA	NA	NA	NA	NA	NA	NA	NA	NA	NA	NA	NA	NA	NA	NA	NA	NA	NA	NA	NA	NA	NA	NA	NA
Chr08	3788273	3800173	INV0800160	11900	Chr08|3455700-3462125	NA	NA	NA	NA	NA	NA	NA	NA	NA	NA	NA	NA	NA	NA	NA	NA	NA	NA	NA	NA	NA	NA	NA	NA	NA	NA	NA	NA	NA	NA	NA	NA	NA	NA	NA	NA	NA	NA	NA	NA	NA	NA	NA	NA
Chr08	4011355	4020070	INV0800170	8715	Chr08|3648026-3658588	NA	NA	NA	NA	NA	NA	NA	NA	NA	NA	NA	NA	NA	NA	NA	NA	NA	NA	NA	NA	NA	NA	NA	NA	NA	NA	NA	NA	NA	NA	NA	NA	NA	NA	NA	NA	NA	NA	NA	NA	NA	NA	NA	NA
Chr08	4698290	4717884	INV0800180	19594	Chr08|4260961-4288540	NA	NA	NA	NA	NA	NA	NA	NA	NA	NA	NA	NA	NA	NA	NA	NA	NA	NA	NA	NA	NA	NA	NA	NA	NA	NA	NA	NA	NA	NA	NA	NA	NA	NA	NA	NA	NA	NA	NA	NA	NA	NA	NA	NA
Chr08	4834099	5005637	INV0800190	171538	NA	NA	NA	NA	NA	NA	NA	NA	NA	NA	NA	NA	NA	NA	NA	NA	NA	NA	NA	NA	NA	NA	NA	NA	NA	NA	NA	NA	Chr08|4859003-5036873	NA	NA	NA	NA	NA	NA	NA	NA	NA	NA	NA	NA	NA	NA	NA	NA
Chr08	5031670	5031817	INV0800200	147	NA	NA	NA	NA	NA	NA	NA	NA	NA	Chr08|5051446-5051592	NA	NA	Chr08|4569399-4569545	NA	Chr08|4908972-4909118	Chr08|4524798-4524944	NA	NA	NA	Chr08|4860707-4860853	NA	NA	NA	NA	NA	NA	NA	NA	NA	NA	NA	NA	NA	NA	NA	NA	NA	NA	NA	NA	NA	NA	NA	Chr08|4491277-4491423	Chr08|4921757-4921903
Chr08	5466131	5477812	INV0800210	11681	NA	NA	NA	NA	NA	Chr08|5315408-5349992	NA	NA	NA	NA	NA	NA	NA	NA	NA	NA	NA	NA	NA	Chr08|5388588-5423162	Chr08|5245819-5280410	NA	NA	NA	NA	NA	NA	NA	NA	NA	NA	NA	NA	NA	NA	NA	NA	NA	NA	NA	NA	NA	NA	NA	NA
Chr08	5494723	5499511	INV0800220	4788	NA	NA	NA	NA	NA	Chr08|5434531-5441521	NA	NA	NA	NA	NA	NA	NA	NA	NA	NA	NA	NA	NA	NA	Chr08|5364917-5371829	NA	NA	NA	NA	NA	NA	NA	NA	NA	NA	NA	NA	NA	NA	NA	NA	NA	NA	NA	NA	NA	NA	NA	NA
Chr08	5637909	5638149	INV0800230	240	NA	NA	NA	NA	Chr08|5615105-5615346	Chr08|5656762-5657003	Chr08|5676046-5676287	NA	NA	NA	Chr08|5246499-5246740	NA	Chr08|5326569-5326810	Chr08|5865006-5865247	NA	NA	Chr08|5145766-5146007	Chr08|5346127-5346368	Chr08|5149511-5149752	Chr08|5730091-5730332	Chr08|5587152-5587393	Chr08|5473361-5473602	Chr08|5911725-5911966	NA	NA	NA	Chr08|5799623-5799864	NA	NA	NA	NA	NA	NA	NA	NA	Chr08|5619576-5619817	NA	Chr08|5631313-5631554	Chr08|5702230-5702471	Chr08|5774151-5774392	Chr08|5299284-5299525	NA	NA	Chr08|5170566-5170807	Chr08|5636486-5636727
Chr08	5681871	5683012	INV0800240	1141	NA	NA	NA	NA	NA	NA	NA	NA	NA	Chr08|5758949-5760109	NA	NA	NA	Chr08|5903253-5904413	Chr08|5627845-5629005	Chr08|5255848-5257008	NA	NA	NA	NA	NA	NA	NA	NA	NA	NA	NA	NA	NA	NA	NA	NA	NA	NA	NA	NA	NA	NA	NA	NA	NA	NA	NA	NA	NA
Chr08	5996739	5996900	INV0800250	161	NA	NA	Chr08|5973464-5973625	NA	NA	NA	NA	NA	NA	Chr08|6081383-6081544	NA	NA	Chr08|5941635-5941796	Chr08|6477483-6477644	Chr08|6144699-6144860	NA	NA	NA	NA	NA	NA	NA	NA	NA	NA	NA	NA	NA	NA	NA	NA	NA	NA	NA	NA	NA	NA	NA	NA	NA	NA	NA	Chr08|6072641-6072802	NA	NA
Chr08	6580982	6608511	INV0800260	27529	NA	NA	NA	NA	NA	NA	NA	NA	NA	NA	NA	NA	NA	NA	NA	NA	NA	NA	NA	NA	NA	NA	NA	NA	NA	NA	NA	NA	NA	NA	NA	NA	NA	NA	NA	NA	NA	NA	NA	NA	NA	NA	NA	Chr08|5890292-5932372	NA
Chr08	6586974	6882878	INV0800270	295904	NA	NA	NA	NA	NA	NA	NA	NA	NA	NA	NA	NA	NA	NA	NA	NA	NA	NA	NA	NA	NA	NA	NA	NA	NA	Chr08|6681615-6977496	NA	NA	NA	NA	Chr08|6543908-6839981	NA	NA	NA	NA	NA	NA	NA	NA	NA	NA	NA	NA	NA	NA
Chr08	6589724	6850308	INV0800280	260584	NA	NA	NA	NA	NA	NA	NA	NA	NA	NA	NA	NA	NA	NA	NA	NA	NA	NA	NA	NA	NA	NA	NA	NA	NA	NA	NA	Chr08|6642829-6903540	NA	NA	NA	NA	NA	NA	NA	NA	NA	NA	NA	NA	NA	NA	NA	NA	NA
Chr08	6600468	6882878	INV0800290	282410	NA	NA	NA	NA	NA	NA	NA	NA	NA	NA	NA	NA	NA	NA	NA	NA	NA	NA	NA	NA	NA	NA	NA	NA	NA	NA	NA	NA	Chr08|6713597-6996047	NA	NA	NA	NA	NA	NA	NA	NA	NA	NA	NA	NA	NA	NA	NA	NA
Chr08	6604236	6931021	INV0800300	326785	NA	NA	NA	NA	NA	NA	NA	NA	NA	NA	NA	NA	NA	NA	NA	NA	NA	NA	NA	NA	NA	Chr08|7034803-7550399	NA	NA	NA	NA	NA	NA	NA	NA	NA	NA	NA	NA	NA	NA	NA	NA	NA	NA	NA	NA	NA	NA	NA
Chr08	6621264	6931021	INV0800310	309757	NA	NA	NA	NA	NA	NA	NA	NA	NA	NA	NA	NA	NA	NA	NA	NA	Chr08|6811284-7297387	NA	NA	NA	NA	NA	NA	NA	NA	NA	NA	NA	NA	NA	NA	NA	NA	NA	NA	NA	NA	NA	NA	NA	NA	NA	NA	NA	NA
Chr08	6680800	6861335	INV0800320	180535	NA	NA	NA	NA	NA	NA	NA	NA	NA	NA	NA	NA	NA	NA	NA	NA	NA	NA	NA	NA	NA	NA	NA	NA	NA	NA	NA	NA	NA	NA	NA	NA	NA	NA	NA	NA	NA	NA	NA	NA	NA	NA	NA	Chr08|5949908-6160684	NA
Chr08	6680797	6890245	INV0800330	209447	NA	NA	NA	NA	NA	NA	NA	NA	NA	NA	NA	NA	NA	NA	NA	NA	NA	NA	NA	NA	NA	NA	NA	NA	NA	NA	NA	NA	NA	NA	NA	NA	NA	NA	NA	NA	NA	NA	NA	NA	NA	NA	NA	NA	NA
Chr08	6681215	6931021	INV0800340	249806	NA	NA	NA	NA	NA	Chr08|6753527-7109744	NA	NA	NA	NA	NA	NA	NA	NA	NA	NA	NA	NA	Chr08|6761875-7117600	Chr08|6826859-7183219	Chr08|6682959-7038204	NA	NA	NA	NA	NA	NA	NA	NA	NA	NA	NA	NA	NA	NA	NA	NA	NA	NA	NA	NA	NA	NA	NA	NA
Chr08	6687990	6882878	INV0800350	194888	NA	NA	NA	NA	NA	NA	NA	Chr08|6783613-7113535	Chr08|6658626-6988228	NA	NA	NA	NA	NA	NA	NA	NA	NA	NA	NA	NA	NA	NA	NA	NA	NA	NA	NA	NA	NA	NA	NA	NA	NA	NA	NA	NA	NA	NA	NA	NA	NA	NA	NA	NA
Chr08	6687990	6931021	INV0800360	243031	NA	NA	NA	NA	NA	NA	NA	NA	NA	NA	NA	NA	NA	Chr08|7416104-7679167	NA	Chr08|6582094-6832726	NA	NA	NA	NA	NA	NA	NA	NA	NA	NA	NA	NA	NA	NA	NA	NA	NA	NA	NA	NA	NA	NA	NA	NA	NA	NA	NA	NA	NA
Chr08	6687990	7117035	INV0800370	429045	NA	Chr08|6723463-7283604	NA	NA	NA	NA	NA	NA	NA	NA	NA	NA	NA	NA	NA	NA	NA	NA	NA	NA	NA	NA	NA	NA	NA	NA	NA	NA	NA	NA	NA	NA	NA	NA	NA	NA	NA	NA	NA	NA	NA	NA	NA	NA	NA
Chr08	6690788	6817654	INV0800380	126866	NA	NA	NA	NA	NA	NA	NA	NA	NA	NA	NA	NA	NA	NA	NA	NA	NA	NA	NA	NA	NA	NA	NA	NA	NA	NA	NA	NA	NA	NA	NA	NA	NA	NA	NA	NA	NA	NA	NA	NA	NA	NA	NA	NA	Chr08|6841449-7034877
Chr08	6690788	6890245	INV0800390	199457	NA	NA	NA	NA	NA	NA	Chr08|6679400-6990662	NA	NA	NA	Chr08|6031081-6346675	NA	NA	NA	NA	NA	NA	NA	NA	NA	NA	NA	NA	NA	NA	NA	NA	NA	NA	NA	NA	NA	NA	NA	NA	NA	NA	NA	NA	NA	NA	NA	Chr08|6476495-6791461	NA	NA
Chr08	6690788	6920134	INV0800400	229346	NA	NA	NA	NA	NA	NA	NA	NA	NA	Chr08|6474742-6810969	NA	Chr08|6130188-6388735	NA	NA	NA	NA	NA	NA	NA	NA	NA	NA	NA	NA	NA	NA	NA	NA	NA	NA	NA	NA	NA	NA	NA	NA	NA	NA	NA	NA	NA	NA	NA	NA	NA
Chr08	6690788	7114792	INV0800410	424004	NA	NA	NA	NA	NA	NA	NA	NA	NA	NA	NA	NA	NA	NA	NA	NA	NA	Chr08|6628484-6865066	NA	NA	NA	NA	NA	NA	NA	NA	NA	NA	NA	NA	NA	NA	NA	NA	NA	NA	NA	NA	NA	NA	NA	NA	NA	NA	NA
Chr08	6693609	6930274	INV0800420	236665	NA	NA	NA	NA	NA	NA	NA	NA	NA	NA	NA	NA	Chr08|6354001-6595511	NA	Chr08|6554407-6793748	NA	NA	NA	NA	NA	NA	NA	NA	NA	NA	NA	NA	NA	NA	NA	NA	NA	NA	NA	NA	NA	NA	NA	NA	NA	Chr08|6243948-6948277	NA	NA	NA	NA
Chr08	6710902	6890245	INV0800430	179343	NA	NA	NA	NA	NA	NA	NA	NA	NA	NA	NA	NA	NA	NA	NA	NA	NA	NA	NA	NA	NA	NA	NA	NA	NA	NA	NA	NA	NA	NA	NA	NA	NA	NA	NA	NA	NA	NA	NA	NA	NA	NA	NA	NA	NA
Chr08	6841088	7114792	INV0800440	273704	NA	NA	NA	NA	NA	NA	NA	NA	NA	NA	NA	NA	NA	NA	NA	NA	NA	NA	NA	NA	NA	NA	Chr08|7003526-7270019	NA	NA	NA	NA	NA	NA	NA	NA	NA	NA	NA	NA	NA	NA	NA	NA	NA	NA	NA	NA	NA	NA
Chr08	6981950	7368388	INV0800450	386438	NA	NA	NA	NA	NA	NA	NA	NA	NA	NA	NA	NA	NA	NA	NA	NA	NA	NA	NA	NA	NA	NA	NA	NA	NA	NA	NA	NA	NA	NA	NA	NA	NA	NA	NA	NA	NA	NA	NA	NA	NA	NA	NA	NA	NA
Chr08	7117032	7410654	INV0800460	293622	NA	NA	NA	NA	NA	Chr08|7124021-7796710	NA	NA	NA	NA	NA	NA	NA	NA	NA	NA	NA	NA	Chr08|7131878-7804009	Chr08|7197496-7858130	Chr08|7052477-7723977	NA	NA	NA	NA	NA	NA	NA	NA	NA	NA	NA	NA	NA	NA	NA	NA	NA	NA	NA	NA	NA	NA	NA	NA
Chr08	7117032	7413231	INV0800470	296199	NA	NA	NA	NA	NA	NA	NA	NA	NA	NA	NA	NA	Chr08|6607154-6908010	NA	Chr08|6805362-7105208	NA	NA	NA	NA	NA	NA	NA	NA	NA	NA	NA	NA	NA	NA	NA	NA	NA	NA	NA	NA	NA	NA	NA	NA	NA	Chr08|6959895-7253036	NA	NA	NA	NA
Chr08	7117032	7413862	INV0800480	296830	NA	NA	NA	NA	NA	NA	NA	Chr08|7116978-7758047	Chr08|6991671-7632711	NA	NA	NA	NA	Chr08|7682610-8423408	NA	Chr08|6836169-7560236	NA	Chr08|6908228-7551397	NA	NA	NA	NA	NA	NA	NA	NA	NA	NA	NA	NA	NA	NA	NA	NA	NA	NA	NA	NA	NA	NA	NA	NA	NA	NA	NA
Chr08	7117032	7416474	INV0800490	299442	NA	NA	Chr08|7106547-7404856	Chr08|6977461-7276718	Chr08|7169131-7468425	NA	NA	NA	NA	NA	NA	NA	NA	NA	NA	NA	NA	NA	NA	NA	NA	NA	Chr08|7463572-7762976	NA	Chr08|7459099-7753993	Chr08|7223406-7522236	Chr08|7339704-7637940	Chr08|7144942-7443428	NA	NA	NA	NA	NA	NA	NA	NA	Chr08|6977746-7277166	Chr08|6861060-7160133	Chr08|7210810-7509713	NA	NA	NA	NA	NA	NA
Chr08	7132399	7368388	INV0800500	235989	NA	NA	NA	NA	NA	NA	Chr08|7013679-7487662	NA	NA	Chr08|6844593-7367397	Chr08|6369690-6847132	Chr08|6411754-6887339	NA	NA	NA	NA	NA	NA	NA	NA	NA	NA	NA	NA	NA	NA	NA	NA	NA	NA	NA	NA	NA	NA	NA	NA	NA	NA	NA	NA	NA	NA	Chr08|6814384-7295944	Chr08|6175498-6659353	NA
Chr08	7132399	7413231	INV0800510	280832	NA	NA	NA	NA	NA	NA	NA	NA	NA	NA	NA	NA	NA	NA	NA	NA	NA	NA	NA	NA	NA	NA	NA	NA	NA	NA	NA	NA	NA	NA	NA	NA	NA	NA	NA	NA	NA	NA	NA	NA	NA	NA	NA	NA	Chr08|7067567-7638815
Chr08	7132399	7413862	INV0800520	281463	NA	Chr08|7287048-7657988	NA	NA	NA	NA	NA	NA	NA	NA	NA	NA	NA	NA	NA	NA	NA	NA	NA	NA	NA	NA	NA	NA	NA	NA	NA	NA	NA	NA	NA	NA	NA	NA	NA	NA	NA	NA	NA	NA	NA	NA	NA	NA	NA
Chr08	7142719	7368388	INV0800530	225669	NA	NA	NA	NA	NA	NA	NA	NA	NA	NA	NA	NA	NA	NA	NA	NA	NA	NA	NA	NA	NA	NA	NA	NA	NA	NA	NA	NA	NA	NA	NA	NA	NA	NA	NA	NA	NA	NA	NA	NA	NA	NA	NA	NA	NA
Chr08	7416468	7419750	INV0800540	3279	NA	NA	NA	NA	NA	NA	NA	NA	NA	NA	NA	NA	NA	NA	NA	NA	Chr08|7714978-7718283	NA	NA	NA	NA	NA	NA	NA	NA	NA	NA	NA	NA	NA	NA	NA	NA	NA	NA	NA	NA	NA	NA	NA	NA	NA	NA	NA	NA
Chr08	7416468	7423457	INV0800550	6989	NA	NA	NA	NA	NA	NA	NA	NA	NA	NA	NA	NA	NA	NA	NA	NA	NA	NA	NA	NA	NA	Chr08|7905082-7956342	NA	NA	NA	NA	NA	NA	NA	NA	NA	NA	NA	NA	NA	NA	NA	NA	NA	NA	NA	NA	NA	NA	NA
Chr08	7458939	7459128	INV0800560	189	Chr08|6187472-6187665	NA	NA	NA	NA	NA	NA	NA	NA	NA	NA	NA	NA	NA	NA	NA	NA	NA	NA	NA	NA	NA	NA	NA	NA	NA	NA	NA	NA	NA	NA	NA	NA	NA	NA	NA	NA	NA	NA	NA	NA	NA	NA	NA	NA
Chr08	7471013	7473337	INV0800570	2324	Chr08|6200583-6208030	NA	NA	NA	NA	NA	NA	NA	NA	NA	NA	NA	NA	NA	NA	NA	NA	NA	NA	NA	NA	NA	NA	NA	NA	NA	NA	NA	NA	NA	NA	NA	NA	NA	NA	NA	NA	NA	NA	NA	NA	NA	NA	NA	NA
Chr08	7646723	7647381	INV0800580	658	NA	NA	NA	NA	NA	NA	NA	NA	NA	NA	NA	Chr08|7164406-7165064	NA	NA	NA	NA	NA	NA	NA	NA	NA	NA	NA	NA	NA	NA	NA	Chr08|7672593-7673251	NA	NA	NA	NA	NA	NA	NA	NA	NA	NA	NA	NA	NA	NA	NA	Chr08|6936026-6936684	NA
Chr08	7698342	7715898	INV0800590	17556	NA	NA	NA	NA	NA	NA	NA	NA	NA	NA	NA	NA	NA	NA	NA	NA	NA	NA	NA	NA	NA	NA	NA	NA	Chr08|8145002-8162432	NA	NA	NA	NA	NA	NA	NA	NA	NA	NA	NA	NA	NA	NA	NA	NA	NA	NA	NA	NA
Chr08	7885669	7892121	INV0800600	6452	NA	NA	NA	NA	NA	NA	NA	NA	NA	NA	NA	NA	NA	NA	NA	NA	NA	NA	Chr08|8554703-8561074	NA	NA	NA	NA	NA	NA	NA	NA	NA	NA	NA	NA	NA	NA	NA	NA	NA	NA	NA	NA	NA	NA	NA	NA	NA	NA
Chr08	7886823	7892121	INV0800610	5298	NA	NA	NA	NA	NA	NA	NA	NA	NA	NA	NA	NA	NA	NA	NA	NA	NA	NA	NA	NA	NA	NA	NA	NA	Chr08|8323915-8329197	NA	NA	NA	NA	NA	NA	NA	NA	NA	NA	NA	NA	NA	NA	NA	NA	NA	NA	NA	NA
Chr08	7911904	7985052	INV0800620	73148	Chr08|6733429-6797774	NA	NA	NA	NA	NA	NA	NA	NA	NA	NA	NA	NA	NA	NA	NA	NA	NA	NA	NA	NA	NA	NA	NA	NA	NA	NA	NA	NA	NA	NA	NA	NA	NA	NA	NA	NA	NA	NA	NA	NA	NA	NA	NA	NA
Chr08	8180616	8180821	INV0800630	205	NA	NA	NA	Chr08|8063317-8063522	NA	NA	NA	NA	NA	NA	NA	NA	NA	NA	NA	NA	NA	NA	NA	NA	NA	NA	NA	NA	NA	NA	NA	NA	NA	NA	NA	NA	NA	NA	NA	NA	NA	NA	NA	NA	NA	NA	NA	NA	NA
Chr08	8528068	8528427	INV0800640	359	NA	NA	NA	NA	NA	NA	NA	NA	NA	Chr08|8509302-8509663	NA	NA	NA	NA	NA	NA	NA	NA	NA	NA	NA	NA	NA	NA	NA	NA	NA	NA	NA	NA	NA	NA	NA	NA	NA	NA	NA	NA	NA	NA	NA	NA	NA	NA	NA
Chr08	9395909	9396125	INV0800650	216	NA	NA	NA	NA	Chr08|9327647-9327864	Chr08|9786029-9786249	NA	NA	NA	NA	NA	NA	NA	NA	NA	NA	NA	NA	NA	Chr08|9845318-9845536	Chr08|9685751-9685961	Chr08|9951020-9951230	NA	NA	NA	NA	NA	NA	NA	NA	NA	NA	NA	NA	NA	NA	NA	Chr08|9049336-9049555	NA	Chr08|9644739-9644957	NA	NA	NA	NA	NA
Chr08	9539547	9615324	INV0800660	75777	NA	NA	NA	NA	NA	NA	Chr08|9571445-9667947	NA	NA	NA	NA	NA	NA	NA	NA	NA	NA	NA	NA	NA	NA	NA	NA	NA	NA	NA	NA	NA	NA	NA	NA	NA	NA	NA	NA	NA	NA	NA	NA	NA	NA	NA	NA	NA	NA
Chr08	9921479	9957210	INV0800670	35731	NA	NA	NA	NA	NA	NA	NA	NA	NA	NA	NA	NA	NA	NA	NA	NA	NA	NA	NA	NA	NA	NA	NA	NA	NA	NA	NA	NA	NA	NA	NA	NA	NA	NA	NA	NA	NA	NA	NA	NA	NA	NA	NA	NA	NA
Chr08	9923622	9957210	INV0800680	33588	NA	NA	NA	NA	NA	NA	NA	NA	NA	NA	NA	Chr08|9389991-9421252	Chr08|9690326-9721593	NA	Chr08|9863783-9894881	NA	NA	NA	NA	NA	NA	NA	NA	NA	NA	NA	Chr08|9944060-9975323	NA	NA	NA	Chr08|9743920-9775174	NA	NA	NA	NA	NA	NA	NA	Chr08|9990893-10022150	NA	Chr08|10024688-10055951	NA	Chr08|9918070-9949315	Chr08|9123577-9154838	NA
Chr08	9984173	15241312	INV0800690	5257139	NA	NA	NA	NA	NA	NA	NA	NA	NA	NA	NA	NA	NA	NA	NA	NA	NA	NA	NA	NA	NA	NA	NA	NA	NA	NA	Chr08|9998074-15882732	NA	NA	NA	Chr08|9797912-15641158	NA	NA	NA	NA	NA	NA	NA	Chr08|10045047-15755667	NA	NA	NA	NA	NA	NA
Chr08	10328704	10328894	INV0800700	190	NA	NA	NA	NA	NA	NA	Chr08|10267364-10267554	Chr08|10667954-10668144	Chr08|10537879-10538069	Chr08|10279088-10279278	NA	Chr08|9802453-9802643	NA	Chr08|11499967-11500157	NA	Chr08|10467873-10468063	NA	NA	NA	NA	NA	NA	NA	NA	NA	NA	NA	NA	NA	NA	NA	NA	NA	NA	NA	NA	NA	NA	NA	NA	Chr08|10431710-10431900	NA	Chr08|10324975-10325165	Chr08|9530580-9530770	NA
Chr08	11308383	12498414	INV0800710	1190031	NA	NA	NA	NA	NA	NA	NA	NA	NA	NA	NA	NA	NA	NA	NA	NA	NA	NA	NA	NA	NA	NA	NA	NA	NA	NA	NA	Chr08|11370734-12922203	NA	NA	NA	NA	NA	NA	NA	NA	NA	NA	NA	NA	NA	NA	NA	NA	NA
Chr08	11497474	11499087	INV0800720	1613	NA	NA	NA	NA	NA	NA	NA	NA	Chr08|11664872-11666347	NA	NA	Chr08|10933335-10934786	NA	NA	NA	Chr08|11615089-11616537	NA	NA	NA	NA	NA	NA	NA	NA	NA	NA	NA	NA	NA	NA	NA	NA	NA	NA	NA	NA	NA	NA	NA	NA	Chr08|11561884-11563347	NA	NA	NA	NA
Chr08	11497579	11499087	INV0800730	1508	NA	NA	NA	NA	NA	NA	NA	NA	NA	NA	NA	NA	NA	NA	NA	NA	NA	NA	NA	NA	NA	NA	NA	NA	NA	NA	NA	NA	NA	NA	NA	NA	NA	NA	NA	NA	NA	NA	NA	NA	NA	NA	NA	NA	NA
Chr08	11497650	11499087	INV0800740	1437	NA	NA	NA	NA	NA	NA	NA	NA	NA	NA	NA	NA	Chr08|11306423-11307844	NA	NA	NA	NA	NA	NA	NA	NA	NA	NA	NA	NA	NA	NA	NA	NA	NA	NA	NA	NA	NA	NA	NA	NA	NA	NA	NA	NA	NA	NA	Chr08|10660300-10661722	NA
Chr08	11497676	11499087	INV0800750	1411	NA	NA	NA	NA	NA	NA	NA	NA	NA	NA	NA	NA	NA	NA	NA	NA	NA	NA	NA	NA	NA	NA	NA	NA	NA	NA	NA	NA	NA	NA	NA	NA	NA	NA	NA	NA	NA	NA	NA	NA	NA	NA	NA	NA	Chr08|11686726-11688141
Chr08	11497694	11499087	INV0800760	1393	NA	NA	NA	NA	NA	NA	NA	NA	NA	NA	NA	NA	NA	NA	NA	NA	NA	NA	NA	NA	NA	NA	NA	NA	NA	NA	NA	NA	NA	NA	NA	NA	NA	NA	NA	NA	NA	NA	NA	NA	NA	NA	NA	NA	NA
Chr08	11497715	11499087	INV0800770	1372	NA	NA	NA	NA	NA	NA	NA	NA	NA	NA	NA	NA	NA	NA	NA	NA	NA	NA	NA	NA	NA	NA	NA	NA	NA	NA	NA	NA	NA	NA	NA	NA	NA	NA	NA	NA	NA	NA	NA	NA	NA	NA	NA	NA	NA
Chr08	11497757	11499087	INV0800780	1329	NA	NA	NA	NA	NA	NA	NA	Chr08|11803860-11805190	NA	NA	NA	NA	NA	NA	NA	NA	NA	NA	NA	NA	NA	NA	NA	NA	NA	NA	NA	NA	NA	NA	NA	NA	NA	NA	NA	NA	NA	NA	NA	NA	NA	NA	Chr08|11454976-11456304	NA	NA
Chr08	11497768	11499087	INV0800790	1320	NA	NA	NA	NA	NA	NA	Chr08|11403162-11404484	NA	NA	Chr08|11415027-11416341	NA	NA	NA	Chr08|12635083-12636402	NA	NA	NA	NA	NA	NA	NA	NA	NA	NA	NA	NA	NA	NA	NA	NA	NA	NA	NA	NA	NA	NA	NA	NA	NA	NA	NA	NA	NA	NA	NA
Chr08	11606782	11609085	INV0800800	2303	Chr08|10815339-10817647	NA	NA	NA	NA	NA	NA	NA	NA	NA	NA	NA	NA	NA	NA	NA	NA	NA	NA	NA	NA	NA	NA	NA	NA	NA	NA	NA	NA	NA	NA	NA	NA	NA	NA	NA	NA	NA	NA	NA	NA	NA	NA	NA	NA
Chr08	11781445	11798073	INV0800810	16628	Chr08|11157016-11182363	NA	NA	NA	NA	NA	NA	NA	NA	NA	NA	NA	NA	NA	NA	NA	NA	NA	NA	NA	NA	NA	NA	NA	NA	NA	NA	NA	NA	NA	NA	NA	NA	NA	NA	NA	NA	NA	NA	NA	NA	NA	NA	NA	NA
Chr08	11950425	12398940	INV0800820	448515	NA	Chr08|13363097-13877927	Chr08|12286182-12745805	NA	NA	Chr08|12862113-13317589	NA	NA	NA	NA	NA	NA	NA	NA	NA	NA	NA	NA	NA	Chr08|12914755-13370163	Chr08|12716255-13170976	Chr08|13033433-13488332	NA	NA	NA	Chr08|12475440-12930205	NA	NA	NA	NA	NA	NA	NA	NA	NA	NA	NA	NA	NA	NA	NA	NA	NA	NA	NA
Chr08	11950425	12883521	INV0800830	933096	NA	NA	NA	Chr08|12015737-12692440	NA	NA	NA	NA	NA	NA	NA	NA	NA	NA	NA	NA	NA	NA	NA	NA	NA	NA	NA	NA	NA	NA	NA	NA	NA	NA	NA	NA	NA	NA	NA	NA	NA	NA	NA	NA	NA	NA	NA	NA	NA
Chr08	12021457	12403834	INV0800840	382377	NA	NA	NA	NA	NA	NA	NA	NA	NA	NA	NA	NA	NA	NA	Chr08|12137281-12495454	NA	Chr08|12497285-12854472	Chr08|12322083-12680933	Chr08|12733973-13093034	NA	NA	NA	NA	NA	NA	NA	NA	NA	NA	NA	NA	NA	NA	NA	NA	NA	NA	NA	NA	NA	NA	NA	NA	NA	NA
Chr08	12174685	12277977	INV0800850	103292	Chr08|11937734-12140463	NA	NA	NA	NA	NA	NA	NA	NA	NA	NA	NA	NA	NA	NA	NA	NA	NA	NA	NA	NA	NA	NA	NA	NA	NA	NA	NA	NA	NA	NA	NA	NA	NA	NA	NA	NA	NA	NA	NA	NA	NA	NA	NA	NA
Chr08	12468075	12745117	INV0800860	277042	NA	NA	NA	NA	NA	NA	NA	NA	NA	NA	NA	NA	NA	NA	NA	NA	NA	NA	NA	NA	NA	NA	NA	NA	NA	NA	NA	NA	NA	NA	NA	NA	NA	NA	NA	NA	NA	Chr08|12665478-12951685	NA	NA	NA	NA	NA	NA	NA
Chr08	12468345	12745117	INV0800870	276772	NA	NA	NA	NA	NA	NA	NA	NA	NA	NA	NA	NA	NA	NA	NA	NA	NA	NA	NA	NA	NA	NA	NA	NA	NA	NA	NA	NA	NA	NA	NA	NA	NA	NA	NA	NA	NA	NA	NA	Chr08|13274492-13557979	NA	NA	NA	NA	NA
Chr08	12528750	12619931	INV0800880	91181	NA	NA	NA	NA	NA	NA	NA	NA	NA	NA	NA	NA	NA	NA	NA	NA	NA	NA	NA	NA	NA	NA	NA	NA	NA	NA	NA	NA	NA	NA	NA	NA	NA	NA	NA	NA	NA	NA	NA	NA	NA	NA	NA	NA	NA
Chr08	12687712	12688652	INV0800890	940	NA	NA	NA	NA	Chr08|13044842-13045782	NA	NA	NA	NA	NA	NA	NA	NA	NA	NA	NA	NA	NA	NA	NA	NA	NA	NA	NA	Chr08|13570380-13571320	NA	NA	NA	NA	NA	NA	NA	NA	NA	NA	NA	NA	NA	NA	NA	NA	NA	NA	NA	NA
Chr08	13004996	13479531	INV0800900	474535	Chr08|13534815-13966031	NA	NA	NA	NA	NA	NA	NA	NA	NA	NA	NA	NA	NA	NA	NA	NA	NA	NA	NA	NA	NA	NA	NA	NA	NA	NA	NA	NA	NA	NA	NA	NA	NA	NA	NA	NA	NA	NA	NA	NA	NA	NA	NA	NA
Chr08	13175593	13177082	INV0800910	1489	NA	Chr08|14325045-14326688	NA	NA	NA	NA	NA	NA	NA	NA	NA	NA	NA	NA	NA	NA	NA	NA	NA	NA	NA	NA	NA	NA	NA	NA	NA	NA	NA	NA	NA	NA	NA	NA	NA	NA	NA	NA	NA	NA	NA	NA	NA	NA	NA
Chr08	13331276	13358187	INV0800920	26911	NA	Chr08|14358790-14393579	NA	NA	NA	NA	NA	NA	NA	NA	NA	NA	NA	NA	NA	NA	NA	NA	NA	NA	NA	NA	NA	NA	NA	NA	NA	NA	NA	NA	NA	NA	NA	NA	NA	NA	NA	NA	NA	NA	NA	NA	NA	NA	NA
Chr08	13425349	13429415	INV0800930	4066	NA	NA	NA	NA	NA	NA	NA	NA	NA	NA	NA	NA	NA	NA	NA	NA	Chr08|13828582-13832655	NA	NA	NA	NA	NA	NA	NA	NA	NA	NA	NA	NA	NA	NA	NA	NA	NA	NA	NA	NA	NA	NA	NA	NA	NA	NA	NA	NA
Chr08	13425349	13429492	INV0800940	4143	NA	NA	NA	NA	NA	NA	Chr08|13651254-13655411	Chr08|14052738-14056892	Chr08|13891052-13895206	Chr08|13677002-13681156	NA	Chr08|13006510-13010664	Chr08|13566581-13570732	Chr08|14864729-14868883	Chr08|13491563-13495688	Chr08|13762384-13766529	NA	Chr08|13677944-13682057	NA	NA	NA	NA	NA	NA	NA	NA	NA	NA	NA	NA	NA	NA	NA	NA	NA	NA	NA	NA	NA	NA	Chr08|13828699-13832835	NA	Chr08|13716360-13720498	Chr08|12927948-12932090	Chr08|13914025-13918167
Chr08	13425349	13436156	INV0800950	10807	NA	NA	NA	NA	Chr08|14063103-14073927	NA	NA	NA	NA	NA	NA	NA	NA	NA	NA	NA	NA	NA	NA	NA	NA	NA	NA	NA	Chr08|14552033-14562821	NA	NA	NA	NA	NA	NA	NA	NA	NA	NA	NA	NA	NA	NA	NA	NA	NA	NA	NA	NA
Chr08	13429338	13436156	INV0800960	6818	NA	NA	NA	NA	NA	NA	NA	NA	NA	NA	Chr08|13014867-13021670	NA	NA	NA	NA	NA	NA	NA	NA	NA	NA	NA	NA	NA	NA	NA	NA	NA	NA	NA	NA	NA	NA	NA	NA	NA	NA	NA	NA	NA	NA	NA	NA	NA	NA
Chr08	13429755	13430642	INV0800970	887	NA	NA	NA	NA	NA	NA	Chr08|13658515-13659400	Chr08|14059996-14060881	Chr08|13898309-13899194	Chr08|13684259-13685144	NA	Chr08|13013767-13014652	Chr08|13573836-13574721	Chr08|14871987-14872872	Chr08|13498723-13499607	Chr08|13769632-13770517	Chr08|13835692-13836579	Chr08|13685098-13685985	Chr08|14074558-14075445	NA	NA	NA	NA	NA	NA	NA	NA	NA	NA	NA	NA	NA	NA	NA	NA	NA	NA	NA	NA	NA	Chr08|13835939-13836824	NA	Chr08|13723602-13724487	Chr08|12935193-12936078	Chr08|13921274-13922159
Chr08	13842699	13856345	INV0800980	13646	NA	NA	NA	NA	Chr08|14585868-14599617	NA	NA	NA	NA	NA	NA	NA	NA	NA	NA	NA	NA	NA	NA	NA	NA	NA	NA	NA	Chr08|14984334-14998076	NA	NA	NA	NA	NA	NA	NA	NA	NA	NA	NA	NA	NA	NA	NA	NA	NA	NA	NA	NA
Chr08	14021258	14022234	INV0800990	976	Chr08|14811803-14812747	NA	NA	NA	NA	NA	NA	NA	NA	NA	NA	NA	NA	NA	NA	NA	NA	NA	NA	NA	NA	NA	NA	NA	NA	NA	NA	NA	NA	NA	NA	NA	NA	NA	NA	NA	NA	NA	NA	NA	NA	NA	NA	NA	NA
Chr08	14806454	14879821	INV0801000	73367	NA	Chr08|16241827-16256101	NA	NA	NA	NA	NA	NA	NA	NA	NA	NA	NA	NA	NA	NA	NA	NA	NA	NA	NA	NA	NA	NA	NA	NA	NA	NA	NA	NA	NA	NA	NA	NA	NA	NA	NA	NA	NA	NA	NA	NA	NA	NA	NA
Chr08	14931762	14934839	INV0801010	3077	NA	NA	NA	NA	NA	NA	Chr08|15559084-15561046	Chr08|15966286-15968248	Chr08|15793881-15795843	Chr08|15586904-15588866	NA	Chr08|14886504-14888466	Chr08|15475603-15477565	Chr08|16778454-16780416	NA	Chr08|15634420-15636382	NA	NA	NA	NA	NA	NA	NA	NA	NA	NA	NA	NA	NA	NA	NA	NA	NA	NA	NA	NA	NA	NA	NA	NA	Chr08|15736021-15737983	NA	Chr08|15613499-15615461	Chr08|14818241-14820203	NA
Chr08	15197365	15197500	INV0801020	135	Chr08|16013931-16014066	NA	NA	NA	NA	NA	NA	NA	NA	NA	NA	NA	NA	NA	NA	NA	NA	NA	NA	NA	NA	NA	NA	NA	NA	NA	NA	NA	NA	NA	NA	NA	NA	NA	NA	NA	NA	NA	NA	NA	NA	NA	NA	NA	NA
Chr08	16448245	16449632	INV0801030	1387	NA	Chr08|18301110-18302500	NA	NA	NA	NA	NA	NA	NA	NA	NA	NA	NA	NA	NA	NA	NA	NA	NA	NA	NA	NA	NA	NA	NA	NA	NA	NA	NA	NA	NA	NA	NA	NA	NA	NA	NA	NA	NA	NA	NA	NA	NA	NA	NA
Chr08	16469261	16479250	INV0801040	9989	NA	NA	NA	NA	NA	NA	NA	NA	NA	NA	NA	NA	NA	NA	NA	NA	NA	NA	NA	NA	NA	NA	NA	NA	NA	NA	NA	NA	NA	NA	NA	NA	NA	NA	NA	NA	NA	NA	NA	NA	NA	NA	NA	NA	NA
Chr08	16670776	16682068	INV0801050	11292	NA	NA	NA	NA	NA	NA	Chr08|17352114-17366399	Chr08|17759743-17774030	Chr08|17595777-17610064	NA	NA	NA	Chr08|17282972-17297258	NA	NA	NA	NA	NA	NA	NA	NA	NA	NA	NA	NA	NA	Chr08|17361837-17376121	NA	NA	NA	NA	NA	NA	NA	NA	NA	NA	NA	NA	NA	Chr08|17533992-17548269	NA	NA	Chr08|16615193-16629481	NA
Chr08	16758175	16758975	INV0801060	800	NA	NA	NA	NA	NA	NA	NA	NA	NA	NA	NA	NA	NA	NA	NA	NA	NA	NA	NA	NA	NA	NA	NA	NA	NA	NA	NA	NA	NA	NA	NA	NA	NA	NA	NA	NA	NA	NA	NA	NA	NA	NA	Chr08|17170379-17171179	NA	NA
Chr08	16956048	16956588	INV0801070	540	NA	NA	NA	NA	NA	NA	NA	NA	NA	NA	Chr08|17273898-17274439	NA	NA	NA	NA	NA	NA	NA	NA	NA	NA	NA	NA	NA	NA	NA	NA	NA	NA	NA	NA	NA	NA	NA	NA	NA	NA	NA	NA	NA	NA	NA	NA	NA	NA
Chr08	17098539	17102474	INV0801080	3935	NA	NA	Chr08|16660320-16673706	Chr08|17469833-17483221	NA	Chr08|17881579-17894966	NA	NA	NA	NA	NA	NA	NA	NA	NA	NA	NA	NA	NA	Chr08|17873760-17887145	Chr08|17745840-17877452	Chr08|18074476-18087844	NA	NA	NA	Chr08|17492718-17506100	NA	Chr08|17343999-17357378	NA	NA	Chr08|17640923-17654309	Chr08|17622187-17627031	NA	NA	NA	NA	NA	Chr08|17011032-17024313	Chr08|18363349-18376720	Chr08|18472434-18485819	NA	Chr08|17769565-17778661	NA	NA	NA
Chr08	17254640	17270354	INV0801090	15714	NA	NA	NA	NA	NA	NA	NA	NA	NA	Chr08|18779469-18821766	NA	NA	NA	NA	NA	NA	NA	NA	NA	NA	NA	NA	NA	NA	NA	NA	NA	NA	NA	NA	NA	NA	NA	NA	NA	NA	NA	NA	NA	NA	NA	NA	NA	NA	NA
Chr08	17953955	17954331	INV0801100	376	NA	NA	NA	NA	NA	NA	NA	NA	NA	NA	NA	NA	NA	NA	NA	NA	NA	NA	Chr08|19646358-19646730	NA	NA	NA	NA	NA	NA	NA	NA	NA	NA	NA	NA	NA	NA	NA	NA	NA	NA	NA	NA	NA	NA	NA	NA	NA	NA
Chr08	18768172	18768354	INV0801110	182	Chr08|19521721-19521908	NA	NA	NA	NA	NA	NA	NA	NA	NA	NA	NA	NA	NA	NA	NA	NA	NA	NA	NA	NA	NA	NA	NA	NA	NA	NA	NA	NA	NA	NA	NA	NA	NA	NA	NA	NA	NA	NA	NA	NA	NA	NA	NA	NA
Chr08	18856525	18861254	INV0801120	4729	NA	NA	NA	NA	NA	NA	NA	NA	NA	NA	Chr08|19575499-19580265	NA	NA	NA	NA	NA	NA	NA	NA	NA	NA	NA	NA	NA	NA	NA	NA	NA	NA	NA	NA	NA	NA	NA	NA	NA	NA	NA	NA	NA	NA	NA	NA	NA	NA
Chr08	19247384	19247841	INV0801130	457	NA	NA	Chr08|19236292-19236745	Chr08|19876681-19877134	Chr08|20357643-20358096	Chr08|20151756-20152209	Chr08|20595840-20596293	Chr08|21004117-21004570	Chr08|20786307-20786760	Chr08|20842556-20843009	Chr08|19888372-19888825	Chr08|19848870-19849323	NA	Chr08|21478575-21479028	Chr08|20341016-20341469	Chr08|20366123-20366576	Chr08|20733048-20733501	NA	Chr08|20965812-20966265	NA	NA	Chr08|20335232-20335685	NA	NA	NA	NA	NA	NA	NA	NA	NA	NA	NA	NA	NA	NA	NA	NA	Chr08|20672964-20673417	NA	Chr08|20755128-20755581	NA	Chr08|20201131-20201584	Chr08|19843452-19843905	NA
Chr08	19526747	20651007	INV0801140	1124260	Chr08|20153466-21900216	NA	NA	NA	NA	NA	NA	NA	NA	NA	NA	NA	NA	NA	NA	NA	NA	NA	NA	NA	NA	NA	NA	NA	NA	NA	NA	NA	NA	NA	NA	NA	NA	NA	NA	NA	NA	NA	NA	NA	NA	NA	NA	NA	NA
Chr08	19766000	19767658	INV0801150	1658	NA	NA	Chr08|19879526-19881219	Chr08|20519636-20521328	Chr08|21000859-21002552	Chr08|20692350-20694044	Chr08|21157773-21159466	NA	Chr08|21296369-21298062	Chr08|21404542-21406235	NA	Chr08|20492050-20493743	NA	NA	Chr08|20917744-20919438	Chr08|20905045-20906739	Chr08|21273919-21275612	Chr08|21018749-21020443	Chr08|21484513-21486207	Chr08|20887488-20889182	Chr08|20830992-20832686	Chr08|20875673-20877367	NA	NA	Chr08|22060384-22062076	NA	NA	NA	NA	Chr08|20047857-20049549	NA	NA	NA	NA	Chr08|20147757-20149449	NA	NA	Chr08|21701962-21703654	Chr08|21325128-21326820	Chr08|21455521-21457213	NA	Chr08|20963147-20964839	NA	NA	NA
Chr08	19766000	19774173	INV0801160	8173	NA	NA	NA	NA	NA	NA	NA	NA	NA	NA	NA	NA	NA	Chr08|22026644-22032925	NA	NA	NA	NA	NA	NA	NA	NA	NA	NA	NA	NA	NA	NA	NA	NA	NA	NA	NA	NA	NA	NA	NA	NA	NA	NA	NA	NA	NA	Chr08|20398763-20403835	NA
Chr08	20016068	20044342	INV0801170	28274	NA	NA	Chr08|20113822-20151502	NA	Chr08|21234623-21272325	NA	NA	NA	NA	NA	NA	NA	NA	NA	Chr08|21150791-21188201	NA	NA	NA	NA	NA	NA	NA	NA	NA	NA	NA	NA	NA	NA	NA	NA	NA	NA	NA	NA	NA	NA	NA	NA	NA	NA	NA	NA	NA	NA
Chr08	20154358	20155032	INV0801180	674	NA	NA	Chr08|20269019-20269692	Chr08|20908748-20909421	Chr08|21384171-21384844	Chr08|21063977-21064650	Chr08|21517743-21518416	NA	Chr08|21656312-21656985	Chr08|21764556-21765229	NA	Chr08|20863695-20864368	Chr08|21269542-21270215	Chr08|22399677-22400350	Chr08|21299665-21300338	Chr08|21286517-21287190	Chr08|21654234-21654907	Chr08|21456710-21457383	Chr08|22017337-22018004	Chr08|21268209-21268882	Chr08|21211635-21212308	Chr08|21247225-21247898	Chr08|20861825-20862498	Chr08|20890084-20890757	Chr08|22448952-22449625	Chr08|20938477-20939150	NA	Chr08|20783478-20784151	NA	Chr08|20432996-20433669	Chr08|21022712-21023385	Chr08|20928707-20929380	NA	NA	Chr08|20533106-20533779	NA	NA	Chr08|22085363-22086036	Chr08|21713800-21714473	Chr08|21838680-21839353	Chr08|21811713-21812386	Chr08|21351698-21352371	Chr08|21194448-21195121	Chr08|20767466-20768139	NA
Chr08	20661961	20662224	INV0801190	263	Chr08|21917629-21917906	NA	NA	NA	NA	NA	NA	NA	NA	NA	NA	NA	NA	NA	NA	NA	NA	NA	NA	NA	NA	NA	NA	NA	NA	NA	NA	NA	NA	NA	NA	NA	NA	NA	NA	NA	NA	NA	NA	NA	NA	NA	NA	NA	NA
Chr08	20921373	20921484	INV0801200	111	NA	NA	NA	Chr08|21620161-21620272	Chr08|22115006-22115117	Chr08|21792477-21792588	NA	NA	NA	NA	NA	NA	Chr08|21969303-21969414	NA	NA	NA	Chr08|22336274-22336385	Chr08|22151808-22151919	Chr08|22699453-22699564	NA	Chr08|21918873-21918984	Chr08|22017509-22017620	NA	NA	NA	NA	NA	NA	NA	NA	Chr08|21734076-21734187	NA	NA	NA	Chr08|21248068-21248179	NA	NA	Chr08|22846689-22846800	Chr08|22425099-22425210	Chr08|22601595-22601706	NA	Chr08|22063205-22063316	Chr08|21884090-21884201	NA	Chr08|23354309-23354420
Chr08	21205944	21206163	INV0801210	219	Chr08|22522387-22522606	NA	NA	NA	NA	NA	NA	NA	NA	NA	NA	NA	NA	NA	NA	NA	NA	NA	NA	NA	NA	NA	NA	NA	NA	NA	NA	NA	NA	NA	NA	NA	NA	NA	NA	NA	NA	NA	NA	NA	NA	NA	NA	NA	NA
Chr08	21783638	21785146	INV0801220	1508	NA	NA	Chr08|21891083-21892591	Chr08|22524228-22525736	Chr08|22960891-22962399	NA	NA	NA	NA	NA	NA	NA	NA	NA	NA	NA	NA	NA	NA	NA	NA	NA	NA	NA	Chr08|24052656-24054165	NA	NA	NA	NA	NA	NA	NA	NA	NA	NA	NA	NA	Chr08|23704191-23705699	Chr08|23328831-23330339	Chr08|23532251-23533757	NA	Chr08|22971924-22973432	NA	NA	NA
Chr08	21905501	21908464	INV0801230	2963	NA	NA	Chr08|22008595-22011562	Chr08|22641746-22644713	Chr08|23078370-23081337	NA	NA	NA	NA	NA	NA	NA	NA	NA	NA	NA	NA	NA	NA	NA	NA	NA	NA	NA	Chr08|24170080-24173047	NA	NA	NA	NA	NA	Chr08|22696861-22699825	NA	NA	NA	NA	NA	NA	Chr08|23821540-23824503	Chr08|23446261-23449228	Chr08|23649694-23652661	NA	Chr08|23089309-23092276	NA	NA	NA
Chr08	23036281	23053891	INV0801240	17610	NA	NA	NA	NA	NA	NA	NA	NA	NA	NA	NA	NA	NA	NA	NA	NA	NA	NA	NA	NA	NA	NA	NA	NA	NA	NA	NA	NA	NA	NA	Chr08|23851489-23869100	NA	NA	NA	NA	NA	NA	NA	NA	NA	NA	NA	NA	NA	NA
Chr08	23189012	23203831	INV0801250	14819	Chr08|25197282-25216518	NA	NA	NA	NA	NA	NA	NA	NA	NA	NA	NA	NA	NA	NA	NA	NA	NA	NA	NA	NA	NA	NA	NA	NA	NA	NA	NA	NA	NA	NA	NA	NA	NA	NA	NA	NA	NA	NA	NA	NA	NA	NA	NA	NA
Chr08	24529625	24529825	INV0801260	200	Chr08|26939573-26939773	NA	NA	NA	NA	NA	NA	NA	NA	NA	NA	NA	NA	NA	NA	NA	NA	NA	NA	NA	NA	NA	NA	NA	NA	NA	NA	NA	NA	NA	NA	NA	NA	NA	NA	NA	NA	NA	NA	NA	NA	NA	NA	NA	NA
Chr08	24622394	24879011	INV0801270	256617	NA	NA	NA	NA	NA	NA	NA	NA	NA	NA	NA	NA	NA	NA	NA	NA	NA	NA	NA	NA	NA	NA	NA	NA	NA	NA	NA	NA	NA	NA	NA	NA	NA	NA	NA	NA	NA	NA	NA	NA	NA	NA	NA	NA	NA
Chr08	24808480	24809221	INV0801280	741	NA	NA	NA	NA	NA	NA	NA	NA	NA	NA	NA	NA	NA	NA	NA	NA	NA	NA	NA	NA	NA	NA	NA	NA	NA	NA	NA	NA	NA	NA	NA	NA	NA	NA	NA	Chr08|24898602-24899344	NA	NA	NA	NA	NA	NA	NA	NA	NA
Chr08	24879160	24880341	INV0801290	1181	NA	NA	NA	NA	NA	NA	Chr08|26333446-26334627	NA	NA	NA	Chr08|25712209-25713390	Chr08|25611058-25612239	Chr08|26087402-26088584	NA	NA	Chr08|25956801-25957982	Chr08|26422530-26423711	Chr08|26206208-26207386	Chr08|26819094-26820276	NA	NA	NA	NA	NA	NA	NA	NA	NA	NA	NA	NA	NA	NA	NA	NA	NA	NA	NA	NA	NA	Chr08|26645926-26647108	NA	Chr08|26027677-26028858	Chr08|25550812-25551992	Chr08|27440948-27442130
Chr08	24935525	24936632	INV0801300	1106	Chr08|27457991-27459108	NA	NA	NA	NA	NA	NA	NA	NA	NA	NA	NA	NA	NA	NA	NA	NA	NA	NA	NA	NA	NA	NA	NA	NA	NA	NA	NA	NA	NA	NA	NA	NA	NA	NA	NA	NA	NA	NA	NA	NA	NA	NA	NA	NA
Chr08	24972346	24972678	INV0801310	332	Chr08|27696464-27696795	NA	NA	NA	NA	NA	NA	NA	NA	NA	NA	NA	NA	NA	NA	NA	NA	NA	NA	NA	NA	NA	NA	NA	NA	NA	NA	NA	NA	NA	NA	NA	NA	NA	NA	NA	NA	NA	NA	NA	NA	NA	NA	NA	NA
Chr08	24976334	24994636	INV0801320	18302	Chr08|27711276-27728793	NA	NA	NA	NA	NA	NA	NA	NA	NA	NA	NA	NA	NA	NA	NA	NA	NA	NA	NA	NA	NA	NA	NA	NA	NA	NA	NA	NA	NA	NA	NA	NA	NA	NA	NA	NA	NA	NA	NA	NA	NA	NA	NA	NA
Chr08	27327073	27327752	INV0801330	679	Chr08|30144030-30144706	NA	NA	NA	NA	NA	NA	NA	NA	NA	NA	NA	NA	NA	NA	NA	NA	NA	NA	NA	NA	NA	NA	NA	NA	NA	NA	NA	NA	NA	NA	NA	NA	NA	NA	NA	NA	NA	NA	NA	NA	NA	NA	NA	NA
Chr08	27796266	27796591	INV0801340	325	NA	NA	NA	NA	NA	NA	NA	NA	NA	NA	NA	NA	NA	NA	NA	NA	NA	Chr08|29177395-29177720	NA	NA	NA	NA	NA	NA	NA	NA	NA	NA	NA	NA	NA	NA	NA	NA	NA	NA	NA	NA	NA	NA	NA	NA	NA	Chr08|28478914-28479239	NA
Chr08	28108488	28108641	INV0801350	153	NA	Chr08|30859776-30859926	NA	NA	NA	NA	Chr08|29443226-29443380	Chr08|29930438-29930593	Chr08|29664503-29664657	Chr08|29768122-29768277	Chr08|28817329-28817484	Chr08|28821608-28821763	Chr08|29252892-29253046	Chr08|30353635-30353789	Chr08|29264019-29264173	Chr08|29097759-29097913	Chr08|29592074-29592228	NA	Chr08|30000283-30000437	NA	NA	NA	NA	NA	NA	NA	NA	NA	NA	NA	NA	NA	NA	NA	NA	NA	NA	NA	NA	NA	Chr08|29808675-29808829	Chr08|29218491-29218646	NA	NA	NA
Chr08	28425911	28441561	INV0801360	15650	NA	Chr08|31224055-31255955	NA	NA	NA	NA	NA	NA	NA	NA	NA	NA	NA	NA	NA	NA	NA	NA	NA	NA	NA	NA	NA	NA	NA	NA	NA	NA	NA	NA	NA	NA	NA	NA	NA	NA	NA	NA	NA	NA	NA	NA	NA	NA	NA
Chr08	28428658	28430007	INV0801370	1349	NA	NA	NA	NA	NA	NA	NA	NA	NA	NA	NA	NA	NA	NA	NA	NA	NA	Chr08|29783280-29784626	NA	NA	NA	NA	NA	NA	NA	NA	NA	NA	NA	NA	NA	NA	NA	NA	NA	NA	NA	NA	NA	NA	NA	NA	NA	NA	NA
Chr09	38202	102990	INV0900010	64788	NA	NA	NA	NA	NA	NA	NA	NA	NA	NA	NA	NA	NA	NA	NA	NA	NA	NA	NA	NA	NA	NA	NA	NA	NA	NA	NA	NA	NA	NA	NA	NA	NA	NA	NA	NA	NA	NA	NA	NA	NA	NA	NA	NA	NA
Chr09	258326	260275	INV0900020	1949	Chr09|492312-494264	NA	NA	NA	NA	NA	NA	NA	NA	NA	NA	NA	NA	NA	NA	NA	NA	NA	NA	NA	NA	NA	NA	NA	NA	NA	NA	NA	NA	NA	NA	NA	NA	NA	NA	NA	NA	NA	NA	NA	NA	NA	NA	NA	NA
Chr09	309450	313218	INV0900030	3768	NA	NA	NA	NA	NA	NA	Chr09|330559-334337	Chr09|316160-319904	Chr09|240575-244353	NA	Chr09|321171-324915	Chr09|365656-369400	Chr09|297991-301735	Chr09|279236-282980	Chr09|272711-276489	Chr09|269708-273453	Chr09|303028-306773	Chr09|285702-289447	Chr09|244145-247890	NA	NA	NA	NA	NA	NA	NA	NA	NA	NA	NA	Chr09|181080-184873	NA	NA	NA	NA	NA	NA	NA	NA	NA	Chr09|3649548-3653326	Chr09|99816-103594	Chr09|449048-452792	Chr09|175541-179286	Chr09|167429-171173
Chr09	1434103	1434505	INV0900040	402	NA	NA	NA	Chr09|1550355-1550757	Chr09|1740672-1741074	NA	NA	NA	NA	NA	NA	NA	NA	NA	NA	NA	NA	NA	NA	Chr09|1781171-1781573	Chr09|1570676-1571078	NA	Chr09|1576213-1576615	Chr09|1698658-1699060	Chr09|1552705-1553107	Chr09|1673450-1673852	NA	NA	NA	NA	NA	NA	NA	NA	NA	NA	NA	Chr09|1576448-1576849	NA	Chr09|1551314-1551716	NA	NA	NA	NA	NA
Chr09	1506007	2123175	INV0900050	617168	NA	Chr09|1740555-2356374	NA	NA	NA	NA	NA	NA	NA	NA	NA	NA	NA	NA	NA	NA	NA	NA	NA	NA	NA	NA	NA	NA	NA	NA	NA	NA	NA	NA	NA	NA	NA	NA	NA	NA	NA	NA	NA	NA	NA	NA	NA	NA	NA
Chr09	1696538	1698357	INV0900060	1819	NA	NA	Chr09|1861955-1863774	NA	NA	NA	NA	NA	NA	Chr09|1827397-1829216	NA	NA	NA	NA	NA	NA	NA	NA	NA	NA	NA	NA	NA	NA	NA	NA	NA	NA	NA	NA	Chr09|1391560-1393379	NA	NA	Chr09|1774611-1776431	NA	Chr09|1774682-1776503	NA	NA	Chr09|1776040-1777857	NA	NA	NA	NA	NA	NA
Chr09	2306164	2307413	INV0900070	1249	Chr09|3794969-3795898	NA	NA	NA	NA	NA	NA	NA	NA	NA	NA	NA	NA	NA	NA	NA	NA	NA	NA	NA	NA	NA	NA	NA	NA	NA	NA	NA	NA	NA	NA	NA	NA	NA	NA	NA	NA	NA	NA	NA	NA	NA	NA	NA	NA
Chr09	2402471	2402881	INV0900080	410	NA	NA	NA	NA	NA	NA	Chr09|2609819-2610229	Chr09|2608914-2609324	Chr09|2593101-2593511	NA	Chr09|2613326-2613737	Chr09|2653226-2653636	Chr09|2549344-2549754	Chr09|2590946-2591357	Chr09|2650983-2651393	Chr09|2348179-2348589	Chr09|2375886-2376296	Chr09|2356165-2356575	Chr09|2315875-2316285	NA	NA	NA	NA	NA	NA	NA	NA	NA	NA	NA	NA	NA	NA	NA	NA	NA	NA	NA	NA	NA	Chr09|5915987-5916397	Chr09|2366946-2367356	Chr09|2478386-2478796	Chr09|2460497-2460907	Chr09|2400973-2401383
Chr09	2889811	3054055	INV0900090	164244	NA	Chr09|3393052-3544050	NA	NA	NA	NA	NA	NA	NA	NA	NA	NA	NA	NA	NA	NA	NA	NA	NA	NA	NA	NA	NA	NA	NA	NA	NA	NA	NA	NA	NA	NA	NA	NA	NA	NA	NA	NA	NA	NA	NA	NA	NA	NA	NA
Chr09	3056902	3357886	INV0900100	300984	Chr09|5489260-5924942	NA	NA	NA	NA	NA	NA	NA	NA	NA	NA	NA	NA	NA	NA	NA	NA	NA	NA	NA	NA	NA	NA	NA	NA	NA	NA	NA	NA	NA	NA	NA	NA	NA	NA	NA	NA	NA	NA	NA	NA	NA	NA	NA	NA
Chr09	3174890	3178198	INV0900110	3309	NA	NA	NA	NA	NA	Chr09|3895807-3899150	NA	NA	NA	NA	NA	NA	NA	NA	NA	NA	Chr09|3402680-3405982	NA	NA	NA	NA	NA	NA	NA	NA	NA	NA	NA	NA	NA	NA	NA	NA	NA	NA	NA	NA	NA	NA	NA	NA	NA	NA	NA	NA
Chr09	3210899	3211658	INV0900120	759	NA	NA	NA	NA	NA	NA	Chr09|3719673-3720433	Chr09|3722278-3723038	Chr09|3673509-3674269	NA	Chr09|3725207-3725967	Chr09|3765595-3766355	Chr09|3659201-3659961	Chr09|3703791-3704551	Chr09|3781323-3782083	Chr09|3417031-3417781	Chr09|3439187-3439937	Chr09|3424841-3425591	Chr09|3080438-3081188	NA	NA	NA	NA	NA	NA	NA	NA	NA	NA	NA	NA	NA	NA	NA	NA	NA	NA	NA	NA	NA	Chr09|7027286-7028046	Chr09|3196101-3196861	Chr09|3538127-3538877	Chr09|3851169-3851929	Chr09|3514265-3515025
Chr09	3309777	3310611	INV0900130	834	NA	NA	NA	NA	NA	NA	Chr09|3789839-3790673	Chr09|3792444-3793278	Chr09|3743713-3744547	NA	Chr09|3795362-3796196	Chr09|3835754-3836588	Chr09|3746835-3747669	Chr09|3773911-3774745	Chr09|3851361-3852195	Chr09|3483981-3484816	Chr09|3506040-3506875	Chr09|3491640-3492476	Chr09|3147298-3148133	NA	NA	NA	NA	NA	NA	NA	NA	NA	NA	NA	NA	NA	NA	NA	NA	NA	NA	NA	NA	NA	Chr09|7097538-7098372	Chr09|3267396-3268230	Chr09|3604957-3605792	Chr09|3921310-3922144	Chr09|3584437-3585271
Chr09	3505719	3506084	INV0900140	365	NA	NA	NA	NA	NA	NA	Chr09|4036273-4036639	Chr09|4038892-4039258	Chr09|3981182-3981548	NA	Chr09|4041568-4041934	Chr09|4082043-4082409	Chr09|3993263-3993629	Chr09|4020166-4020532	Chr09|4089028-4089394	Chr09|3713809-3714175	Chr09|3736011-3736377	Chr09|3721169-3721535	Chr09|3377316-3377682	NA	NA	NA	NA	NA	NA	NA	NA	NA	NA	NA	NA	NA	NA	NA	NA	NA	NA	NA	NA	NA	Chr09|7343809-7344175	Chr09|3530990-3531356	Chr09|3834571-3834937	Chr09|4167456-4167822	Chr09|3830526-3830892
Chr09	3732443	4198354	INV0900150	465911	Chr09|6843869-7512344	NA	NA	NA	NA	NA	NA	NA	NA	NA	NA	NA	NA	NA	NA	NA	NA	NA	NA	NA	NA	NA	NA	NA	NA	NA	NA	NA	NA	NA	NA	NA	NA	NA	NA	NA	NA	NA	NA	NA	NA	NA	NA	NA	NA
Chr09	3894745	3897984	INV0900160	3239	NA	NA	NA	NA	NA	NA	NA	NA	NA	NA	NA	NA	NA	NA	NA	NA	NA	NA	NA	NA	NA	NA	NA	NA	NA	NA	NA	NA	NA	NA	NA	NA	NA	NA	NA	NA	NA	NA	NA	NA	NA	NA	NA	NA	NA
Chr09	3894745	3928460	INV0900170	33715	NA	Chr09|4816410-4861957	NA	NA	NA	NA	NA	NA	NA	NA	NA	NA	NA	NA	NA	NA	NA	NA	NA	NA	NA	NA	NA	NA	NA	NA	NA	NA	NA	NA	NA	NA	NA	NA	NA	NA	NA	NA	NA	NA	NA	NA	NA	NA	NA
Chr09	3894745	3941525	INV0900180	46780	NA	NA	NA	NA	NA	Chr09|4845503-4891528	Chr09|4566434-4598659	Chr09|4569056-4601281	Chr09|4541732-4582554	NA	Chr09|4571560-4603787	Chr09|4612150-4644375	Chr09|4545131-4585825	Chr09|4551565-4592019	Chr09|4644913-4677140	Chr09|4151113-4186660	Chr09|4276606-4312154	Chr09|4254372-4289903	Chr09|3916729-3952269	NA	NA	Chr09|4356529-4402495	NA	NA	NA	NA	NA	NA	NA	NA	NA	NA	NA	NA	NA	NA	NA	NA	NA	NA	NA	Chr09|4071251-4103482	Chr09|4360871-4396407	Chr09|4697257-4729478	Chr09|4360121-4392315
Chr09	4682171	4811846	INV0900190	129675	NA	NA	NA	NA	NA	NA	NA	NA	NA	NA	NA	NA	NA	NA	NA	NA	NA	NA	NA	NA	NA	NA	NA	NA	NA	NA	NA	NA	NA	NA	Chr09|4125353-4227255	NA	NA	NA	NA	NA	NA	NA	NA	NA	NA	NA	NA	NA	NA
Chr09	4930786	4948714	INV0900200	17928	NA	Chr09|6089834-6103969	NA	NA	NA	NA	NA	NA	NA	NA	NA	NA	NA	NA	NA	NA	NA	NA	NA	NA	NA	NA	NA	NA	NA	NA	NA	NA	NA	NA	NA	NA	NA	NA	NA	NA	NA	NA	NA	NA	NA	NA	NA	NA	NA
Chr09	4933819	4948714	INV0900210	14895	NA	NA	NA	Chr09|5408443-5429411	Chr09|5544386-5556469	NA	NA	NA	NA	NA	NA	NA	NA	NA	NA	NA	NA	NA	NA	NA	NA	NA	Chr09|5915012-5927095	NA	Chr09|5306725-5327693	NA	NA	NA	NA	NA	NA	NA	NA	NA	NA	NA	NA	Chr09|5346145-5367113	Chr09|5316147-5337115	Chr09|5272593-5293561	NA	NA	NA	NA	NA
Chr09	4933819	4964074	INV0900220	30255	NA	NA	NA	NA	NA	Chr09|5783614-5810661	NA	NA	NA	NA	NA	NA	NA	NA	NA	Chr09|5454941-5471502	NA	NA	NA	NA	NA	NA	NA	NA	NA	NA	NA	NA	NA	NA	NA	NA	NA	NA	NA	NA	NA	NA	NA	NA	NA	NA	NA	NA	NA
Chr09	4940165	4940765	INV0900230	600	Chr09|8978544-8979148	NA	NA	NA	NA	NA	NA	NA	NA	NA	NA	NA	NA	NA	NA	NA	NA	NA	NA	NA	NA	NA	NA	NA	NA	NA	NA	NA	NA	NA	NA	NA	NA	NA	NA	NA	NA	NA	NA	NA	NA	NA	NA	NA	NA
Chr09	5173729	5176965	INV0900240	3236	NA	NA	NA	NA	NA	NA	NA	NA	NA	NA	NA	NA	NA	NA	Chr09|5873432-5876670	Chr09|5695168-5698406	NA	NA	NA	NA	NA	NA	NA	NA	NA	NA	NA	NA	NA	NA	NA	NA	NA	NA	NA	NA	NA	NA	NA	NA	NA	NA	NA	NA	NA
Chr09	5366481	5370109	INV0900250	3628	NA	NA	NA	NA	NA	Chr09|6270855-6274499	NA	NA	NA	NA	NA	NA	NA	NA	NA	NA	NA	NA	NA	NA	NA	Chr09|5916735-5920379	NA	NA	NA	NA	NA	NA	NA	NA	NA	NA	NA	NA	NA	NA	NA	NA	NA	NA	NA	NA	NA	NA	NA
Chr09	5895235	5895398	INV0900260	163	NA	NA	NA	NA	NA	Chr09|6868435-6868598	NA	NA	NA	NA	NA	NA	NA	NA	NA	NA	NA	Chr09|6303164-6303327	NA	Chr09|6409152-6409315	Chr09|6293249-6293412	NA	NA	NA	NA	NA	NA	NA	NA	NA	NA	NA	NA	NA	NA	NA	NA	NA	NA	NA	NA	NA	NA	NA	NA
Chr09	5959289	5960025	INV0900270	736	Chr09|10231405-10232155	NA	NA	NA	NA	NA	NA	NA	NA	NA	NA	NA	NA	NA	NA	NA	NA	NA	NA	NA	NA	NA	NA	NA	NA	NA	NA	NA	NA	NA	NA	NA	NA	NA	NA	NA	NA	NA	NA	NA	NA	NA	NA	NA	NA
Chr09	5969688	5988664	INV0900280	18976	NA	NA	NA	NA	NA	NA	Chr09|6624476-6644070	NA	NA	Chr09|5878826-5898422	Chr09|6628776-6648380	Chr09|6669532-6689129	Chr09|6853809-6873405	Chr09|6820505-6840099	NA	Chr09|6584499-6604087	NA	NA	NA	NA	NA	NA	NA	NA	NA	NA	NA	NA	NA	NA	NA	NA	NA	NA	NA	NA	NA	NA	NA	NA	Chr09|10348679-10368275	NA	NA	NA	Chr09|6412988-6432588
Chr09	6255721	6256189	INV0900290	468	Chr09|10655381-10655844	NA	NA	NA	NA	NA	NA	NA	NA	NA	NA	NA	NA	NA	NA	NA	NA	NA	NA	NA	NA	NA	NA	NA	NA	NA	NA	NA	NA	NA	NA	NA	NA	NA	NA	NA	NA	NA	NA	NA	NA	NA	NA	NA	NA
Chr09	6372908	6374249	INV0900300	1341	NA	Chr09|7615487-7616826	NA	NA	NA	NA	NA	NA	NA	NA	NA	NA	NA	NA	NA	NA	NA	NA	NA	NA	NA	NA	NA	NA	NA	NA	NA	NA	NA	NA	NA	NA	NA	NA	NA	NA	NA	NA	NA	NA	NA	NA	NA	NA	NA
Chr09	6740177	6786800	INV0900310	46623	NA	NA	NA	NA	NA	NA	NA	NA	NA	NA	NA	NA	NA	NA	NA	NA	NA	NA	NA	NA	NA	NA	Chr09|7762399-7826455	NA	NA	NA	NA	NA	NA	NA	NA	NA	NA	NA	NA	NA	NA	NA	NA	NA	NA	NA	NA	NA	NA
Chr09	7088230	7091460	INV0900320	3230	NA	NA	NA	NA	NA	NA	Chr09|7795585-7798814	NA	NA	NA	NA	NA	NA	NA	NA	NA	NA	NA	NA	NA	NA	NA	NA	NA	NA	NA	NA	NA	NA	NA	NA	NA	NA	NA	NA	NA	NA	NA	NA	NA	NA	NA	NA	NA	NA
Chr09	7088236	7091462	INV0900330	3224	NA	NA	NA	NA	NA	NA	NA	Chr09|7970539-7973760	Chr09|8237108-8240331	NA	NA	Chr09|7840457-7843682	NA	Chr09|8003534-8006757	NA	NA	NA	NA	NA	NA	NA	NA	NA	NA	NA	NA	NA	NA	NA	NA	NA	NA	NA	NA	NA	NA	NA	NA	NA	NA	Chr09|11520886-11524109	Chr09|7535796-7539019	NA	NA	NA
Chr09	7118486	7122036	INV0900340	3550	NA	NA	NA	NA	NA	NA	NA	NA	NA	NA	NA	NA	NA	NA	NA	NA	NA	Chr09|7140725-7144277	NA	NA	NA	NA	NA	NA	NA	NA	NA	NA	NA	NA	NA	NA	NA	NA	NA	NA	NA	NA	NA	NA	NA	NA	NA	NA	Chr09|7633268-7636820
Chr09	7261374	7263142	INV0900350	1768	NA	NA	NA	NA	NA	NA	NA	NA	NA	NA	NA	NA	NA	NA	NA	NA	NA	NA	NA	NA	NA	NA	NA	NA	NA	NA	NA	NA	NA	NA	NA	NA	NA	NA	NA	NA	NA	NA	NA	NA	NA	NA	Chr09|8090534-8092311	NA	NA
Chr09	7308907	7309145	INV0900360	238	NA	NA	Chr09|7654205-7654443	NA	NA	NA	NA	NA	NA	NA	NA	NA	NA	NA	NA	NA	NA	NA	NA	NA	NA	NA	Chr09|8654170-8654408	Chr09|7889634-7889872	Chr09|8044763-8045001	Chr09|7887511-7887749	NA	NA	NA	NA	NA	NA	NA	NA	NA	NA	NA	NA	NA	NA	NA	NA	NA	NA	NA
Chr09	7469417	7498657	INV0900370	29240	NA	NA	NA	NA	NA	NA	NA	NA	NA	NA	NA	NA	NA	NA	NA	NA	NA	NA	NA	NA	NA	NA	NA	NA	NA	NA	NA	NA	NA	NA	NA	NA	NA	NA	NA	NA	NA	NA	NA	NA	Chr09|11860851-11890546	NA	NA	NA	NA
Chr09	7470263	7498657	INV0900380	28394	NA	NA	NA	NA	NA	NA	NA	NA	NA	NA	NA	NA	NA	NA	NA	NA	NA	NA	NA	NA	NA	NA	NA	NA	NA	NA	NA	NA	NA	NA	NA	NA	NA	NA	NA	NA	NA	NA	NA	NA	NA	NA	NA	NA	NA
Chr09	7585213	7701250	INV0900390	116037	NA	NA	NA	NA	NA	NA	NA	NA	NA	NA	NA	NA	NA	NA	NA	NA	NA	NA	NA	NA	NA	NA	NA	NA	NA	NA	NA	NA	NA	NA	NA	NA	NA	NA	NA	NA	NA	NA	NA	NA	Chr09|11896890-12060834	NA	NA	NA	NA
Chr09	7714879	7716617	INV0900400	1738	NA	NA	NA	NA	NA	NA	NA	Chr09|8737185-8738923	NA	NA	NA	NA	NA	NA	NA	NA	NA	NA	NA	NA	NA	NA	NA	NA	NA	NA	NA	NA	NA	NA	NA	NA	NA	NA	NA	NA	NA	NA	NA	NA	NA	NA	NA	NA	NA
Chr09	8107349	8107523	INV0900410	174	Chr09|13530835-13531006	NA	NA	NA	NA	NA	NA	NA	NA	NA	NA	NA	NA	NA	NA	NA	NA	NA	NA	NA	NA	NA	NA	NA	NA	NA	NA	NA	NA	NA	NA	NA	NA	NA	NA	NA	NA	NA	NA	NA	NA	NA	NA	NA	NA
Chr09	8112698	8112894	INV0900420	196	NA	NA	Chr09|8588788-8588984	Chr09|8672575-8672771	Chr09|8768165-8768361	NA	NA	NA	NA	NA	NA	NA	NA	NA	NA	NA	NA	NA	NA	NA	NA	NA	Chr09|9538596-9538792	Chr09|8878313-8878509	Chr09|8981861-8982057	Chr09|8821971-8822167	Chr09|8065028-8065224	NA	NA	NA	Chr09|7624386-7624582	NA	NA	NA	NA	NA	NA	Chr09|8754754-8754950	Chr09|8528870-8529066	Chr09|8473835-8474031	NA	NA	NA	NA	NA
Chr09	8875967	8876263	INV0900430	296	NA	NA	Chr09|8952581-8952877	NA	NA	NA	NA	NA	NA	NA	NA	NA	NA	NA	NA	Chr09|9416461-9416757	Chr09|9099977-9100273	Chr09|8591378-8591674	Chr09|8520761-8521057	Chr09|8960804-8961100	Chr09|8842600-8842896	NA	Chr09|9897725-9898021	NA	NA	NA	NA	NA	NA	NA	NA	NA	NA	NA	NA	NA	NA	NA	NA	NA	NA	NA	NA	Chr09|9516339-9516635	NA
Chr09	8902512	8902963	INV0900440	451	NA	NA	NA	NA	NA	NA	NA	NA	NA	NA	NA	NA	NA	NA	NA	NA	NA	NA	NA	NA	NA	NA	NA	NA	Chr09|9369132-9369584	NA	NA	NA	NA	NA	NA	NA	Chr09|8883284-8883735	NA	Chr09|9063064-9063515	NA	NA	NA	Chr09|8915722-8916173	NA	NA	NA	NA	NA	NA
Chr09	9361621	9374967	INV0900450	13346	Chr09|14304302-14319416	NA	NA	NA	NA	NA	NA	NA	NA	NA	NA	NA	NA	NA	NA	NA	NA	NA	NA	NA	NA	NA	NA	NA	NA	NA	NA	NA	NA	NA	NA	NA	NA	NA	NA	NA	NA	NA	NA	NA	NA	NA	NA	NA	NA
Chr09	9517386	9551792	INV0900460	34406	NA	NA	NA	NA	NA	NA	NA	NA	NA	NA	NA	NA	NA	NA	NA	NA	NA	NA	NA	Chr09|9605010-9643488	Chr09|9486689-9525130	Chr09|10296749-10343404	NA	NA	NA	NA	NA	NA	NA	NA	NA	NA	NA	NA	NA	NA	NA	NA	NA	NA	NA	NA	NA	NA	NA
Chr09	10061830	10062133	INV0900470	303	NA	NA	NA	NA	Chr09|10393637-10393941	NA	Chr09|10975140-10975444	Chr09|11336915-11337219	Chr09|11422055-11422350	Chr09|9501628-9501923	Chr09|10695936-10696240	Chr09|10487940-10488235	Chr09|10644418-10644713	NA	Chr09|10624674-10624969	Chr09|10770678-10770982	Chr09|10358048-10358353	Chr09|9849737-9850041	Chr09|9841216-9841520	Chr09|10200936-10201240	Chr09|10082109-10082413	NA	NA	NA	Chr09|10654166-10654470	NA	NA	NA	NA	NA	NA	NA	NA	NA	NA	NA	NA	NA	NA	NA	Chr09|14318679-14318974	Chr09|10717865-10718160	Chr09|9923203-9923498	Chr09|10664634-10664929	Chr09|10150008-10150303
Chr09	10061915	10062133	INV0900480	218	NA	Chr09|11656998-11657220	NA	NA	NA	NA	NA	NA	NA	NA	NA	NA	NA	NA	NA	NA	NA	NA	NA	NA	NA	NA	NA	NA	NA	NA	NA	NA	NA	NA	NA	NA	NA	NA	NA	NA	NA	NA	NA	NA	NA	NA	NA	NA	NA
Chr09	10153484	10157554	INV0900490	4070	Chr09|15529330-15535012	NA	NA	NA	NA	NA	NA	NA	NA	NA	NA	NA	NA	NA	NA	NA	NA	NA	NA	NA	NA	NA	NA	NA	NA	NA	NA	NA	NA	NA	NA	NA	NA	NA	NA	NA	NA	NA	NA	NA	NA	NA	NA	NA	NA
Chr09	10222079	10249464	INV0900500	27385	NA	NA	NA	NA	NA	NA	NA	NA	NA	NA	NA	NA	NA	NA	NA	NA	NA	NA	NA	NA	NA	NA	NA	NA	NA	NA	NA	NA	NA	NA	NA	NA	NA	NA	NA	NA	NA	NA	NA	NA	NA	NA	NA	NA	NA
Chr09	10223647	10249464	INV0900510	25817	NA	NA	NA	NA	NA	NA	NA	NA	NA	NA	NA	NA	NA	NA	NA	NA	NA	NA	NA	NA	NA	NA	NA	NA	NA	NA	NA	NA	NA	NA	NA	NA	NA	NA	NA	NA	NA	NA	NA	NA	NA	NA	NA	NA	NA
Chr09	10236119	10249464	INV0900520	13345	NA	NA	NA	NA	NA	NA	NA	NA	NA	Chr09|9656247-9675379	NA	NA	NA	NA	NA	NA	NA	NA	NA	NA	NA	NA	NA	NA	NA	NA	NA	NA	NA	NA	NA	NA	NA	NA	NA	NA	NA	NA	NA	NA	NA	NA	NA	NA	NA
Chr09	10363876	10364951	INV0900530	1075	NA	NA	NA	NA	NA	NA	NA	NA	NA	NA	NA	Chr09|10708195-10709230	NA	NA	NA	NA	NA	NA	NA	NA	NA	NA	NA	NA	NA	NA	NA	NA	NA	NA	NA	NA	NA	NA	NA	NA	NA	NA	NA	NA	NA	NA	NA	NA	NA
Chr09	10408110	10409857	INV0900540	1747	NA	Chr09|11979114-11979752	NA	NA	NA	NA	NA	NA	NA	NA	NA	NA	NA	NA	NA	NA	NA	NA	NA	NA	NA	NA	NA	NA	NA	NA	NA	NA	NA	NA	NA	NA	NA	NA	NA	NA	NA	NA	NA	NA	NA	NA	NA	NA	NA
Chr09	10993926	10994060	INV0900550	134	NA	NA	NA	NA	NA	NA	NA	NA	Chr09|12184007-12184141	NA	NA	Chr09|11548234-11548368	NA	NA	NA	NA	NA	NA	NA	NA	NA	NA	NA	NA	NA	NA	NA	NA	NA	NA	NA	NA	NA	NA	NA	NA	NA	NA	NA	NA	NA	Chr09|11479674-11479808	Chr09|10700532-10700666	Chr09|11459649-11459783	NA
Chr09	11349786	11350076	INV0900560	290	Chr09|16139428-16139722	NA	NA	NA	NA	NA	NA	NA	NA	NA	NA	NA	NA	NA	NA	NA	NA	NA	NA	NA	NA	NA	NA	NA	NA	NA	NA	NA	NA	NA	NA	NA	NA	NA	NA	NA	NA	NA	NA	NA	NA	NA	NA	NA	NA
Chr09	11358628	11359711	INV0900570	1083	NA	NA	NA	NA	NA	Chr09|12385183-12386272	Chr09|12313125-12314214	Chr09|12654348-12655437	NA	NA	Chr09|11883652-11884741	NA	NA	Chr09|11946382-11947471	NA	Chr09|12365825-12366914	Chr09|11763459-11764548	NA	NA	NA	NA	Chr09|12390136-12391225	NA	NA	NA	NA	NA	NA	NA	NA	NA	NA	NA	NA	NA	NA	NA	NA	NA	NA	NA	NA	NA	NA	NA
Chr09	11358792	11361145	INV0900580	2353	NA	NA	Chr09|11498309-11500491	NA	NA	NA	NA	NA	NA	Chr09|10809871-10812053	NA	NA	NA	NA	Chr09|11943618-11945800	NA	NA	NA	NA	Chr09|11825664-11827846	Chr09|11337576-11339758	NA	NA	NA	Chr09|11923968-11926149	NA	NA	NA	NA	NA	NA	NA	NA	NA	NA	NA	NA	NA	NA	NA	NA	NA	NA	NA	NA
Chr09	11358792	11371813	INV0900590	13021	NA	NA	NA	NA	NA	NA	NA	NA	Chr09|12497499-12509531	NA	NA	NA	Chr09|11820685-11832717	NA	NA	NA	NA	Chr09|10986173-10998237	NA	NA	NA	NA	NA	NA	NA	NA	NA	NA	NA	NA	NA	NA	NA	NA	NA	NA	NA	NA	NA	NA	Chr09|15752762-15764797	Chr09|11793053-11805085	Chr09|11014172-11026424	Chr09|11773301-11789537	NA
Chr09	11360222	11363257	INV0900600	3035	NA	NA	NA	NA	NA	Chr09|12409744-12412753	Chr09|12334827-12337835	Chr09|12678856-12681865	NA	NA	Chr09|11908155-11911164	NA	NA	Chr09|11970811-11973820	NA	Chr09|12390341-12393350	Chr09|11787969-11790978	NA	Chr09|11339196-11342205	NA	NA	Chr09|12414640-12417649	NA	NA	NA	NA	NA	NA	NA	NA	NA	NA	NA	NA	NA	NA	NA	NA	NA	NA	NA	NA	NA	NA	NA
Chr09	11360912	11361125	INV0900610	213	Chr09|16259882-16260095	NA	NA	NA	NA	NA	NA	NA	NA	NA	NA	NA	NA	NA	NA	NA	NA	NA	NA	NA	NA	NA	NA	NA	NA	NA	NA	NA	NA	NA	NA	NA	NA	NA	NA	NA	NA	NA	NA	NA	NA	NA	NA	NA	NA
Chr09	11460699	11461479	INV0900620	780	NA	NA	Chr09|11535300-11536086	NA	NA	NA	NA	NA	NA	Chr09|10845593-10846379	NA	NA	NA	NA	Chr09|11979339-11980125	NA	NA	NA	NA	Chr09|11862724-11863510	Chr09|11374636-11375422	NA	NA	NA	Chr09|11960960-11961746	NA	NA	NA	NA	NA	NA	NA	NA	NA	NA	NA	NA	NA	NA	NA	NA	NA	NA	NA	NA
Chr09	11673724	11676358	INV0900630	2634	NA	NA	NA	NA	NA	NA	NA	NA	NA	NA	NA	Chr09|12236368-12239107	NA	NA	NA	NA	NA	NA	NA	NA	NA	NA	NA	NA	NA	NA	NA	NA	NA	NA	NA	NA	NA	NA	NA	NA	NA	NA	NA	NA	NA	NA	NA	NA	NA
Chr09	12746185	12748923	INV0900640	2738	Chr09|17688532-17691277	NA	NA	NA	NA	NA	NA	NA	NA	NA	NA	NA	NA	NA	NA	NA	NA	NA	NA	NA	NA	NA	NA	NA	NA	NA	NA	NA	NA	NA	NA	NA	NA	NA	NA	NA	NA	NA	NA	NA	NA	NA	NA	NA	NA
Chr09	12761634	12761962	INV0900650	328	NA	NA	NA	NA	NA	NA	Chr09|13795808-13796137	Chr09|14061188-14061517	Chr09|13767731-13768060	Chr09|12207280-12207609	Chr09|13342462-13342791	Chr09|13429950-13430279	Chr09|13148360-13148689	Chr09|13357055-13357384	Chr09|13300375-13300704	Chr09|13784497-13784826	NA	NA	NA	NA	NA	NA	NA	NA	NA	NA	NA	NA	NA	NA	NA	NA	NA	NA	NA	NA	NA	NA	NA	NA	NA	Chr09|13130934-13131263	Chr09|12542580-12542909	Chr09|13300280-13300609	Chr09|12849981-12850310
Chr09	12852060	12852577	INV0900660	517	NA	NA	NA	NA	NA	NA	Chr09|13896702-13897235	Chr09|14161782-14162315	Chr09|13868613-13869146	Chr09|12307877-12308410	Chr09|13442973-13443506	Chr09|13530682-13531215	Chr09|13248979-13249512	Chr09|13457664-13458197	Chr09|13400971-13401504	Chr09|13885319-13885852	NA	NA	NA	NA	NA	NA	NA	NA	NA	NA	NA	NA	NA	NA	NA	NA	NA	NA	NA	NA	NA	NA	NA	NA	NA	Chr09|13231813-13232346	Chr09|12643306-12643839	Chr09|13401023-13401556	Chr09|12950734-12951266
Chr09	12852238	12852577	INV0900670	339	NA	NA	NA	NA	NA	NA	NA	NA	NA	NA	NA	NA	NA	NA	NA	NA	NA	NA	NA	NA	NA	NA	NA	NA	NA	NA	NA	NA	NA	NA	NA	NA	NA	NA	NA	NA	NA	NA	NA	NA	NA	NA	NA	NA	NA
Chr09	13009822	13017000	INV0900680	7178	Chr09|17983403-18004783	NA	NA	NA	NA	NA	NA	NA	NA	NA	NA	NA	NA	NA	NA	NA	NA	NA	NA	NA	NA	NA	NA	NA	NA	NA	NA	NA	NA	NA	NA	NA	NA	NA	NA	NA	NA	NA	NA	NA	NA	NA	NA	NA	NA
Chr09	13307815	13307985	INV0900690	170	NA	NA	NA	NA	NA	NA	Chr09|14392718-14392888	NA	NA	NA	NA	NA	NA	NA	NA	NA	NA	NA	NA	NA	NA	NA	NA	NA	NA	NA	NA	NA	NA	NA	NA	NA	NA	NA	NA	NA	NA	NA	NA	NA	NA	NA	NA	NA	NA
Chr09	13321633	13323726	INV0900700	2093	NA	NA	NA	NA	NA	NA	NA	NA	NA	NA	NA	NA	NA	NA	NA	NA	NA	NA	NA	NA	NA	NA	NA	NA	NA	NA	NA	NA	NA	NA	NA	NA	NA	NA	NA	NA	NA	NA	NA	NA	NA	NA	NA	NA	NA
Chr09	13564490	13564721	INV0900710	231	Chr09|18151034-18151265	NA	NA	NA	NA	NA	NA	NA	NA	NA	NA	NA	NA	NA	NA	NA	NA	NA	NA	NA	NA	NA	NA	NA	NA	NA	NA	NA	NA	NA	NA	NA	NA	NA	NA	NA	NA	NA	NA	NA	NA	NA	NA	NA	NA
Chr09	13585600	13587149	INV0900720	1549	Chr09|18202092-18203628	NA	NA	NA	NA	NA	NA	NA	NA	NA	NA	NA	NA	NA	NA	NA	NA	NA	NA	NA	NA	NA	NA	NA	NA	NA	NA	NA	NA	NA	NA	NA	NA	NA	NA	NA	NA	NA	NA	NA	NA	NA	NA	NA	NA
Chr09	13602973	13603334	INV0900730	361	NA	NA	NA	NA	NA	NA	NA	NA	NA	NA	NA	NA	NA	NA	NA	NA	NA	NA	NA	NA	NA	NA	NA	NA	NA	NA	NA	NA	NA	NA	NA	NA	NA	NA	NA	NA	NA	NA	NA	NA	NA	NA	NA	NA	Chr09|13729575-13729936
Chr09	13602973	13604478	INV0900740	1504	NA	NA	NA	NA	NA	NA	NA	NA	NA	NA	NA	NA	NA	NA	NA	NA	NA	NA	NA	NA	NA	NA	NA	NA	Chr09|14136482-14137967	NA	NA	NA	NA	NA	NA	NA	NA	NA	NA	NA	NA	NA	NA	NA	NA	Chr09|14010873-14012363	NA	NA	NA
Chr09	13602973	13605665	INV0900750	2692	NA	NA	NA	NA	NA	NA	NA	NA	NA	NA	NA	NA	NA	NA	NA	NA	NA	NA	NA	NA	NA	NA	NA	NA	NA	NA	NA	NA	NA	NA	NA	NA	NA	NA	NA	NA	NA	NA	NA	Chr09|13624211-13626884	NA	NA	NA	NA	NA
Chr09	13604107	13604480	INV0900760	373	NA	NA	NA	NA	NA	NA	NA	NA	NA	NA	NA	NA	NA	NA	NA	NA	NA	NA	NA	NA	NA	NA	NA	NA	NA	NA	NA	NA	NA	NA	NA	NA	NA	NA	NA	NA	NA	NA	NA	NA	NA	NA	NA	NA	NA
Chr09	13990622	13993832	INV0900770	3210	NA	NA	NA	NA	NA	NA	NA	NA	NA	NA	NA	NA	NA	NA	NA	NA	NA	NA	NA	NA	NA	NA	NA	Chr09|14323626-14326826	NA	Chr09|14417134-14420342	NA	NA	NA	NA	NA	NA	NA	NA	NA	NA	NA	NA	NA	NA	NA	NA	NA	NA	NA
Chr09	13990622	13996586	INV0900780	5964	NA	NA	NA	NA	NA	NA	NA	NA	NA	NA	NA	NA	NA	NA	NA	NA	NA	NA	Chr09|14239703-14245576	NA	NA	NA	NA	NA	NA	NA	NA	NA	NA	NA	NA	NA	NA	NA	NA	NA	NA	NA	NA	NA	NA	Chr09|14694927-14700809	Chr09|14214825-14220682	NA	NA
Chr09	13995469	14002706	INV0900790	7237	Chr09|18630550-18637334	NA	NA	NA	NA	NA	NA	NA	NA	NA	NA	NA	NA	NA	NA	NA	NA	NA	NA	NA	NA	NA	NA	NA	NA	NA	NA	NA	NA	NA	NA	NA	NA	NA	NA	NA	NA	NA	NA	NA	NA	NA	NA	NA	NA
Chr09	14133228	14145721	INV0900800	12493	NA	NA	Chr09|14249764-14257316	Chr09|14302240-14309792	Chr09|14654404-14661947	Chr09|15454687-15462236	NA	NA	NA	NA	NA	NA	NA	NA	NA	NA	NA	NA	NA	Chr09|14777751-14785300	Chr09|14353950-14361461	NA	Chr09|15226269-15233822	NA	NA	NA	NA	Chr09|14147746-14155298	NA	NA	Chr09|13003887-13011439	NA	NA	NA	NA	NA	NA	Chr09|14454092-14461645	NA	NA	NA	NA	NA	NA	NA
Chr09	14139214	14145721	INV0900810	6506	NA	NA	NA	NA	NA	NA	NA	NA	NA	NA	NA	NA	NA	NA	NA	NA	NA	NA	NA	NA	NA	Chr09|15525741-15532595	NA	Chr09|14475849-14482908	Chr09|14714011-14915855	Chr09|14569576-14576648	NA	NA	NA	NA	NA	NA	NA	NA	NA	NA	NA	NA	Chr09|14103221-14110090	NA	NA	NA	NA	NA	NA
Chr09	14347495	14355809	INV0900820	8314	Chr09|18897618-18905225	NA	NA	NA	NA	NA	NA	NA	NA	NA	NA	NA	NA	NA	NA	NA	NA	NA	NA	NA	NA	NA	NA	NA	NA	NA	NA	NA	NA	NA	NA	NA	NA	NA	NA	NA	NA	NA	NA	NA	NA	NA	NA	NA	NA
Chr09	14651690	14652746	INV0900830	1056	NA	NA	NA	NA	NA	NA	NA	NA	NA	NA	NA	NA	NA	NA	NA	NA	NA	NA	NA	NA	NA	NA	NA	NA	NA	NA	NA	NA	NA	NA	NA	NA	NA	NA	NA	NA	NA	NA	NA	NA	NA	NA	NA	NA	NA
Chr09	14654323	14655771	INV0900840	1448	NA	NA	NA	NA	NA	NA	NA	NA	NA	NA	NA	NA	NA	NA	NA	NA	NA	NA	NA	NA	NA	NA	NA	NA	NA	NA	NA	NA	NA	NA	NA	NA	NA	NA	NA	NA	NA	NA	NA	NA	Chr09|19321582-19323054	NA	NA	NA	NA
Chr09	15601688	15606062	INV0900850	4374	Chr09|20496844-20501269	NA	NA	NA	NA	NA	NA	NA	NA	NA	NA	NA	NA	NA	NA	NA	NA	NA	NA	NA	NA	NA	NA	NA	NA	NA	NA	NA	NA	NA	NA	NA	NA	NA	NA	NA	NA	NA	NA	NA	NA	NA	NA	NA	NA
Chr09	15862062	15863453	INV0900860	1391	NA	NA	NA	NA	NA	NA	NA	NA	NA	NA	NA	NA	NA	NA	NA	NA	Chr09|16317395-16318756	NA	Chr09|15978651-15979998	NA	NA	NA	NA	NA	NA	NA	NA	NA	NA	NA	NA	NA	NA	NA	NA	NA	NA	NA	NA	NA	NA	NA	NA	NA	Chr09|16458977-16460338
Chr09	15862062	15863479	INV0900870	1417	NA	Chr09|17959008-17960414	NA	NA	NA	NA	Chr09|17350938-17352355	Chr09|17328615-17330032	Chr09|16935561-16936970	Chr09|15576533-15577941	Chr09|16464484-16465893	Chr09|17145731-17147140	Chr09|16816549-16817966	Chr09|16510560-16511977	Chr09|16757515-16758932	Chr09|17075072-17076481	NA	NA	NA	Chr09|16476545-16477942	Chr09|16033604-16035001	Chr09|17206157-17207554	NA	NA	NA	NA	NA	NA	NA	NA	NA	NA	NA	NA	NA	NA	NA	NA	NA	NA	Chr09|20614297-20615707	Chr09|16515243-16516660	Chr09|16346700-16348117	NA	NA
Chr09	18001078	18010239	INV0900880	9161	NA	NA	NA	NA	NA	Chr09|19278879-19291682	NA	NA	NA	NA	NA	NA	NA	NA	NA	Chr09|19268432-19281236	Chr09|18501904-18514685	NA	NA	Chr09|18613490-18626294	Chr09|18148462-18161275	NA	NA	NA	NA	NA	NA	NA	NA	NA	NA	NA	NA	NA	NA	NA	NA	NA	NA	NA	NA	NA	NA	NA	Chr09|18653743-18666555
Chr09	18386069	18387453	INV0900890	1384	NA	Chr09|20686060-20687438	NA	NA	NA	NA	NA	NA	NA	NA	NA	NA	NA	NA	NA	NA	NA	NA	NA	NA	NA	NA	NA	NA	NA	NA	NA	NA	NA	NA	NA	NA	NA	NA	NA	NA	NA	NA	NA	NA	NA	NA	NA	NA	NA
Chr09	19178392	19213205	INV0900900	34813	NA	NA	NA	NA	NA	NA	NA	NA	NA	NA	NA	NA	NA	NA	NA	NA	NA	NA	NA	NA	NA	NA	NA	NA	NA	NA	NA	NA	NA	NA	NA	NA	NA	NA	NA	NA	NA	NA	NA	NA	NA	NA	NA	NA	NA
Chr09	19178392	19213228	INV0900910	34836	NA	NA	NA	NA	NA	NA	NA	NA	NA	NA	NA	NA	NA	NA	NA	NA	NA	NA	NA	NA	NA	NA	NA	NA	NA	NA	NA	NA	NA	NA	NA	NA	NA	NA	NA	NA	NA	NA	NA	NA	NA	NA	NA	Chr09|20075220-20108828	NA
Chr09	19179946	19213228	INV0900920	33282	NA	NA	NA	NA	NA	NA	NA	NA	NA	NA	NA	NA	NA	NA	NA	NA	NA	NA	Chr09|19284214-19317618	NA	NA	NA	NA	NA	NA	NA	NA	NA	NA	NA	NA	NA	NA	NA	NA	NA	NA	NA	NA	NA	NA	NA	NA	NA	NA
Chr09	19203946	19208829	INV0900930	4883	NA	NA	NA	NA	NA	NA	NA	NA	NA	NA	NA	NA	NA	NA	NA	NA	NA	Chr09|18764564-18769446	NA	NA	NA	NA	NA	Chr09|19493383-19498265	Chr09|19932275-19937157	NA	NA	NA	NA	NA	NA	NA	NA	Chr09|18996295-19001178	NA	Chr09|19106719-19111601	NA	NA	NA	Chr09|19257662-19262544	NA	NA	NA	NA	NA
Chr09	19203946	19208870	INV0900940	4923	NA	Chr09|21619279-21624187	Chr09|19280258-19285181	Chr09|19327621-19332544	Chr09|19654624-19659547	Chr09|20434873-20439795	Chr09|20793046-20797949	Chr09|20762373-20767295	Chr09|20385458-20390361	Chr09|19012049-19016972	Chr09|19926612-19931515	Chr09|20638296-20643199	Chr09|20312842-20317745	Chr09|19961207-19966110	Chr09|20225262-20230165	Chr09|20402176-20407098	Chr09|19640268-19645192	NA	NA	Chr09|19769788-19774710	Chr09|19361843-19366766	Chr09|20693527-20698451	Chr09|20200345-20205268	NA	NA	Chr09|19588792-19593715	Chr09|18641057-18645980	Chr09|19318514-19323437	Chr09|19447246-19452169	Chr09|19101279-19106202	Chr09|18038782-18043705	NA	NA	NA	NA	NA	Chr09|19161601-19166524	Chr09|19460080-19465003	NA	NA	Chr09|24075443-24080346	NA	NA	NA	Chr09|19808894-19813816
Chr09	19204220	19208706	INV0900950	4486	Chr09|24769247-24773763	NA	NA	NA	NA	NA	NA	NA	NA	NA	NA	NA	NA	NA	NA	NA	NA	NA	NA	NA	NA	NA	NA	NA	NA	NA	NA	NA	NA	NA	NA	NA	NA	NA	NA	NA	NA	NA	NA	NA	NA	NA	NA	NA	NA
Chr09	19597096	19637319	INV0900960	40223	Chr09|25207755-25227145	NA	NA	NA	NA	NA	NA	NA	NA	NA	NA	NA	NA	NA	NA	NA	NA	NA	NA	NA	NA	NA	NA	NA	NA	NA	NA	NA	NA	NA	NA	NA	NA	NA	NA	NA	NA	NA	NA	NA	NA	NA	NA	NA	NA
Chr09	19977256	19979077	INV0900970	1817	NA	NA	NA	NA	NA	NA	NA	NA	NA	NA	NA	NA	NA	NA	NA	NA	NA	NA	NA	NA	NA	Chr09|21463023-21464838	NA	NA	NA	NA	NA	NA	NA	NA	NA	NA	NA	NA	NA	NA	NA	NA	NA	NA	NA	NA	NA	NA	NA
Chr09	20407894	20408113	INV0900980	219	NA	NA	NA	NA	NA	NA	NA	NA	NA	NA	NA	NA	NA	NA	NA	NA	NA	NA	NA	NA	NA	NA	NA	NA	NA	NA	NA	NA	NA	Chr09|20324708-20324927	NA	NA	NA	NA	NA	NA	NA	NA	NA	NA	NA	NA	NA	NA	NA
Chr09	20407894	20408167	INV0900990	274	NA	NA	NA	NA	NA	NA	NA	NA	NA	NA	NA	NA	NA	NA	NA	NA	NA	NA	NA	NA	NA	NA	NA	NA	NA	NA	NA	NA	NA	NA	NA	NA	NA	NA	NA	NA	NA	Chr09|20682833-20683103	NA	Chr09|20478687-20478959	NA	NA	NA	NA	NA
Chr09	20407894	20408183	INV0901000	289	NA	NA	NA	NA	NA	NA	NA	NA	NA	NA	NA	NA	NA	NA	NA	NA	NA	NA	NA	NA	NA	NA	NA	NA	NA	NA	NA	NA	Chr09|20668509-20668795	NA	NA	NA	NA	NA	NA	NA	NA	NA	NA	NA	NA	NA	NA	NA	NA
Chr09	20407894	20408195	INV0901010	301	NA	NA	NA	NA	NA	NA	NA	NA	NA	NA	NA	NA	NA	NA	NA	NA	NA	NA	NA	NA	NA	NA	NA	NA	NA	NA	Chr09|19863182-19863482	NA	NA	NA	NA	NA	NA	NA	NA	NA	NA	NA	NA	NA	NA	NA	NA	NA	NA
Chr09	20407894	20408249	INV0901020	355	NA	NA	NA	NA	NA	NA	NA	NA	NA	NA	NA	NA	NA	NA	NA	NA	NA	NA	NA	NA	Chr09|20576493-20576841	Chr09|21907622-21907974	NA	NA	NA	NA	NA	NA	NA	NA	NA	NA	NA	NA	NA	NA	NA	NA	NA	NA	NA	NA	NA	NA	NA
Chr09	20407894	20408269	INV0901030	375	NA	NA	NA	NA	NA	NA	NA	NA	NA	NA	NA	NA	NA	NA	NA	NA	NA	NA	NA	NA	NA	NA	Chr09|21415662-21416029	NA	NA	NA	NA	NA	NA	NA	NA	NA	NA	NA	NA	NA	NA	NA	NA	NA	NA	NA	NA	NA	NA
Chr09	20407894	20408283	INV0901040	388	NA	NA	NA	NA	NA	NA	NA	NA	NA	NA	NA	NA	NA	NA	NA	NA	NA	NA	NA	NA	NA	NA	NA	NA	NA	NA	NA	NA	NA	NA	NA	NA	NA	NA	NA	NA	NA	NA	NA	NA	NA	NA	NA	NA	NA
Chr09	20407894	20408303	INV0901050	409	NA	NA	Chr09|20492584-20492990	NA	NA	Chr09|21653872-21654282	NA	NA	NA	NA	NA	NA	NA	NA	NA	NA	NA	NA	NA	NA	NA	NA	NA	NA	NA	NA	NA	NA	NA	NA	NA	NA	NA	NA	NA	NA	NA	NA	NA	NA	NA	NA	NA	NA	NA
Chr09	20641132	20742840	INV0901060	101708	Chr09|26342670-26435777	NA	NA	NA	NA	NA	NA	NA	NA	NA	NA	NA	NA	NA	NA	NA	NA	NA	NA	NA	NA	NA	NA	NA	NA	NA	NA	NA	NA	NA	NA	NA	NA	NA	NA	NA	NA	NA	NA	NA	NA	NA	NA	NA	NA
Chr09	21266320	21267806	INV0901070	1486	Chr09|26982892-26984382	NA	NA	NA	NA	NA	NA	NA	NA	NA	NA	NA	NA	NA	NA	NA	NA	NA	NA	NA	NA	NA	NA	NA	NA	NA	NA	NA	NA	NA	NA	NA	NA	NA	NA	NA	NA	NA	NA	NA	NA	NA	NA	NA	NA
Chr09	21539733	21547035	INV0901080	7302	Chr09|27245408-27254416	NA	NA	NA	NA	NA	NA	NA	NA	NA	NA	NA	NA	NA	NA	NA	NA	NA	NA	NA	NA	NA	NA	NA	NA	NA	NA	NA	NA	NA	NA	NA	NA	NA	NA	NA	NA	NA	NA	NA	NA	NA	NA	NA	NA
Chr09	21575301	21608054	INV0901090	32753	NA	Chr09|24128111-24159407	NA	NA	NA	NA	NA	NA	NA	NA	NA	NA	NA	NA	NA	NA	NA	NA	NA	NA	NA	NA	NA	NA	NA	NA	NA	NA	NA	NA	NA	NA	NA	NA	NA	NA	NA	NA	NA	NA	NA	NA	NA	NA	NA
Chr09	21591798	21610132	INV0901100	18334	Chr09|27319236-27330384	NA	NA	NA	NA	NA	NA	NA	NA	NA	NA	NA	NA	NA	NA	NA	NA	NA	NA	NA	NA	NA	NA	NA	NA	NA	NA	NA	NA	NA	NA	NA	NA	NA	NA	NA	NA	NA	NA	NA	NA	NA	NA	NA	NA
Chr09	21954134	21954281	INV0901110	147	NA	NA	NA	NA	NA	NA	NA	NA	NA	NA	NA	NA	Chr09|23886453-23886600	NA	NA	NA	NA	Chr09|21582753-21582900	Chr09|22221886-22222033	NA	NA	NA	NA	NA	NA	NA	NA	NA	NA	NA	NA	NA	NA	NA	NA	NA	NA	NA	NA	NA	NA	NA	NA	NA	NA
Chr09	22693428	22693753	INV0901120	325	NA	NA	NA	NA	NA	NA	Chr09|24676992-24677319	Chr09|24600968-24601295	Chr09|24148822-24149149	Chr09|22680895-22681222	Chr09|23750310-23750637	Chr09|25051436-25051763	Chr09|24674974-24675301	Chr09|23717273-23717600	Chr09|24137562-24137889	Chr09|24057774-24058100	Chr09|23299269-23299596	Chr09|22338471-22338796	Chr09|23046948-23047274	NA	NA	NA	NA	NA	NA	NA	NA	NA	NA	NA	NA	NA	NA	NA	NA	NA	NA	NA	NA	NA	Chr09|27668886-27669213	Chr09|23747687-23748014	Chr09|23729825-23730151	Chr09|24237812-24238139	Chr09|23745941-23746267
Chr09	22935524	22987302	INV0901130	51778	NA	NA	NA	NA	NA	NA	NA	NA	NA	NA	NA	NA	NA	NA	NA	NA	NA	NA	NA	NA	NA	NA	NA	Chr09|23279085-23304810	NA	NA	NA	NA	NA	NA	NA	NA	NA	NA	NA	NA	NA	NA	NA	NA	NA	NA	NA	NA	NA
Chr09	22952653	23011720	INV0901140	59067	NA	NA	NA	NA	NA	NA	NA	NA	NA	NA	NA	NA	NA	NA	NA	NA	NA	NA	NA	NA	NA	NA	NA	NA	NA	NA	NA	Chr09|23109244-23162013	Chr09|23229181-23288237	NA	NA	NA	NA	NA	NA	NA	NA	NA	NA	NA	NA	NA	NA	NA	NA
Chr09	22959485	22999426	INV0901150	39941	NA	NA	NA	NA	NA	NA	NA	NA	NA	NA	NA	NA	NA	NA	NA	NA	NA	NA	NA	NA	NA	NA	NA	NA	NA	NA	NA	NA	NA	NA	NA	NA	NA	NA	Chr09|23190990-23230039	NA	NA	NA	NA	NA	NA	NA	NA	NA	NA
Chr09	22959506	22987302	INV0901160	27796	NA	NA	NA	NA	NA	NA	NA	NA	NA	NA	NA	NA	NA	NA	NA	NA	NA	NA	NA	NA	NA	NA	NA	NA	NA	NA	NA	NA	NA	NA	NA	NA	NA	Chr09|22772058-22799579	NA	NA	NA	NA	NA	NA	NA	NA	NA	NA	NA
Chr09	22959518	22987302	INV0901170	27784	NA	NA	NA	NA	NA	NA	NA	NA	NA	NA	NA	NA	NA	NA	NA	NA	NA	NA	NA	NA	NA	NA	NA	NA	NA	NA	NA	NA	NA	NA	NA	NA	NA	NA	NA	NA	NA	NA	NA	Chr09|23029323-23056917	NA	NA	NA	NA	NA
Chr09	22979496	23011720	INV0901180	32224	NA	NA	NA	NA	NA	NA	NA	NA	NA	NA	NA	NA	NA	NA	NA	NA	NA	NA	NA	NA	NA	NA	NA	NA	NA	NA	NA	NA	NA	NA	NA	NA	NA	NA	NA	NA	Chr09|22932518-22964650	NA	NA	NA	NA	NA	NA	NA	NA
Chr09	22988947	22989609	INV0901190	662	NA	NA	Chr09|23058761-23059423	NA	NA	NA	NA	NA	NA	NA	NA	NA	NA	NA	NA	NA	NA	NA	NA	NA	NA	NA	NA	NA	NA	NA	NA	NA	NA	NA	NA	NA	NA	NA	NA	NA	NA	NA	NA	NA	NA	NA	NA	NA	NA
Chr09	23001130	23003059	INV0901200	1929	NA	NA	NA	NA	NA	NA	NA	NA	NA	NA	NA	NA	NA	NA	NA	Chr09|24325309-24327241	NA	Chr09|22605852-22607785	NA	NA	NA	NA	NA	NA	NA	NA	NA	NA	NA	NA	NA	NA	NA	NA	NA	NA	NA	NA	NA	NA	NA	NA	NA	NA	NA
Chr10	876201	876420	INV1000010	219	NA	Chr10|1245591-1245809	NA	NA	NA	NA	NA	NA	NA	NA	NA	NA	NA	NA	NA	NA	NA	NA	NA	NA	NA	NA	NA	NA	NA	NA	NA	NA	NA	NA	NA	NA	NA	NA	NA	NA	NA	NA	NA	NA	NA	NA	NA	NA	NA
Chr10	1161281	1178968	INV1000020	17687	NA	Chr10|1483229-1500873	NA	NA	NA	NA	NA	NA	NA	NA	NA	NA	NA	NA	NA	NA	NA	NA	NA	NA	NA	NA	NA	NA	NA	NA	NA	NA	NA	NA	NA	NA	NA	NA	NA	NA	NA	NA	NA	NA	NA	NA	NA	NA	NA
Chr10	1333405	1336562	INV1000030	3157	NA	NA	NA	NA	NA	NA	NA	NA	NA	NA	NA	NA	NA	NA	NA	NA	NA	NA	NA	NA	NA	NA	NA	NA	NA	NA	NA	NA	NA	NA	NA	NA	NA	NA	NA	NA	NA	NA	NA	NA	NA	NA	NA	NA	Chr10|1679773-1682879
Chr10	1773928	2074292	INV1000040	300364	NA	NA	NA	NA	NA	NA	NA	NA	NA	NA	NA	NA	NA	NA	Chr10|2244209-2568698	NA	NA	NA	NA	NA	NA	NA	NA	NA	NA	NA	NA	NA	NA	NA	NA	NA	NA	NA	NA	NA	NA	NA	NA	NA	NA	NA	NA	NA	NA
Chr10	1794265	1794598	INV1000050	333	NA	Chr10|2128201-2128531	NA	NA	Chr10|2110604-2110937	NA	Chr10|2239745-2240078	Chr10|2262041-2262374	Chr10|2155701-2156035	Chr10|2252148-2252493	Chr10|2133526-2133859	Chr10|2251374-2251705	Chr10|2259546-2259880	Chr10|2287712-2288043	NA	Chr10|2131588-2131922	Chr10|2242732-2243066	Chr10|2325983-2326317	Chr10|2108343-2108678	NA	NA	NA	NA	NA	NA	NA	NA	NA	NA	NA	NA	NA	NA	NA	NA	NA	NA	NA	NA	NA	NA	NA	Chr10|2155755-2156088	Chr10|2155557-2155891	Chr10|2253700-2254034
Chr10	2011854	2013857	INV1000060	2003	NA	NA	NA	NA	NA	NA	NA	NA	Chr10|2384497-2386500	NA	NA	NA	Chr10|2488340-2490343	NA	NA	NA	NA	NA	NA	NA	NA	NA	NA	NA	NA	NA	NA	NA	NA	NA	NA	NA	NA	NA	NA	NA	NA	NA	NA	NA	NA	NA	NA	NA	Chr10|2482350-2484353
Chr10	2011854	2014385	INV1000070	2531	NA	NA	NA	NA	NA	NA	Chr10|2494452-2496984	Chr10|2502762-2505294	NA	NA	Chr10|2383037-2385569	NA	NA	Chr10|2535147-2537669	NA	NA	NA	NA	NA	NA	NA	NA	NA	NA	NA	NA	NA	NA	NA	NA	NA	NA	NA	NA	NA	NA	NA	NA	NA	NA	NA	NA	Chr10|2410473-2413005	Chr10|2410147-2412679	NA
Chr10	2260647	2261171	INV1000080	524	Chr10|2243751-2244277	NA	NA	NA	NA	NA	NA	NA	NA	NA	NA	NA	NA	NA	NA	NA	NA	NA	NA	NA	NA	NA	NA	NA	NA	NA	NA	NA	NA	NA	NA	NA	NA	NA	NA	NA	NA	NA	NA	NA	NA	NA	NA	NA	NA
Chr10	2464733	2513060	INV1000090	48328	NA	NA	Chr10|2424277-2472428	NA	NA	NA	NA	NA	NA	NA	NA	NA	NA	NA	NA	NA	NA	NA	NA	NA	NA	NA	NA	NA	NA	NA	Chr10|2498028-2546190	Chr10|2466986-2515143	NA	Chr10|2492095-2540221	NA	NA	NA	NA	NA	NA	Chr10|2498510-2546664	NA	NA	NA	NA	NA	NA	NA	NA
Chr10	2464766	2512837	INV1000100	48071	NA	Chr10|2778389-2836418	NA	NA	NA	Chr10|2731911-2792771	NA	NA	NA	NA	NA	NA	NA	NA	NA	NA	Chr10|2938143-2999037	NA	Chr10|2803485-2864277	Chr10|2634247-2695142	NA	Chr10|2740870-2801702	NA	NA	NA	NA	NA	NA	NA	NA	NA	NA	NA	NA	NA	NA	NA	NA	NA	NA	NA	NA	NA	NA	NA
Chr10	2464766	2513060	INV1000110	48294	NA	NA	NA	NA	NA	NA	NA	NA	NA	NA	NA	NA	NA	NA	NA	NA	NA	NA	NA	NA	NA	NA	NA	NA	NA	Chr10|2380992-2429049	NA	NA	NA	NA	NA	NA	NA	NA	NA	NA	NA	NA	NA	NA	NA	NA	NA	NA	NA
Chr10	2464808	2512837	INV1000120	48033	NA	NA	NA	NA	NA	NA	NA	NA	NA	NA	NA	NA	NA	Chr10|2985661-3032994	NA	NA	NA	NA	NA	NA	NA	NA	NA	NA	NA	NA	NA	NA	NA	NA	NA	NA	NA	NA	NA	NA	NA	NA	NA	NA	NA	NA	NA	NA	NA
Chr10	2464836	2512837	INV1000130	48001	NA	NA	NA	NA	NA	NA	NA	NA	NA	NA	NA	NA	NA	NA	NA	Chr10|2816082-2869589	NA	NA	NA	NA	NA	NA	NA	NA	NA	NA	NA	NA	NA	NA	NA	NA	NA	NA	NA	NA	NA	NA	NA	NA	NA	NA	NA	NA	NA
Chr10	2464888	2512837	INV1000140	47949	NA	NA	NA	Chr10|2826861-2877504	Chr10|2818349-2869005	NA	NA	NA	NA	NA	NA	NA	NA	NA	Chr10|2946613-2997260	NA	NA	Chr10|2927993-2981614	NA	NA	NA	NA	NA	NA	NA	NA	NA	NA	NA	NA	NA	NA	NA	NA	NA	NA	NA	Chr10|2747185-2797823	Chr10|3038205-3088731	Chr10|2691579-2742127	NA	NA	NA	NA	NA
Chr10	2464903	2512837	INV1000150	47934	NA	NA	NA	NA	NA	NA	Chr10|2947426-2994799	Chr10|2956016-3003376	Chr10|2827323-2874687	Chr10|2905550-2952908	Chr10|2839238-2886592	Chr10|2905718-2953075	Chr10|2911756-2959104	NA	NA	NA	NA	NA	NA	NA	NA	NA	NA	NA	NA	NA	NA	NA	NA	NA	NA	NA	NA	NA	NA	NA	NA	NA	NA	NA	NA	NA	Chr10|2863309-2910581	Chr10|2862857-2910149	Chr10|2905731-2952941
Chr10	2481769	2508371	INV1000160	26602	Chr10|2525212-2575114	NA	NA	NA	NA	NA	NA	NA	NA	NA	NA	NA	NA	NA	NA	NA	NA	NA	NA	NA	NA	NA	NA	NA	NA	NA	NA	NA	NA	NA	NA	NA	NA	NA	NA	NA	NA	NA	NA	NA	NA	NA	NA	NA	NA
Chr10	2761232	2761865	INV1000170	633	NA	NA	NA	NA	NA	NA	NA	Chr10|3261541-3262174	Chr10|3132825-3133458	Chr10|3210967-3211600	Chr10|3144723-3145356	Chr10|3211190-3211823	Chr10|3217152-3217786	Chr10|3290614-3291246	NA	NA	NA	NA	NA	NA	NA	NA	NA	NA	NA	NA	NA	NA	NA	NA	NA	NA	NA	NA	NA	NA	NA	NA	NA	NA	NA	NA	Chr10|3168508-3169141	Chr10|3168077-3168710	Chr10|3210914-3211547
Chr10	2991185	2991508	INV1000180	323	Chr10|3066814-3067131	NA	NA	NA	NA	NA	NA	NA	NA	NA	NA	NA	NA	NA	NA	NA	NA	NA	NA	NA	NA	NA	NA	NA	NA	NA	NA	NA	NA	NA	NA	NA	NA	NA	NA	NA	NA	NA	NA	NA	NA	NA	NA	NA	NA
Chr10	3060831	3061028	INV1000190	197	NA	NA	NA	NA	NA	NA	NA	Chr10|3655116-3655313	Chr10|3526345-3526542	NA	Chr10|3538415-3538612	NA	Chr10|3621334-3621531	NA	NA	NA	NA	NA	NA	NA	NA	NA	NA	NA	NA	NA	NA	NA	NA	NA	NA	NA	NA	NA	NA	NA	NA	NA	NA	NA	NA	NA	NA	NA	NA
Chr10	3264398	3284359	INV1000200	19962	NA	NA	NA	NA	NA	NA	NA	NA	NA	NA	NA	NA	NA	NA	NA	NA	NA	NA	NA	NA	NA	NA	NA	NA	NA	NA	NA	NA	NA	NA	NA	NA	NA	Chr10|3301163-3321067	Chr10|3313736-3333615	Chr10|3266976-3286902	NA	NA	NA	NA	NA	NA	NA	NA	NA
Chr10	3264398	3284461	INV1000210	20063	NA	NA	NA	NA	NA	NA	NA	NA	NA	NA	NA	NA	NA	NA	NA	NA	NA	NA	NA	NA	NA	NA	NA	NA	NA	NA	NA	NA	NA	NA	NA	NA	Chr10|3425497-3445518	NA	NA	NA	NA	NA	NA	NA	NA	NA	NA	NA	NA
Chr10	3264398	3284925	INV1000220	20527	NA	NA	NA	NA	NA	NA	NA	NA	NA	NA	NA	NA	NA	NA	NA	NA	NA	NA	NA	NA	NA	NA	Chr10|3616843-3637338	NA	NA	NA	NA	NA	NA	NA	NA	NA	NA	NA	NA	NA	NA	NA	NA	NA	NA	NA	NA	NA	NA
Chr10	3267436	3297393	INV1000230	29957	NA	NA	NA	NA	NA	NA	NA	NA	NA	NA	NA	NA	NA	NA	NA	NA	NA	NA	NA	NA	NA	NA	NA	NA	NA	NA	Chr10|3236331-3266228	NA	NA	NA	NA	NA	NA	NA	NA	NA	NA	NA	NA	NA	NA	NA	NA	NA	NA
Chr10	3283234	3286191	INV1000240	2957	NA	NA	NA	NA	NA	NA	NA	NA	NA	NA	NA	NA	NA	NA	NA	NA	NA	NA	NA	NA	Chr10|3545261-3548239	NA	NA	NA	Chr10|3560136-3563096	NA	NA	NA	NA	NA	Chr10|3144743-3147729	NA	NA	NA	NA	NA	NA	NA	NA	NA	NA	NA	NA	NA	NA
Chr10	3355737	3394923	INV1000250	39186	Chr10|3427204-3453486	NA	NA	NA	NA	NA	NA	NA	NA	NA	NA	NA	NA	NA	NA	NA	NA	NA	NA	NA	NA	NA	NA	NA	NA	NA	NA	NA	NA	NA	NA	NA	NA	NA	NA	NA	NA	NA	NA	NA	NA	NA	NA	NA	NA
Chr10	3472208	3473156	INV1000260	948	Chr10|3592517-3593466	NA	NA	NA	NA	NA	NA	NA	NA	NA	NA	NA	NA	NA	NA	NA	NA	NA	NA	NA	NA	NA	NA	NA	NA	NA	NA	NA	NA	NA	NA	NA	NA	NA	NA	NA	NA	NA	NA	NA	NA	NA	NA	NA	NA
Chr10	3475798	3486759	INV1000270	10961	NA	NA	NA	NA	NA	Chr10|3848275-3857429	NA	NA	NA	NA	NA	NA	NA	NA	NA	NA	NA	NA	NA	NA	NA	Chr10|3866742-3875866	NA	NA	NA	NA	NA	NA	NA	NA	NA	NA	NA	NA	NA	NA	NA	NA	NA	NA	NA	NA	NA	NA	NA
Chr10	3526500	3579984	INV1000280	53484	NA	Chr10|3835829-3867760	NA	NA	NA	NA	NA	NA	NA	NA	NA	NA	NA	NA	NA	NA	NA	NA	NA	NA	NA	NA	NA	NA	NA	NA	NA	NA	NA	NA	NA	NA	NA	NA	NA	NA	NA	NA	NA	NA	NA	NA	NA	NA	NA
Chr10	3527403	3613268	INV1000290	85865	Chr10|3690126-3697848	NA	NA	NA	NA	NA	NA	NA	NA	NA	NA	NA	NA	NA	NA	NA	NA	NA	NA	NA	NA	NA	NA	NA	NA	NA	NA	NA	NA	NA	NA	NA	NA	NA	NA	NA	NA	NA	NA	NA	NA	NA	NA	NA	NA
Chr10	3718600	3730401	INV1000300	11801	NA	Chr10|4082640-4097064	NA	NA	NA	NA	NA	NA	NA	NA	NA	NA	NA	NA	NA	NA	NA	NA	NA	NA	NA	NA	NA	NA	NA	NA	NA	NA	NA	NA	NA	NA	NA	NA	NA	NA	NA	NA	NA	NA	NA	NA	NA	NA	NA
Chr10	3894308	3895069	INV1000310	761	NA	NA	NA	NA	NA	NA	NA	NA	NA	NA	NA	NA	NA	NA	NA	NA	NA	NA	NA	NA	NA	NA	NA	NA	NA	NA	Chr10|3805612-3893567	NA	NA	NA	NA	NA	NA	NA	NA	NA	NA	NA	NA	NA	NA	NA	NA	NA	NA
Chr10	3964688	3967326	INV1000320	2638	NA	Chr10|4856636-4859271	NA	NA	NA	NA	NA	NA	NA	NA	NA	NA	NA	NA	NA	NA	NA	NA	NA	NA	NA	NA	NA	NA	NA	NA	NA	NA	NA	NA	NA	NA	NA	NA	NA	NA	NA	NA	NA	NA	NA	NA	NA	NA	NA
Chr10	4028492	4029460	INV1000330	968	NA	Chr10|4956901-4957869	NA	NA	NA	NA	NA	NA	NA	NA	NA	NA	NA	NA	NA	NA	NA	NA	NA	NA	NA	NA	NA	NA	NA	NA	NA	NA	NA	NA	NA	NA	NA	NA	NA	NA	NA	NA	NA	NA	NA	NA	NA	NA	NA
Chr10	4224818	4225506	INV1000340	688	NA	Chr10|5163370-5164429	Chr10|4257930-4258989	Chr10|4722163-4723222	Chr10|4676498-4677557	Chr10|4744407-4745466	Chr10|5042668-5043727	NA	NA	Chr10|5121352-5122409	NA	NA	NA	NA	NA	Chr10|4803481-4804538	Chr10|4837610-4838667	Chr10|4809237-4810296	Chr10|4752958-4754015	Chr10|4539532-4540591	Chr10|4696132-4697191	Chr10|4761888-4762947	NA	Chr10|4636298-4637357	Chr10|4689636-4690695	NA	NA	NA	NA	NA	NA	NA	NA	NA	NA	NA	NA	NA	Chr10|4925480-4926539	NA	Chr10|1623342-1624401	Chr10|4953309-4954366	NA	Chr10|4916627-4917684	NA
Chr10	4224869	4225387	INV1000350	518	Chr10|4709843-4710363	NA	NA	NA	NA	NA	NA	NA	NA	NA	NA	NA	NA	NA	NA	NA	NA	NA	NA	NA	NA	NA	NA	NA	NA	NA	NA	NA	NA	NA	NA	NA	NA	NA	NA	NA	NA	NA	NA	NA	NA	NA	NA	NA	NA
Chr10	4795603	4796319	INV1000360	716	NA	Chr10|5967605-5968291	NA	NA	NA	NA	NA	NA	NA	NA	NA	NA	NA	NA	NA	NA	NA	NA	NA	NA	NA	NA	NA	NA	NA	NA	NA	NA	NA	NA	NA	NA	NA	NA	NA	NA	NA	NA	NA	NA	NA	NA	NA	NA	NA
Chr10	4842355	4843521	INV1000370	1166	NA	NA	NA	NA	NA	NA	NA	Chr10|5737575-5738739	NA	NA	NA	NA	NA	NA	NA	NA	NA	NA	NA	NA	NA	NA	NA	NA	NA	NA	NA	NA	NA	NA	NA	NA	Chr10|5164494-5165647	NA	NA	NA	NA	NA	NA	NA	NA	NA	NA	NA	NA
Chr10	4895830	4896226	INV1000380	396	NA	NA	NA	NA	NA	NA	NA	NA	NA	Chr10|5857985-5858383	NA	Chr10|5781693-5782091	Chr10|5685854-5686252	Chr10|5633137-5633535	NA	NA	NA	NA	NA	NA	NA	NA	NA	NA	NA	NA	NA	NA	NA	NA	NA	NA	NA	NA	NA	NA	NA	NA	NA	NA	NA	NA	NA	NA	Chr10|5587109-5587507
Chr10	4971109	5435084	INV1000390	463975	NA	NA	NA	NA	NA	NA	NA	NA	NA	NA	NA	NA	NA	NA	NA	NA	NA	NA	NA	NA	NA	NA	NA	NA	NA	NA	NA	NA	NA	NA	Chr10|4871599-5194224	NA	NA	NA	NA	NA	NA	NA	NA	NA	NA	NA	NA	NA	NA
Chr10	4990521	5045690	INV1000400	55169	NA	Chr10|6111895-6121800	NA	NA	NA	NA	NA	NA	NA	NA	NA	NA	NA	NA	NA	NA	NA	NA	NA	NA	NA	NA	NA	NA	NA	NA	NA	NA	NA	NA	NA	NA	NA	NA	NA	NA	NA	NA	NA	NA	NA	NA	NA	NA	NA
Chr10	4994363	4995525	INV1000410	1162	NA	NA	NA	NA	NA	NA	NA	NA	NA	NA	NA	NA	NA	NA	NA	NA	NA	NA	NA	NA	NA	NA	Chr10|5471381-5472534	NA	NA	NA	NA	NA	NA	NA	NA	NA	NA	NA	NA	NA	NA	NA	NA	NA	NA	NA	NA	NA	NA
Chr10	5087977	5097561	INV1000420	9584	NA	NA	NA	NA	NA	NA	NA	NA	NA	NA	NA	NA	NA	Chr10|5773289-5782831	NA	NA	NA	NA	NA	NA	NA	Chr10|5526027-5535618	NA	NA	NA	NA	NA	NA	NA	NA	NA	NA	NA	NA	NA	NA	NA	NA	NA	NA	NA	NA	NA	NA	NA
Chr10	5095904	5104743	INV1000430	8839	NA	NA	NA	NA	NA	NA	Chr10|5780866-5789694	NA	NA	NA	NA	NA	Chr10|5828520-5837345	NA	Chr10|5763488-5772313	NA	NA	NA	NA	NA	NA	NA	NA	NA	NA	NA	NA	NA	NA	NA	NA	NA	NA	NA	NA	NA	NA	NA	NA	NA	NA	NA	NA	NA	NA
Chr10	5158477	5204953	INV1000440	46476	NA	Chr10|6166650-6172184	NA	NA	NA	NA	NA	NA	NA	NA	NA	NA	NA	NA	NA	NA	NA	NA	NA	NA	NA	NA	NA	NA	NA	NA	NA	NA	NA	NA	NA	NA	NA	NA	NA	NA	NA	NA	NA	NA	NA	NA	NA	NA	NA
Chr10	5158515	5166134	INV1000450	7619	NA	NA	NA	NA	NA	NA	Chr10|5802584-5810061	NA	NA	NA	NA	NA	Chr10|5850235-5857712	NA	Chr10|5785203-5792680	NA	NA	NA	NA	NA	NA	NA	NA	NA	NA	NA	NA	NA	NA	NA	NA	NA	NA	NA	NA	NA	NA	NA	NA	NA	NA	NA	NA	NA	NA
Chr10	5294448	5294575	INV1000460	127	NA	NA	NA	NA	NA	Chr10|5784718-5784845	Chr10|6024666-6024793	NA	Chr10|6067644-6067771	Chr10|6267962-6268089	Chr10|6022825-6022952	Chr10|6151183-6151310	Chr10|6072423-6072550	Chr10|6007527-6007654	Chr10|6007020-6007147	Chr10|5959762-5959889	Chr10|5991665-5991792	Chr10|6077371-6077497	Chr10|5899644-5899771	Chr10|5688140-5688267	NA	Chr10|5800982-5801109	NA	NA	NA	NA	NA	NA	NA	NA	NA	NA	NA	NA	NA	NA	NA	NA	NA	NA	Chr10|2768142-2768269	Chr10|6109162-6109289	Chr10|5918739-5918866	Chr10|5906220-5906347	Chr10|5961642-5961769
Chr10	5673248	5674154	INV1000470	906	NA	NA	NA	NA	NA	NA	NA	NA	NA	NA	NA	NA	NA	NA	NA	NA	NA	NA	NA	NA	NA	NA	NA	NA	NA	NA	NA	NA	NA	NA	NA	NA	NA	NA	NA	NA	NA	NA	NA	NA	NA	Chr10|6532655-6533566	NA	NA	NA
Chr10	5717408	6581999	INV1000480	864591	NA	NA	NA	Chr10|6393018-7067244	NA	NA	NA	NA	NA	NA	NA	NA	NA	NA	NA	NA	NA	NA	NA	NA	NA	NA	NA	NA	NA	NA	NA	NA	NA	NA	NA	NA	NA	NA	NA	NA	NA	NA	NA	NA	NA	NA	NA	NA	NA
Chr10	5721890	5722188	INV1000490	298	Chr10|7339957-7340252	NA	NA	NA	NA	NA	NA	NA	NA	NA	NA	NA	NA	NA	NA	NA	NA	NA	NA	NA	NA	NA	NA	NA	NA	NA	NA	NA	NA	NA	NA	NA	NA	NA	NA	NA	NA	NA	NA	NA	NA	NA	NA	NA	NA
Chr10	6029907	6058243	INV1000500	28336	NA	Chr10|7288743-7300192	NA	NA	NA	NA	NA	NA	NA	NA	NA	NA	NA	NA	NA	NA	NA	NA	NA	NA	NA	NA	NA	NA	NA	NA	NA	NA	NA	NA	NA	NA	NA	NA	NA	NA	NA	NA	NA	NA	NA	NA	NA	NA	NA
Chr10	6541084	6645334	INV1000510	104250	Chr10|8440770-8497816	NA	NA	NA	NA	NA	NA	NA	NA	NA	NA	NA	NA	NA	NA	NA	NA	NA	NA	NA	NA	NA	NA	NA	NA	NA	NA	NA	NA	NA	NA	NA	NA	NA	NA	NA	NA	NA	NA	NA	NA	NA	NA	NA	NA
Chr10	6692061	6697049	INV1000520	4988	NA	NA	NA	NA	NA	NA	NA	NA	NA	NA	NA	NA	NA	NA	NA	Chr10|7772978-7779028	Chr10|7723144-7729198	Chr10|7660076-7666117	Chr10|7622926-7628953	NA	NA	NA	NA	NA	NA	NA	NA	NA	NA	NA	NA	NA	NA	NA	NA	NA	NA	NA	NA	NA	NA	Chr10|8091469-8097517	NA	NA	NA
Chr10	6758002	6776573	INV1000530	18571	NA	NA	NA	NA	NA	NA	NA	NA	Chr10|7820948-7851789	Chr10|8164520-8195363	NA	NA	NA	NA	NA	NA	NA	NA	NA	NA	NA	NA	NA	NA	NA	NA	NA	NA	NA	NA	NA	NA	NA	NA	NA	NA	NA	NA	NA	NA	NA	NA	NA	NA	NA
Chr10	6881752	6919997	INV1000540	38245	NA	NA	NA	NA	NA	NA	NA	NA	NA	NA	NA	NA	NA	NA	NA	Chr10|7998028-8036232	Chr10|7947739-7985812	Chr10|7884649-7922854	Chr10|7847612-7885823	NA	NA	NA	NA	NA	NA	NA	NA	NA	NA	NA	NA	NA	NA	NA	NA	NA	NA	NA	NA	NA	NA	NA	NA	NA	NA
Chr10	6920348	7220870	INV1000550	300522	NA	NA	NA	NA	NA	NA	NA	NA	NA	NA	NA	NA	NA	NA	NA	Chr10|8074741-8182229	Chr10|8024140-8131620	Chr10|7961447-8068972	Chr10|7924498-8031981	NA	NA	NA	NA	NA	NA	NA	NA	NA	NA	NA	NA	NA	NA	NA	NA	NA	NA	NA	NA	NA	NA	NA	NA	NA	NA
Chr10	7020583	7021184	INV1000560	601	NA	NA	NA	Chr10|7909911-7910512	NA	Chr10|7836620-7837221	Chr10|7679934-7680535	Chr10|8327026-8327627	Chr10|8143471-8144070	Chr10|8487025-8487624	Chr10|8089440-8090041	Chr10|8249676-8250277	Chr10|7825136-7825737	Chr10|8091267-8091868	Chr10|7731735-7732336	NA	NA	NA	NA	Chr10|7744885-7745486	Chr10|7859097-7859699	NA	NA	NA	NA	NA	NA	Chr10|8001668-8002270	NA	NA	NA	NA	Chr10|7498459-7499060	NA	NA	NA	NA	Chr10|7604009-7604611	Chr10|8083205-8083807	Chr10|7537984-7538586	Chr10|4448198-4448799	NA	Chr10|7655627-7656228	Chr10|7697357-7697958	Chr10|7656462-7657063
Chr10	7104829	7111075	INV1000570	6246	NA	NA	NA	NA	NA	NA	NA	NA	NA	NA	NA	NA	NA	NA	NA	NA	NA	NA	NA	NA	NA	NA	NA	NA	NA	NA	NA	NA	NA	NA	NA	NA	NA	NA	NA	NA	NA	NA	NA	NA	NA	Chr10|8562650-8568819	NA	NA	NA
Chr10	7300776	7301522	INV1000580	746	NA	NA	NA	NA	NA	NA	NA	Chr10|8448264-8449010	NA	NA	Chr10|8210388-8211134	Chr10|8370870-8371616	NA	Chr10|8220441-8221187	NA	NA	NA	NA	NA	NA	NA	NA	NA	NA	NA	NA	NA	NA	NA	NA	NA	NA	Chr10|7625893-7626640	NA	NA	NA	NA	NA	NA	NA	NA	NA	NA	NA	NA
Chr10	7466207	7466819	INV1000590	612	NA	NA	NA	NA	NA	Chr10|8136045-8136657	NA	NA	NA	NA	NA	NA	NA	NA	NA	Chr10|8443005-8443617	Chr10|8392020-8392632	Chr10|8329620-8330232	Chr10|8292477-8293089	Chr10|8044686-8045298	NA	NA	NA	NA	NA	NA	NA	NA	NA	NA	NA	NA	NA	NA	NA	NA	NA	NA	NA	NA	NA	Chr10|8938367-8938979	NA	NA	NA
Chr10	7575146	8001273	INV1000600	426127	Chr10|10276904-10680083	NA	NA	NA	NA	NA	NA	NA	NA	NA	NA	NA	NA	NA	NA	NA	NA	NA	NA	NA	NA	NA	NA	NA	NA	NA	NA	NA	NA	NA	NA	NA	NA	NA	NA	NA	NA	NA	NA	NA	NA	NA	NA	NA	NA
Chr10	7612912	7675732	INV1000610	62820	NA	NA	NA	NA	NA	NA	Chr10|8177251-8263975	NA	Chr10|8605918-8661662	Chr10|8949524-9005299	NA	NA	Chr10|8305616-8392329	NA	Chr10|8216262-8302462	NA	NA	NA	NA	NA	NA	NA	NA	NA	NA	NA	NA	NA	NA	NA	NA	NA	NA	NA	NA	NA	NA	NA	NA	NA	Chr10|4933635-5020161	NA	Chr10|8140985-8227391	Chr10|8182629-8269163	Chr10|8136776-8223238
Chr10	8161459	8161976	INV1000620	517	NA	NA	NA	NA	NA	NA	NA	NA	NA	NA	NA	NA	NA	NA	NA	NA	NA	NA	NA	NA	NA	NA	NA	NA	NA	NA	NA	NA	NA	NA	Chr10|7822047-7822564	NA	NA	NA	NA	NA	NA	NA	NA	NA	NA	NA	NA	NA	NA
Chr10	8163258	8168834	INV1000630	5576	NA	NA	NA	Chr10|9103270-9108840	NA	NA	NA	NA	NA	NA	NA	NA	NA	NA	NA	NA	NA	NA	NA	NA	NA	NA	NA	NA	NA	NA	NA	NA	NA	NA	NA	NA	NA	NA	NA	NA	NA	NA	NA	NA	NA	NA	NA	NA	NA
Chr10	8251877	8259643	INV1000640	7766	NA	NA	NA	Chr10|9252197-9259967	NA	NA	NA	NA	NA	NA	NA	NA	NA	NA	NA	NA	NA	NA	NA	NA	NA	NA	NA	NA	NA	NA	NA	NA	NA	NA	NA	NA	NA	NA	NA	NA	NA	NA	NA	NA	NA	NA	NA	NA	NA
Chr10	8257136	8259644	INV1000650	2508	NA	NA	NA	NA	NA	NA	NA	NA	NA	NA	NA	NA	NA	NA	NA	NA	NA	NA	NA	NA	NA	NA	NA	NA	NA	NA	NA	NA	NA	NA	NA	NA	NA	NA	NA	NA	NA	NA	NA	NA	NA	NA	NA	NA	NA
Chr10	8323419	8368999	INV1000660	45580	NA	NA	NA	NA	NA	NA	NA	NA	Chr10|10025122-10064779	Chr10|10393892-10433548	NA	NA	NA	NA	NA	NA	NA	NA	NA	NA	NA	NA	NA	NA	NA	NA	NA	NA	NA	NA	NA	NA	NA	NA	NA	NA	NA	NA	NA	NA	NA	NA	NA	NA	NA
Chr10	8448715	8457755	INV1000670	9040	NA	NA	NA	NA	NA	NA	NA	NA	NA	NA	NA	NA	NA	NA	NA	NA	NA	NA	NA	NA	NA	NA	NA	NA	NA	NA	NA	NA	NA	NA	NA	NA	NA	NA	NA	NA	NA	NA	NA	NA	NA	NA	Chr10|9482359-9491368	NA	NA
Chr10	8742078	8754154	INV1000680	12076	NA	Chr10|11031476-11043559	NA	NA	NA	NA	NA	NA	NA	NA	NA	NA	NA	NA	NA	NA	NA	NA	NA	NA	NA	NA	NA	NA	NA	NA	NA	NA	NA	NA	NA	NA	NA	NA	NA	NA	NA	NA	NA	NA	NA	NA	NA	NA	NA
Chr10	8948404	8967701	INV1000690	19297	NA	NA	NA	Chr10|9976579-10003886	Chr10|10414492-10460547	Chr10|9926533-9962349	Chr10|9969863-9996472	Chr10|10547982-10568536	Chr10|10676904-10714479	Chr10|11014668-11052243	Chr10|10332790-10353344	Chr10|10469411-10489965	Chr10|10113682-10140281	Chr10|10333215-10353769	Chr10|10011851-10038443	Chr10|10255627-10282194	Chr10|10504786-10531355	Chr10|10436070-10462593	Chr10|10407780-10434346	Chr10|9916138-9951950	Chr10|9687928-9733898	NA	NA	NA	NA	NA	NA	Chr10|10082777-10128825	NA	NA	NA	NA	NA	NA	NA	NA	NA	Chr10|9687386-9733433	Chr10|10156350-10216969	Chr10|9620298-9666303	Chr10|6721706-6748293	Chr10|11054339-11081106	Chr10|9920618-9947183	NA	Chr10|9939064-9965647
Chr10	8951203	8967701	INV1000700	16498	NA	NA	NA	NA	NA	NA	NA	NA	NA	NA	NA	NA	NA	NA	NA	NA	NA	NA	NA	NA	NA	NA	NA	NA	NA	NA	NA	NA	NA	NA	NA	NA	NA	NA	NA	NA	NA	NA	NA	NA	NA	NA	NA	Chr10|10368025-10387784	NA
Chr10	8962393	8967701	INV1000710	5308	NA	NA	NA	NA	NA	NA	NA	NA	NA	NA	NA	NA	NA	NA	NA	NA	NA	NA	NA	NA	NA	Chr10|9956473-9961790	NA	NA	NA	NA	NA	NA	NA	NA	NA	NA	NA	NA	NA	NA	NA	NA	NA	NA	NA	NA	NA	NA	NA
Chr10	9070518	9072870	INV1000720	2352	NA	NA	NA	NA	NA	NA	NA	NA	Chr10|10798035-10800386	Chr10|11135826-11138177	NA	NA	NA	NA	NA	NA	NA	NA	NA	NA	NA	NA	NA	NA	NA	NA	NA	NA	NA	NA	NA	NA	NA	NA	NA	NA	NA	NA	NA	NA	NA	NA	NA	NA	NA
Chr10	9657248	9661645	INV1000730	4397	NA	NA	NA	NA	NA	NA	NA	NA	NA	NA	NA	NA	NA	NA	NA	NA	NA	NA	NA	NA	NA	Chr10|10821826-10826209	NA	NA	NA	NA	NA	NA	NA	NA	NA	NA	NA	NA	NA	NA	NA	NA	NA	NA	NA	NA	NA	NA	NA
Chr10	9750366	9788355	INV1000740	37989	NA	NA	NA	NA	NA	NA	NA	NA	Chr10|11504049-11539885	Chr10|11851950-11887779	NA	NA	NA	NA	NA	NA	NA	NA	NA	NA	NA	NA	NA	NA	NA	NA	NA	NA	NA	NA	NA	NA	NA	NA	NA	NA	NA	NA	NA	NA	NA	NA	NA	NA	NA
Chr10	9767757	9782291	INV1000750	14534	Chr10|12806936-12820588	NA	NA	NA	NA	NA	NA	NA	NA	NA	NA	NA	NA	NA	NA	NA	NA	NA	NA	NA	NA	NA	NA	NA	NA	NA	NA	NA	NA	NA	NA	NA	NA	NA	NA	NA	NA	NA	NA	NA	NA	NA	NA	NA	NA
Chr10	9938731	9946192	INV1000760	7461	NA	Chr10|13737315-13746025	NA	NA	NA	NA	NA	NA	NA	NA	NA	NA	NA	NA	NA	NA	NA	NA	NA	NA	NA	Chr10|11353838-11362550	NA	NA	NA	NA	NA	NA	NA	NA	NA	NA	NA	NA	NA	NA	NA	NA	NA	NA	NA	NA	NA	NA	NA
Chr10	10022184	10022373	INV1000770	189	NA	NA	NA	NA	Chr10|12103899-12104085	NA	Chr10|11761335-11761521	Chr10|11831419-11831605	NA	NA	Chr10|11598361-11598547	Chr10|11748292-11748478	Chr10|11863253-11863439	Chr10|11612322-11612508	Chr10|11766466-11766652	Chr10|11306061-11306248	Chr10|11512963-11513150	Chr10|11447224-11447411	Chr10|11415409-11415597	NA	NA	NA	Chr10|10857451-10857639	Chr10|10690925-10691113	NA	NA	NA	NA	NA	NA	NA	NA	Chr10|10999363-10999551	NA	NA	NA	NA	NA	NA	NA	Chr10|8476354-8476540	Chr10|12104525-12104712	Chr10|11675405-11675591	Chr10|12123272-12123458	Chr10|11681486-11681672
Chr10	10468720	10469436	INV1000780	716	NA	NA	NA	NA	NA	NA	NA	NA	NA	NA	NA	NA	NA	NA	NA	NA	NA	NA	NA	NA	NA	NA	NA	NA	NA	NA	NA	NA	NA	NA	NA	NA	NA	NA	NA	NA	NA	NA	NA	NA	NA	NA	NA	NA	NA
Chr10	10711056	10711302	INV1000790	246	NA	Chr10|14519981-14520227	NA	NA	NA	NA	NA	NA	NA	NA	NA	NA	NA	NA	NA	NA	NA	NA	NA	NA	NA	NA	NA	NA	NA	NA	NA	NA	NA	NA	NA	NA	NA	NA	NA	NA	NA	NA	NA	NA	NA	NA	NA	NA	NA
Chr10	10711056	10711343	INV1000800	287	Chr10|14459370-14459666	NA	NA	NA	NA	NA	NA	NA	NA	NA	NA	NA	NA	NA	NA	NA	NA	NA	NA	NA	NA	NA	NA	NA	NA	NA	NA	NA	NA	NA	NA	NA	NA	NA	NA	NA	NA	NA	NA	NA	NA	NA	NA	NA	NA
Chr10	10711056	10711376	INV1000810	319	NA	NA	Chr10|10921413-10921733	Chr10|11813272-11813592	Chr10|12877644-12877964	Chr10|11789529-11789851	Chr10|12437091-12437411	Chr10|12513523-12513843	Chr10|12471387-12471707	Chr10|12835738-12836058	Chr10|12265810-12266130	Chr10|12477248-12477570	Chr10|12530679-12530999	Chr10|12278978-12279298	Chr10|12433383-12433703	Chr10|12016038-12016360	Chr10|12224144-12224466	Chr10|12157781-12158103	Chr10|12126469-12126791	Chr10|11767246-11767568	Chr10|11481085-11481407	Chr10|12200723-12201045	Chr10|11453101-11453421	Chr10|11290962-11291282	Chr10|11470679-11470999	Chr10|12090892-12091212	Chr10|12525358-12525678	NA	Chr10|11075751-11076071	Chr10|11103701-11104021	NA	NA	Chr10|11776684-11777004	Chr10|11179584-11179904	Chr10|11158646-11158966	Chr10|11075240-11075560	Chr10|10990434-10990754	NA	NA	NA	Chr10|9251282-9251602	Chr10|12806233-12806555	Chr10|12342244-12342564	Chr10|12790192-12790512	Chr10|12348220-12348540
Chr10	10790276	10815740	INV1000820	25464	NA	NA	NA	NA	NA	NA	NA	NA	NA	NA	NA	NA	NA	NA	NA	NA	NA	NA	NA	NA	NA	NA	NA	NA	NA	NA	NA	NA	NA	NA	NA	NA	NA	NA	NA	NA	NA	NA	NA	Chr10|11498966-11524468	NA	NA	NA	NA	NA
Chr10	10790276	10902143	INV1000830	111867	NA	NA	NA	NA	NA	NA	NA	NA	NA	NA	NA	NA	NA	NA	NA	NA	NA	NA	NA	NA	NA	NA	Chr10|11534607-11646587	NA	NA	NA	NA	NA	NA	NA	NA	NA	NA	NA	NA	NA	NA	NA	NA	NA	NA	NA	NA	NA	NA
Chr10	10887687	10920944	INV1000840	33257	NA	NA	NA	NA	NA	NA	NA	NA	NA	NA	NA	NA	NA	NA	NA	NA	NA	NA	Chr10|12804859-12838122	NA	NA	NA	NA	NA	NA	NA	NA	NA	NA	NA	NA	NA	NA	NA	NA	NA	NA	NA	NA	NA	NA	NA	NA	NA	NA
Chr10	11267570	11268025	INV1000850	455	Chr10|15590929-15591386	NA	NA	NA	NA	NA	NA	NA	NA	NA	NA	NA	NA	NA	NA	NA	NA	NA	NA	NA	NA	NA	NA	NA	NA	NA	NA	NA	NA	NA	NA	NA	NA	NA	NA	NA	NA	NA	NA	NA	NA	NA	NA	NA	NA
Chr10	11413739	11462136	INV1000860	48397	NA	NA	NA	NA	NA	NA	NA	NA	NA	NA	NA	NA	NA	Chr10|12959338-13016295	NA	NA	NA	NA	NA	NA	NA	NA	NA	NA	NA	NA	NA	NA	NA	NA	NA	NA	NA	NA	NA	NA	NA	NA	NA	NA	NA	NA	NA	NA	NA
Chr10	11465829	11475378	INV1000870	9549	NA	NA	NA	NA	NA	NA	NA	NA	NA	NA	NA	NA	NA	Chr10|13016293-13035230	NA	NA	NA	NA	NA	NA	NA	NA	NA	NA	NA	NA	NA	NA	NA	NA	NA	NA	NA	NA	NA	NA	NA	NA	NA	NA	NA	NA	NA	NA	NA
Chr10	11792673	11795998	INV1000880	3325	Chr10|16415128-16420554	NA	NA	NA	NA	NA	NA	NA	NA	NA	NA	NA	NA	NA	NA	NA	NA	NA	NA	NA	NA	NA	NA	NA	NA	NA	NA	NA	NA	NA	NA	NA	NA	NA	NA	NA	NA	NA	NA	NA	NA	NA	NA	NA	NA
Chr10	12599664	12600939	INV1000890	1275	NA	NA	Chr10|13013768-13015043	Chr10|13949788-13951063	NA	Chr10|13897691-13898966	NA	NA	NA	NA	NA	NA	NA	Chr10|14446695-14447970	NA	NA	Chr10|14306116-14307391	NA	Chr10|14750559-14751834	Chr10|13851547-13852822	Chr10|13591017-13592292	Chr10|14288315-14289590	NA	NA	Chr10|13575239-13576514	NA	NA	NA	NA	NA	NA	NA	NA	NA	NA	NA	NA	NA	NA	NA	Chr10|11653484-11654759	Chr10|14950946-14952221	Chr10|14502984-14504260	NA	NA
Chr10	12599664	12627914	INV1000900	28250	NA	NA	NA	NA	NA	NA	NA	Chr10|14611389-14616853	Chr10|14580262-14585726	Chr10|14953709-14959173	Chr10|14503101-14508569	NA	Chr10|14639518-14644979	NA	NA	Chr10|14117462-14122927	NA	Chr10|14275803-14281231	NA	NA	NA	NA	NA	NA	NA	NA	NA	NA	NA	NA	NA	NA	NA	NA	NA	NA	NA	NA	Chr10|13941121-13946583	NA	NA	NA	NA	Chr10|15191236-15196681	Chr10|14455004-14460441
Chr10	12753006	12758779	INV1000910	5773	NA	Chr10|16276556-16282338	NA	NA	NA	NA	NA	NA	NA	NA	NA	NA	NA	NA	NA	NA	NA	NA	NA	NA	NA	NA	NA	NA	NA	NA	NA	NA	NA	NA	NA	NA	NA	NA	NA	NA	NA	NA	NA	NA	NA	NA	NA	NA	NA
Chr10	13004489	13005624	INV1000920	1135	NA	Chr10|16507522-16508432	NA	NA	NA	NA	NA	NA	NA	NA	NA	NA	NA	NA	NA	NA	NA	NA	NA	NA	NA	NA	NA	NA	NA	NA	NA	NA	NA	NA	NA	NA	NA	NA	NA	NA	NA	NA	NA	NA	NA	NA	NA	NA	NA
Chr10	13438225	13439642	INV1000930	1417	Chr10|18065782-18067187	NA	NA	NA	NA	NA	NA	NA	NA	NA	NA	NA	NA	NA	NA	NA	NA	NA	NA	NA	NA	NA	NA	NA	NA	NA	NA	NA	NA	NA	NA	NA	NA	NA	NA	NA	NA	NA	NA	NA	NA	NA	NA	NA	NA
Chr10	13524399	13526086	INV1000940	1687	Chr10|18171440-18173080	NA	NA	NA	NA	NA	NA	NA	NA	NA	NA	NA	NA	NA	NA	NA	NA	NA	NA	NA	NA	NA	NA	NA	NA	NA	NA	NA	NA	NA	NA	NA	NA	NA	NA	NA	NA	NA	NA	NA	NA	NA	NA	NA	NA
Chr10	13960714	13970825	INV1000950	10111	NA	Chr10|17612309-17623823	NA	NA	NA	NA	Chr10|15809038-15819130	Chr10|15967231-15977320	Chr10|15957615-15967704	Chr10|16373045-16383134	Chr10|15897368-15907459	Chr10|15894007-15904097	Chr10|16024993-16035082	Chr10|15839647-15849733	Chr10|15841141-15851231	Chr10|15491420-15501512	Chr10|15675781-15685869	Chr10|15649018-15659109	Chr10|16120163-16130254	NA	NA	NA	NA	NA	NA	NA	NA	NA	NA	NA	NA	NA	NA	NA	NA	NA	NA	NA	NA	NA	Chr10|13044671-13054760	NA	Chr10|15886785-15896878	Chr10|16577091-16587180	Chr10|15848462-15858551
Chr10	14011306	14067497	INV1000960	56191	NA	NA	NA	NA	NA	NA	NA	NA	NA	NA	NA	NA	NA	NA	NA	NA	Chr10|15740018-15815176	NA	NA	NA	NA	NA	NA	NA	NA	NA	NA	NA	NA	NA	NA	NA	NA	NA	NA	NA	NA	NA	NA	NA	NA	NA	NA	NA	NA
Chr10	14011306	14069924	INV1000970	58618	NA	NA	NA	NA	NA	NA	NA	NA	NA	NA	NA	NA	NA	NA	NA	NA	NA	Chr10|15709654-15788513	Chr10|16180800-16259640	NA	NA	NA	NA	NA	NA	NA	NA	NA	NA	NA	NA	NA	NA	NA	NA	NA	NA	NA	NA	NA	NA	NA	NA	NA	NA
Chr10	14011306	14070322	INV1000980	59016	NA	NA	NA	NA	NA	NA	NA	NA	Chr10|16007860-16081718	NA	Chr10|15947535-16021367	NA	NA	NA	NA	NA	NA	NA	NA	NA	NA	NA	NA	NA	NA	NA	NA	NA	NA	NA	NA	NA	NA	NA	NA	NA	NA	NA	NA	NA	Chr10|13095027-13168860	NA	Chr10|15937124-16010936	Chr10|16627474-16701261	Chr10|15898825-15972633
Chr10	14011306	14072369	INV1000990	61063	NA	NA	NA	NA	NA	NA	Chr10|15858865-15933412	Chr10|16017053-16108482	NA	NA	NA	NA	Chr10|16074816-16149410	NA	Chr10|15891353-15966566	Chr10|15550005-15630892	NA	NA	NA	NA	NA	NA	NA	NA	NA	NA	NA	NA	NA	NA	NA	NA	NA	NA	NA	NA	NA	NA	NA	NA	NA	NA	NA	NA	NA
Chr10	14015941	14072369	INV1001000	56428	NA	NA	NA	NA	NA	NA	NA	NA	NA	NA	NA	NA	NA	NA	NA	NA	NA	NA	NA	NA	NA	NA	NA	NA	NA	NA	NA	NA	NA	NA	NA	NA	NA	NA	NA	NA	NA	NA	NA	NA	NA	NA	NA	NA	NA
Chr10	14589925	14603582	INV1001010	13657	Chr10|19468549-19478056	NA	NA	NA	NA	NA	NA	NA	NA	NA	NA	NA	NA	NA	NA	NA	NA	NA	NA	NA	NA	NA	NA	NA	NA	NA	NA	NA	NA	NA	NA	NA	NA	NA	NA	NA	NA	NA	NA	NA	NA	NA	NA	NA	NA
Chr10	14812705	14858372	INV1001020	45667	NA	NA	NA	NA	NA	NA	NA	NA	NA	NA	NA	NA	NA	NA	NA	NA	NA	NA	NA	NA	NA	NA	NA	NA	NA	NA	NA	NA	NA	NA	NA	NA	NA	NA	NA	NA	NA	Chr10|15514907-15560572	NA	NA	NA	NA	NA	NA	NA
Chr10	14940633	14940860	INV1001030	227	NA	Chr10|18596828-18597055	NA	NA	NA	NA	NA	NA	NA	NA	NA	NA	NA	NA	NA	NA	NA	NA	NA	NA	NA	NA	NA	NA	NA	NA	NA	NA	NA	NA	NA	NA	NA	NA	NA	NA	NA	NA	NA	NA	NA	NA	NA	NA	NA
Chr10	15006149	15007001	INV1001040	852	Chr10|19908022-19908876	NA	NA	NA	NA	NA	NA	NA	NA	NA	NA	NA	NA	NA	NA	NA	NA	NA	NA	NA	NA	NA	NA	NA	NA	NA	NA	NA	NA	NA	NA	NA	NA	NA	NA	NA	NA	NA	NA	NA	NA	NA	NA	NA	NA
Chr10	15447358	15528397	INV1001050	81039	NA	NA	NA	Chr10|16838235-16919253	NA	NA	NA	NA	NA	NA	NA	NA	NA	NA	NA	NA	NA	NA	NA	NA	NA	NA	NA	NA	NA	NA	NA	NA	NA	NA	NA	NA	NA	NA	NA	NA	NA	NA	NA	NA	NA	NA	NA	NA	NA
Chr10	15456871	15487231	INV1001060	30360	Chr10|20196078-20294389	NA	NA	NA	NA	NA	NA	NA	NA	NA	NA	NA	NA	NA	NA	NA	NA	NA	NA	NA	NA	NA	NA	NA	NA	NA	NA	NA	NA	NA	NA	NA	NA	NA	NA	NA	NA	NA	NA	NA	NA	NA	NA	NA	NA
Chr10	15601422	15683176	INV1001070	81754	Chr10|20302041-20360144	NA	NA	NA	NA	NA	NA	NA	NA	NA	NA	NA	NA	NA	NA	NA	NA	NA	NA	NA	NA	NA	NA	NA	NA	NA	NA	NA	NA	NA	NA	NA	NA	NA	NA	NA	NA	NA	NA	NA	NA	NA	NA	NA	NA
Chr10	16007045	16011711	INV1001080	4666	NA	NA	NA	NA	NA	NA	NA	NA	NA	NA	NA	NA	NA	NA	NA	NA	NA	NA	NA	NA	NA	NA	NA	NA	NA	NA	NA	NA	NA	NA	NA	NA	NA	NA	NA	Chr10|16502784-16507394	NA	NA	NA	NA	NA	NA	NA	NA	NA
Chr10	16007045	16011825	INV1001090	4780	NA	NA	NA	NA	NA	NA	NA	NA	NA	NA	NA	NA	NA	NA	NA	NA	NA	NA	NA	NA	NA	NA	NA	NA	NA	NA	NA	NA	NA	NA	NA	NA	Chr10|17243149-17247912	NA	NA	NA	NA	NA	NA	NA	NA	NA	NA	NA	NA
Chr10	16007045	16014575	INV1001100	7530	NA	NA	NA	NA	NA	NA	NA	NA	NA	NA	NA	NA	NA	NA	NA	NA	NA	NA	NA	NA	NA	NA	NA	NA	NA	NA	Chr10|17770253-17777771	NA	NA	NA	NA	NA	NA	NA	NA	NA	NA	NA	NA	NA	NA	NA	NA	NA	NA
Chr10	16007045	16014836	INV1001110	7791	NA	NA	NA	NA	NA	NA	NA	NA	NA	NA	NA	NA	NA	NA	NA	NA	NA	NA	NA	NA	NA	NA	NA	NA	NA	NA	NA	NA	Chr10|16667246-16675046	Chr10|17393569-17401362	NA	NA	NA	Chr10|16898508-16906293	Chr10|16465972-16473838	NA	Chr10|16257907-16265698	NA	NA	NA	NA	NA	NA	NA	NA
Chr10	16007235	16014836	INV1001120	7601	NA	NA	NA	NA	NA	NA	NA	NA	NA	NA	NA	NA	NA	NA	NA	NA	NA	NA	NA	NA	NA	NA	NA	NA	NA	NA	NA	NA	NA	NA	NA	Chr10|16740203-16747881	NA	NA	NA	NA	NA	NA	NA	NA	NA	NA	NA	NA	NA
Chr10	16384030	17708643	INV1001130	1324613	NA	Chr10|20294948-21882761	NA	NA	NA	NA	NA	NA	NA	NA	NA	NA	NA	NA	NA	NA	NA	NA	NA	NA	NA	NA	NA	NA	NA	NA	NA	NA	NA	NA	NA	NA	NA	NA	NA	NA	NA	NA	NA	NA	NA	NA	NA	NA	NA
Chr10	16418250	16423125	INV1001140	4875	NA	NA	Chr10|16861620-16866496	NA	NA	Chr10|17679920-17684828	NA	Chr10|18308479-18313325	NA	NA	NA	Chr10|18243749-18248595	Chr10|18336489-18341391	NA	NA	Chr10|17873499-17878430	Chr10|18057641-18062509	Chr10|18043443-18048395	Chr10|18498165-18503111	Chr10|17645192-17650154	Chr10|17385241-17390280	Chr10|18060360-18065336	Chr10|17223570-17228446	Chr10|17200406-17205282	NA	Chr10|17705812-17710689	NA	NA	NA	NA	NA	NA	NA	NA	NA	NA	NA	NA	NA	NA	Chr10|15576504-15581485	NA	NA	NA	Chr10|18250490-18255373
Chr10	16423851	16424028	INV1001150	177	NA	NA	NA	NA	NA	NA	Chr10|18161311-18161490	NA	Chr10|18316472-18316651	NA	Chr10|18253300-18253479	NA	NA	Chr10|18259137-18259316	Chr10|18186488-18186667	NA	NA	NA	NA	NA	NA	NA	NA	NA	Chr10|17431008-17431187	NA	NA	Chr10|17567902-17568081	NA	NA	NA	NA	NA	NA	NA	Chr10|16987791-16987970	NA	NA	NA	NA	NA	Chr10|18694066-18694245	Chr10|18274596-18274775	Chr10|18919777-18919956	NA
Chr10	16579091	16580589	INV1001160	1498	NA	NA	NA	NA	NA	NA	NA	NA	NA	NA	NA	NA	NA	NA	NA	NA	NA	NA	NA	NA	NA	NA	NA	NA	NA	NA	NA	NA	NA	NA	Chr10|15833851-15835345	NA	NA	NA	NA	NA	NA	NA	NA	NA	NA	NA	NA	NA	NA
Chr10	16891000	16899644	INV1001170	8644	NA	NA	NA	NA	NA	NA	NA	NA	NA	NA	NA	NA	NA	NA	NA	NA	NA	NA	NA	NA	NA	NA	NA	NA	Chr10|17969234-17977873	NA	NA	NA	NA	NA	NA	NA	NA	NA	NA	NA	NA	NA	NA	NA	NA	NA	NA	NA	NA
Chr10	17199402	17200803	INV1001180	1401	Chr10|21707358-21708908	NA	NA	NA	NA	NA	NA	NA	NA	NA	NA	NA	NA	NA	NA	NA	NA	NA	NA	NA	NA	NA	NA	NA	NA	NA	NA	NA	NA	NA	NA	NA	NA	NA	NA	NA	NA	NA	NA	NA	NA	NA	NA	NA	NA
Chr10	17213167	17214408	INV1001190	1241	NA	NA	NA	NA	Chr10|19866623-19867864	NA	NA	NA	NA	NA	NA	NA	NA	NA	NA	NA	NA	NA	NA	NA	NA	NA	NA	NA	NA	NA	NA	NA	NA	NA	NA	NA	NA	NA	NA	NA	NA	NA	NA	NA	NA	NA	NA	NA	NA
Chr10	17594602	17594810	INV1001200	208	NA	NA	NA	NA	NA	NA	NA	NA	NA	NA	NA	NA	NA	NA	NA	NA	NA	NA	NA	NA	NA	NA	NA	NA	NA	NA	NA	NA	NA	NA	NA	NA	NA	NA	NA	NA	NA	NA	NA	NA	NA	NA	NA	NA	NA
Chr10	18174181	18174305	INV1001210	124	Chr10|22865128-22865252	NA	NA	NA	NA	NA	NA	NA	NA	NA	NA	NA	NA	NA	NA	NA	NA	NA	NA	NA	NA	NA	NA	NA	NA	NA	NA	NA	NA	NA	NA	NA	NA	NA	NA	NA	NA	NA	NA	NA	NA	NA	NA	NA	NA
Chr10	18394705	18395553	INV1001220	848	NA	Chr10|22621591-22622440	NA	NA	NA	NA	NA	NA	NA	NA	NA	NA	NA	NA	NA	NA	NA	NA	NA	NA	NA	NA	NA	NA	NA	NA	NA	NA	NA	NA	NA	NA	NA	NA	NA	NA	NA	NA	NA	NA	NA	NA	NA	NA	NA
Chr10	18529972	18530089	INV1001230	117	NA	Chr10|22754694-22754811	NA	Chr10|20324470-20324587	NA	NA	Chr10|20535977-20536094	Chr10|20618040-20618157	Chr10|20671082-20671199	Chr10|21034293-21034410	Chr10|20692346-20692463	Chr10|20590831-20590948	NA	Chr10|20654042-20654159	Chr10|20559650-20559767	Chr10|20073663-20073780	Chr10|20332349-20332461	Chr10|20290600-20290712	Chr10|20718141-20718253	NA	NA	NA	NA	NA	NA	NA	NA	NA	NA	NA	NA	NA	NA	NA	NA	NA	NA	Chr10|19649058-19649175	Chr10|20331566-20331683	Chr10|19740775-19740892	Chr10|17850791-17850908	Chr10|21011007-21011119	Chr10|20649528-20649645	Chr10|21308772-21308889	Chr10|20560310-20560422
Chr10	18587764	18628052	INV1001240	40288	Chr10|23305905-23329454	NA	NA	NA	NA	NA	NA	NA	NA	NA	NA	NA	NA	NA	NA	NA	NA	NA	NA	NA	NA	NA	NA	NA	NA	NA	NA	NA	NA	NA	NA	NA	NA	NA	NA	NA	NA	NA	NA	NA	NA	NA	NA	NA	NA
Chr10	18635365	18636559	INV1001250	1194	Chr10|23354844-23367409	NA	NA	NA	NA	NA	NA	NA	NA	NA	NA	NA	NA	NA	NA	NA	NA	NA	NA	NA	NA	NA	NA	NA	NA	NA	NA	NA	NA	NA	NA	NA	NA	NA	NA	NA	NA	NA	NA	NA	NA	NA	NA	NA	NA
Chr10	20148093	20150935	INV1001260	2842	Chr10|25040117-25045582	NA	NA	NA	NA	NA	NA	NA	NA	NA	NA	NA	NA	NA	NA	NA	NA	NA	NA	NA	NA	NA	NA	NA	NA	NA	NA	NA	NA	NA	NA	NA	NA	NA	NA	NA	NA	NA	NA	NA	NA	NA	NA	NA	NA
Chr10	20151320	20153184	INV1001270	1864	NA	NA	NA	NA	NA	NA	Chr10|22259331-22261184	Chr10|22246683-22248536	NA	NA	NA	Chr10|22234448-22236301	Chr10|22255651-22257504	Chr10|22384563-22386416	Chr10|22168322-22170175	NA	Chr10|22021640-22023493	NA	Chr10|22402663-22404516	NA	NA	NA	NA	NA	NA	NA	NA	NA	NA	NA	NA	NA	NA	NA	NA	NA	NA	Chr10|21227474-21229326	Chr10|21911287-21913140	Chr10|21314165-21316117	Chr10|19471756-19473609	Chr10|22584310-22586163	NA	NA	Chr10|22183193-22185046
Chr10	20152163	20153184	INV1001280	1021	NA	NA	NA	NA	NA	NA	NA	NA	NA	NA	NA	NA	NA	NA	NA	NA	NA	NA	NA	NA	NA	NA	NA	NA	NA	NA	NA	NA	NA	NA	NA	NA	NA	NA	NA	NA	NA	NA	NA	NA	NA	NA	Chr10|22262217-22263225	NA	NA
Chr10	20443060	20547482	INV1001290	104422	NA	NA	NA	NA	NA	NA	NA	NA	NA	NA	NA	NA	NA	NA	NA	NA	NA	NA	NA	NA	NA	NA	NA	NA	NA	Chr10|21861786-21966190	NA	NA	NA	NA	NA	NA	NA	NA	NA	NA	NA	NA	NA	NA	NA	NA	NA	NA	NA
Chr10	20763985	20766219	INV1001300	2234	Chr10|25607724-25609953	NA	NA	NA	NA	NA	NA	NA	NA	NA	NA	NA	NA	NA	NA	NA	NA	NA	NA	NA	NA	NA	NA	NA	NA	NA	NA	NA	NA	NA	NA	NA	NA	NA	NA	NA	NA	NA	NA	NA	NA	NA	NA	NA	NA
Chr10	20836592	20861474	INV1001310	24882	NA	NA	NA	NA	NA	NA	NA	Chr10|22970742-22995713	Chr10|23050389-23075355	Chr10|23406268-23431238	Chr10|23063205-23088172	Chr10|22958461-22983431	Chr10|22979818-23004787	Chr10|23108596-23133562	Chr10|22889484-22914451	NA	NA	NA	NA	NA	NA	NA	NA	NA	NA	NA	NA	NA	NA	NA	NA	NA	NA	NA	NA	NA	NA	NA	NA	NA	Chr10|20194771-20219750	NA	NA	Chr10|23677410-23702483	NA
Chr10	20874737	20875077	INV1001320	340	NA	NA	NA	NA	NA	NA	Chr10|23029153-23029491	NA	NA	NA	NA	NA	NA	NA	NA	NA	NA	NA	NA	NA	NA	NA	NA	NA	NA	NA	NA	NA	NA	NA	NA	NA	NA	NA	NA	NA	NA	NA	NA	NA	NA	NA	NA	NA	NA
Chr10	20979617	20984283	INV1001330	4666	NA	Chr10|25339278-25343466	NA	NA	NA	NA	NA	NA	NA	NA	NA	NA	NA	NA	NA	NA	NA	NA	NA	NA	NA	NA	NA	NA	NA	NA	NA	NA	NA	NA	NA	NA	NA	NA	NA	NA	NA	NA	NA	NA	NA	NA	NA	NA	NA
Chr10	21430644	21430751	INV1001340	107	NA	Chr10|25798144-25798257	NA	NA	NA	NA	NA	NA	NA	NA	NA	NA	NA	NA	NA	NA	NA	NA	NA	NA	NA	NA	NA	NA	NA	NA	NA	NA	NA	NA	NA	NA	NA	NA	NA	NA	NA	NA	NA	NA	NA	NA	NA	NA	NA
Chr10	21462694	21463958	INV1001350	1264	NA	NA	NA	NA	NA	NA	NA	NA	NA	NA	NA	NA	NA	NA	NA	NA	NA	NA	NA	NA	NA	NA	NA	NA	NA	Chr10|22877730-22878994	NA	NA	NA	NA	NA	NA	NA	NA	NA	NA	NA	NA	NA	NA	NA	NA	NA	NA	NA
Chr10	21462864	21463958	INV1001360	1094	NA	NA	NA	NA	NA	NA	NA	NA	NA	NA	NA	NA	NA	NA	NA	NA	NA	NA	NA	NA	NA	NA	NA	NA	NA	NA	NA	NA	NA	NA	NA	NA	NA	NA	NA	NA	NA	NA	NA	NA	NA	NA	NA	NA	NA
Chr10	21531235	21540876	INV1001370	9641	Chr10|26249298-26256640	NA	NA	NA	NA	NA	NA	NA	NA	NA	NA	NA	NA	NA	NA	NA	NA	NA	NA	NA	NA	NA	NA	NA	NA	NA	NA	NA	NA	NA	NA	NA	NA	NA	NA	NA	NA	NA	NA	NA	NA	NA	NA	NA	NA
Chr10	22555646	22558152	INV1001380	2506	NA	Chr10|26950063-26952625	NA	NA	NA	NA	NA	NA	NA	NA	NA	NA	NA	NA	NA	NA	NA	NA	NA	NA	NA	NA	NA	NA	NA	NA	NA	NA	NA	NA	NA	NA	NA	NA	NA	NA	NA	NA	NA	NA	NA	NA	NA	NA	NA
Chr10	22587044	22599630	INV1001390	12586	NA	NA	NA	NA	NA	NA	NA	NA	NA	NA	NA	NA	NA	NA	NA	NA	NA	NA	NA	NA	NA	NA	NA	NA	NA	NA	NA	NA	NA	NA	NA	NA	NA	NA	NA	NA	NA	NA	NA	NA	NA	NA	NA	NA	NA
Chr10	22595003	22597938	INV1001400	2935	NA	NA	NA	NA	Chr10|25306778-25309900	NA	NA	Chr10|24771216-24774317	Chr10|24831127-24834228	NA	NA	Chr10|24761949-24765050	NA	NA	NA	Chr10|24139779-24142880	NA	NA	Chr10|24896061-24899162	NA	NA	NA	NA	NA	NA	NA	NA	NA	NA	NA	NA	NA	NA	NA	NA	NA	NA	NA	NA	NA	NA	NA	NA	NA	NA
Chr10	22723554	22724431	INV1001410	877	NA	NA	NA	NA	NA	NA	NA	NA	NA	NA	NA	NA	NA	NA	NA	NA	NA	NA	NA	NA	NA	NA	NA	NA	NA	NA	NA	NA	NA	NA	NA	NA	Chr10|23991660-23992537	NA	NA	NA	NA	NA	NA	NA	NA	NA	NA	NA	NA
Chr11	555806	754947	INV1100010	199141	NA	Chr11|692709-913896	NA	NA	NA	NA	NA	NA	NA	NA	NA	NA	NA	NA	NA	NA	NA	NA	NA	NA	NA	NA	NA	NA	NA	NA	NA	NA	NA	NA	NA	NA	NA	NA	NA	NA	NA	NA	NA	NA	NA	NA	NA	NA	NA
Chr11	1186323	1339327	INV1100020	153004	NA	NA	NA	NA	NA	NA	NA	NA	NA	NA	NA	NA	NA	NA	NA	NA	NA	NA	NA	NA	NA	NA	Chr11|1101290-1254393	NA	NA	NA	NA	NA	NA	NA	NA	NA	NA	NA	NA	NA	NA	NA	NA	NA	NA	NA	NA	NA	NA
Chr11	1538563	1541907	INV1100030	3344	NA	Chr11|1565114-1568490	NA	NA	NA	Chr11|1565533-1568906	NA	NA	NA	NA	NA	NA	NA	NA	NA	NA	NA	NA	NA	NA	NA	Chr11|1570223-1573596	NA	NA	NA	NA	NA	NA	NA	NA	NA	NA	NA	NA	NA	NA	NA	NA	NA	NA	NA	NA	NA	NA	NA
Chr11	1639390	1640804	INV1100040	1414	NA	Chr11|1646812-1648229	NA	NA	NA	NA	NA	NA	NA	NA	NA	NA	NA	NA	NA	NA	NA	NA	NA	NA	NA	NA	NA	NA	NA	NA	NA	NA	NA	NA	NA	NA	NA	NA	NA	NA	NA	NA	NA	NA	NA	NA	NA	NA	NA
Chr11	1639400	1640986	INV1100050	1586	NA	NA	NA	NA	NA	NA	NA	NA	NA	NA	NA	NA	NA	NA	NA	NA	NA	Chr11|932855-934448	NA	NA	NA	NA	NA	NA	NA	NA	NA	NA	NA	NA	NA	NA	NA	NA	NA	NA	NA	NA	NA	NA	NA	NA	NA	NA	NA
Chr11	1639749	1640986	INV1100060	1237	NA	NA	NA	NA	NA	NA	NA	NA	NA	Chr11|1747998-1749229	NA	NA	NA	NA	NA	Chr11|1660439-1661670	NA	NA	NA	NA	NA	NA	NA	NA	NA	NA	Chr11|1663034-1664265	NA	NA	NA	NA	NA	NA	NA	NA	NA	NA	NA	NA	NA	NA	NA	NA	NA	NA
Chr11	1752196	1767153	INV1100070	14957	NA	NA	NA	Chr11|1794663-1809596	NA	NA	NA	NA	NA	NA	NA	NA	NA	NA	NA	NA	NA	NA	NA	NA	NA	NA	Chr11|1671839-1686792	NA	NA	NA	NA	NA	NA	NA	NA	NA	NA	NA	NA	NA	NA	NA	NA	NA	NA	NA	NA	NA	NA
Chr11	1754057	1773200	INV1100080	19143	NA	Chr11|1769446-1786732	NA	NA	NA	NA	Chr11|1768684-1785962	NA	Chr11|1760167-1777451	NA	Chr11|1700996-1718277	Chr11|1828355-1845628	NA	NA	NA	NA	NA	NA	NA	NA	NA	Chr11|1769242-1780545	NA	NA	NA	NA	NA	NA	NA	NA	NA	NA	NA	NA	NA	NA	NA	NA	NA	NA	NA	NA	NA	NA	NA
Chr11	1759055	1765708	INV1100090	6653	NA	NA	NA	NA	NA	NA	NA	NA	NA	NA	NA	NA	NA	NA	NA	NA	NA	NA	NA	NA	NA	NA	NA	NA	NA	NA	NA	NA	NA	NA	NA	NA	NA	NA	NA	NA	NA	NA	NA	NA	NA	NA	NA	NA	NA
Chr11	1759055	1768202	INV1100100	9147	NA	NA	NA	NA	NA	NA	NA	Chr11|1801340-1809086	NA	NA	NA	NA	NA	Chr11|1841424-1849170	Chr11|1848853-1856598	NA	Chr11|1737943-1745692	NA	NA	NA	NA	NA	NA	NA	NA	NA	NA	NA	NA	NA	NA	NA	NA	NA	NA	NA	NA	NA	NA	NA	NA	NA	NA	NA	NA
Chr11	2027698	2028866	INV1100110	1168	Chr11|2158570-2159723	NA	NA	NA	NA	NA	NA	NA	NA	NA	NA	NA	NA	NA	NA	NA	NA	NA	NA	NA	NA	NA	NA	NA	NA	NA	NA	NA	NA	NA	NA	NA	NA	NA	NA	NA	NA	NA	NA	NA	NA	NA	NA	NA	NA
Chr11	3010685	3011453	INV1100120	768	NA	NA	NA	NA	NA	NA	NA	NA	NA	NA	NA	NA	NA	NA	NA	NA	NA	NA	NA	NA	NA	NA	NA	NA	NA	NA	NA	NA	NA	NA	NA	NA	NA	NA	NA	NA	NA	NA	NA	NA	NA	NA	NA	NA	Chr11|3059534-3060300
Chr11	3011609	3017669	INV1100130	6060	NA	NA	NA	NA	NA	NA	NA	NA	NA	NA	NA	NA	NA	NA	NA	NA	NA	NA	NA	NA	NA	NA	NA	NA	NA	NA	NA	NA	NA	NA	NA	NA	NA	NA	NA	NA	NA	NA	NA	NA	NA	NA	NA	NA	NA
Chr11	3037303	3074679	INV1100140	37376	NA	Chr11|3136200-3156210	NA	NA	Chr11|3126914-3146853	NA	NA	NA	NA	NA	NA	NA	NA	NA	NA	NA	NA	NA	NA	NA	NA	NA	NA	NA	NA	NA	NA	NA	NA	NA	NA	NA	NA	NA	NA	NA	NA	NA	NA	NA	NA	NA	NA	NA	NA
Chr11	3115287	3118645	INV1100150	3358	Chr11|3320638-3330341	NA	NA	NA	NA	NA	NA	NA	NA	NA	NA	NA	NA	NA	NA	NA	NA	NA	NA	NA	NA	NA	NA	NA	NA	NA	NA	NA	NA	NA	NA	NA	NA	NA	NA	NA	NA	NA	NA	NA	NA	NA	NA	NA	NA
Chr11	3247526	3260974	INV1100160	13448	Chr11|3346225-3363551	NA	NA	NA	NA	NA	NA	NA	NA	NA	NA	NA	NA	NA	NA	NA	NA	NA	NA	NA	NA	NA	NA	NA	NA	NA	NA	NA	NA	NA	NA	NA	NA	NA	NA	NA	NA	NA	NA	NA	NA	NA	NA	NA	NA
Chr11	3547977	3554779	INV1100170	6802	NA	NA	NA	NA	NA	NA	NA	NA	NA	NA	NA	NA	NA	NA	NA	NA	NA	Chr11|2764834-2771735	NA	NA	NA	NA	NA	NA	NA	NA	NA	NA	NA	NA	NA	NA	NA	NA	NA	NA	NA	NA	NA	NA	NA	NA	NA	NA	NA
Chr11	3551604	3553647	INV1100180	2043	NA	NA	NA	NA	Chr11|3542697-3544699	Chr11|3523895-3525884	Chr11|3491056-3493083	Chr11|3542365-3544392	Chr11|3474845-3476872	NA	Chr11|3446999-3448988	NA	NA	Chr11|3550007-3552034	NA	NA	NA	NA	NA	NA	NA	Chr11|3558792-3560781	NA	NA	NA	NA	NA	NA	NA	NA	NA	NA	NA	NA	NA	NA	NA	NA	NA	NA	NA	NA	NA	NA	NA
Chr11	3552142	3553647	INV1100190	1505	NA	Chr11|3482584-3484106	NA	NA	NA	NA	NA	NA	NA	NA	NA	NA	NA	NA	NA	NA	NA	NA	NA	NA	NA	NA	NA	NA	NA	NA	NA	NA	NA	NA	NA	NA	NA	NA	NA	NA	NA	NA	NA	NA	NA	NA	NA	NA	NA
Chr11	3552154	3553647	INV1100200	1493	Chr11|3740469-3741935	NA	NA	NA	NA	NA	NA	NA	NA	NA	NA	NA	NA	NA	NA	NA	NA	NA	NA	NA	NA	NA	NA	NA	NA	NA	NA	NA	NA	NA	NA	NA	NA	NA	NA	NA	NA	NA	NA	NA	NA	NA	NA	NA	NA
Chr11	3929981	3956102	INV1100210	26121	NA	NA	NA	NA	NA	NA	NA	NA	NA	NA	NA	Chr11|3972841-3987006	NA	NA	NA	NA	NA	NA	NA	NA	NA	NA	NA	NA	Chr11|4089422-4106742	NA	NA	NA	NA	NA	NA	NA	NA	NA	NA	NA	NA	NA	NA	NA	NA	NA	NA	NA	NA
Chr11	4633750	4725261	INV1100220	91511	NA	NA	NA	NA	NA	NA	NA	NA	NA	NA	NA	NA	NA	NA	NA	NA	NA	NA	NA	NA	NA	NA	Chr11|4549077-4640459	NA	NA	NA	NA	NA	NA	NA	NA	NA	NA	NA	NA	NA	NA	NA	NA	NA	NA	NA	NA	NA	NA
Chr11	4640916	4694355	INV1100230	53439	NA	NA	NA	NA	NA	NA	NA	NA	NA	NA	NA	NA	NA	NA	Chr11|4840742-4880181	NA	NA	NA	NA	NA	NA	NA	NA	NA	NA	NA	NA	NA	NA	NA	NA	NA	NA	NA	NA	NA	NA	NA	NA	NA	NA	NA	NA	NA	NA
Chr11	4640916	4694621	INV1100240	53705	NA	NA	NA	NA	NA	NA	Chr11|4732629-4769643	Chr11|4760013-4797031	Chr11|4716371-4753390	NA	NA	NA	NA	NA	NA	Chr11|4740807-4777819	NA	NA	NA	NA	NA	NA	NA	NA	NA	NA	NA	NA	NA	NA	NA	NA	NA	NA	NA	NA	NA	NA	NA	NA	NA	NA	NA	NA	NA
Chr11	4650374	4725261	INV1100250	74887	NA	NA	NA	NA	NA	NA	NA	NA	NA	NA	NA	NA	NA	NA	NA	NA	NA	NA	NA	NA	NA	NA	NA	NA	NA	NA	NA	NA	Chr11|4547390-4622390	NA	NA	NA	NA	NA	NA	NA	NA	NA	NA	NA	NA	NA	NA	NA	NA
Chr11	4656647	4692618	INV1100260	35971	NA	NA	NA	NA	NA	NA	NA	NA	NA	NA	NA	NA	NA	NA	NA	NA	NA	NA	NA	NA	NA	NA	NA	NA	NA	NA	NA	NA	NA	NA	NA	NA	NA	NA	NA	NA	NA	NA	NA	NA	NA	NA	NA	NA	NA
Chr11	4657368	4694355	INV1100270	36987	NA	NA	NA	NA	NA	NA	NA	NA	NA	Chr11|4819460-4836684	Chr11|4681640-4698845	Chr11|4712684-4729898	Chr11|4775830-4793052	Chr11|4758173-4775392	NA	NA	NA	NA	NA	NA	NA	NA	NA	NA	NA	NA	NA	NA	NA	NA	NA	NA	NA	NA	NA	NA	NA	NA	NA	NA	NA	NA	Chr11|4982044-4999245	NA	NA
Chr11	4657597	4725261	INV1100280	67664	NA	NA	NA	NA	NA	NA	NA	NA	NA	NA	NA	NA	NA	NA	NA	NA	NA	NA	NA	NA	NA	NA	NA	NA	NA	NA	NA	NA	NA	NA	NA	NA	NA	NA	NA	NA	NA	NA	NA	NA	NA	NA	NA	NA	NA
Chr11	4804779	4805726	INV1100290	947	Chr11|5221819-5223402	NA	NA	NA	NA	NA	NA	NA	NA	NA	NA	NA	NA	NA	NA	NA	NA	NA	NA	NA	NA	NA	NA	NA	NA	NA	NA	NA	NA	NA	NA	NA	NA	NA	NA	NA	NA	NA	NA	NA	NA	NA	NA	NA	NA
Chr11	4970356	4970663	INV1100300	307	NA	Chr11|5092055-5092362	NA	NA	NA	NA	NA	NA	NA	NA	NA	NA	NA	NA	NA	NA	NA	NA	NA	NA	NA	NA	NA	NA	NA	NA	NA	NA	NA	NA	NA	NA	NA	NA	NA	NA	NA	NA	NA	NA	NA	NA	NA	NA	Chr11|5089212-5089519
Chr11	5030143	5062474	INV1100310	32331	NA	Chr11|5148453-5159497	NA	NA	Chr11|5065725-5076667	NA	NA	NA	NA	NA	Chr11|5099893-5110835	NA	NA	NA	NA	Chr11|5159982-5170924	NA	NA	NA	NA	NA	NA	NA	NA	Chr11|5146888-5157830	Chr11|4969795-4980742	NA	NA	NA	NA	NA	NA	NA	NA	NA	NA	NA	NA	NA	NA	Chr11|5152478-5163421	NA	NA	NA	NA
Chr11	5030143	5064467	INV1100320	34324	NA	NA	NA	NA	NA	NA	NA	NA	NA	NA	NA	NA	NA	Chr11|5201362-5215297	NA	NA	NA	NA	NA	NA	NA	NA	NA	NA	NA	NA	NA	NA	NA	NA	NA	NA	NA	NA	NA	NA	NA	NA	NA	NA	NA	NA	NA	NA	NA
Chr11	5030611	5062474	INV1100330	31863	NA	NA	NA	NA	NA	NA	NA	NA	NA	NA	NA	NA	NA	NA	NA	NA	NA	NA	NA	NA	NA	NA	NA	NA	NA	NA	NA	NA	NA	NA	NA	NA	NA	NA	NA	NA	NA	NA	NA	NA	NA	NA	NA	NA	NA
Chr11	5374167	5374454	INV1100340	287	Chr11|5793286-5793582	NA	NA	NA	NA	NA	NA	NA	NA	NA	NA	NA	NA	NA	NA	NA	NA	NA	NA	NA	NA	NA	NA	NA	NA	NA	NA	NA	NA	NA	NA	NA	NA	NA	NA	NA	NA	NA	NA	NA	NA	NA	NA	NA	NA
Chr11	5936013	5936288	INV1100350	275	NA	NA	NA	NA	NA	NA	Chr11|5998956-5999219	Chr11|6026452-6026715	Chr11|5982099-5982362	Chr11|6444274-6444537	Chr11|6297310-6297573	Chr11|5968389-5968652	Chr11|6095537-6095800	Chr11|6352825-6353088	Chr11|6123763-6124026	Chr11|6361568-6361831	Chr11|6083011-6083274	NA	Chr11|5768723-5768986	NA	NA	NA	NA	NA	NA	NA	Chr11|5880008-5880271	Chr11|5752518-5752781	NA	NA	NA	Chr11|5879252-5879515	Chr11|5682087-5682350	Chr11|5922070-5922333	NA	Chr11|5844603-5844866	NA	NA	NA	NA	Chr11|6226442-6226705	Chr11|5928222-5928485	Chr11|6585846-6586109	Chr11|6680727-6680990	NA
Chr11	6020603	6020731	INV1100360	128	NA	NA	NA	NA	NA	NA	NA	NA	NA	NA	NA	NA	NA	NA	NA	NA	NA	NA	NA	NA	NA	NA	NA	NA	NA	NA	NA	NA	NA	NA	NA	NA	NA	NA	NA	NA	NA	NA	NA	NA	NA	NA	NA	NA	NA
Chr11	6030183	6030324	INV1100370	141	NA	NA	NA	NA	NA	NA	NA	NA	NA	NA	NA	NA	NA	NA	NA	NA	NA	NA	NA	NA	NA	NA	NA	NA	NA	NA	NA	NA	NA	NA	NA	NA	NA	NA	NA	NA	NA	NA	NA	NA	NA	NA	NA	NA	NA
Chr11	6417565	6489502	INV1100380	71937	NA	NA	NA	NA	NA	NA	NA	NA	NA	NA	NA	Chr11|6538187-6632376	NA	NA	NA	NA	NA	NA	NA	NA	NA	NA	NA	NA	NA	NA	NA	NA	NA	NA	NA	NA	NA	NA	NA	NA	NA	NA	NA	NA	NA	NA	NA	NA	NA
Chr11	6419926	6489505	INV1100390	69579	Chr11|7134487-7207198	NA	NA	NA	NA	NA	NA	NA	NA	NA	NA	NA	NA	NA	NA	NA	NA	NA	NA	NA	NA	NA	NA	NA	NA	NA	NA	NA	NA	NA	NA	NA	NA	NA	NA	NA	NA	NA	NA	NA	NA	NA	NA	NA	NA
Chr11	6550975	6552618	INV1100400	1643	NA	NA	NA	NA	NA	Chr11|6457541-6458054	NA	NA	NA	NA	NA	NA	NA	NA	NA	NA	NA	NA	NA	NA	NA	Chr11|6448873-6449386	NA	NA	NA	NA	NA	NA	NA	NA	NA	NA	NA	NA	NA	NA	NA	NA	NA	Chr11|6819287-6819805	NA	NA	Chr11|7190733-7191251	NA	NA
Chr11	6642155	6650840	INV1100410	8685	NA	NA	NA	NA	NA	NA	NA	NA	NA	NA	NA	NA	NA	NA	NA	NA	NA	NA	NA	NA	NA	NA	NA	NA	NA	NA	NA	NA	NA	NA	NA	NA	NA	NA	NA	NA	NA	NA	NA	NA	NA	NA	NA	NA	NA
Chr11	6642155	6664063	INV1100420	21908	NA	NA	NA	NA	NA	Chr11|6512483-6547299	NA	NA	NA	NA	NA	NA	NA	NA	NA	NA	NA	NA	NA	NA	NA	Chr11|6503769-6538590	NA	NA	NA	NA	NA	NA	NA	NA	NA	NA	NA	NA	NA	NA	NA	NA	NA	NA	NA	NA	NA	NA	NA
Chr11	6642246	6838293	INV1100430	196047	NA	NA	NA	NA	NA	NA	NA	NA	NA	NA	NA	NA	NA	NA	NA	NA	NA	NA	NA	NA	NA	NA	NA	NA	NA	NA	NA	NA	NA	NA	NA	NA	NA	NA	NA	NA	NA	NA	NA	NA	NA	NA	NA	NA	NA
Chr11	6646291	6664063	INV1100440	17772	NA	NA	NA	NA	NA	NA	Chr11|6774326-6808142	Chr11|6801581-6835391	Chr11|6757491-6791299	NA	NA	NA	NA	NA	Chr11|6898792-6932594	NA	NA	NA	NA	NA	NA	NA	NA	NA	NA	NA	NA	NA	NA	NA	NA	NA	NA	NA	NA	NA	NA	NA	NA	NA	NA	Chr11|6826097-6859893	NA	NA	NA
Chr11	6646288	6670862	INV1100450	24574	NA	NA	NA	Chr11|6738040-6837568	NA	NA	NA	NA	NA	NA	NA	NA	NA	NA	NA	NA	NA	NA	NA	NA	NA	NA	NA	NA	Chr11|7140075-7247111	NA	NA	NA	NA	NA	NA	NA	NA	NA	NA	NA	NA	NA	NA	Chr11|7681863-7703745	NA	NA	Chr11|8053236-8075101	NA	NA
Chr11	6646291	6671467	INV1100460	25176	NA	NA	NA	NA	NA	NA	NA	NA	NA	Chr11|7104707-7141934	NA	NA	NA	NA	NA	NA	NA	NA	NA	NA	NA	NA	NA	NA	NA	NA	Chr11|6540231-6577455	NA	NA	NA	NA	NA	NA	NA	NA	Chr11|6504198-6541413	NA	NA	NA	NA	NA	NA	NA	NA	NA
Chr11	6646285	6671501	INV1100470	25216	NA	NA	NA	NA	NA	NA	NA	NA	NA	NA	NA	Chr11|6890848-6915105	NA	NA	NA	NA	NA	NA	NA	NA	NA	NA	NA	NA	NA	NA	NA	NA	NA	NA	NA	NA	NA	NA	NA	NA	NA	NA	NA	NA	NA	NA	NA	NA	NA
Chr11	6757435	6796385	INV1100480	38950	NA	NA	NA	NA	NA	NA	NA	NA	NA	NA	NA	NA	NA	NA	NA	NA	NA	NA	NA	NA	NA	NA	NA	NA	NA	NA	NA	NA	NA	NA	NA	NA	NA	Chr11|7029013-7069823	NA	NA	NA	NA	NA	NA	NA	NA	NA	NA	NA
Chr11	6757435	6803352	INV1100490	45917	NA	NA	NA	NA	NA	NA	NA	NA	NA	NA	NA	NA	Chr11|6891696-6921782	NA	NA	NA	NA	NA	NA	NA	NA	NA	NA	NA	NA	NA	NA	NA	NA	NA	NA	NA	NA	NA	NA	NA	NA	NA	NA	NA	NA	NA	NA	NA	NA
Chr11	7145938	7146281	INV1100500	343	NA	NA	NA	NA	NA	NA	NA	NA	NA	NA	NA	NA	NA	NA	NA	NA	NA	NA	NA	NA	NA	NA	NA	NA	NA	NA	NA	NA	NA	NA	NA	NA	NA	NA	NA	NA	NA	NA	NA	NA	NA	NA	NA	NA	NA
Chr11	7498034	7498276	INV1100510	242	NA	NA	NA	NA	NA	NA	Chr11|7400140-7400383	Chr11|7427439-7427682	Chr11|7383372-7383615	NA	Chr11|7546942-7547185	Chr11|7497185-7497428	NA	NA	NA	NA	NA	NA	NA	NA	NA	NA	NA	Chr11|7008464-7008707	NA	NA	NA	NA	NA	NA	NA	NA	NA	NA	NA	NA	NA	NA	NA	NA	Chr11|7507855-7508098	Chr11|7451565-7451808	Chr11|8639846-8640089	Chr11|8003876-8004119	NA
Chr11	7727917	7728035	INV1100520	118	NA	Chr11|8380483-8380601	Chr11|7306825-7306943	NA	NA	NA	Chr11|7610689-7610807	Chr11|7637987-7638105	Chr11|7593972-7594090	Chr11|7869871-7869989	Chr11|7753636-7753754	Chr11|7707434-7707552	NA	Chr11|7721048-7721166	Chr11|7758757-7758875	NA	NA	NA	NA	NA	NA	NA	NA	Chr11|7218879-7218997	NA	NA	Chr11|7305302-7305420	NA	NA	NA	NA	NA	NA	NA	NA	Chr11|7269144-7269262	NA	NA	NA	NA	Chr11|7707801-7707919	Chr11|7661972-7662090	Chr11|8850351-8850469	Chr11|8213804-8213922	Chr11|7721299-7721417
Chr11	7745961	7747421	INV1100530	1460	Chr11|8483326-8484772	NA	NA	NA	NA	NA	NA	NA	NA	NA	NA	NA	NA	NA	NA	NA	NA	NA	NA	NA	NA	NA	NA	NA	NA	NA	NA	NA	NA	NA	NA	NA	NA	NA	NA	NA	NA	NA	NA	NA	NA	NA	NA	NA	NA
Chr11	7989922	7998197	INV1100540	8275	NA	NA	NA	NA	NA	NA	NA	NA	NA	NA	NA	NA	NA	NA	NA	NA	NA	NA	NA	NA	NA	NA	NA	NA	NA	NA	NA	NA	NA	NA	NA	NA	Chr11|7466611-7474869	NA	Chr11|7975766-7984042	NA	NA	NA	NA	NA	NA	NA	NA	NA	NA
Chr11	7991992	7999797	INV1100550	7805	NA	NA	NA	NA	NA	NA	NA	NA	NA	NA	NA	NA	NA	NA	NA	NA	NA	NA	NA	NA	NA	NA	NA	NA	NA	NA	NA	NA	NA	NA	NA	Chr11|7901539-7909345	NA	NA	NA	NA	NA	NA	NA	NA	NA	NA	NA	NA	NA
Chr11	8247609	8275003	INV1100560	27394	Chr11|8837945-8864530	NA	NA	NA	NA	NA	NA	NA	NA	NA	NA	NA	NA	NA	NA	NA	NA	NA	NA	NA	NA	NA	NA	NA	NA	NA	NA	NA	NA	NA	NA	NA	NA	NA	NA	NA	NA	NA	NA	NA	NA	NA	NA	NA	NA
Chr11	8335114	8402863	INV1100570	67749	NA	NA	NA	NA	NA	NA	NA	NA	NA	NA	NA	NA	NA	NA	NA	NA	NA	NA	NA	NA	NA	NA	NA	NA	NA	NA	NA	NA	NA	NA	NA	NA	NA	NA	NA	NA	NA	NA	NA	NA	NA	NA	NA	NA	NA
Chr11	8335825	8402863	INV1100580	67038	NA	NA	NA	NA	NA	NA	NA	NA	NA	NA	NA	NA	NA	NA	NA	NA	NA	NA	NA	NA	NA	NA	NA	NA	NA	NA	NA	NA	NA	NA	NA	NA	NA	NA	NA	NA	NA	NA	NA	NA	NA	NA	NA	NA	NA
Chr11	8367304	8399515	INV1100590	32211	NA	NA	NA	NA	NA	NA	Chr11|8232028-8264483	Chr11|8259349-8291811	NA	NA	NA	Chr11|8337547-8369985	NA	NA	NA	NA	NA	NA	NA	NA	NA	NA	NA	NA	NA	NA	NA	NA	NA	NA	NA	NA	NA	NA	NA	NA	NA	NA	NA	NA	NA	Chr11|8282919-8315371	NA	NA	NA
Chr11	8367994	8368192	INV1100600	198	NA	NA	NA	NA	NA	NA	NA	NA	NA	NA	NA	NA	NA	NA	NA	NA	NA	NA	Chr11|7958344-7958543	NA	NA	NA	NA	NA	NA	NA	NA	NA	NA	NA	NA	NA	NA	NA	NA	NA	NA	NA	NA	NA	NA	NA	NA	NA	NA
Chr11	8368199	8399515	INV1100610	31316	NA	NA	NA	NA	NA	NA	NA	NA	NA	Chr11|8491116-8561231	NA	NA	NA	NA	NA	NA	NA	NA	NA	NA	NA	NA	NA	NA	NA	NA	NA	NA	NA	NA	NA	NA	NA	NA	NA	Chr11|7890113-7959957	NA	NA	NA	NA	Chr11|8334787-8381601	NA	NA	NA	NA
Chr11	8368199	8407057	INV1100620	38858	NA	NA	NA	NA	NA	NA	NA	NA	NA	NA	NA	NA	NA	NA	NA	NA	Chr11|8292769-8346222	NA	NA	NA	NA	NA	NA	NA	NA	NA	NA	NA	NA	NA	NA	NA	NA	NA	NA	NA	NA	NA	NA	NA	NA	NA	NA	NA	NA
Chr11	8368209	8399515	INV1100630	31304	NA	NA	NA	NA	NA	NA	NA	NA	NA	NA	NA	NA	Chr11|8323363-8393098	NA	NA	NA	NA	NA	NA	NA	NA	NA	NA	NA	NA	NA	Chr11|7926528-7996512	NA	NA	NA	NA	NA	NA	NA	NA	NA	NA	NA	NA	NA	NA	NA	Chr11|9434994-9492833	NA	NA
Chr11	8368227	8399515	INV1100640	31293	NA	NA	NA	NA	NA	NA	NA	NA	NA	NA	NA	NA	NA	Chr11|8334879-8404052	Chr11|8404331-8451060	NA	NA	NA	NA	NA	NA	NA	NA	NA	NA	NA	NA	NA	NA	NA	NA	NA	NA	NA	NA	NA	NA	NA	NA	NA	NA	NA	NA	NA	NA
Chr11	8368382	8399515	INV1100650	31133	NA	NA	NA	NA	NA	NA	NA	NA	Chr11|8164547-8195935	NA	Chr11|8325931-8357336	NA	NA	NA	NA	NA	NA	NA	NA	NA	NA	NA	NA	NA	NA	NA	NA	NA	NA	NA	NA	NA	NA	NA	NA	NA	NA	NA	NA	NA	NA	NA	NA	NA	Chr11|8291526-8322888
Chr11	8369834	8574350	INV1100660	204516	NA	NA	NA	NA	NA	NA	NA	NA	NA	NA	NA	NA	NA	NA	NA	NA	NA	NA	NA	NA	NA	NA	NA	NA	NA	NA	NA	NA	NA	NA	NA	NA	NA	NA	NA	NA	NA	NA	NA	Chr11|9091902-9391458	NA	NA	NA	NA	NA
Chr11	8778953	8783391	INV1100670	4438	Chr11|9491873-9496364	NA	NA	NA	NA	NA	NA	NA	NA	NA	NA	NA	NA	NA	NA	NA	NA	NA	NA	NA	NA	NA	NA	NA	NA	NA	NA	NA	NA	NA	NA	NA	NA	NA	NA	NA	NA	NA	NA	NA	NA	NA	NA	NA	NA
Chr11	8945633	8946634	INV1100680	1001	NA	NA	NA	NA	NA	NA	Chr11|8872717-8873718	Chr11|8900068-8901069	NA	NA	NA	Chr11|8978054-8979055	NA	NA	NA	NA	NA	NA	NA	NA	NA	NA	NA	NA	NA	NA	NA	NA	NA	NA	NA	NA	NA	NA	NA	NA	NA	NA	NA	NA	NA	Chr11|8923235-8924235	NA	NA	NA
Chr11	9311393	9371901	INV1100690	60508	NA	NA	NA	NA	NA	NA	NA	NA	NA	NA	NA	NA	NA	NA	NA	NA	NA	NA	NA	NA	NA	NA	NA	NA	NA	NA	NA	NA	NA	NA	NA	NA	NA	NA	NA	NA	NA	NA	NA	NA	NA	NA	NA	NA	NA
Chr11	9380626	9393829	INV1100700	13203	NA	NA	NA	NA	NA	Chr11|9094538-9134683	Chr11|9707566-9739728	Chr11|9734949-9767119	NA	NA	NA	Chr11|10396292-10414012	Chr11|9517238-9549350	NA	NA	NA	NA	NA	NA	Chr11|9756906-9797796	NA	Chr11|9094788-9135624	NA	NA	NA	NA	NA	NA	NA	NA	NA	NA	NA	NA	NA	NA	NA	NA	NA	NA	NA	Chr11|9757426-9789578	NA	Chr11|9877915-9907795	NA
Chr11	9385042	9385404	INV1100710	362	NA	Chr11|10192392-10192765	NA	NA	NA	NA	NA	NA	NA	NA	NA	NA	NA	NA	NA	NA	NA	NA	NA	NA	NA	NA	NA	NA	NA	NA	NA	NA	NA	NA	NA	NA	NA	NA	NA	NA	NA	NA	NA	NA	NA	NA	NA	NA	NA
Chr11	9396374	9705214	INV1100720	308840	NA	NA	NA	NA	NA	Chr11|9281680-9382643	NA	NA	NA	NA	NA	NA	NA	NA	NA	NA	NA	NA	NA	Chr11|9944841-10045861	NA	Chr11|9282418-9383314	NA	NA	NA	NA	NA	NA	NA	NA	NA	NA	NA	NA	NA	NA	NA	NA	NA	NA	NA	NA	NA	NA	NA
Chr11	9481529	9703083	INV1100730	221554	NA	NA	NA	NA	NA	NA	NA	NA	NA	NA	NA	NA	NA	NA	NA	NA	NA	NA	NA	NA	Chr11|9919681-10087929	NA	NA	NA	NA	NA	NA	NA	NA	NA	NA	NA	NA	NA	NA	NA	NA	NA	NA	NA	NA	NA	NA	NA	NA
Chr11	9794790	9815032	INV1100740	20242	NA	Chr11|10655347-10671823	NA	NA	NA	NA	NA	NA	NA	NA	NA	NA	NA	NA	NA	NA	NA	NA	NA	NA	NA	NA	NA	NA	NA	NA	NA	NA	NA	NA	NA	NA	NA	NA	NA	NA	NA	NA	NA	NA	NA	NA	NA	NA	NA
Chr11	10009895	10020518	INV1100750	10623	NA	NA	NA	NA	NA	NA	Chr11|10463414-10465758	Chr11|10491178-10493522	Chr11|9839611-9841955	NA	Chr11|9976489-9978833	NA	NA	NA	NA	Chr11|10062497-10064837	Chr11|9852105-9854446	Chr11|8813553-8815894	Chr11|9435964-9438305	NA	NA	NA	NA	NA	NA	NA	NA	NA	NA	NA	NA	NA	NA	NA	NA	Chr11|10431667-10434012	NA	NA	NA	NA	NA	Chr11|10434762-10437108	NA	Chr11|10656060-10658401	Chr11|9979686-9982030
Chr11	10770520	10770977	INV1100760	457	NA	Chr11|11904000-11904459	NA	NA	NA	NA	Chr11|11267926-11268383	Chr11|11296598-11297055	Chr11|10577289-10577746	Chr11|10899985-10900442	Chr11|10709408-10709865	Chr11|11834791-11835248	Chr11|10878934-10879391	NA	Chr11|10830323-10830780	Chr11|10766757-10767214	Chr11|10502782-10503248	Chr11|9626196-9626653	Chr11|10083223-10083680	NA	NA	NA	NA	NA	NA	NA	NA	NA	NA	NA	NA	NA	NA	NA	NA	Chr11|11278313-11278770	NA	NA	NA	NA	Chr11|11194285-11194742	Chr11|11239680-11240137	Chr11|11861613-11862070	Chr11|11303243-11303700	Chr11|10716405-10716862
Chr11	10911476	10914609	INV1100770	3133	Chr11|12074922-12078008	NA	NA	NA	NA	NA	NA	NA	NA	NA	NA	NA	NA	NA	NA	NA	NA	NA	NA	NA	NA	NA	NA	NA	NA	NA	NA	NA	NA	NA	NA	NA	NA	NA	NA	NA	NA	NA	NA	NA	NA	NA	NA	NA	NA
Chr11	11021014	11023279	INV1100780	2265	Chr11|12217263-12219529	NA	NA	NA	NA	NA	NA	NA	NA	NA	NA	NA	NA	NA	NA	NA	NA	NA	NA	NA	NA	NA	NA	NA	NA	NA	NA	NA	NA	NA	NA	NA	NA	NA	NA	NA	NA	NA	NA	NA	NA	NA	NA	NA	NA
Chr11	11155246	12028444	INV1100790	873198	NA	NA	NA	NA	NA	NA	NA	NA	NA	NA	NA	NA	NA	NA	NA	NA	Chr11|11014664-12096821	NA	NA	NA	NA	NA	NA	NA	NA	NA	NA	NA	NA	NA	NA	NA	NA	NA	NA	NA	NA	NA	NA	NA	NA	NA	NA	NA	NA
Chr11	11456053	11698129	INV1100800	242076	NA	NA	NA	NA	NA	NA	NA	NA	NA	NA	NA	NA	NA	NA	NA	Chr11|11488187-11675454	NA	NA	NA	NA	NA	NA	NA	NA	NA	NA	NA	NA	NA	NA	NA	NA	NA	NA	NA	NA	NA	NA	NA	NA	NA	NA	NA	NA	NA
Chr11	11586333	11586745	INV1100810	412	Chr11|12886778-12887186	NA	NA	NA	NA	NA	NA	NA	NA	NA	NA	NA	NA	NA	NA	NA	NA	NA	NA	NA	NA	NA	NA	NA	NA	NA	NA	NA	NA	NA	NA	NA	NA	NA	NA	NA	NA	NA	NA	NA	NA	NA	NA	NA	NA
Chr11	11775925	11797373	INV1100820	21448	Chr11|13587708-13846471	NA	NA	NA	NA	NA	NA	NA	NA	NA	NA	NA	NA	NA	NA	NA	NA	NA	NA	NA	NA	NA	NA	NA	NA	NA	NA	NA	NA	NA	NA	NA	NA	NA	NA	NA	NA	NA	NA	NA	NA	NA	NA	NA	NA
Chr11	11819343	11827940	INV1100830	8597	NA	NA	NA	NA	NA	NA	NA	NA	NA	NA	NA	NA	NA	NA	NA	NA	NA	NA	NA	NA	NA	NA	NA	NA	NA	NA	NA	NA	NA	NA	NA	NA	NA	NA	NA	NA	NA	NA	NA	NA	NA	Chr11|12553508-12561858	NA	NA	NA
Chr11	11825108	11826260	INV1100840	1152	NA	Chr11|13574548-13576949	NA	NA	NA	NA	NA	NA	Chr11|11872178-11874654	Chr11|12212379-12214849	NA	NA	NA	Chr11|12748737-12751209	Chr11|12077157-12079619	NA	NA	Chr11|10930465-10933105	NA	NA	NA	NA	NA	NA	NA	NA	NA	NA	NA	NA	NA	NA	NA	NA	NA	Chr11|12670457-12672889	NA	NA	NA	NA	Chr11|12440476-12442941	NA	Chr11|13107443-13109905	Chr11|12549192-12551653	Chr11|12028139-12030613
Chr11	11825536	11826260	INV1100850	724	NA	NA	NA	NA	NA	NA	Chr11|12585904-12586626	Chr11|12616732-12617454	NA	NA	Chr11|12085940-12086662	Chr11|13176333-13177055	Chr11|12176875-12177597	NA	NA	NA	NA	NA	Chr11|11413877-11414599	NA	NA	NA	NA	NA	NA	NA	NA	NA	NA	NA	NA	NA	NA	NA	NA	NA	NA	NA	NA	NA	NA	NA	NA	NA	NA
Chr11	12043025	12149155	INV1100860	106130	NA	NA	NA	NA	NA	Chr11|11577374-11615508	NA	NA	NA	NA	NA	NA	NA	NA	NA	NA	NA	NA	NA	NA	NA	NA	NA	NA	NA	NA	NA	NA	NA	NA	NA	NA	NA	NA	NA	NA	NA	NA	NA	NA	NA	NA	NA	NA	NA
Chr11	12048619	12149155	INV1100870	100536	NA	Chr11|13849250-13870805	NA	NA	NA	NA	NA	NA	NA	NA	NA	NA	NA	NA	NA	NA	NA	NA	NA	NA	NA	NA	NA	NA	NA	NA	NA	NA	NA	NA	NA	NA	NA	NA	NA	NA	NA	NA	NA	NA	NA	NA	NA	NA	NA
Chr11	12064038	12078698	INV1100880	14660	NA	NA	NA	NA	NA	NA	NA	Chr11|12835463-12845680	NA	NA	NA	NA	NA	NA	NA	NA	NA	NA	NA	NA	NA	NA	NA	NA	NA	NA	NA	NA	NA	NA	NA	NA	NA	NA	NA	NA	NA	NA	NA	NA	NA	NA	NA	NA	NA
Chr11	12191465	12727710	INV1100890	536245	NA	NA	NA	NA	NA	NA	NA	NA	NA	Chr11|13682978-14056939	NA	NA	NA	NA	Chr11|13166371-13527014	NA	NA	Chr11|11731182-12069643	NA	NA	NA	NA	NA	NA	NA	NA	NA	NA	NA	NA	NA	NA	NA	NA	NA	NA	NA	NA	NA	NA	Chr11|13156757-13518668	NA	Chr11|14193814-14559161	NA	Chr11|14765261-15142434
Chr11	12193884	13296596	INV1100900	1102712	NA	NA	NA	NA	NA	NA	NA	NA	NA	NA	NA	NA	NA	NA	NA	NA	NA	NA	NA	NA	NA	NA	NA	NA	NA	NA	NA	NA	NA	NA	NA	NA	NA	NA	NA	NA	NA	NA	NA	NA	NA	NA	NA	NA	NA
Chr11	12295169	12727710	INV1100910	432541	NA	NA	NA	NA	NA	NA	NA	NA	NA	NA	NA	NA	NA	NA	NA	NA	NA	NA	NA	NA	NA	NA	NA	NA	NA	NA	NA	NA	NA	NA	NA	NA	NA	NA	NA	Chr11|13384006-13734618	NA	NA	NA	NA	NA	NA	NA	NA	NA
Chr11	12548099	12727710	INV1100920	179611	NA	NA	NA	NA	NA	NA	NA	NA	NA	NA	NA	NA	NA	NA	NA	NA	NA	NA	NA	NA	NA	NA	NA	NA	NA	NA	NA	NA	NA	NA	NA	NA	NA	NA	NA	NA	NA	NA	NA	NA	NA	NA	NA	Chr11|13834299-14088724	NA
Chr11	12557302	12651248	INV1100930	93946	NA	NA	NA	NA	NA	NA	NA	NA	NA	NA	NA	NA	NA	Chr11|13837829-13984320	NA	NA	NA	NA	NA	NA	NA	NA	NA	NA	NA	NA	NA	NA	NA	NA	NA	NA	NA	NA	NA	NA	NA	NA	NA	NA	NA	NA	NA	NA	NA
Chr11	12557302	12695981	INV1100940	138679	NA	NA	NA	NA	NA	NA	NA	NA	NA	NA	NA	NA	NA	NA	NA	NA	Chr11|12986917-13183542	NA	NA	NA	NA	NA	NA	NA	NA	NA	NA	NA	NA	NA	NA	NA	NA	NA	NA	NA	NA	NA	NA	NA	NA	NA	NA	NA	NA
Chr11	12557302	12727710	INV1100950	170408	NA	NA	NA	NA	NA	NA	Chr11|13824690-14078201	Chr11|14157754-14411379	NA	NA	Chr11|12909112-13126995	NA	Chr11|13037967-13255810	NA	NA	Chr11|12879538-13140885	NA	NA	NA	NA	NA	NA	NA	NA	NA	NA	NA	NA	NA	NA	NA	NA	NA	NA	NA	NA	NA	NA	NA	NA	NA	NA	NA	NA	NA
Chr11	12558719	12727710	INV1100960	168991	NA	NA	NA	NA	NA	NA	NA	NA	NA	NA	NA	Chr11|13514821-13701776	NA	NA	NA	NA	NA	NA	NA	NA	NA	NA	NA	NA	NA	NA	NA	NA	NA	NA	NA	NA	NA	NA	NA	NA	NA	NA	NA	NA	NA	NA	NA	NA	NA
Chr11	12727710	12788468	INV1100970	60758	NA	NA	NA	NA	NA	NA	NA	NA	NA	NA	NA	NA	NA	NA	NA	NA	NA	NA	NA	NA	NA	NA	NA	NA	NA	NA	NA	NA	NA	NA	NA	NA	NA	NA	NA	NA	NA	NA	NA	NA	NA	NA	NA	NA	NA
Chr11	12727710	12911906	INV1100980	184196	NA	NA	NA	NA	NA	NA	NA	NA	NA	NA	NA	Chr11|13706098-13983026	NA	NA	NA	NA	NA	NA	NA	NA	NA	NA	NA	NA	NA	NA	NA	NA	NA	NA	NA	NA	NA	NA	NA	NA	NA	NA	NA	NA	NA	NA	NA	NA	NA
Chr11	12727710	13035533	INV1100990	307823	NA	NA	NA	NA	NA	NA	Chr11|14082105-14426964	Chr11|14415283-14770274	NA	NA	Chr11|13130898-13584705	NA	Chr11|13259714-13757037	Chr11|13988224-14321349	NA	Chr11|13144789-13486686	NA	NA	NA	NA	NA	NA	NA	NA	NA	NA	NA	NA	NA	NA	NA	NA	NA	NA	NA	NA	NA	NA	NA	NA	NA	NA	NA	NA	NA
Chr11	12727995	13019266	INV1101000	291271	NA	NA	NA	NA	NA	NA	NA	NA	NA	NA	NA	NA	NA	NA	NA	NA	Chr11|13191770-13642117	NA	NA	NA	NA	NA	NA	NA	NA	NA	NA	NA	NA	NA	NA	NA	NA	NA	NA	NA	NA	NA	NA	NA	NA	NA	NA	NA	NA
Chr11	12991359	13016302	INV1101010	24943	NA	NA	NA	NA	NA	NA	NA	NA	NA	NA	NA	NA	NA	NA	NA	NA	NA	Chr11|12386983-12437666	NA	NA	NA	NA	NA	NA	NA	NA	NA	NA	NA	NA	NA	NA	NA	NA	NA	NA	NA	NA	NA	NA	NA	NA	NA	NA	NA
Chr11	13017628	13019266	INV1101020	1638	NA	NA	NA	NA	NA	NA	NA	NA	NA	NA	NA	NA	NA	NA	NA	NA	NA	NA	NA	NA	NA	NA	NA	NA	NA	NA	NA	NA	NA	NA	NA	NA	NA	NA	NA	Chr11|14108653-14110317	NA	NA	NA	NA	NA	NA	NA	NA	NA
Chr11	13044778	13099658	INV1101030	54880	NA	NA	NA	NA	NA	NA	NA	NA	NA	NA	NA	NA	NA	NA	NA	NA	NA	NA	NA	NA	NA	NA	NA	NA	NA	NA	NA	NA	NA	NA	NA	NA	NA	NA	NA	NA	NA	NA	NA	NA	NA	NA	NA	NA	NA
Chr11	13044778	13126069	INV1101040	81291	NA	NA	NA	NA	NA	NA	NA	NA	Chr11|13229535-13399639	Chr11|14303720-14473925	NA	NA	NA	NA	Chr11|13761155-13910877	NA	NA	NA	NA	NA	NA	NA	NA	NA	NA	NA	NA	NA	NA	NA	NA	NA	NA	NA	NA	Chr11|14193870-14356215	NA	NA	NA	NA	Chr11|13753195-13903550	NA	Chr11|14793621-14943822	Chr11|14430522-14580691	Chr11|15401413-15571268
Chr11	13442383	13446639	INV1101050	4256	Chr11|15220898-15222696	NA	NA	NA	NA	NA	NA	NA	NA	NA	NA	NA	NA	NA	NA	NA	NA	NA	NA	NA	NA	NA	NA	NA	NA	NA	NA	NA	NA	NA	NA	NA	NA	NA	NA	NA	NA	NA	NA	NA	NA	NA	NA	NA	NA
Chr11	13519859	13520687	INV1101060	828	NA	Chr11|14389864-14390440	NA	NA	NA	NA	NA	NA	NA	NA	NA	NA	NA	NA	NA	NA	NA	NA	NA	NA	NA	NA	NA	NA	NA	NA	NA	NA	NA	NA	NA	NA	NA	NA	NA	NA	NA	NA	NA	NA	NA	NA	NA	NA	NA
Chr11	13707755	13719173	INV1101070	11418	NA	Chr11|14598155-14611876	NA	NA	NA	NA	NA	NA	NA	NA	NA	NA	NA	NA	NA	NA	NA	NA	NA	NA	NA	NA	NA	NA	NA	NA	NA	NA	NA	NA	NA	NA	NA	NA	NA	NA	NA	NA	NA	NA	NA	NA	NA	NA	NA
Chr11	13743702	13745003	INV1101080	1301	NA	Chr11|14661946-14663247	NA	NA	NA	NA	NA	NA	NA	NA	NA	NA	NA	NA	NA	NA	NA	Chr11|13631077-13632379	NA	NA	NA	NA	NA	NA	NA	NA	NA	NA	NA	NA	NA	NA	NA	NA	NA	NA	NA	NA	NA	NA	NA	NA	NA	NA	NA
Chr11	13877390	13881144	INV1101090	3754	NA	NA	NA	NA	NA	NA	NA	NA	NA	NA	NA	NA	NA	NA	NA	NA	NA	NA	NA	NA	NA	NA	NA	NA	NA	NA	NA	NA	Chr11|13383848-13387601	Chr11|13636560-13640313	NA	NA	NA	NA	NA	NA	NA	NA	NA	NA	NA	NA	NA	NA	NA
Chr11	14293691	14605404	INV1101100	311713	NA	Chr11|15299905-15881265	NA	NA	NA	NA	NA	NA	NA	NA	NA	NA	NA	NA	NA	NA	NA	NA	NA	NA	NA	NA	NA	NA	NA	NA	NA	NA	NA	NA	NA	NA	NA	NA	NA	NA	NA	NA	NA	NA	NA	NA	NA	NA	NA
Chr11	14293691	14616823	INV1101110	323132	NA	NA	NA	NA	Chr11|14389965-14869925	NA	Chr11|16070443-16672238	Chr11|16413984-17016069	Chr11|15272634-15731816	Chr11|16301456-16771032	NA	NA	NA	Chr11|16282434-16715167	NA	NA	NA	NA	NA	NA	NA	NA	NA	NA	NA	NA	NA	NA	NA	NA	NA	NA	NA	NA	NA	NA	NA	NA	NA	NA	NA	NA	NA	NA	Chr11|17451659-17910094
Chr11	14293691	14622653	INV1101120	328962	NA	NA	NA	NA	NA	NA	NA	NA	NA	NA	Chr11|15225541-15770876	Chr11|15987635-16533142	Chr11|15564224-16109685	NA	Chr11|15597674-16198215	Chr11|15114720-15716446	Chr11|15335260-16015054	Chr11|14212323-14896562	NA	NA	NA	NA	NA	NA	NA	NA	NA	NA	NA	NA	NA	NA	NA	NA	NA	Chr11|15952238-16446621	NA	NA	NA	NA	Chr11|15594639-16196172	NA	Chr11|16634188-17235440	Chr11|16271501-16872003	NA
Chr11	14353136	14360789	INV1101130	7653	NA	NA	NA	NA	NA	NA	NA	NA	NA	NA	NA	NA	NA	NA	NA	NA	NA	NA	Chr11|14209985-14217912	NA	NA	NA	NA	NA	NA	NA	NA	NA	NA	NA	NA	NA	NA	NA	NA	NA	NA	NA	NA	NA	NA	NA	NA	NA	NA
Chr11	14353136	14360898	INV1101140	7762	NA	NA	NA	NA	NA	NA	NA	NA	NA	NA	NA	NA	NA	NA	NA	NA	NA	NA	NA	NA	NA	NA	NA	NA	NA	NA	NA	NA	NA	NA	NA	NA	NA	NA	NA	NA	NA	NA	NA	NA	NA	Chr11|15352543-15360587	NA	NA	NA
Chr11	14429599	14582899	INV1101150	153300	Chr11|16618650-16761022	NA	NA	NA	NA	NA	NA	NA	NA	NA	NA	NA	NA	NA	NA	NA	NA	NA	NA	NA	NA	NA	NA	NA	NA	NA	NA	NA	NA	NA	NA	NA	NA	NA	NA	NA	NA	NA	NA	NA	NA	NA	NA	NA	NA
Chr11	14622651	14626494	INV1101160	3843	NA	NA	NA	NA	NA	NA	NA	NA	NA	NA	NA	NA	NA	NA	NA	NA	NA	NA	Chr11|14822611-14826477	NA	NA	NA	NA	NA	NA	NA	NA	NA	NA	NA	NA	NA	NA	NA	NA	NA	NA	NA	NA	NA	NA	NA	NA	NA	NA
Chr11	14622651	14684766	INV1101170	62115	NA	Chr11|15881269-15996242	NA	NA	Chr11|14869929-14985505	NA	Chr11|16672242-16774188	Chr11|17016073-17118023	Chr11|15731820-15847390	Chr11|16771036-16886608	Chr11|15770880-15872821	Chr11|16533146-16647164	Chr11|16109689-16211626	Chr11|16715171-16804164	Chr11|16198219-16287130	Chr11|15716450-15805454	Chr11|16015058-16091282	Chr11|14896566-14972522	NA	NA	NA	NA	NA	NA	NA	NA	NA	NA	NA	NA	NA	NA	NA	NA	NA	Chr11|16446625-16516095	NA	NA	NA	NA	Chr11|16196176-16285001	NA	Chr11|17235444-17324331	Chr11|16872007-16952953	Chr11|17910098-18025446
Chr11	14662033	14662263	INV1101180	230	Chr11|16790563-16790794	NA	NA	NA	NA	NA	NA	NA	NA	NA	NA	NA	NA	NA	NA	NA	NA	NA	NA	NA	NA	NA	NA	NA	NA	NA	NA	NA	NA	NA	NA	NA	NA	NA	NA	NA	NA	NA	NA	NA	NA	NA	NA	NA	NA
Chr11	15351822	15363364	INV1101190	11542	NA	NA	NA	NA	NA	NA	NA	NA	NA	NA	NA	NA	NA	NA	NA	NA	NA	NA	NA	NA	NA	NA	NA	NA	NA	NA	NA	NA	NA	NA	NA	NA	NA	NA	NA	NA	NA	NA	NA	Chr11|16230561-16242104	NA	NA	NA	NA	NA
Chr11	15455853	15458487	INV1101200	2634	NA	Chr11|17420733-17423362	NA	NA	NA	NA	NA	NA	NA	NA	NA	NA	NA	NA	NA	NA	NA	NA	NA	NA	NA	NA	NA	NA	NA	NA	NA	NA	NA	NA	NA	NA	NA	NA	NA	NA	NA	NA	NA	NA	NA	NA	NA	NA	NA
Chr11	15486689	15489222	INV1101210	2533	NA	NA	NA	NA	NA	NA	NA	NA	NA	NA	NA	NA	NA	Chr11|17966122-17968656	NA	NA	NA	NA	NA	NA	NA	NA	NA	NA	NA	NA	NA	NA	NA	NA	NA	NA	NA	NA	NA	NA	NA	NA	NA	NA	NA	NA	NA	NA	NA
Chr11	15857773	15858263	INV1101220	490	NA	Chr11|17808791-17809282	Chr11|15329322-15329812	Chr11|15973260-15973750	Chr11|16667013-16667504	Chr11|15350611-15351101	Chr11|18259614-18260090	Chr11|18572203-18572679	Chr11|17500923-17501414	Chr11|18550676-18551167	Chr11|17166114-17166590	Chr11|17952826-17953302	Chr11|17504846-17505322	Chr11|18449749-18450240	Chr11|17691400-17691891	Chr11|17095195-17095687	Chr11|17450899-17451390	Chr11|16315716-16316207	Chr11|16189824-16190315	Chr11|16489522-16490012	Chr11|15843377-15843867	Chr11|15199299-15199789	Chr11|15367532-15368023	Chr11|15154045-15154535	Chr11|16019230-16019720	Chr11|15966020-15966510	Chr11|15903605-15904095	Chr11|15465047-15465537	Chr11|15335397-15335887	Chr11|15585923-15586413	Chr11|15516000-15516490	Chr11|15554019-15554509	Chr11|15283482-15283972	Chr11|16013101-16013591	Chr11|15700357-15700847	Chr11|18091284-18091777	Chr11|15730890-15731380	Chr11|16035587-16036077	Chr11|15611504-15611994	Chr11|16751799-16752289	Chr11|17693077-17693568	Chr11|17379692-17380183	Chr11|18731833-18732324	Chr11|18360827-18361318	Chr11|19678397-19678884
Chr11	16489108	16533417	INV1101230	44309	NA	NA	NA	NA	NA	Chr11|15992580-16038425	NA	NA	NA	NA	NA	NA	NA	NA	NA	NA	NA	Chr11|16964595-17015209	NA	Chr11|17112986-17158839	Chr11|16466532-16512367	Chr11|15855594-15906224	NA	NA	NA	NA	Chr11|16539805-16584121	Chr11|16094074-16138391	Chr11|15971104-16015421	Chr11|16220990-16265304	Chr11|16137252-16183111	NA	NA	NA	NA	NA	Chr11|16366550-16410867	NA	NA	NA	NA	NA	NA	NA	NA
Chr11	16490458	16533416	INV1101240	42958	NA	NA	Chr11|15989311-16050269	Chr11|16642277-16703234	NA	NA	NA	NA	NA	NA	NA	NA	NA	NA	Chr11|18356406-18463324	Chr11|17848864-17968644	NA	NA	NA	NA	NA	NA	NA	Chr11|15813997-15875049	Chr11|16685356-16746291	Chr11|16625757-16686777	NA	NA	NA	NA	NA	NA	NA	NA	NA	NA	NA	Chr11|16704671-16765622	Chr11|16280451-16341135	Chr11|17420768-17481692	NA	NA	NA	Chr11|19026857-19146528	NA
Chr11	16492002	16533416	INV1101250	41414	NA	Chr11|18449071-18484982	NA	NA	NA	NA	NA	Chr11|19237938-19279884	NA	NA	NA	NA	NA	NA	NA	NA	NA	NA	NA	NA	NA	NA	NA	NA	NA	NA	NA	NA	NA	NA	NA	NA	NA	NA	NA	NA	NA	NA	NA	NA	NA	Chr11|18045271-18087220	NA	NA	NA
Chr11	16492021	16533416	INV1101260	41395	NA	NA	NA	NA	Chr11|17336720-17374047	NA	NA	NA	NA	NA	Chr11|17827517-17864295	NA	Chr11|18172842-18211340	Chr11|19137363-19175843	NA	NA	NA	NA	NA	NA	NA	NA	Chr11|16004164-16042665	NA	NA	NA	NA	NA	NA	NA	NA	NA	NA	NA	NA	NA	NA	NA	NA	NA	NA	NA	NA	NA	NA
Chr11	16503989	16533416	INV1101270	29427	NA	NA	NA	NA	NA	NA	Chr11|18900391-18950748	NA	Chr11|18163991-18214355	Chr11|19214682-19265044	NA	Chr11|18618661-18669023	NA	NA	NA	NA	Chr11|18128481-18178170	NA	NA	NA	NA	NA	NA	NA	NA	NA	NA	NA	NA	NA	NA	NA	NA	NA	NA	Chr11|18765658-18816007	NA	NA	NA	NA	Chr11|18364669-18414995	NA	Chr11|19385653-19436018	NA	Chr11|20340642-20390979
Chr11	16510123	16532918	INV1101280	22795	Chr11|19505998-19621885	NA	NA	NA	NA	NA	NA	NA	NA	NA	NA	NA	NA	NA	NA	NA	NA	NA	NA	NA	NA	NA	NA	NA	NA	NA	NA	NA	NA	NA	NA	NA	NA	NA	NA	NA	NA	NA	NA	NA	NA	NA	NA	NA	NA
Chr11	16566967	16583039	INV1101290	16072	NA	NA	NA	NA	NA	NA	Chr11|18987804-18992338	NA	Chr11|18251412-18255942	Chr11|19302101-19306634	NA	Chr11|18706080-18710613	NA	NA	NA	NA	NA	NA	NA	NA	NA	NA	NA	NA	NA	NA	NA	NA	NA	NA	NA	NA	NA	NA	NA	Chr11|18853028-18857563	NA	NA	NA	NA	Chr11|18452044-18456575	NA	Chr11|19473018-19477550	NA	Chr11|20428019-20432554
Chr11	16567273	16583039	INV1101300	15766	NA	NA	NA	NA	NA	NA	NA	NA	NA	NA	NA	NA	NA	NA	NA	NA	Chr11|18215142-18219367	NA	NA	NA	NA	NA	NA	NA	NA	NA	NA	NA	NA	NA	NA	NA	NA	NA	NA	NA	NA	NA	NA	NA	NA	NA	NA	NA	NA
Chr11	16583043	16765720	INV1101310	182677	NA	NA	NA	NA	NA	NA	Chr11|18997748-19139845	NA	Chr11|18261352-18411780	Chr11|19312044-19454134	NA	Chr11|18716023-18858105	NA	NA	NA	NA	Chr11|18224837-18367087	NA	NA	NA	NA	NA	NA	NA	NA	NA	NA	NA	NA	NA	NA	NA	NA	NA	NA	Chr11|18862977-19004897	NA	NA	NA	NA	Chr11|18461987-18606091	NA	Chr11|19482960-19628163	NA	Chr11|20437965-20588137
Chr11	16606262	16606452	INV1101320	190	NA	NA	NA	NA	Chr11|17499145-17499334	NA	NA	NA	NA	NA	Chr11|17989809-17989998	NA	Chr11|18312138-18312327	Chr11|19277162-19277351	NA	NA	NA	NA	NA	NA	NA	NA	Chr11|16143996-16144185	NA	NA	NA	NA	NA	NA	NA	NA	NA	NA	NA	NA	NA	NA	NA	NA	NA	NA	NA	NA	NA	NA
Chr11	16884335	16884445	INV1101330	110	Chr11|19894277-19894385	NA	NA	NA	NA	NA	NA	NA	NA	NA	NA	NA	NA	NA	NA	NA	NA	NA	NA	NA	NA	NA	NA	NA	NA	NA	NA	NA	NA	NA	NA	NA	NA	NA	NA	NA	NA	NA	NA	NA	NA	NA	NA	NA	NA
Chr11	17078698	17238537	INV1101340	159839	NA	Chr11|19024768-19198180	NA	NA	Chr11|18039087-18243720	NA	Chr11|19438110-19626714	Chr11|19827069-20024760	Chr11|18881545-19153435	NA	Chr11|18529217-18800461	NA	Chr11|18810378-19082433	Chr11|19770514-20038223	Chr11|18923422-19044155	Chr11|18431018-18552502	Chr11|18679483-18800435	NA	Chr11|17408629-17530060	NA	NA	NA	NA	NA	NA	NA	NA	NA	NA	NA	Chr11|16722658-16882539	NA	NA	NA	NA	Chr11|19303280-19491754	NA	Chr11|17345595-17592611	NA	NA	NA	NA	NA	Chr11|19608471-19729920	Chr11|20894616-21166065
Chr11	17081023	17238537	INV1101350	157514	NA	NA	Chr11|16630498-16755097	Chr11|17283541-17408174	NA	Chr11|16585417-16710311	NA	NA	NA	Chr11|19751795-19961258	NA	Chr11|19156008-19365427	NA	NA	NA	NA	NA	Chr11|17562013-17686587	NA	Chr11|17700546-17825295	Chr11|17059615-17184320	Chr11|16451874-16576332	Chr11|16651673-16776168	Chr11|16454839-16579471	Chr11|17326183-17450711	Chr11|17266898-17391501	NA	NA	NA	NA	NA	NA	NA	NA	NA	NA	NA	NA	Chr11|16921235-17045809	Chr11|18061642-18186455	Chr11|18904011-19041853	Chr11|18641529-18795897	Chr11|19937224-20135978	NA	NA
Chr11	17109514	17235631	INV1101360	126117	Chr11|20217798-20329840	NA	NA	NA	NA	NA	NA	NA	NA	NA	NA	NA	NA	NA	NA	NA	NA	NA	NA	NA	NA	NA	NA	NA	NA	NA	NA	NA	NA	NA	NA	NA	NA	NA	NA	NA	NA	NA	NA	NA	NA	NA	NA	NA	NA
Chr11	17426996	17429642	INV1101370	2646	NA	NA	NA	NA	NA	NA	NA	NA	NA	NA	NA	NA	NA	NA	NA	NA	NA	NA	Chr11|17843749-17849911	NA	NA	NA	NA	NA	NA	NA	NA	NA	NA	NA	NA	NA	NA	NA	NA	NA	NA	NA	NA	NA	NA	NA	NA	NA	NA
Chr11	17599931	17601746	INV1101380	1815	Chr11|20851593-20853394	NA	NA	NA	NA	NA	NA	NA	NA	NA	NA	NA	NA	NA	NA	NA	NA	NA	NA	NA	NA	NA	NA	NA	NA	NA	NA	NA	NA	NA	NA	NA	NA	NA	NA	NA	NA	NA	NA	NA	NA	NA	NA	NA	NA
Chr11	17630297	17632405	INV1101390	2108	NA	NA	Chr11|17190090-17192156	NA	NA	NA	NA	NA	NA	NA	NA	NA	NA	NA	NA	NA	NA	NA	NA	NA	NA	NA	Chr11|17211085-17213155	Chr11|17014323-17016391	Chr11|17885493-17887563	Chr11|17826251-17828319	NA	NA	NA	NA	NA	NA	NA	NA	NA	NA	NA	NA	Chr11|17480829-17482901	NA	NA	NA	NA	NA	NA
Chr11	17907933	17908159	INV1101400	226	NA	NA	NA	NA	NA	NA	NA	NA	NA	NA	NA	NA	NA	NA	Chr11|19988633-19988859	NA	NA	Chr11|18478987-18479213	NA	NA	NA	NA	NA	NA	NA	NA	NA	NA	NA	NA	NA	NA	NA	NA	NA	NA	NA	NA	NA	NA	NA	NA	NA	Chr11|20681264-20681490	NA
Chr11	18507978	18508268	INV1101410	290	NA	NA	NA	NA	NA	NA	NA	NA	NA	NA	NA	NA	NA	NA	NA	NA	NA	NA	NA	NA	NA	NA	NA	NA	NA	NA	NA	NA	NA	NA	NA	NA	NA	NA	NA	NA	NA	NA	NA	NA	NA	NA	NA	NA	NA
Chr11	18560207	18686439	INV1101420	126232	NA	NA	NA	NA	NA	Chr11|18012521-18124146	NA	NA	NA	NA	Chr11|20370654-20473782	NA	Chr11|20824993-20938534	NA	NA	NA	NA	NA	NA	NA	NA	NA	NA	NA	NA	NA	NA	NA	NA	NA	NA	NA	NA	NA	NA	NA	NA	NA	NA	NA	Chr11|20804138-20917620	NA	Chr11|22128624-22242089	NA	NA
Chr11	19355887	19414574	INV1101430	58687	NA	NA	NA	NA	NA	Chr11|18748760-18807412	NA	NA	NA	NA	NA	NA	NA	NA	NA	NA	NA	NA	NA	Chr11|20085988-20133985	Chr11|19443740-19491721	NA	NA	NA	NA	NA	NA	NA	NA	NA	NA	NA	NA	NA	NA	NA	NA	NA	NA	NA	NA	NA	NA	NA	NA
Chr11	19368722	19396736	INV1101440	28014	NA	Chr11|21680810-21707405	NA	NA	NA	NA	NA	NA	NA	NA	NA	Chr11|21868578-21896514	NA	NA	NA	NA	NA	NA	NA	NA	NA	NA	NA	NA	NA	NA	NA	NA	NA	NA	NA	NA	NA	NA	NA	NA	NA	NA	NA	NA	NA	NA	NA	NA	NA
Chr11	19370822	19396736	INV1101450	25914	NA	NA	NA	NA	NA	NA	Chr11|21894990-21919464	NA	NA	NA	NA	NA	NA	NA	NA	Chr11|20891232-20915720	NA	NA	NA	NA	NA	NA	NA	NA	NA	NA	Chr11|19421232-19445707	NA	NA	NA	NA	NA	NA	NA	NA	Chr11|21759077-21783543	NA	NA	NA	NA	NA	NA	NA	NA	NA
Chr11	19386070	19393818	INV1101460	7748	NA	NA	NA	NA	NA	NA	NA	Chr11|22567677-22575332	NA	NA	NA	NA	NA	NA	NA	NA	NA	NA	NA	NA	NA	NA	NA	NA	NA	NA	NA	NA	NA	NA	NA	NA	NA	NA	NA	NA	NA	NA	NA	NA	NA	NA	NA	NA	NA
Chr11	19423896	19440779	INV1101470	16883	Chr11|23131623-23152979	NA	NA	NA	NA	NA	NA	NA	NA	NA	NA	NA	NA	NA	NA	NA	NA	NA	NA	NA	NA	NA	NA	NA	NA	NA	NA	NA	NA	NA	NA	NA	NA	NA	NA	NA	NA	NA	NA	NA	NA	NA	NA	NA	NA
Chr11	19796080	19803793	INV1101480	7713	NA	Chr11|22141996-22149671	NA	NA	NA	NA	NA	NA	NA	NA	NA	NA	Chr11|22193911-22201694	Chr11|22847533-22855314	NA	NA	NA	NA	NA	NA	NA	NA	NA	NA	NA	NA	NA	NA	NA	NA	NA	NA	NA	NA	NA	NA	NA	NA	NA	NA	NA	Chr11|21883912-21891663	NA	NA	Chr11|23894916-23902669
Chr11	19796080	19817421	INV1101490	21341	NA	NA	NA	NA	Chr11|21109742-21131045	Chr11|19258859-19280208	NA	NA	NA	NA	NA	NA	NA	NA	NA	Chr11|21366215-21408926	NA	NA	NA	NA	Chr11|19942993-19964266	NA	Chr11|19462529-19483900	NA	NA	NA	NA	Chr11|19398793-19420171	Chr11|19239403-19260789	NA	Chr11|19487771-19509094	NA	NA	NA	NA	NA	NA	NA	NA	NA	NA	NA	NA	NA	NA
Chr11	19800832	19817421	INV1101500	16589	NA	NA	NA	NA	NA	NA	Chr11|22377326-22393849	Chr11|23006063-23022586	NA	NA	NA	Chr11|22364173-22380703	NA	NA	NA	NA	NA	Chr11|20308848-20325314	NA	NA	NA	NA	NA	NA	NA	NA	Chr11|19903554-19920082	NA	NA	NA	NA	NA	NA	NA	NA	Chr11|22241242-22257756	NA	NA	NA	NA	NA	NA	NA	NA	NA
Chr11	19813151	19817421	INV1101510	4270	NA	NA	NA	NA	NA	NA	NA	NA	NA	NA	NA	NA	NA	NA	NA	NA	NA	NA	NA	NA	NA	NA	NA	NA	NA	NA	NA	NA	NA	NA	NA	NA	NA	Chr11|19965388-19969656	NA	NA	NA	NA	NA	NA	NA	NA	NA	NA	NA
Chr11	19813168	19817421	INV1101520	4253	NA	NA	NA	NA	NA	NA	NA	NA	NA	NA	NA	NA	NA	NA	NA	NA	NA	NA	NA	NA	NA	NA	NA	NA	NA	NA	NA	NA	NA	NA	NA	NA	NA	NA	Chr11|19625623-19629876	NA	NA	NA	NA	NA	NA	NA	NA	NA	NA
Chr11	19817426	19832331	INV1101530	14905	NA	NA	NA	NA	NA	NA	NA	NA	NA	NA	NA	NA	NA	NA	NA	NA	NA	NA	NA	NA	NA	NA	NA	NA	NA	NA	NA	NA	NA	NA	NA	NA	NA	NA	NA	NA	NA	NA	NA	NA	NA	NA	NA	NA	NA
Chr11	19817425	19834000	INV1101540	16575	NA	NA	NA	NA	NA	NA	NA	NA	NA	NA	NA	NA	NA	NA	NA	NA	NA	NA	NA	NA	Chr11|19980970-19997558	NA	NA	NA	NA	NA	NA	Chr11|19436963-19453538	Chr11|19277591-19294166	NA	NA	NA	NA	NA	NA	NA	NA	NA	NA	NA	NA	NA	NA	NA	NA
Chr11	19817425	19848205	INV1101550	30780	NA	Chr11|22152445-22190108	NA	NA	Chr11|21133520-21164410	Chr11|19282681-19313514	NA	NA	NA	NA	NA	NA	Chr11|22203831-22248622	Chr11|22857434-22902191	NA	NA	NA	NA	NA	NA	NA	NA	Chr11|19486296-19517066	NA	NA	NA	NA	NA	NA	NA	Chr11|19511487-19542282	NA	NA	NA	NA	NA	NA	NA	NA	NA	NA	Chr11|21893773-21938521	NA	NA	Chr11|23904796-23949557
Chr11	19817425	19851168	INV1101560	33743	NA	NA	NA	NA	NA	NA	Chr11|22393844-22460706	Chr11|23022581-23089553	NA	NA	NA	Chr11|22380698-22447725	NA	NA	NA	NA	NA	Chr11|20325309-20392007	NA	NA	NA	NA	NA	NA	NA	NA	Chr11|19920077-19986969	NA	NA	NA	NA	NA	NA	NA	NA	Chr11|22257751-22324567	NA	NA	NA	NA	NA	NA	NA	NA	NA
Chr11	19817425	19852763	INV1101570	35338	NA	NA	NA	NA	NA	NA	NA	NA	NA	NA	NA	NA	NA	NA	NA	NA	NA	NA	NA	Chr11|20603991-20640035	NA	NA	NA	NA	NA	NA	NA	NA	NA	NA	NA	NA	NA	NA	NA	NA	Chr11|19708881-19744856	NA	NA	NA	NA	NA	NA	NA	NA
Chr11	19817501	19848205	INV1101580	30704	NA	NA	NA	NA	NA	NA	NA	NA	NA	NA	NA	NA	NA	NA	NA	Chr11|21411648-21442170	NA	NA	NA	NA	NA	NA	NA	NA	NA	NA	NA	NA	NA	NA	NA	NA	NA	NA	NA	NA	NA	NA	NA	NA	NA	NA	NA	NA	NA
Chr11	19817890	19818025	INV1101590	135	Chr11|23605850-23605981	NA	NA	NA	NA	NA	NA	NA	NA	NA	NA	NA	NA	NA	NA	NA	NA	NA	NA	NA	NA	NA	NA	NA	NA	NA	NA	NA	NA	NA	NA	NA	NA	NA	NA	NA	NA	NA	NA	NA	NA	NA	NA	NA	NA
Chr11	20119819	20324723	INV1101600	204904	Chr11|23878927-23958713	NA	NA	NA	NA	NA	NA	NA	NA	NA	NA	NA	NA	NA	NA	NA	NA	NA	NA	NA	NA	NA	NA	NA	NA	NA	NA	NA	NA	NA	NA	NA	NA	NA	NA	NA	NA	NA	NA	NA	NA	NA	NA	NA	NA
Chr11	20212739	20253837	INV1101610	41098	NA	NA	NA	NA	NA	NA	NA	NA	NA	NA	NA	NA	NA	NA	NA	NA	NA	NA	NA	NA	NA	NA	NA	NA	NA	NA	NA	NA	NA	NA	Chr11|19927087-19968200	NA	NA	NA	NA	NA	NA	NA	NA	NA	NA	NA	NA	NA	NA
Chr11	20330564	20396703	INV1101620	66139	Chr11|23982008-24047505	NA	NA	NA	NA	NA	NA	NA	NA	NA	NA	NA	NA	NA	NA	NA	NA	NA	NA	NA	NA	NA	NA	NA	NA	NA	NA	NA	NA	NA	NA	NA	NA	NA	NA	NA	NA	NA	NA	NA	NA	NA	NA	NA	NA
Chr11	20426044	20437116	INV1101630	11072	Chr11|24065063-24077394	NA	NA	NA	NA	NA	NA	NA	NA	NA	NA	NA	NA	NA	NA	NA	NA	NA	NA	NA	NA	NA	NA	NA	NA	NA	NA	NA	NA	NA	NA	NA	NA	NA	NA	NA	NA	NA	NA	NA	NA	NA	NA	NA	NA
Chr11	20462577	20464447	INV1101640	1870	NA	NA	NA	NA	NA	NA	NA	NA	Chr11|22618989-22620850	Chr11|23771894-23773755	NA	Chr11|23093172-23095033	NA	Chr11|23521550-23523411	Chr11|22465179-22467040	Chr11|22057089-22058950	Chr11|22254786-22256647	Chr11|20992787-20994648	Chr11|20875042-20876903	NA	NA	NA	NA	NA	NA	NA	NA	NA	NA	NA	NA	NA	NA	NA	NA	NA	NA	NA	NA	NA	NA	NA	NA	Chr11|23117382-23119243	NA
Chr11	21069912	21073576	INV1101650	3664	NA	NA	NA	NA	NA	NA	NA	NA	NA	NA	Chr11|23301720-23305387	NA	NA	NA	NA	NA	NA	NA	NA	NA	NA	NA	NA	NA	NA	NA	NA	NA	NA	NA	NA	NA	NA	NA	NA	NA	NA	NA	NA	NA	NA	NA	NA	NA	NA
Chr11	21114157	21114348	INV1101660	191	NA	NA	NA	NA	NA	NA	NA	Chr11|24628881-24629057	NA	NA	NA	NA	NA	NA	NA	NA	NA	NA	NA	NA	NA	NA	NA	NA	NA	NA	NA	NA	NA	NA	NA	NA	NA	NA	NA	NA	NA	NA	NA	NA	NA	NA	NA	NA	NA
Chr11	21114186	21114348	INV1101670	162	NA	NA	NA	NA	NA	NA	Chr11|23790331-23790480	NA	NA	Chr11|24487926-24488075	NA	NA	NA	NA	NA	NA	NA	NA	NA	NA	NA	NA	NA	NA	NA	NA	NA	NA	NA	NA	NA	NA	NA	NA	NA	NA	NA	NA	NA	NA	NA	NA	NA	NA	NA
Chr11	21114240	21114348	INV1101680	108	NA	NA	NA	NA	Chr11|22581110-22581219	NA	NA	NA	NA	NA	NA	NA	NA	NA	NA	NA	NA	NA	NA	NA	NA	NA	NA	NA	NA	NA	NA	NA	NA	NA	NA	NA	NA	NA	NA	NA	NA	NA	NA	NA	NA	NA	NA	NA	NA
Chr11	21210374	21216997	INV1101690	6623	Chr11|24725864-24730201	NA	NA	NA	NA	NA	NA	NA	NA	NA	NA	NA	NA	NA	NA	NA	NA	NA	NA	NA	NA	NA	NA	NA	NA	NA	NA	NA	NA	NA	NA	NA	NA	NA	NA	NA	NA	NA	NA	NA	NA	NA	NA	NA	NA
Chr11	21298444	21299115	INV1101700	671	Chr11|24867875-24868531	NA	NA	NA	NA	NA	NA	NA	NA	NA	NA	NA	NA	NA	NA	NA	NA	NA	NA	NA	NA	NA	NA	NA	NA	NA	NA	NA	NA	NA	NA	NA	NA	NA	NA	NA	NA	NA	NA	NA	NA	NA	NA	NA	NA
Chr11	21337278	21337977	INV1101710	699	Chr11|24871195-24871894	NA	NA	NA	NA	NA	NA	NA	NA	NA	NA	NA	NA	NA	NA	NA	NA	NA	NA	NA	NA	NA	NA	NA	NA	NA	NA	NA	NA	NA	NA	NA	NA	NA	NA	NA	NA	NA	NA	NA	NA	NA	NA	NA	NA
Chr11	21462411	21464650	INV1101720	2239	NA	NA	Chr11|21088204-21090396	Chr11|21890323-21892515	NA	NA	NA	NA	NA	NA	NA	NA	NA	NA	NA	NA	NA	NA	NA	NA	NA	NA	NA	NA	NA	NA	NA	NA	NA	NA	Chr11|21210238-21212430	NA	NA	NA	NA	NA	NA	NA	Chr11|21294854-21297046	NA	NA	NA	NA	NA	NA
Chr11	21608092	21609959	INV1101730	1867	NA	Chr11|23965374-23967246	Chr11|21186934-21188806	Chr11|21989389-21991261	NA	Chr11|21015427-21017299	Chr11|24259056-24260928	NA	NA	Chr11|24956738-24958610	Chr11|23770302-23772174	NA	Chr11|24411040-24412910	Chr11|24829940-24831812	Chr11|23694037-23695909	NA	NA	NA	NA	Chr11|22343497-22345369	Chr11|21725293-21727165	Chr11|21091171-21093043	Chr11|21149100-21150972	NA	NA	NA	NA	NA	NA	NA	Chr11|21309251-21311123	NA	NA	NA	NA	Chr11|24224784-24226656	NA	NA	Chr11|21393565-21395437	NA	Chr11|24048004-24049876	Chr11|23839080-23840952	NA	NA	NA
Chr11	21687399	21691560	INV1101740	4161	Chr11|25246699-25250921	NA	NA	NA	NA	NA	NA	NA	NA	NA	NA	NA	NA	NA	NA	NA	NA	NA	NA	NA	NA	NA	NA	NA	NA	NA	NA	NA	NA	NA	NA	NA	NA	NA	NA	NA	NA	NA	NA	NA	NA	NA	NA	NA	NA
Chr11	21961142	22047318	INV1101750	86176	NA	NA	NA	NA	NA	NA	NA	NA	NA	NA	NA	NA	Chr11|24755939-24848295	NA	NA	NA	NA	NA	NA	NA	NA	NA	NA	NA	NA	NA	NA	NA	NA	NA	NA	NA	NA	NA	NA	NA	NA	NA	NA	NA	NA	NA	NA	NA	NA
Chr11	21961142	22081661	INV1101760	120519	NA	Chr11|24168943-24274256	NA	NA	NA	NA	NA	NA	NA	NA	NA	NA	NA	NA	NA	NA	NA	NA	NA	NA	NA	NA	NA	NA	NA	NA	NA	NA	NA	NA	NA	NA	NA	NA	NA	NA	NA	NA	NA	NA	NA	NA	NA	NA	NA
Chr11	22489016	22489627	INV1101770	611	NA	NA	NA	NA	NA	NA	NA	NA	Chr11|24711235-24711849	NA	NA	NA	NA	NA	NA	NA	NA	NA	NA	NA	NA	NA	NA	NA	NA	NA	NA	NA	NA	NA	NA	NA	NA	NA	NA	NA	NA	NA	NA	NA	NA	NA	NA	NA	NA
Chr11	22489125	22489627	INV1101780	502	NA	NA	NA	NA	NA	NA	NA	NA	NA	NA	NA	NA	NA	NA	NA	NA	NA	NA	NA	NA	NA	NA	NA	NA	NA	NA	NA	NA	NA	NA	NA	NA	NA	NA	NA	NA	NA	NA	NA	NA	NA	NA	NA	NA	NA
Chr11	22637944	22978838	INV1101790	340894	NA	NA	NA	NA	NA	NA	NA	NA	NA	NA	Chr11|24806825-25013256	NA	NA	NA	NA	NA	NA	NA	NA	NA	NA	NA	NA	NA	NA	NA	NA	NA	NA	NA	NA	NA	NA	NA	NA	NA	NA	NA	NA	NA	NA	NA	NA	NA	NA
Chr11	22648372	22652135	INV1101800	3763	NA	NA	NA	NA	NA	NA	NA	NA	NA	NA	NA	NA	NA	NA	NA	NA	NA	NA	NA	NA	NA	NA	Chr11|22216153-22219886	NA	Chr11|23267490-23271226	Chr11|23221410-23225147	NA	NA	NA	NA	NA	NA	NA	NA	Chr11|22712995-22716733	NA	NA	NA	NA	NA	NA	NA	NA	NA	NA
Chr11	23155839	23156130	INV1101810	291	NA	NA	NA	NA	NA	NA	NA	NA	NA	NA	NA	NA	NA	NA	NA	NA	NA	NA	NA	NA	NA	NA	NA	NA	NA	NA	NA	NA	NA	NA	NA	NA	NA	NA	NA	NA	NA	NA	NA	NA	NA	NA	NA	NA	Chr11|27444821-27445111
Chr11	23282877	23283690	INV1101820	813	Chr11|26833977-26834793	NA	NA	NA	NA	NA	NA	NA	NA	NA	NA	NA	NA	NA	NA	NA	NA	NA	NA	NA	NA	NA	NA	NA	NA	NA	NA	NA	NA	NA	NA	NA	NA	NA	NA	NA	NA	NA	NA	NA	NA	NA	NA	NA	NA
Chr11	23442309	23445062	INV1101830	2753	NA	NA	NA	NA	NA	NA	NA	NA	NA	NA	NA	NA	NA	NA	NA	Chr11|25064094-25065785	Chr11|25428203-25429894	NA	Chr11|24065076-24066767	NA	NA	NA	NA	NA	NA	NA	NA	NA	NA	NA	NA	NA	NA	NA	NA	NA	NA	NA	NA	NA	NA	NA	NA	NA	NA
Chr11	23736842	23756295	INV1101840	19453	NA	NA	NA	NA	Chr11|25058467-25080878	NA	Chr11|26256814-26279231	NA	Chr11|25977251-26009691	NA	Chr11|25807685-25840118	NA	Chr11|26502236-26524646	Chr11|26967524-26999964	Chr11|25805367-25837807	NA	NA	NA	NA	NA	NA	Chr11|23391109-23423512	NA	NA	NA	NA	NA	NA	NA	NA	NA	NA	NA	NA	NA	Chr11|26184989-26207412	NA	NA	NA	NA	NA	Chr11|25882149-25914337	NA	Chr11|26622994-26655416	Chr11|28063366-28095770
Chr11	23896571	23898288	INV1101850	1717	NA	NA	NA	NA	NA	NA	NA	NA	NA	NA	NA	NA	NA	NA	NA	NA	NA	NA	NA	NA	NA	NA	NA	NA	NA	NA	NA	NA	NA	NA	NA	NA	NA	NA	NA	NA	NA	NA	NA	NA	NA	NA	Chr11|27679570-27681258	NA	NA
Chr11	23896567	23898509	INV1101860	1942	NA	NA	NA	NA	NA	NA	NA	NA	NA	NA	NA	NA	NA	NA	NA	NA	NA	NA	NA	NA	NA	NA	NA	NA	NA	NA	NA	Chr11|23587147-23589816	NA	Chr11|23927400-23930068	Chr11|23870261-23872929	Chr11|23709141-23711810	NA	Chr11|24142874-24145545	NA	NA	NA	NA	NA	NA	NA	NA	NA	NA	NA
Chr11	23896571	23898652	INV1101870	2082	NA	Chr11|26047240-26049261	Chr11|23566561-23568614	NA	Chr11|25162852-25164905	NA	Chr11|26386868-26388920	Chr11|27237812-27239858	Chr11|26093791-26095844	Chr11|27053929-27055982	Chr11|25924416-25926469	Chr11|26785585-26787638	Chr11|26606624-26608677	Chr11|27083729-27085782	Chr11|25921799-25923852	Chr11|25463486-25465507	Chr11|25826912-25828933	Chr11|24513725-24515746	Chr11|24464083-24466103	NA	NA	Chr11|23507740-23509793	Chr11|23348697-23350750	Chr11|23240806-23242859	Chr11|24405516-24407571	NA	NA	NA	Chr11|23427630-23430758	NA	NA	NA	NA	NA	NA	Chr11|26314994-26317046	Chr11|23863064-23866192	NA	NA	NA	Chr11|26285432-26287490	Chr11|25998383-26000436	NA	Chr11|26739580-26741633	Chr11|28179739-28181792
Chr11	24143212	24152636	INV1101880	9424	NA	NA	NA	NA	NA	NA	NA	NA	NA	NA	NA	NA	NA	NA	NA	NA	NA	Chr11|24810549-24819957	NA	NA	NA	NA	NA	NA	NA	NA	NA	NA	NA	NA	NA	NA	NA	NA	NA	NA	NA	NA	NA	NA	NA	NA	NA	NA	NA
Chr11	24290052	24601121	INV1101890	311069	NA	NA	NA	NA	NA	NA	NA	NA	NA	NA	NA	NA	NA	NA	NA	NA	NA	NA	NA	NA	NA	NA	NA	NA	NA	NA	NA	NA	NA	NA	NA	NA	NA	NA	NA	NA	NA	NA	Chr11|24134166-24722240	NA	NA	NA	NA	NA	NA
Chr11	24684107	24684269	INV1101900	162	Chr11|28145428-28145592	NA	NA	NA	NA	NA	NA	NA	NA	NA	NA	NA	NA	NA	NA	NA	NA	NA	NA	NA	NA	NA	NA	NA	NA	NA	NA	NA	NA	NA	NA	NA	NA	NA	NA	NA	NA	NA	NA	NA	NA	NA	NA	NA	NA
Chr11	24775027	24778949	INV1101910	3922	NA	NA	NA	NA	NA	NA	NA	NA	NA	NA	NA	NA	NA	NA	NA	Chr11|26632280-26635840	NA	NA	NA	NA	NA	NA	NA	NA	NA	NA	NA	NA	NA	NA	NA	NA	NA	NA	NA	NA	NA	NA	NA	NA	NA	NA	NA	NA	NA
Chr11	24959958	24962766	INV1101920	2808	NA	Chr11|27196684-27199496	NA	NA	NA	NA	NA	NA	NA	NA	NA	NA	NA	NA	NA	NA	NA	NA	NA	NA	NA	NA	NA	NA	NA	NA	NA	NA	NA	NA	NA	NA	NA	NA	NA	NA	NA	NA	NA	NA	NA	NA	NA	NA	NA
Chr11	25136661	25136979	INV1101930	318	Chr11|28521128-28521448	NA	NA	NA	NA	NA	NA	NA	NA	NA	NA	NA	NA	NA	NA	NA	NA	NA	NA	NA	NA	NA	NA	NA	NA	NA	NA	NA	NA	NA	NA	NA	NA	NA	NA	NA	NA	NA	NA	NA	NA	NA	NA	NA	NA
Chr11	25138267	25142062	INV1101940	3795	NA	NA	NA	NA	NA	NA	NA	NA	NA	NA	NA	Chr11|28129919-28133008	NA	NA	NA	NA	NA	NA	NA	NA	NA	NA	NA	NA	NA	NA	NA	NA	NA	NA	NA	NA	NA	NA	NA	NA	NA	NA	NA	NA	NA	NA	NA	NA	NA
Chr11	26331682	26332579	INV1101950	897	NA	NA	Chr11|25700898-25701795	NA	NA	NA	NA	NA	NA	NA	NA	NA	NA	NA	NA	NA	NA	NA	NA	NA	NA	NA	NA	Chr11|25706648-25707545	NA	NA	NA	NA	NA	NA	NA	NA	NA	NA	NA	NA	NA	NA	NA	NA	NA	NA	NA	NA	NA
Chr11	26336831	26337631	INV1101960	800	NA	Chr11|28460359-28461157	NA	NA	NA	NA	NA	NA	NA	NA	NA	NA	NA	NA	NA	NA	NA	NA	NA	NA	NA	NA	NA	NA	NA	NA	NA	NA	NA	NA	NA	NA	NA	NA	NA	NA	NA	NA	NA	NA	NA	NA	NA	NA	NA
Chr11	26477846	26478550	INV1101970	704	NA	NA	NA	NA	NA	NA	NA	NA	NA	NA	NA	NA	NA	NA	NA	NA	NA	NA	NA	NA	NA	NA	NA	NA	NA	NA	NA	NA	NA	NA	NA	NA	NA	NA	NA	NA	NA	NA	NA	NA	NA	NA	NA	Chr11|29262782-29263487	NA
Chr11	26616384	26616511	INV1101980	127	NA	Chr11|28752909-28753036	Chr11|26010749-26010876	NA	NA	Chr11|26220185-26220312	Chr11|29075389-29075516	NA	NA	Chr11|29736534-29736661	NA	Chr11|29887973-29888100	NA	NA	NA	NA	NA	Chr11|27145895-27146022	NA	NA	NA	NA	Chr11|26149311-26149438	Chr11|26016398-26016525	NA	NA	NA	NA	NA	NA	NA	NA	NA	NA	NA	NA	NA	Chr11|27092215-27092342	NA	NA	Chr11|29366047-29366174	NA	Chr11|30709484-30709611	Chr11|29442397-29442524	NA
Chr11	26635219	26675205	INV1101990	39986	NA	NA	NA	NA	NA	NA	NA	NA	NA	NA	NA	NA	NA	NA	Chr11|28461352-28530118	NA	NA	NA	NA	NA	NA	NA	NA	NA	NA	NA	NA	NA	NA	NA	NA	NA	NA	NA	NA	NA	NA	NA	NA	NA	NA	NA	NA	NA	NA
Chr11	26849445	26876056	INV1102000	26611	Chr11|29859832-29970872	NA	NA	NA	NA	NA	NA	NA	NA	NA	NA	NA	NA	NA	NA	NA	NA	NA	NA	NA	NA	NA	NA	NA	NA	NA	NA	NA	NA	NA	NA	NA	NA	NA	NA	NA	NA	NA	NA	NA	NA	NA	NA	NA	NA
Chr11	26986816	27120492	INV1102010	133676	NA	NA	NA	NA	NA	NA	NA	NA	NA	NA	NA	NA	NA	NA	NA	NA	NA	NA	NA	Chr11|27531049-27636611	Chr11|26827113-26932712	Chr11|26422152-26527820	NA	NA	NA	NA	NA	NA	NA	NA	NA	NA	NA	NA	NA	NA	NA	NA	NA	NA	NA	NA	NA	NA	NA
Chr11	27076636	27077117	INV1102020	481	NA	NA	Chr11|26300908-26301390	Chr11|27363729-27364210	Chr11|28169626-28170107	Chr11|26605115-26605596	Chr11|29430740-29431221	Chr11|30601982-30602463	Chr11|29324814-29325293	NA	NA	NA	Chr11|29648743-29649222	NA	NA	Chr11|29244058-29244539	Chr11|29285969-29286450	Chr11|27498401-27498882	Chr11|27932097-27932578	NA	NA	NA	Chr11|26439435-26439917	Chr11|26292232-26292714	Chr11|27631243-27631724	Chr11|27521567-27522048	NA	NA	NA	NA	Chr11|26889518-26889999	NA	NA	NA	NA	NA	NA	NA	Chr11|27017996-27018477	Chr11|27991070-27991551	Chr11|29623468-29623947	Chr11|29293820-29294299	NA	NA	Chr11|31140861-31141340
[truncated: 155 more rows]
[truncated: 32 more columns]
