# Supplementary material for: Pan-genome inversion index reveals evolutionary insights into the subpopulation structure of Asian rice
Source: Nat Commun. 2023 Mar 21;14:1567. doi: 10.1038/s41467-023-37004-y (PMC10030860; doi:10.1038/s41467-023-37004-y)
Supplement: Supplementary file 8 — Supplementary Data 5 [file 41467_2023_37004_MOESM8_ESM.xlsx]

## Sheet: Supplementary Data 5
Classify	All		< 1kb		1-5 kb		5-10 kb		>10 kb
Chromosome	KS	FDR	KS	FDR	KS	FDR	KS	FDR	KS	FDR
Chr01	0.3441	0.5022	0.9667	1	0.9589	1	0.9949	1	0.6524	0.9527
Chr02	0.9852	1	0.9601	1	0.9294	1	0.9977	1	0.9534	1
Chr03	0.9087	1	0.9801	1	0.971	0.9428	0.9801	1	0.8924	1
Chr04	0.0003	0	0.8622	1	0.6231	1	0.5277	0.8611	0.006	0.0053
Chr05	0.7846	1	0.9936	1	0.971	1	0.9903	1	0.5664	0.8187
Chr06	0.8205	1	0.9995	1	0.9529	1	0.446	0.4463	0.9896	1
Chr07	0.9336	1	0.9854	1	0.9336	1	0.9935	1	0.8028	1
Chr08	0.8306	1	0.9957	1	0.9928	1	0.996	1	0.5576	0.8643
Chr09	0.914	1	0.7487	0.9972	0.9386	1	0.8813	0.9806	0.9889	1
Chr10	0.7014	1	0.8246	1	0.9452	1	0.9773	1	0.6691	1
Chr11	0.9941	1	0.9635	1	0.9944	1	0.9986	1	0.8231	1
Chr12	0.2806	0.3485	0.7226	1	0.3596	0.4859	0.9998	1	0.9885	1
KS: p-values (the rate of uniform inversion distribution in simulations (p-values > 0.05)) based on the Monte Carlo method in 10,000 simulations
FDR: p-values (the rate of uniform inversion distribution in simulations (FDR > 0.05)) based on the Monte Carlo method in 10,000 simulations
The results are tested by Kolmogorov-Smirnov test with two-sided and the FDR results are adjusted by Benjamini-Hochberg procedure.
