# Supplementary material for: Pan-genome inversion index reveals evolutionary insights into the subpopulation structure of Asian rice
Source: Nat Commun. 2023 Mar 21;14:1567. doi: 10.1038/s41467-023-37004-y (PMC10030860; doi:10.1038/s41467-023-37004-y)
Supplement: Supplementary file 9 — Supplementary Data 6 [file 41467_2023_37004_MOESM9_ESM.xlsx]

## Sheet: Supplementary Data 6
Chromosome	start	end	Inversion numbers	Centomere
Chr01	600000	800000	3
Chr01	1800000	2000000	3
Chr01	13800000	14000000	3
Chr01	14400000	14600000	4
Chr01	15000000	15200000	4
Chr01	39000000	39200000	3
Chr02	400000	600000	3
Chr02	9400000	9600000	4
Chr02	15600000	15800000	3
Chr02	20000000	20200000	3
Chr02	24200000	24400000	4
Chr02	30000000	30200000	3
Chr02	34400000	34600000	3
Chr02	35400000	35600000	5
Chr03	200000	400000	5
Chr03	14200000	14400000	5
Chr03	25600000	25800000	4
Chr03	31000000	31200000	5
Chr04	2200000	2400000	6
Chr04	4200000	4400000	5
Chr04	11800000	12000000	5
Chr04	12800000	13000000	6
Chr04	13800000	14000000	5
Chr05	1200000	1400000	6
Chr05	8000000	8200000	6
Chr05	22400000	22600000	8
Chr06	3400000	3600000	7
Chr06	10200000	10400000	5
Chr06	30400000	30600000	6
Chr07	5800000	6000000	4
Chr07	11800000	12200000	10	Clu-INV0700670, Clu-INV0700690, Clu-INV0700700, Clu-INV0700710, Clu-INV0700720, Clu-INV0700730, Clu-INV0700740, Clu-INV0700750
Chr08	600000	800000	6
Chr08	1200000	1400000	4
Chr08	7400000	7600000	4
Chr08	13400000	13600000	4	Clu-INV0800940, Clu-INV0800950, Clu-INV0800960, Clu-INV0800970
Chr08	24800000	25000000	5
Chr09	11200000	11400000	6
Chr09	22800000	23000000	6
Chr10	3200000	3600000	8
Chr10	4800000	5200000	9
Chr11	1600000	1800000	6
Chr11	6600000	6800000	5
Chr11	8200000	8400000	5
Chr11	16400000	16600000	5
Chr11	19800000	20000000	5
Chr12	3800000	4000000	5
Chr12	15400000	15800000	10
