# Supplementary material for: Pan-genome inversion index reveals evolutionary insights into the subpopulation structure of Asian rice
Source: Nat Commun. 2023 Mar 21;14:1567. doi: 10.1038/s41467-023-37004-y (PMC10030860; doi:10.1038/s41467-023-37004-y)
Supplement: Supplementary file 10 — Supplementary Data 7 [file 41467_2023_37004_MOESM10_ESM.xlsx]

## Sheet: Supplementary Data 7
Subgroup	SRA Accession	3K_DNA_IRIS_UNIQUE_ID	Clu-INV0100010	Clu-INV0100040	Clu-INV0100050	Clu-INV0100060	Clu-INV0100080	Clu-INV0100090	Clu-INV0100100	Clu-INV0100110	Clu-INV0100150	Clu-INV0100170	Clu-INV0100180	Clu-INV0100200	Clu-INV0100220	Clu-INV0100230	Clu-INV0100240	Clu-INV0100250	Clu-INV0100260	Clu-INV0100270	Clu-INV0100310	Clu-INV0100340	Clu-INV0100420	Clu-INV0100430	Clu-INV0100460	Clu-INV0100470	Clu-INV0100480	Clu-INV0100500	Clu-INV0100510	Clu-INV0100530	Clu-INV0100540	Clu-INV0100560	Clu-INV0100580	Clu-INV0100600	Clu-INV0100620	Clu-INV0100640	Clu-INV0100660	Clu-INV0100700	Clu-INV0100710	Clu-INV0100720	Clu-INV0100730	Clu-INV0100750	Clu-INV0100780	Clu-INV0100790	Clu-INV0100810	Clu-INV0100850	Clu-INV0100860	Clu-INV0100880	Clu-INV0100890
cA1	ERS467776	IRIS_313-8390	1	0	1	1	0	0	1	0	0	0	0	0	0	0	0	1	0	NA	0	0	0	0	1	1	0	0	0	0	0	0	NA	0	0	0	1	0	0	0	NA	0	0	0	0	0	1	0	0
cA1	ERS467778	IRIS_313-8410	1	0	1	1	0	0	1	0	0	0	0	0	0	0	0	1	0	NA	0	1	0	0	1	1	0	0	0	0	0	0	1	1	1	1	0	0	0	0	1	0	0	0	0	0	1	0	0
cA1	ERS467779	IRIS_313-8554	0	0	1	1	0	0	NA	0	0	0	0	0	0	0	0	1	0	NA	0	0	0	0	1	1	0	0	0	0	0	0	1	0	0	0	1	0	0	0	NA	0	0	0	0	0	1	0	0
cA1	ERS467782	IRIS_313-9137	0	0	1	0	0	0	1	0	0	0	0	0	0	0	0	1	0	NA	0	0	0	0	1	1	0	0	0	0	0	0	1	0	0	0	0	0	0	0	0	0	0	0	0	0	1	0	0
cA1	ERS467784	IRIS_313-9368	NA	0	1	1	0	0	0	0	0	0	0	0	0	0	0	1	0	NA	0	0	0	0	0	0	0	0	0	0	0	0	1	0	1	1	0	0	0	0	1	0	0	0	0	0	1	0	0
cA1	ERS467786	IRIS_313-9610	1	0	1	1	0	0	0	0	0	0	0	0	0	0	0	1	0	NA	0	0	0	0	1	1	0	0	0	0	0	0	0	0	0	0	0	NA	1	0	NA	1	0	0	0	0	1	0	0
cA1	ERS467819	IRIS_313-8342	0	0	1	1	0	0	1	0	0	0	0	0	0	0	0	1	0	NA	0	1	0	0	1	1	0	0	0	0	0	0	0	0	0	0	1	0	0	0	NA	0	0	0	0	0	0	0	0
cA1	ERS467823	IRIS_313-8864	0	0	1	1	0	0	0	0	0	0	0	0	0	0	0	0	0	NA	0	0	0	0	0	0	0	0	0	0	0	0	1	0	1	1	0	0	0	0	1	0	0	0	0	0	0	0	0
cA1	ERS467826	IRIS_313-10150	1	0	NA	1	0	0	1	0	0	0	0	0	0	0	0	1	0	NA	0	0	0	0	1	1	0	0	0	1	0	0	1	0	NA	NA	0	0	0	1	NA	1	0	0	0	0	0	0	0
cA1	ERS467862	IRIS_313-8641	1	0	1	NA	0	0	1	0	0	0	0	0	0	0	0	1	0	NA	0	1	0	0	1	1	0	0	0	0	0	0	1	1	1	1	0	0	0	1	1	0	0	0	0	0	1	0	0
cA1	ERS467864	IRIS_313-9641	1	0	1	1	0	0	0	0	0	0	0	0	0	0	0	1	0	NA	0	0	0	0	1	1	0	0	0	0	0	0	1	0	0	0	0	NA	0	0	1	0	0	0	0	0	1	0	0
cA1	ERS467977	IRIS_313-8822	NA	0	1	NA	0	0	0	0	0	0	0	0	0	0	0	1	0	NA	0	NA	0	0	1	1	0	0	0	0	0	0	0	0	0	0	1	0	0	0	NA	1	0	0	0	0	1	0	0
cA1	ERS468366	IRIS_313-10380	0	0	0	0	0	0	NA	0	0	0	0	0	0	0	0	1	0	NA	0	0	0	0	1	1	0	0	0	0	0	0	0	0	0	0	0	0	0	0	NA	1	0	0	0	0	1	0	0
cA1	ERS468541	IRIS_313-8073	1	0	1	1	0	0	1	0	0	0	0	0	0	0	0	1	0	NA	0	1	0	0	0	0	0	0	0	0	0	0	1	0	1	NA	0	0	0	0	1	0	0	0	0	0	1	0	0
cA1	ERS468670	IRIS_313-11454	0	0	NA	1	0	0	NA	0	0	0	0	0	0	0	0	1	0	NA	0	0	0	0	1	1	0	0	0	0	0	0	0	0	0	0	0	0	0	1	1	0	0	0	0	0	1	0	0
cA1	ERS468672	IRIS_313-11456	1	0	1	0	0	0	1	0	0	0	0	0	0	0	0	1	0	NA	0	0	0	0	1	1	0	0	0	0	0	0	1	0	NA	1	0	0	0	0	1	0	0	0	0	0	1	0	0
cA1	ERS468677	IRIS_313-11462	1	0	NA	1	0	0	1	0	0	0	0	0	0	0	0	1	0	NA	0	0	0	0	1	1	0	0	0	0	0	0	1	0	NA	1	0	0	0	1	1	0	0	0	0	0	1	0	0
cA1	ERS468692	IRIS_313-11481	NA	0	1	1	0	0	1	0	0	0	0	0	0	0	0	1	0	NA	0	0	0	0	0	0	0	0	0	0	0	0	1	0	NA	NA	0	0	0	0	1	0	0	0	0	0	1	0	0
cA1	ERS468694	IRIS_313-11483	0	0	1	1	0	0	1	0	0	0	0	0	0	0	0	1	0	NA	0	0	0	0	1	1	0	0	0	0	0	0	1	1	1	1	0	NA	NA	1	NA	1	0	0	0	0	1	0	0
cA1	ERS468700	IRIS_313-11489	1	0	NA	0	0	1	0	0	0	0	0	0	0	0	0	1	0	NA	0	0	0	0	1	1	0	0	0	0	0	0	0	0	0	0	0	0	0	0	1	0	0	0	0	0	1	0	0
cA1	ERS468782	IRIS_313-11595	0	0	0	1	0	0	0	0	0	0	1	0	0	0	0	1	0	NA	0	0	0	0	1	1	0	0	0	0	0	0	1	0	0	0	1	1	0	0	NA	0	0	0	0	0	1	0	0
cA1	ERS468789	IRIS_313-11602	1	0	NA	1	0	0	0	0	0	0	0	0	0	0	0	1	0	NA	0	1	0	0	1	1	0	0	0	0	0	0	1	1	NA	1	0	0	0	0	1	0	0	0	0	0	1	0	0
cA1	ERS468795	IRIS_313-11617	1	0	1	1	0	0	NA	0	0	0	0	0	0	0	0	1	0	NA	0	0	0	0	1	1	0	0	0	0	0	0	0	0	0	0	0	0	0	0	1	0	0	0	0	0	1	0	0
cA1	ERS468796	IRIS_313-11618	1	0	0	0	0	0	0	0	0	0	0	0	0	0	0	1	0	NA	1	0	0	0	0	0	0	0	0	0	0	0	0	0	0	0	0	0	0	0	1	0	0	0	0	0	1	0	0
cA1	ERS468797	IRIS_313-11619	1	0	1	1	0	0	0	0	0	0	0	0	0	0	0	1	0	NA	1	0	0	0	1	1	0	0	0	0	0	0	1	0	0	0	1	0	0	0	NA	0	0	0	0	0	1	0	0
cA1	ERS468798	IRIS_313-11620	1	0	1	1	0	0	0	0	0	0	0	0	0	0	0	1	0	NA	0	0	0	0	1	1	0	0	0	0	0	0	0	0	0	0	0	0	0	0	1	0	0	0	0	0	1	0	0
cA1	ERS468808	IRIS_313-11629	1	0	1	1	0	0	NA	0	0	0	0	0	0	0	0	1	0	NA	0	0	0	0	1	1	0	0	0	0	0	0	1	0	0	0	0	0	0	0	1	1	0	0	0	0	1	0	0
cA1	ERS468876	IRIS_313-11712	0	0	1	1	0	0	1	0	0	0	0	0	0	0	0	1	0	NA	0	0	0	0	0	0	0	0	0	0	0	0	1	0	1	1	0	0	0	1	1	0	0	0	0	0	1	0	0
cA1	ERS468900	IRIS_313-11737	NA	0	0	0	0	0	NA	0	0	0	0	0	0	0	0	1	0	NA	0	0	0	0	1	1	0	0	0	0	0	0	0	0	0	0	0	0	0	0	1	0	0	0	0	0	1	0	0
cA1	ERS468958	IRIS_313-11809	1	0	1	1	0	0	0	0	0	0	0	0	0	0	0	1	0	NA	0	0	0	0	1	1	0	0	0	0	0	0	0	0	0	0	1	0	0	0	NA	0	0	0	1	0	1	0	0
cA1	ERS469061	IRIS_313-11917	1	0	NA	1	0	0	0	0	0	0	0	0	0	0	0	1	0	NA	0	0	0	0	1	1	0	0	0	0	0	0	0	0	0	0	1	0	0	0	NA	0	0	0	0	0	1	0	0
cA1	ERS469068	IRIS_313-11888	1	0	1	1	0	0	1	0	0	0	0	0	0	0	0	1	0	NA	0	1	0	0	1	1	0	0	0	0	0	0	1	1	NA	NA	0	0	0	0	1	0	0	0	0	0	1	0	0
cA1	ERS469156	IRIS_313-11982	1	0	1	1	0	0	0	0	0	0	0	0	0	0	0	1	0	NA	1	1	0	0	1	1	0	0	0	0	0	0	1	0	NA	1	0	NA	NA	0	NA	1	0	0	0	0	1	0	0
cA1	ERS469188	IRIS_313-12055	NA	0	0	1	0	0	0	0	0	0	0	0	0	0	0	1	0	NA	0	0	0	0	1	1	0	0	0	0	0	0	1	0	1	1	0	0	0	1	1	1	0	0	0	0	1	0	0
cA1	ERS469231	IRIS_313-12139	1	0	1	1	0	0	0	0	0	0	0	0	0	0	0	1	0	NA	0	0	0	0	0	0	0	0	0	0	0	0	0	0	0	0	0	0	0	1	1	0	0	0	0	0	1	0	0
cA1	ERS469248	IRIS_313-12183	1	0	1	1	0	0	0	0	0	0	0	0	0	0	0	1	0	NA	0	1	0	0	1	1	0	0	0	0	0	0	0	0	0	0	0	0	0	0	1	0	0	0	0	0	1	0	0
cA1	ERS469408	IRIS_313-10549	NA	0	1	0	0	0	NA	0	0	0	1	0	0	0	0	1	0	NA	0	NA	0	0	1	1	0	0	0	0	0	0	1	NA	NA	1	0	NA	NA	0	1	0	0	0	0	0	1	0	0
cA1	ERS469443	IRIS_313-10587	0	0	1	1	0	0	1	0	0	0	0	0	0	0	0	1	0	NA	0	NA	0	0	0	0	0	0	0	0	0	0	1	1	1	1	0	0	0	1	1	1	0	0	0	0	1	0	0
cA1	ERS469447	IRIS_313-10594	NA	0	1	1	0	0	1	0	0	0	0	0	0	0	0	1	0	NA	0	NA	0	0	0	0	0	0	0	0	1	0	1	NA	NA	1	0	0	0	0	1	0	0	0	0	0	1	0	0
cA1	ERS469451	IRIS_313-10600	NA	0	1	1	0	0	0	0	0	1	1	0	0	0	0	1	0	NA	1	NA	0	0	0	1	0	0	0	0	1	0	1	NA	1	1	0	0	0	0	1	0	0	0	0	0	1	0	0
cA1	ERS469454	IRIS_313-10604	1	0	1	NA	0	0	0	0	0	0	0	0	0	0	1	1	0	NA	0	NA	0	0	0	0	0	0	0	0	1	0	1	NA	1	1	1	0	0	0	NA	0	0	0	0	0	1	0	0
cA1	ERS469456	IRIS_313-10606	NA	0	1	1	0	0	NA	0	0	1	0	0	0	0	0	1	0	NA	0	NA	0	0	1	1	0	0	0	0	1	0	1	NA	NA	1	0	1	0	1	1	0	0	0	0	0	1	0	0
cA1	ERS469457	IRIS_313-10608	1	0	1	NA	0	0	0	0	0	0	0	0	0	0	0	1	0	NA	1	NA	0	0	0	0	0	0	0	0	0	0	0	0	0	0	1	0	0	0	NA	0	0	0	0	0	1	0	0
cA1	ERS469541	IRIS_313-10734	1	0	1	0	0	0	0	0	0	0	0	0	0	0	0	1	0	NA	0	0	0	0	1	1	0	0	0	0	0	0	0	0	0	0	0	0	0	0	0	1	0	0	0	0	1	0	0
cA1	ERS469542	IRIS_313-10735	1	0	1	NA	0	0	1	0	0	0	0	0	0	0	0	1	0	NA	0	0	0	0	1	1	0	0	0	0	0	0	1	1	1	1	0	0	0	0	0	1	0	0	0	0	1	0	0
cA1	ERS469543	IRIS_313-10736	1	0	1	NA	0	0	1	0	0	0	0	0	0	0	0	1	0	NA	1	0	0	0	1	1	0	0	0	0	0	0	0	0	0	0	0	NA	NA	0	0	0	0	0	0	0	1	0	0
cA1	ERS469545	IRIS_313-10737	1	0	1	1	0	0	0	0	0	0	0	0	0	0	0	1	0	NA	0	0	0	0	1	1	0	0	0	0	0	0	0	0	0	0	0	0	0	1	1	0	0	0	0	0	1	0	0
cA1	ERS469651	IRIS_313-10849	1	NA	1	1	0	0	1	0	0	0	0	0	0	0	0	1	0	NA	0	0	0	0	1	1	0	0	0	0	0	0	1	1	NA	1	0	0	0	1	NA	1	0	0	0	0	1	0	0
cA1	ERS469655	IRIS_313-10852	1	0	1	1	0	0	1	0	0	0	1	0	0	0	0	1	0	NA	0	0	0	0	1	1	0	0	0	0	0	0	0	0	0	0	1	0	0	0	NA	0	0	0	0	0	0	0	0
cA1	ERS469657	IRIS_313-10854	0	0	1	1	0	0	0	0	0	0	0	0	0	0	0	1	0	NA	0	0	0	0	1	1	0	0	0	0	1	0	1	0	0	0	0	0	0	0	1	0	0	0	0	0	1	0	0
cA1	ERS469664	IRIS_313-10861	0	0	1	1	0	0	NA	0	0	0	0	0	0	0	0	1	0	NA	0	0	0	0	1	1	0	0	0	0	0	0	1	0	0	0	0	0	0	1	1	0	0	0	0	0	1	0	0
cA1	ERS469672	IRIS_313-10869	1	0	1	1	0	0	1	0	0	0	0	0	0	0	0	1	0	NA	0	1	0	0	1	1	0	0	0	0	0	0	0	0	0	0	0	0	0	0	NA	1	0	0	0	0	1	0	0
cA1	ERS469675	IRIS_313-10871	0	0	1	1	0	0	0	0	0	0	0	0	0	0	0	0	0	NA	0	0	0	0	1	1	0	0	0	0	0	0	0	0	0	0	1	0	0	0	NA	0	0	0	0	0	1	0	0
cA1	ERS469679	IRIS_313-10875	1	0	1	1	0	0	1	0	0	0	0	0	0	0	0	1	0	NA	0	0	0	0	1	1	0	0	0	0	1	0	0	0	0	0	1	0	0	0	NA	0	0	0	0	0	1	0	0
cA1	ERS469680	IRIS_313-10876	0	0	1	1	0	0	NA	0	0	0	0	0	0	0	0	1	0	NA	0	1	0	0	1	1	0	0	0	0	1	0	1	0	0	0	1	0	0	0	NA	0	0	0	0	0	1	0	0
cA1	ERS469681	IRIS_313-10877	0	0	NA	1	0	0	1	0	0	0	0	0	0	0	0	1	0	NA	0	1	0	0	1	1	0	0	1	0	1	0	1	0	0	0	1	0	0	1	NA	0	0	0	0	0	1	0	0
cA1	ERS469682	IRIS_313-10878	0	0	1	1	0	0	0	0	0	0	0	0	0	0	0	1	0	NA	0	0	0	0	1	1	0	0	0	0	0	0	NA	0	0	0	1	0	0	0	NA	0	0	0	0	0	1	0	0
cA1	ERS469687	IRIS_313-10882	1	0	0	0	0	0	1	0	0	0	0	0	0	0	0	1	0	NA	0	1	0	0	0	0	0	0	0	0	0	0	1	NA	NA	1	0	0	0	0	1	0	0	0	0	0	0	0	0
cA1	ERS469697	IRIS_313-10891	1	0	0	0	0	0	NA	0	0	0	0	0	0	0	0	1	0	NA	0	0	0	0	0	0	0	0	0	0	0	0	1	1	1	1	0	NA	NA	0	NA	1	0	0	0	0	1	0	0
cA1	ERS469698	IRIS_313-10892	0	0	0	0	0	0	0	0	0	0	0	0	0	0	0	1	0	1	0	0	0	1	1	1	0	0	0	0	0	0	0	0	0	0	1	0	0	0	NA	0	0	0	0	0	0	0	0
cA1	ERS469700	IRIS_313-10894	0	0	0	0	0	0	NA	0	0	0	1	0	0	0	0	1	0	0	0	0	0	0	0	0	0	0	0	0	0	0	1	0	NA	1	0	0	0	0	1	0	0	0	0	0	1	0	0
cA1	ERS469724	IRIS_313-10925	1	0	1	1	0	0	1	0	0	0	0	0	0	0	0	1	0	NA	1	0	0	0	0	0	0	0	0	0	0	0	1	0	0	0	0	0	0	0	1	0	0	0	0	0	1	0	0
cA1	ERS469729	IRIS_313-10930	0	0	1	1	0	0	1	0	0	0	0	0	0	0	0	1	0	NA	1	0	0	0	0	0	0	0	0	0	0	0	1	1	1	1	0	0	0	1	0	0	0	0	0	0	1	0	0
cA1	ERS469765	IRIS_313-10963	1	NA	1	1	0	0	NA	0	0	0	0	0	0	0	0	1	0	NA	0	0	0	0	0	0	0	0	0	0	0	0	1	1	NA	1	0	0	0	1	0	0	0	0	0	0	1	0	0
cA1	ERS469767	IRIS_313-10965	1	NA	0	1	0	0	1	0	0	0	0	0	0	0	0	1	0	NA	0	0	0	0	0	0	0	0	0	0	0	0	1	0	1	1	0	0	0	0	1	0	0	0	0	0	1	0	0
cA1	ERS469809	IRIS_313-11013	1	0	NA	1	0	0	1	0	0	0	0	0	0	0	0	1	0	NA	0	0	0	0	0	0	0	0	0	0	0	0	1	0	1	1	0	0	0	0	0	0	0	0	0	0	1	0	0
cA1	ERS469813	IRIS_313-11016	1	0	1	NA	0	0	1	0	0	0	0	0	0	0	0	1	0	NA	0	0	0	0	0	0	0	0	0	0	0	0	1	0	1	1	0	0	0	0	0	0	0	0	0	0	1	0	0
cA1	ERS469814	IRIS_313-11017	1	0	NA	1	0	0	1	0	0	0	0	0	0	0	0	1	0	NA	0	0	0	0	0	0	0	0	0	0	0	0	1	0	1	1	1	0	0	0	NA	0	0	0	0	0	0	0	0
cA1	ERS469821	IRIS_313-11024	0	0	1	1	0	0	1	0	0	0	0	0	0	0	0	1	0	NA	0	1	0	0	1	1	0	0	0	0	0	0	1	0	0	0	0	0	0	1	1	0	0	0	0	0	1	0	0
cA1	ERS469825	IRIS_313-11027	0	0	1	0	0	0	NA	0	0	0	0	0	0	0	0	1	0	NA	0	0	0	0	0	0	0	0	0	0	0	0	1	1	NA	1	0	0	0	0	1	0	0	0	0	0	1	0	0
cA1	ERS469827	IRIS_313-11029	1	0	1	1	0	0	0	0	0	0	0	0	0	0	0	1	0	NA	0	1	0	0	1	1	0	0	0	0	0	0	1	0	0	0	1	0	0	0	NA	0	0	0	0	0	1	0	0
cA1	ERS469836	IRIS_313-11037	1	0	1	0	0	0	1	0	0	0	0	0	0	0	0	1	0	NA	0	0	0	0	1	1	0	0	0	0	0	0	1	1	1	1	0	NA	NA	1	1	0	0	0	0	0	1	0	0
cA1	ERS469847	IRIS_313-11047	1	0	1	1	0	0	0	0	0	0	0	0	0	0	0	1	0	NA	0	0	0	0	1	1	0	0	0	0	0	0	1	0	0	0	0	0	0	0	NA	0	0	0	0	0	1	0	0
cA1	ERS469848	IRIS_313-11048	NA	0	1	1	0	0	1	0	0	0	0	0	0	0	0	1	0	NA	0	0	0	0	1	1	0	0	0	0	0	0	1	1	1	1	0	0	0	0	1	0	0	0	0	0	1	0	0
cA1	ERS469853	IRIS_313-11053	NA	0	NA	1	0	0	1	0	0	0	0	0	0	0	0	1	0	NA	0	0	0	0	1	1	0	0	0	0	0	0	1	0	NA	1	0	0	0	0	1	0	0	0	0	0	1	0	0
cA1	ERS469861	IRIS_313-11060	NA	0	1	1	0	0	1	0	0	0	0	0	0	0	0	1	0	NA	0	0	0	0	0	0	0	0	0	0	0	0	1	0	1	1	0	0	0	0	1	0	0	0	0	0	1	0	0
cA1	ERS469862	IRIS_313-11061	0	0	1	1	0	0	0	0	0	0	0	0	0	0	0	1	0	NA	1	0	0	0	0	0	0	0	0	0	0	0	NA	0	0	0	0	0	0	0	0	0	0	0	0	0	1	0	0
cA1	ERS469966	IRIS_313-11164	1	0	0	1	0	0	0	0	0	0	1	0	0	0	0	1	0	NA	0	0	0	0	0	0	0	0	0	0	1	0	1	0	1	1	0	1	0	0	0	0	0	0	0	0	1	0	0
cA1	ERS469975	IRIS_313-11172	1	0	1	1	0	0	0	0	0	0	0	0	0	0	0	1	0	NA	0	0	0	0	1	1	0	0	0	1	0	0	1	0	0	0	0	0	0	0	1	0	0	0	0	0	1	0	0
cA1	ERS469981	IRIS_313-11174	1	0	1	NA	0	0	0	1	0	0	1	0	0	0	0	1	0	NA	0	1	0	0	0	0	0	0	0	1	1	1	1	1	NA	1	0	1	0	0	1	0	0	0	0	0	1	0	0
cA1	ERS469992	IRIS_313-11175	1	0	NA	1	0	0	1	0	0	0	0	0	0	0	0	1	0	NA	0	1	0	0	1	1	0	0	0	0	0	0	1	1	NA	1	0	0	0	1	1	1	0	0	0	0	1	0	0
cA1	ERS470001	IRIS_313-11210	0	0	1	1	0	0	1	0	0	0	0	0	0	0	0	1	0	NA	0	0	0	0	1	1	0	0	0	0	1	0	1	0	0	0	0	0	0	1	1	0	0	0	0	0	1	0	0
cA1	ERS470005	IRIS_313-11213	1	NA	1	1	0	0	NA	0	0	0	0	0	0	0	0	1	0	NA	0	1	0	0	0	0	0	0	1	0	1	0	1	0	1	1	0	0	0	1	0	0	0	0	0	0	1	0	0
cA1	ERS470025	IRIS_313-11232	0	0	NA	1	0	0	0	0	0	0	0	0	0	0	0	1	0	NA	0	1	0	0	1	1	0	0	0	0	0	0	1	0	0	0	0	0	0	0	1	0	0	0	0	0	1	0	0
cA1	ERS470061	IRIS_313-11265	1	0	1	1	0	0	0	0	0	0	0	0	0	0	0	1	0	NA	0	0	0	0	1	1	0	0	0	0	0	0	1	0	1	1	0	NA	NA	0	NA	1	0	0	0	0	0	0	0
cA1	ERS470080	IRIS_313-11291	NA	0	1	1	0	0	0	0	0	0	0	0	0	0	0	1	0	NA	1	0	0	0	1	1	0	0	1	0	0	0	1	0	1	1	0	0	0	1	1	0	0	0	0	0	1	0	0
cA1	ERS470088	IRIS_313-11298	1	0	1	1	0	0	0	0	0	0	0	0	0	0	0	1	0	NA	0	0	0	0	1	1	0	0	0	0	0	0	0	0	0	0	1	0	0	0	1	0	0	0	0	0	1	0	0
cA1	ERS470114	IRIS_313-11322	NA	0	1	1	0	0	0	0	0	0	0	0	0	0	0	1	0	NA	0	NA	0	0	0	0	0	0	0	0	1	0	1	0	1	1	0	0	0	0	1	1	0	0	0	0	1	0	0
cA1	ERS470116	IRIS_313-11324	1	0	1	1	0	0	1	0	0	0	0	0	0	0	0	1	0	NA	0	0	0	0	0	0	0	0	0	0	0	0	1	0	1	1	0	0	0	1	1	0	0	0	0	0	1	0	0
cA1	ERS470167	IRIS_313-11374	1	0	1	1	0	0	1	0	0	0	0	0	0	0	0	1	0	NA	0	0	0	0	1	1	0	0	0	0	0	0	1	0	0	0	1	0	0	0	NA	0	0	0	0	0	1	0	0
cA1	ERS470264	B049	1	0	1	1	0	0	0	0	0	0	0	0	0	0	0	1	0	NA	0	NA	0	0	1	1	0	0	0	0	0	0	0	0	0	0	1	1	0	0	NA	0	0	0	0	0	1	0	0
cA1	ERS470374	B164	1	0	1	1	0	0	0	0	0	0	0	0	0	0	0	1	0	0	0	NA	0	0	1	1	0	0	0	0	0	0	0	1	0	0	0	NA	NA	0	NA	1	0	0	0	0	1	0	0
cA1	ERS470441	B243	1	0	1	1	0	0	0	0	0	0	0	0	0	0	0	1	0	NA	0	0	0	0	1	1	0	0	0	0	0	0	NA	0	0	0	0	NA	NA	0	NA	1	0	0	0	0	1	0	0
cA1	ERS470716	CX63	1	0	1	1	0	0	0	0	0	0	0	0	0	0	0	1	0	NA	0	NA	0	0	1	1	0	0	0	0	0	0	0	0	0	0	1	0	0	0	NA	0	0	0	0	0	1	0	0
cA2	ERS467765	IRIS_313-15908	1	0	1	1	0	0	0	0	0	0	0	0	0	0	0	1	0	NA	0	1	0	0	1	1	0	0	0	0	0	0	1	0	1	1	1	0	0	0	NA	0	0	0	0	0	1	0	0
cA2	ERS467774	IRIS_313-8252	1	NA	NA	1	0	0	0	0	0	0	0	0	0	0	0	1	0	NA	0	0	0	0	1	1	0	0	0	0	0	0	1	0	NA	1	1	0	0	1	NA	0	0	0	0	0	1	0	0
cA2	ERS467775	IRIS_313-8321	0	0	NA	1	0	0	0	0	0	0	0	0	0	0	0	1	0	NA	0	0	0	0	1	1	0	0	0	0	0	0	1	1	NA	1	0	NA	NA	1	1	0	0	0	0	0	1	0	0
cA2	ERS467777	IRIS_313-8398	0	0	NA	1	0	0	0	0	0	0	0	0	0	0	0	1	0	NA	0	1	0	0	1	1	0	0	1	0	0	0	1	0	1	1	1	0	0	0	NA	0	0	0	0	0	1	0	0
cA2	ERS467780	IRIS_313-8721	1	0	1	1	0	0	NA	0	0	0	0	0	0	0	0	1	0	NA	0	0	0	0	1	1	0	0	0	0	0	0	1	0	0	1	1	0	0	0	NA	0	0	0	0	0	1	0	0
cA2	ERS467781	IRIS_313-8963	1	1	1	1	0	0	0	0	0	0	0	0	0	0	0	1	0	NA	0	0	0	0	1	1	0	0	0	0	0	0	0	0	NA	0	0	0	0	0	NA	1	0	0	0	0	1	0	0
cA2	ERS467785	IRIS_313-9422	0	NA	0	1	0	0	0	0	0	0	0	0	0	0	0	1	0	NA	1	0	0	0	1	1	0	0	0	0	0	0	1	0	1	1	0	NA	NA	1	1	0	0	0	0	0	1	0	0
cA2	ERS467787	IRIS_313-9626	1	0	1	1	0	0	1	0	0	0	0	0	0	0	0	1	0	NA	0	0	0	0	1	1	0	0	0	0	0	0	1	0	1	1	0	0	0	1	1	0	0	0	0	0	1	0	0
cA2	ERS467788	IRIS_313-9636	0	0	1	1	0	0	0	0	0	0	0	0	0	0	0	1	0	0	0	0	0	0	1	1	0	0	0	0	1	0	NA	0	NA	0	1	0	0	1	NA	1	0	0	0	0	1	0	0
cA2	ERS467789	IRIS_313-9661	1	1	0	1	0	1	0	0	0	0	0	0	0	0	0	1	0	NA	0	0	0	0	0	1	0	0	0	0	0	0	1	0	1	NA	0	0	0	0	1	0	0	0	0	0	0	0	0
cA2	ERS467820	IRIS_313-8655	1	0	1	1	0	0	0	0	0	0	0	0	0	0	0	1	0	NA	0	0	0	0	0	0	0	0	1	0	0	0	1	0	NA	NA	0	NA	1	0	NA	1	0	0	0	0	1	0	0
cA2	ERS467861	IRIS_313-8283	1	0	NA	NA	0	0	1	0	0	0	0	1	0	0	0	1	0	NA	0	0	0	0	0	0	0	0	1	0	1	0	1	1	NA	NA	0	NA	NA	1	1	0	0	0	0	0	1	0	0
cA2	ERS467913	IRIS_313-9861	0	0	NA	1	0	0	0	0	0	0	0	0	0	0	0	1	0	NA	0	0	0	0	0	0	0	0	0	0	0	0	0	0	0	0	1	0	0	1	NA	1	0	0	0	0	1	0	0
cA2	ERS468671	IRIS_313-11455	NA	0	1	1	0	0	0	0	0	0	0	0	0	0	0	1	0	0	0	1	0	0	1	1	0	0	0	0	0	0	0	0	0	0	1	0	0	0	NA	0	0	0	0	0	1	0	0
cA2	ERS468673	IRIS_313-11458	0	NA	1	1	0	0	0	0	0	0	0	0	0	0	0	1	0	NA	0	0	0	0	0	0	0	0	0	0	0	0	1	0	1	1	0	0	0	0	1	0	0	0	0	0	1	0	0
cA2	ERS468693	IRIS_313-11482	0	NA	NA	1	0	0	0	0	0	0	0	0	0	0	0	1	0	NA	1	0	0	0	0	0	1	0	0	0	0	0	1	1	NA	NA	0	NA	NA	0	1	0	0	0	0	0	1	0	0
cA2	ERS468695	IRIS_313-11484	1	1	NA	1	0	0	0	0	0	0	0	0	0	0	0	1	0	NA	1	0	0	0	0	0	0	0	0	0	0	0	1	0	1	1	0	NA	NA	0	1	0	0	0	0	0	1	0	0
cA2	ERS468703	IRIS_313-11492	NA	0	1	1	0	0	1	0	0	0	0	0	0	0	0	1	0	NA	0	0	0	0	0	0	1	0	0	0	0	0	1	1	1	1	0	NA	NA	0	NA	1	0	0	0	0	1	0	0
cA2	ERS468754	IRIS_313-11557	1	NA	0	1	0	0	0	0	0	0	0	0	0	0	0	1	0	NA	0	0	0	0	1	1	0	0	0	0	0	0	1	0	1	1	0	0	0	0	1	0	0	0	0	0	1	0	0
cA2	ERS468906	IRIS_313-11742	0	0	NA	1	0	0	0	0	0	0	0	0	0	0	0	1	0	NA	1	0	0	0	1	1	0	0	0	0	0	0	1	1	1	1	0	NA	NA	1	0	0	0	0	0	0	1	0	0
cA2	ERS469108	IRIS_313-11963	0	0	NA	1	0	0	1	0	0	0	0	0	0	0	0	1	0	NA	0	1	0	0	0	0	0	0	0	0	0	0	1	0	NA	1	0	0	0	1	1	0	0	0	0	0	1	0	0
cA2	ERS469140	IRIS_313-12002	0	NA	1	1	0	0	0	0	0	0	0	0	0	0	0	1	0	NA	0	NA	0	0	1	1	0	0	0	0	0	0	0	0	NA	0	1	0	0	0	NA	0	0	0	0	0	1	0	0
cA2	ERS469232	IRIS_313-12141	0	NA	1	1	0	0	0	0	0	0	0	0	0	0	0	1	0	NA	0	0	0	0	1	1	0	0	0	0	0	0	0	0	NA	0	0	0	0	1	NA	1	0	0	0	0	1	0	0
cA2	ERS469396	IRIS_313-10534	1	NA	1	1	0	0	0	0	0	0	1	0	0	0	0	1	0	NA	0	0	0	0	0	0	0	0	0	0	0	0	1	0	1	1	0	0	0	0	NA	0	0	0	0	0	1	0	0
cA2	ERS469403	IRIS_313-10543	1	0	NA	1	0	0	0	0	0	0	0	0	0	0	0	NA	0	NA	0	NA	0	0	1	1	0	0	0	0	1	0	1	1	1	1	1	0	0	1	NA	1	0	0	0	0	1	0	0
cA2	ERS469446	IRIS_313-10593	1	0	1	1	0	0	1	0	0	0	0	0	0	0	0	1	0	NA	0	NA	0	0	1	1	0	0	1	0	0	0	1	NA	NA	1	0	NA	NA	0	NA	1	0	0	0	0	1	0	0
cA2	ERS469453	IRIS_313-10603	1	NA	1	1	0	1	0	0	0	0	1	0	0	0	0	1	0	NA	0	0	0	0	1	1	0	0	0	0	0	0	1	0	1	1	1	0	0	0	NA	0	0	0	0	0	0	0	0
cA2	ERS469461	IRIS_313-10623	0	NA	1	1	0	0	0	0	0	0	0	0	0	0	0	1	0	NA	0	0	0	0	1	1	0	0	0	0	0	0	0	1	1	1	0	0	0	0	NA	1	0	0	0	0	1	0	0
cA2	ERS469491	IRIS_313-10673	0	NA	0	1	0	0	0	0	0	0	1	0	0	0	0	1	0	1	1	0	0	0	1	1	0	0	0	0	0	0	1	0	1	1	0	NA	NA	0	1	0	0	0	0	0	1	0	0
cA2	ERS469524	IRIS_313-10718	1	0	1	1	0	0	0	0	0	0	0	0	0	0	0	1	0	NA	1	1	0	0	1	1	0	0	0	0	0	0	0	1	0	0	1	0	0	0	NA	0	0	0	0	0	1	0	0
cA2	ERS469648	IRIS_313-10845	0	0	NA	1	0	0	0	0	0	0	0	0	0	0	0	1	0	NA	0	0	0	0	1	1	0	0	0	0	0	0	1	1	1	1	0	0	0	1	NA	1	0	0	0	0	1	0	0
cA2	ERS469726	IRIS_313-10927	1	0	1	1	0	0	0	0	0	0	0	0	0	0	0	1	0	NA	0	0	0	0	0	0	1	0	0	0	0	0	1	0	1	1	0	NA	NA	0	1	0	0	0	0	0	1	0	0
cA2	ERS469766	IRIS_313-10964	NA	NA	1	1	0	0	NA	0	1	0	0	0	0	0	0	1	0	NA	0	1	0	0	1	1	0	0	0	0	1	0	0	1	NA	1	0	NA	0	1	1	0	0	0	0	0	1	0	0
cA2	ERS469779	IRIS_313-10976	NA	0	NA	1	0	0	0	0	0	0	0	0	0	0	1	1	0	NA	0	0	0	0	0	0	1	0	0	0	0	0	1	0	1	1	0	0	0	1	NA	1	0	0	0	0	1	0	0
cA2	ERS469782	IRIS_313-10979	1	0	NA	1	0	0	0	0	0	0	0	0	0	0	0	1	0	NA	0	0	0	0	0	0	1	0	0	0	0	0	1	0	NA	1	0	NA	NA	0	1	0	0	0	0	0	1	0	0
cA2	ERS469784	IRIS_313-10981	1	NA	NA	1	0	0	0	0	0	0	0	0	0	0	0	1	0	NA	1	0	0	0	0	0	1	0	0	0	0	0	1	1	1	1	0	NA	NA	0	1	0	0	0	0	0	1	0	0
cA2	ERS469791	IRIS_313-10987	0	NA	1	1	0	0	0	0	0	0	0	0	0	0	0	1	0	NA	0	1	0	0	1	1	0	0	0	0	0	0	1	0	1	1	0	NA	NA	0	NA	1	0	0	0	0	1	0	0
cA2	ERS469810	IRIS_313-11014	1	NA	0	1	0	0	1	0	0	0	0	0	0	0	0	1	0	NA	0	0	0	0	0	0	0	0	0	0	1	0	1	0	1	1	0	0	0	0	NA	1	0	0	0	0	0	0	0
cA2	ERS469811	IRIS_313-11015	1	NA	0	1	0	0	1	0	0	0	0	0	0	0	0	1	0	NA	0	0	0	0	0	0	0	0	0	0	0	0	1	0	0	1	0	0	0	0	NA	1	0	0	0	0	0	0	0
cA2	ERS469816	IRIS_313-11019	1	NA	0	1	0	1	0	0	0	0	0	0	0	0	0	1	0	NA	0	0	0	0	1	1	0	0	0	0	0	0	1	0	NA	1	0	0	0	0	NA	1	0	0	0	0	0	0	0
cA2	ERS469822	IRIS_313-11025	0	0	NA	1	0	0	0	0	0	0	1	0	0	0	0	1	0	NA	0	1	0	0	1	1	0	0	0	0	1	0	1	0	1	1	1	0	0	0	NA	1	0	0	0	0	1	0	0
cA2	ERS469850	IRIS_313-11050	1	NA	0	1	0	1	0	0	0	0	0	0	0	0	0	1	0	NA	0	0	0	0	0	0	0	0	0	0	0	0	1	0	1	1	0	0	0	1	NA	1	0	0	0	0	0	0	0
cA2	ERS469851	IRIS_313-11051	1	0	NA	1	0	0	0	0	0	0	0	0	0	0	0	1	0	NA	0	0	0	0	1	1	0	0	0	0	0	0	1	0	1	1	1	0	0	0	NA	0	0	0	0	0	1	0	0
cA2	ERS469854	IRIS_313-11054	1	0	NA	1	0	0	0	0	0	0	0	0	0	0	1	1	0	NA	0	0	0	0	1	1	0	0	0	0	0	0	1	0	1	1	1	0	0	0	NA	0	0	0	0	0	1	0	0
cA2	ERS469855	IRIS_313-11055	0	0	1	1	0	0	0	0	0	0	0	0	0	0	0	1	0	NA	0	0	0	0	1	1	0	0	0	0	0	0	1	0	1	1	1	0	0	0	NA	0	0	0	0	0	1	0	0
cA2	ERS469857	IRIS_313-11056	1	NA	0	1	0	0	0	0	0	0	0	0	0	0	0	1	0	NA	0	0	0	0	1	1	0	0	0	0	0	0	1	0	1	1	0	0	0	1	NA	1	0	0	0	0	1	0	0
cA2	ERS469858	IRIS_313-11057	1	0	NA	1	0	0	0	0	0	0	0	0	0	0	1	1	0	NA	0	0	0	0	1	1	0	0	0	0	0	0	1	0	1	1	1	0	0	0	NA	0	0	0	0	0	1	0	0
cA2	ERS469860	IRIS_313-11059	1	NA	0	1	0	0	0	0	0	0	0	0	0	0	1	1	0	NA	0	1	0	0	0	0	0	0	0	0	0	0	1	0	1	1	0	0	0	0	NA	1	0	0	0	0	1	0	0
cA2	ERS469864	IRIS_313-11063	0	0	0	1	0	0	0	0	0	0	0	0	0	0	0	1	0	NA	0	0	0	0	1	1	0	0	0	0	0	0	0	0	NA	0	1	0	0	0	NA	0	0	0	0	0	1	0	0
cA2	ERS469865	IRIS_313-11064	0	0	0	1	0	0	0	0	0	0	0	0	0	0	0	1	0	NA	0	0	0	0	1	1	0	0	0	0	0	0	0	0	NA	0	1	0	0	0	NA	0	0	0	0	0	1	0	0
cA2	ERS469866	IRIS_313-11065	1	0	0	1	0	0	0	0	0	0	0	0	0	0	0	1	0	NA	0	0	0	0	1	1	0	0	0	0	0	0	0	0	NA	0	1	0	0	0	NA	0	0	0	0	0	1	0	0
cA2	ERS469869	IRIS_313-11067	0	0	0	1	0	0	0	0	0	0	0	0	0	0	0	1	0	NA	0	0	0	0	1	1	0	0	0	0	0	0	0	0	NA	0	1	0	0	0	NA	0	0	0	0	0	1	0	0
cA2	ERS469908	IRIS_313-11111	1	0	1	1	0	0	1	0	0	0	0	0	0	0	0	1	0	NA	1	0	0	0	1	1	0	0	0	0	0	0	1	1	NA	1	0	0	0	1	NA	1	0	0	0	0	0	0	0
cA2	ERS469909	IRIS_313-11112	1	NA	NA	1	0	0	0	0	0	0	0	0	0	0	1	1	0	NA	0	0	0	0	0	0	1	0	0	0	0	0	1	1	1	1	0	NA	1	1	1	0	0	0	0	0	0	0	0
cA2	ERS469913	IRIS_313-11116	1	0	1	1	0	1	1	0	0	0	0	0	0	0	0	1	0	NA	0	0	0	0	0	0	1	0	0	0	0	0	1	1	NA	1	0	NA	NA	0	1	0	0	0	0	0	1	0	0
cA2	ERS469921	IRIS_313-11123	0	NA	NA	0	0	0	1	0	0	0	0	0	0	0	0	1	0	NA	0	0	0	0	1	1	0	0	0	0	1	0	1	1	NA	1	0	0	0	0	1	1	0	0	0	0	1	0	0
cA2	ERS469922	IRIS_313-11124	0	0	1	1	0	0	0	0	0	0	0	0	0	0	0	0	0	1	0	0	0	0	1	1	0	0	0	0	0	0	1	0	1	1	0	0	0	0	1	0	0	0	0	0	1	0	0
cA2	ERS469955	IRIS_313-11154	1	NA	1	NA	0	0	0	0	0	0	1	0	0	0	0	1	0	NA	0	1	0	0	1	1	0	0	0	0	1	0	1	NA	NA	1	0	NA	NA	1	NA	1	0	0	0	0	0	0	0
cA2	ERS469968	IRIS_313-11166	1	0	1	1	0	0	0	0	0	0	1	0	0	0	1	1	0	NA	0	1	0	0	1	1	0	0	0	0	1	0	1	1	NA	1	1	0	0	0	NA	0	0	0	0	0	1	0	0
cA2	ERS469974	IRIS_313-11171	1	0	1	1	0	0	0	0	0	0	0	0	0	0	0	1	0	NA	0	0	0	0	1	1	0	0	0	0	0	0	1	1	1	1	0	NA	NA	1	0	0	0	0	0	0	0	0	0
cA2	ERS469980	IRIS_313-11191	0	0	1	1	0	0	0	0	0	0	0	0	0	0	0	1	0	0	1	0	0	0	1	1	0	0	0	0	0	0	1	0	1	0	1	0	0	0	NA	0	0	0	0	0	1	0	0
cA2	ERS470006	IRIS_313-11214	0	0	NA	1	0	0	0	0	0	0	0	0	0	0	0	1	0	NA	0	0	0	0	1	1	0	0	0	0	0	0	1	0	NA	1	0	NA	NA	0	NA	1	0	0	0	0	0	0	0
cA2	ERS470007	IRIS_313-11216	1	NA	NA	1	0	0	0	0	0	0	0	0	0	0	0	1	0	NA	0	0	0	0	1	1	0	0	0	0	1	0	1	0	NA	1	0	NA	NA	0	1	0	0	0	0	0	1	0	0
cA2	ERS470065	IRIS_313-11277	1	NA	NA	1	0	0	1	0	0	0	0	0	0	0	1	1	0	NA	1	0	0	0	1	1	0	0	0	0	0	0	1	0	1	1	0	NA	NA	1	1	0	0	0	0	0	1	0	0
cA2	ERS470115	IRIS_313-11323	1	0	1	1	0	0	0	0	0	0	0	0	0	0	0	1	0	NA	0	0	0	0	1	1	0	0	0	0	0	0	1	0	NA	1	0	NA	NA	1	NA	1	0	0	0	0	1	0	0
cA2	ERS470126	IRIS_313-11272	0	NA	0	1	0	0	0	0	0	0	0	0	0	0	0	1	0	NA	0	1	0	0	0	0	0	0	0	0	0	0	1	1	NA	1	0	NA	NA	0	1	0	0	0	0	0	1	0	0
cA2	ERS470141	IRIS_313-11348	1	NA	0	1	0	1	0	0	0	0	1	0	0	0	0	1	0	NA	0	0	0	0	1	1	0	0	0	0	0	0	1	0	1	1	0	0	0	0	NA	1	0	0	0	0	0	0	0
cA2	ERS470146	IRIS_313-11353	1	0	1	1	0	0	0	0	0	0	0	0	0	0	0	1	0	NA	0	0	0	0	0	0	0	0	0	1	0	0	1	0	NA	1	0	NA	NA	0	NA	1	0	0	0	0	1	0	0
cB	ERS467766	IRIS_313-15909	1	0	1	1	0	0	0	0	0	0	0	0	0	0	0	0	0	0	0	0	0	0	0	0	0	0	0	0	0	0	0	0	0	0	0	0	0	0	0	0	0	0	0	0	1	0	0
cB	ERS467769	IRIS_313-8712	0	NA	0	0	0	0	0	0	0	0	0	0	0	0	0	0	0	0	0	0	0	0	0	0	0	0	0	0	0	0	0	0	0	0	0	1	0	0	1	0	0	0	0	0	1	0	0
cB	ERS467770	IRIS_313-8747	1	0	1	1	0	0	0	0	0	0	0	0	0	0	0	0	0	0	0	0	0	0	0	0	0	0	0	0	0	0	0	0	0	0	0	0	0	0	0	0	0	0	0	0	1	0	0
cB	ERS467772	IRIS_313-8814	0	NA	0	0	0	0	0	0	0	0	0	0	0	0	0	0	0	0	0	0	0	0	0	0	0	0	0	0	0	0	0	0	0	0	0	NA	0	0	0	0	0	0	0	0	1	0	0
cB	ERS467773	IRIS_313-9629	0	NA	0	0	0	1	0	0	0	0	0	0	0	0	0	0	0	0	0	0	0	0	0	0	0	0	0	0	0	0	0	0	0	0	0	0	0	0	0	0	0	0	0	0	1	0	0
cB	ERS467814	IRIS_313-8326	0	NA	0	0	0	0	0	0	0	0	0	0	0	0	0	0	0	0	0	0	1	1	0	0	0	0	0	1	0	0	0	0	0	0	0	0	0	0	0	0	0	0	0	0	1	0	0
cB	ERS467815	IRIS_313-9083	0	NA	1	1	0	0	0	0	0	0	0	0	0	0	0	0	0	0	0	0	0	0	0	1	0	0	0	0	0	0	0	0	0	0	0	0	0	0	0	0	0	0	0	0	1	0	0
cB	ERS467816	IRIS_313-9601	0	NA	0	0	0	0	0	0	0	0	0	0	0	0	0	0	0	0	0	0	0	0	0	0	0	0	0	0	0	0	0	0	0	0	0	0	0	0	0	0	0	0	0	0	1	0	0
cB	ERS467859	IRIS_313-8268	0	NA	0	1	0	0	1	0	0	0	0	0	0	0	0	0	0	0	0	1	NA	1	0	0	0	0	0	0	1	0	0	0	0	0	0	0	0	0	0	0	0	0	0	0	1	0	0
cB	ERS467860	IRIS_313-8498	0	0	0	1	0	0	0	0	0	0	0	0	0	0	0	1	0	1	0	NA	0	0	0	1	0	0	NA	1	NA	0	0	0	NA	0	0	NA	0	0	0	0	0	0	0	0	1	1	0
cB	ERS467901	IRIS_313-8385	0	NA	0	0	0	0	1	0	0	0	0	0	0	0	0	0	0	0	0	1	NA	1	0	0	0	0	0	0	0	0	0	0	0	0	1	0	0	0	0	0	0	0	0	0	1	0	0
cB	ERS467906	IRIS_313-8765	0	NA	0	0	0	0	1	0	0	0	0	0	0	0	0	0	0	0	0	1	NA	1	0	0	1	0	0	0	0	0	0	1	0	0	0	1	0	0	0	0	0	0	0	0	1	0	0
cB	ERS467907	IRIS_313-9170	0	NA	0	0	0	0	0	0	0	0	0	0	0	0	0	0	0	0	0	0	0	0	0	0	0	0	0	0	0	0	0	0	0	0	0	0	0	0	0	0	0	0	0	0	1	0	0
cB	ERS467908	IRIS_313-9682	0	NA	0	0	0	0	0	0	0	0	0	0	0	0	0	0	0	0	0	0	0	0	0	0	0	0	0	0	0	0	0	0	0	0	0	0	0	0	0	0	0	0	0	0	1	0	0
cB	ERS467909	IRIS_313-8656	0	NA	0	0	0	0	1	0	0	0	0	0	0	0	0	0	0	0	0	0	NA	1	0	0	0	0	0	0	0	0	0	1	0	0	0	0	0	0	0	0	0	0	0	0	1	1	0
cB	ERS467910	IRIS_313-9172	0	0	0	0	0	1	0	0	0	0	0	0	0	0	0	0	0	0	0	0	0	0	0	0	0	0	0	0	0	0	0	0	0	0	0	0	0	0	1	0	0	0	0	0	1	0	0
cB	ERS468145	IRIS_313-10032	0	NA	0	0	0	0	1	0	0	0	0	0	0	0	0	0	0	0	0	0	NA	1	0	0	0	0	0	0	0	0	0	1	0	0	0	0	0	0	0	0	0	0	0	0	1	0	0
cB	ERS468314	IRIS_313-9978	0	NA	0	0	0	0	1	0	0	0	0	0	0	0	0	0	0	0	0	0	NA	1	0	0	0	0	0	0	0	0	0	1	0	0	0	0	0	0	0	0	0	0	0	0	1	0	0
cB	ERS468667	IRIS_313-11451	0	NA	0	0	0	0	0	0	0	0	0	0	0	0	0	0	0	0	0	0	0	0	0	0	0	0	0	0	0	0	0	0	0	0	0	0	0	0	0	0	0	0	0	0	1	0	0
cB	ERS468759	IRIS_313-11564	0	NA	0	0	0	0	0	0	0	0	0	0	0	0	0	0	0	0	0	0	0	0	0	0	0	0	0	0	0	0	0	0	0	0	0	0	0	0	1	0	0	0	0	0	1	0	0
cB	ERS468762	IRIS_313-11567	0	NA	0	0	0	0	0	0	0	0	0	0	0	0	0	0	0	0	0	0	0	0	0	0	0	0	0	0	0	0	0	0	0	0	0	0	0	0	0	0	0	0	0	0	1	0	0
cB	ERS468804	IRIS_313-11625	0	NA	0	0	0	0	1	0	0	0	0	0	0	0	0	0	0	0	0	0	NA	1	0	0	0	0	0	0	0	0	0	0	0	0	0	0	0	0	0	0	0	0	0	0	1	0	0
cB	ERS468805	IRIS_313-11626	0	1	0	0	0	0	0	0	0	0	0	0	0	0	0	0	0	0	0	0	NA	1	0	0	0	0	0	0	0	0	0	0	0	0	0	0	0	1	1	0	0	0	0	0	1	0	0
cB	ERS468809	IRIS_313-11630	0	NA	0	0	0	0	1	0	0	0	0	0	0	0	0	0	0	0	0	0	1	1	0	0	0	0	0	0	0	0	0	0	0	0	0	0	0	0	0	0	0	0	0	0	1	0	0
cB	ERS468810	IRIS_313-11632	0	NA	0	0	0	0	0	0	0	0	0	0	0	0	0	0	0	0	0	0	0	0	0	0	0	0	0	0	0	0	0	0	0	0	0	0	0	0	0	0	0	0	0	0	1	0	0
cB	ERS468871	IRIS_313-11698	0	NA	0	0	0	0	1	0	0	0	0	0	0	0	0	0	0	0	0	1	NA	1	0	0	0	0	0	0	0	0	0	0	0	0	0	1	0	0	0	1	0	0	0	0	1	0	0
cB	ERS468907	IRIS_313-11743	0	NA	0	0	0	0	0	0	1	0	0	0	0	0	0	0	0	0	0	0	0	0	1	1	0	0	0	0	0	0	0	0	0	0	0	0	0	0	1	1	0	0	0	0	1	0	0
cB	ERS468929	IRIS_313-11765	0	NA	0	0	0	0	0	0	0	0	0	0	0	0	0	0	0	0	0	0	0	0	0	0	0	0	0	0	0	0	0	0	0	0	0	0	0	0	0	0	0	0	0	0	1	0	0
cB	ERS468976	IRIS_313-11825	0	0	0	0	0	0	0	0	0	0	0	0	0	0	0	0	0	0	0	0	0	0	0	0	0	0	0	0	0	0	0	0	0	0	0	0	0	0	0	0	0	0	0	0	1	0	0
cB	ERS468977	IRIS_313-11826	0	NA	0	0	0	0	1	0	0	0	0	0	0	0	0	0	0	0	0	0	NA	1	0	0	0	0	0	0	0	0	0	0	0	0	0	0	0	0	0	0	0	0	0	0	1	0	0
cB	ERS469208	IRIS_313-12074	0	NA	0	0	0	0	0	0	0	0	0	0	0	0	0	0	0	0	0	0	0	0	0	0	0	0	0	0	0	0	0	0	0	0	0	0	0	0	1	0	0	0	0	0	1	0	0
cB	ERS469210	IRIS_313-12094	0	NA	0	0	0	0	1	0	0	0	0	0	0	0	0	0	0	0	0	0	0	0	0	0	0	0	0	0	0	0	0	0	0	0	0	0	0	1	0	0	0	0	0	0	1	0	0
cB	ERS469399	IRIS_313-10521	0	NA	0	0	0	0	0	0	0	0	0	0	0	0	0	0	0	0	0	0	0	0	0	0	0	0	0	0	0	0	0	0	0	0	0	0	0	1	0	0	0	0	0	0	1	0	0
cB	ERS469488	IRIS_313-10670	0	NA	0	0	0	0	0	0	0	0	0	0	0	0	0	0	0	0	0	0	0	0	0	0	0	0	0	0	0	0	0	0	NA	0	0	0	0	0	0	0	0	0	0	0	1	0	0
cB	ERS469539	IRIS_313-10732	0	NA	0	0	0	0	0	0	0	0	0	0	0	0	0	0	0	0	0	0	0	0	0	0	0	0	0	0	1	0	0	0	0	0	0	0	0	0	0	0	0	0	0	0	1	0	0
cB	ERS469654	IRIS_313-10851	0	0	0	0	0	0	0	0	0	0	0	0	0	0	0	0	0	0	0	0	0	0	0	0	1	0	0	0	0	0	0	0	1	0	0	0	0	1	1	0	0	0	0	0	1	0	0
cB	ERS469671	IRIS_313-10868	0	NA	0	0	0	0	0	0	0	0	0	0	0	0	0	0	0	0	0	0	0	0	0	0	0	0	1	0	0	0	0	0	0	0	0	0	0	1	0	0	0	0	0	0	1	0	0
cB	ERS469725	IRIS_313-10926	0	NA	0	0	0	0	1	0	0	0	0	0	0	0	0	0	0	0	0	1	NA	1	0	0	0	0	0	0	0	0	0	1	0	0	0	0	0	0	1	0	0	0	0	0	1	0	0
cB	ERS469733	IRIS_313-10933	0	NA	0	0	0	0	0	0	0	0	0	0	0	0	0	0	0	0	1	1	0	0	0	0	0	0	0	0	0	0	0	0	0	0	0	0	0	0	1	0	0	0	0	0	1	0	0
cB	ERS469818	IRIS_313-11021	0	NA	0	0	0	0	1	0	0	0	0	0	0	0	0	0	0	0	0	1	NA	1	0	0	0	0	0	0	0	0	0	1	0	0	0	0	0	0	0	0	0	0	0	0	1	0	0
cB	ERS469819	IRIS_313-11022	0	NA	0	0	0	0	1	0	0	0	0	0	0	0	0	0	0	1	0	0	0	1	0	0	0	0	0	0	0	0	0	1	0	0	0	0	0	0	0	0	0	0	0	0	1	0	0
cB	ERS469820	IRIS_313-11023	0	NA	0	0	0	0	1	0	0	0	0	0	0	0	0	0	0	0	0	0	NA	1	0	0	0	0	0	0	1	0	0	1	0	0	0	0	0	0	0	0	0	0	0	0	1	0	0
cB	ERS469824	IRIS_313-11026	0	NA	0	0	0	0	0	0	0	0	0	0	0	0	0	0	0	0	0	0	0	0	0	0	0	0	1	0	0	0	0	0	0	0	0	0	0	0	0	0	0	0	0	0	1	0	0
cB	ERS469828	IRIS_313-11030	0	NA	0	0	0	0	0	0	0	0	0	0	0	0	0	1	0	NA	0	0	0	0	0	0	0	0	0	0	0	0	1	0	1	1	0	NA	NA	0	0	0	0	0	0	0	1	0	0
cB	ERS469830	IRIS_313-11032	0	0	1	1	0	1	0	0	0	0	0	0	0	0	0	0	0	0	0	0	NA	1	0	0	0	0	0	0	0	0	0	1	0	0	0	0	0	0	0	0	0	0	0	0	0	0	0
cB	ERS469863	IRIS_313-11062	0	0	NA	1	0	0	0	0	0	0	0	0	0	0	0	0	0	0	0	0	0	0	0	0	0	0	0	0	0	0	0	0	0	0	0	0	0	1	1	0	0	0	0	0	1	0	0
cB	ERS469870	IRIS_313-11068	0	0	NA	1	0	0	0	0	0	0	0	0	0	0	0	0	0	0	0	0	0	0	0	0	0	0	0	0	0	0	0	1	0	0	0	0	0	0	1	0	0	0	0	0	1	0	0
cB	ERS469871	IRIS_313-11069	0	0	NA	1	0	0	0	0	0	0	0	0	0	0	0	0	0	0	0	0	0	0	0	0	0	0	0	0	0	0	0	1	0	0	0	0	0	0	1	0	0	0	0	0	1	0	0
cB	ERS470008	IRIS_313-11217	1	0	0	0	0	0	0	0	0	0	0	0	0	0	0	0	0	0	0	1	0	0	0	0	0	0	0	0	0	0	1	NA	NA	1	0	NA	NA	0	1	0	0	0	0	0	1	0	0
cB	ERS470009	IRIS_313-11218	0	0	0	0	0	0	1	0	0	0	0	0	0	0	0	0	0	0	0	0	0	0	0	0	1	0	0	0	0	0	0	0	0	0	0	0	0	1	0	0	0	0	0	0	1	0	0
cB	ERS470015	IRIS_313-11223	0	0	0	0	0	0	0	0	0	0	0	0	0	0	0	0	0	0	0	0	0	0	0	0	0	0	0	0	0	0	0	0	0	0	0	0	0	0	0	0	0	0	0	0	0	0	0
cB	ERS470053	IRIS_313-11258	0	NA	0	0	0	0	0	0	0	0	0	0	0	0	0	0	0	0	0	0	0	0	0	0	0	0	0	0	0	0	0	0	0	0	0	0	0	1	1	0	0	0	0	0	1	0	0
cB	ERS470054	IRIS_313-11259	0	0	0	1	0	1	0	0	0	0	1	0	0	0	0	0	0	0	0	NA	0	0	0	0	0	0	0	0	0	0	0	0	0	0	0	0	0	1	1	0	0	0	0	0	1	0	0
cB	ERS470078	IRIS_313-11289	0	0	0	1	0	1	0	0	0	0	1	0	0	0	0	0	0	0	0	0	0	0	0	0	0	0	0	0	0	0	0	0	0	0	0	0	0	0	1	0	0	0	0	0	1	0	0
cB	ERS470082	IRIS_313-11293	0	NA	0	0	0	0	0	0	0	0	0	0	0	0	0	0	0	0	0	0	0	0	0	0	0	0	0	0	0	0	0	0	0	0	0	0	0	0	1	0	0	0	0	0	1	0	0
cB	ERS470084	IRIS_313-11268	0	NA	0	0	0	0	0	0	0	0	0	0	0	0	0	0	0	1	0	1	0	0	0	0	0	0	0	0	0	0	0	0	0	0	0	0	0	1	0	0	0	0	0	0	1	0	0
cB	ERS470106	IRIS_313-11270	0	0	0	0	0	0	0	0	0	0	0	0	0	0	0	0	0	0	0	0	0	0	0	0	0	0	0	0	0	0	0	0	NA	0	0	0	0	1	1	0	0	0	0	0	1	0	0
cB	ERS470143	IRIS_313-11350	0	0	0	0	0	0	0	0	0	0	0	0	0	0	0	0	0	0	0	0	0	0	0	0	1	0	0	0	0	0	0	0	0	0	0	0	0	1	0	0	0	0	0	0	1	0	0
cB	ERS470145	IRIS_313-11352	0	0	0	0	0	0	0	0	0	0	0	0	0	0	0	0	0	0	0	0	0	0	0	1	0	0	0	0	0	0	0	0	0	0	0	1	0	0	1	0	0	0	0	0	1	0	0
cB	ERS470150	IRIS_313-11356	0	NA	0	0	0	0	1	0	0	0	0	0	0	0	0	0	0	0	0	0	0	0	0	0	0	0	0	0	0	0	0	0	0	0	0	0	0	1	0	0	0	0	0	0	1	0	0
cB	ERS470156	IRIS_313-11362	0	0	0	0	0	0	1	0	0	0	0	0	0	0	0	0	0	0	0	0	0	0	0	0	0	0	0	0	0	0	0	0	0	0	0	0	0	0	0	0	0	0	0	0	1	0	0
cB	ERS470166	IRIS_313-11373	0	0	0	0	0	0	0	0	0	0	0	0	0	0	0	0	0	0	0	0	0	0	0	0	0	0	0	0	0	0	0	0	0	0	0	0	0	0	0	0	0	0	0	0	1	0	0
cB	ERS470168	IRIS_313-11375	0	0	0	0	0	0	0	0	0	0	0	0	0	0	0	0	0	0	0	1	0	0	0	0	0	0	0	0	0	0	1	NA	1	1	0	0	0	0	1	0	0	0	0	0	1	0	0
cB	ERS470193	IRIS_313-11401	0	NA	0	0	0	0	0	0	0	0	0	0	0	0	0	0	0	0	1	0	0	0	0	0	0	0	0	0	0	0	0	0	NA	0	0	0	0	1	1	0	0	0	0	0	0	0	0
cB	ERS470469	CX104	0	0	1	1	0	0	0	0	0	0	0	0	0	0	0	0	0	1	0	0	0	0	0	0	0	0	0	0	0	0	0	0	0	0	0	0	0	0	0	0	0	0	0	0	1	0	0
cB	ERS470475	CX110	1	0	0	0	0	0	0	0	0	0	0	0	0	0	0	0	0	0	0	0	0	0	0	0	0	0	0	0	0	0	0	0	0	0	0	0	0	0	0	0	0	0	0	0	1	0	0
cB	ERS470507	CX143	0	0	NA	0	0	0	0	0	0	0	0	0	0	0	0	0	0	0	0	0	0	0	0	0	0	0	0	0	0	0	0	0	0	0	0	0	0	0	0	0	0	0	0	0	1	0	0
cB	ERS470513	CX149	1	0	1	1	0	0	0	0	0	0	0	0	0	0	0	0	0	0	0	1	0	0	0	0	0	0	0	0	0	0	0	0	0	0	0	0	0	0	0	0	0	0	0	0	1	0	0
cB	ERS470712	CX59	0	0	0	0	0	0	0	0	0	0	0	0	0	0	0	0	0	0	0	NA	0	0	0	0	0	0	0	0	0	0	0	0	0	0	0	0	0	1	0	0	0	0	0	0	1	0	0
cB	ERS470718	CX65	1	0	1	NA	0	0	0	0	0	0	0	0	0	0	0	0	0	0	0	1	0	0	0	0	0	0	0	0	0	0	0	0	0	0	0	0	0	0	0	0	0	0	0	0	1	0	0
cB	ERS470719	CX66	1	0	1	1	0	0	0	0	0	0	0	0	0	0	0	0	0	0	0	1	0	0	0	0	1	0	0	0	0	0	0	0	0	0	0	0	0	0	0	0	0	0	0	0	0	0	0
cB	ERS470725	CX72	0	NA	0	0	0	0	1	0	0	0	0	0	0	0	0	0	0	0	0	1	NA	1	0	0	0	0	0	0	0	0	0	1	0	0	0	0	0	0	0	0	0	0	0	0	0	0	0
GJ-subtrp	ERS467802	IRIS_313-8927	0	0	0	0	0	0	0	0	0	0	0	0	0	0	0	0	0	0	0	0	0	0	0	0	0	0	0	0	0	0	0	0	0	0	0	0	0	0	0	1	0	0	0	0	0	0	0
GJ-subtrp	ERS467807	IRIS_313-8999	0	0	0	0	0	0	1	0	0	0	0	1	0	0	0	0	0	0	0	0	NA	1	0	0	0	0	0	1	0	0	0	0	NA	0	1	0	0	0	NA	0	0	0	0	0	1	0	0
GJ-subtrp	ERS467849	IRIS_313-8578	0	NA	0	0	0	0	0	0	0	0	0	1	0	0	0	0	0	0	0	0	0	0	0	0	0	0	0	0	0	0	0	0	0	0	0	0	0	0	0	0	0	0	0	0	0	0	0
GJ-subtrp	ERS467896	IRIS_313-8872	0	0	0	0	0	0	1	0	0	0	0	0	0	0	0	0	0	0	0	0	0	0	0	0	0	0	0	1	0	0	0	0	0	0	0	1	0	0	0	0	0	0	0	0	0	0	0
GJ-subtrp	ERS467897	IRIS_313-9048	0	0	0	0	0	0	0	0	0	0	0	0	0	0	0	0	0	0	0	0	NA	1	0	0	0	0	0	1	0	0	0	0	NA	0	1	0	0	0	NA	0	0	0	0	0	0	0	0
GJ-subtrp	ERS468028	IRIS_313-9123	0	0	0	0	0	0	0	0	0	0	0	1	0	0	0	0	0	0	0	0	0	0	0	0	0	0	0	NA	0	1	0	0	0	0	0	0	0	0	0	0	0	0	0	0	0	0	0
GJ-subtrp	ERS468310	IRIS_313-8486	0	0	0	0	0	0	0	0	0	0	0	0	0	0	0	0	0	0	0	0	NA	1	0	0	0	0	0	1	0	0	0	0	NA	0	1	0	0	0	NA	0	0	0	0	0	0	0	0
GJ-subtrp	ERS468353	IRIS_313-10056	0	0	0	1	0	0	0	0	0	0	0	1	0	0	0	0	0	0	0	0	NA	1	0	0	0	0	0	1	0	0	0	0	NA	0	0	0	0	0	0	0	0	0	0	0	0	0	0
GJ-subtrp	ERS468378	IRIS_313-8519	0	0	0	0	0	0	0	0	0	0	1	0	0	0	0	0	0	0	0	0	0	0	0	0	0	0	0	NA	0	0	0	0	NA	0	1	0	0	1	NA	0	0	0	0	0	0	0	0
GJ-subtrp	ERS468383	IRIS_313-8815	0	0	0	0	0	0	1	0	0	0	1	0	0	0	0	0	0	0	0	0	NA	1	0	0	0	0	0	1	0	1	0	0	NA	0	1	0	0	0	NA	0	0	0	0	0	0	0	0
GJ-subtrp	ERS468384	IRIS_313-8857	0	0	0	0	0	0	0	0	0	0	0	0	0	0	0	0	0	0	0	0	NA	1	0	0	0	0	0	1	0	0	0	0	NA	0	1	0	0	0	NA	0	0	0	0	0	0	0	0
GJ-subtrp	ERS468386	IRIS_313-8884	0	0	0	0	0	0	0	0	0	0	0	1	0	0	0	0	0	0	0	0	0	0	0	0	0	0	0	1	0	0	0	0	0	0	0	0	0	0	0	0	0	0	0	0	0	0	0
GJ-subtrp	ERS468402	IRIS_313-9529	0	0	0	0	0	0	0	0	0	0	0	0	0	0	0	0	0	0	0	NA	NA	1	0	0	0	0	0	1	0	0	0	0	1	0	1	0	0	0	NA	0	0	0	0	0	0	0	0
GJ-subtrp	ERS468430	IRIS_313-10176	0	NA	0	0	0	0	0	0	0	0	0	1	0	0	0	0	0	0	0	0	0	0	0	0	0	0	0	1	0	0	0	0	0	0	0	0	0	0	0	0	0	0	0	0	0	0	0
GJ-subtrp	ERS468437	IRIS_313-8565	0	0	0	0	0	0	0	0	0	0	1	1	0	0	0	0	0	0	0	0	0	0	0	0	0	0	0	1	0	1	0	0	0	0	0	0	0	0	0	0	0	0	0	0	0	0	0
GJ-subtrp	ERS468439	IRIS_313-8599	0	0	NA	0	0	0	0	0	0	0	0	0	0	0	0	0	0	0	0	1	0	0	0	0	0	0	0	1	0	0	0	0	0	0	0	0	0	0	0	0	0	0	0	0	0	0	0
GJ-subtrp	ERS468455	IRIS_313-8580	0	0	0	0	0	0	0	0	0	0	0	1	0	0	0	0	0	0	0	0	0	0	0	0	0	0	0	1	0	1	0	0	1	0	0	0	0	0	0	0	0	0	0	0	0	0	0
GJ-subtrp	ERS468456	IRIS_313-8637	0	0	0	1	0	0	0	0	0	0	1	0	0	0	0	0	0	0	0	0	NA	1	0	0	0	0	0	1	0	0	0	0	NA	0	1	0	0	0	NA	1	0	0	0	0	0	0	0
GJ-subtrp	ERS468596	IRIS_313-7859	0	0	0	0	0	0	0	0	0	0	0	1	0	0	0	0	0	0	0	1	0	0	0	0	0	0	0	0	0	0	0	0	0	0	0	0	0	0	0	0	0	0	0	0	1	0	0
GJ-subtrp	ERS468601	IRIS_313-8011	0	0	0	0	0	0	0	0	0	0	0	0	0	0	0	0	0	0	0	0	0	0	0	0	0	0	0	1	0	0	0	0	0	0	0	0	0	0	0	0	0	0	0	0	0	0	0
GJ-subtrp	ERS468613	IRIS_313-7856	0	0	0	0	0	0	0	0	0	0	0	0	0	0	0	0	0	0	0	0	NA	1	0	0	0	0	0	1	0	0	0	0	0	0	0	0	0	0	0	0	0	0	0	0	0	0	0
GJ-subtrp	ERS468705	IRIS_313-11494	0	0	0	0	0	0	0	0	0	0	1	1	0	0	0	0	0	0	0	0	0	0	0	0	0	0	0	0	0	0	0	0	0	0	0	0	0	0	0	0	0	0	0	0	0	0	0
GJ-subtrp	ERS468801	IRIS_313-11623	0	0	0	0	0	0	0	0	0	0	0	1	0	0	0	0	0	0	0	0	0	0	0	0	0	0	0	0	0	0	0	0	0	0	0	0	0	0	0	0	0	0	0	0	0	0	0
GJ-subtrp	ERS468866	IRIS_313-11691	0	0	0	0	0	0	1	0	0	0	0	0	0	0	0	0	0	0	0	0	NA	1	0	0	0	0	0	1	0	0	0	0	NA	0	1	0	0	0	NA	0	0	0	0	0	1	0	0
GJ-subtrp	ERS468983	IRIS_313-11831	0	NA	0	0	0	0	0	0	0	0	0	1	0	0	0	0	0	0	0	0	0	0	0	0	0	0	0	1	0	0	0	0	0	0	0	0	0	0	0	0	0	0	0	0	0	0	0
GJ-subtrp	ERS468984	IRIS_313-11832	0	0	0	0	0	0	0	0	0	0	0	1	0	0	0	0	0	0	0	0	0	0	0	0	0	0	0	0	0	0	0	0	0	0	0	0	0	0	0	0	0	0	0	0	0	0	0
GJ-subtrp	ERS468986	IRIS_313-11834	0	0	0	0	0	0	0	0	0	0	0	1	0	0	0	0	0	0	0	0	NA	1	0	0	0	0	0	1	0	0	0	0	0	0	0	0	0	0	0	0	0	0	0	0	0	0	0
GJ-subtrp	ERS468998	IRIS_313-11845	0	0	0	1	0	0	0	0	0	0	1	1	0	0	0	0	0	0	0	1	0	0	0	1	0	0	0	1	0	0	0	0	0	0	0	0	0	0	0	0	0	0	0	0	0	1	0
GJ-subtrp	ERS468999	IRIS_313-11846	0	0	0	0	0	0	0	0	0	0	0	1	0	0	0	0	0	0	0	0	0	0	0	0	0	0	0	1	0	1	0	0	0	0	0	1	0	0	0	0	0	0	0	0	0	0	0
GJ-subtrp	ERS469039	IRIS_313-11897	0	NA	NA	0	0	0	0	0	0	0	0	1	0	0	0	0	0	0	0	0	0	0	0	0	0	0	0	1	0	0	0	0	0	0	0	0	0	0	0	0	0	0	0	0	0	0	0
GJ-subtrp	ERS469066	IRIS_313-11922	0	0	0	1	0	0	0	0	0	0	0	0	0	0	0	0	0	0	0	0	0	0	0	0	0	0	0	0	0	0	0	0	0	0	0	0	0	0	0	0	0	0	0	0	0	0	0
GJ-subtrp	ERS469067	IRIS_313-11923	0	0	0	0	0	0	0	0	0	0	0	1	0	0	0	0	0	0	0	0	0	0	0	0	0	0	0	1	0	0	0	0	0	0	0	0	0	0	0	0	0	0	0	0	0	0	0
GJ-subtrp	ERS469069	IRIS_313-11924	0	0	0	0	0	0	0	0	0	0	0	0	0	0	0	0	0	0	0	0	0	0	0	0	0	0	0	0	0	0	0	0	0	0	0	0	0	0	0	0	0	0	0	0	0	0	0
GJ-subtrp	ERS469071	IRIS_313-11926	0	NA	0	0	0	0	0	0	0	0	0	1	0	0	0	0	0	0	0	0	0	0	0	0	0	0	0	1	0	0	0	0	0	0	0	0	0	0	0	0	0	0	0	0	0	0	0
GJ-subtrp	ERS469109	IRIS_313-11892	0	0	0	0	0	0	0	0	0	0	1	0	0	0	0	0	0	0	0	0	0	0	0	0	0	0	0	1	0	1	0	0	0	0	0	0	0	0	0	0	0	0	0	0	0	0	0
GJ-subtrp	ERS469195	IRIS_313-12063	0	NA	0	0	0	0	0	0	0	0	0	1	0	0	0	0	0	0	0	1	0	0	0	0	0	0	0	1	0	0	0	0	0	0	0	0	0	0	0	0	0	0	0	0	0	0	0
GJ-subtrp	ERS469203	IRIS_313-12071	0	0	0	0	0	0	0	0	0	0	0	0	0	0	0	0	0	0	0	0	0	0	0	0	0	0	0	1	0	1	0	0	0	0	0	0	0	0	0	0	0	0	0	0	0	0	0
GJ-subtrp	ERS469217	IRIS_313-12076	0	0	0	0	0	0	0	0	0	0	0	1	0	0	0	0	0	0	0	0	0	0	0	0	0	0	0	1	0	0	0	0	0	0	0	0	0	0	0	0	0	0	0	0	0	0	0
GJ-subtrp	ERS469220	IRIS_313-12077	0	0	0	1	0	0	0	0	0	0	0	0	0	0	0	0	0	0	0	1	0	0	0	0	0	0	0	1	0	0	0	0	0	0	0	0	0	0	0	0	0	0	0	0	0	0	0
GJ-subtrp	ERS469223	IRIS_313-12129	0	0	0	0	0	0	0	0	0	0	0	1	0	0	0	0	0	0	0	0	0	0	0	0	0	0	0	1	0	1	0	0	0	0	0	0	0	0	0	0	0	0	0	0	0	0	0
GJ-subtrp	ERS469228	IRIS_313-12134	0	0	0	0	0	0	0	0	0	0	0	1	0	0	0	0	0	0	0	0	0	0	0	0	0	0	0	1	0	0	0	0	0	0	0	0	0	0	0	0	0	0	0	0	0	0	0
GJ-subtrp	ERS469256	IRIS_313-12200	0	0	0	1	0	0	0	0	0	0	0	1	0	0	0	0	0	0	0	NA	0	0	0	0	0	0	0	NA	0	0	0	0	0	0	0	0	0	0	0	0	0	0	0	0	0	0	0
GJ-subtrp	ERS469265	IRIS_313-12226	0	0	0	0	0	0	0	0	0	0	0	1	0	0	0	0	0	0	0	0	0	0	0	0	0	0	0	1	0	0	0	0	0	0	0	0	0	0	0	0	0	0	0	0	0	0	0
GJ-subtrp	ERS469266	IRIS_313-12227	0	0	0	0	0	0	0	0	0	0	0	1	0	0	0	0	0	0	0	0	0	0	0	0	0	0	0	1	0	0	0	0	0	0	0	0	0	0	0	0	0	0	0	0	0	0	0
GJ-subtrp	ERS469276	IRIS_313-12242	0	0	0	1	0	0	0	0	0	0	0	1	0	0	0	0	0	0	0	0	0	0	0	0	0	0	0	1	0	1	0	0	0	0	0	0	0	0	0	0	0	0	0	0	0	0	0
GJ-subtrp	ERS469282	IRIS_313-12252	0	0	0	1	0	0	0	0	0	0	0	1	0	0	0	0	0	0	0	NA	0	0	0	0	0	0	0	NA	0	0	0	0	0	0	0	0	0	0	0	0	0	0	0	0	0	0	0
GJ-subtrp	ERS469283	IRIS_313-12254	0	0	0	0	0	0	0	0	0	0	0	1	0	0	0	0	0	0	0	0	0	0	0	0	0	0	0	1	0	0	0	0	0	0	0	1	0	0	0	0	0	0	0	0	0	0	0
GJ-subtrp	ERS469284	IRIS_313-12257	0	NA	0	0	0	0	0	0	0	0	1	1	0	0	0	0	0	1	0	1	0	0	0	0	0	0	0	1	0	0	0	0	0	0	0	0	0	0	0	0	0	0	0	0	0	0	0
GJ-subtrp	ERS469285	IRIS_313-12258	0	0	0	0	0	0	0	0	0	0	0	1	0	0	0	0	0	0	0	0	0	0	0	0	0	0	0	1	0	1	0	0	0	0	0	0	0	0	0	0	0	0	0	0	0	0	0
GJ-subtrp	ERS469307	IRIS_313-12289	0	0	NA	0	0	0	NA	0	0	0	0	1	0	0	0	0	0	0	0	0	0	0	0	0	0	0	0	1	0	0	0	0	0	0	0	0	0	0	0	0	0	0	0	0	0	0	0
GJ-subtrp	ERS469313	IRIS_313-12262	0	0	0	1	0	0	0	0	0	0	0	1	0	0	0	0	0	0	0	0	0	0	0	0	0	0	0	1	0	0	0	0	0	0	0	0	0	0	0	0	0	0	0	0	0	0	0
GJ-subtrp	ERS469314	IRIS_313-12299	0	NA	0	1	0	0	0	0	0	0	0	1	0	0	0	0	0	1	0	0	0	0	0	0	0	0	0	1	0	0	0	0	0	0	0	0	0	0	0	0	0	0	0	0	0	0	0
GJ-subtrp	ERS469320	IRIS_313-12307	0	0	0	0	0	0	0	0	0	0	0	1	0	0	0	0	0	0	0	0	0	0	0	0	0	0	0	1	0	1	0	0	0	0	0	0	0	0	0	0	0	0	0	0	0	0	0
GJ-subtrp	ERS469324	IRIS_313-12311	0	0	0	1	0	0	0	0	0	0	1	1	0	0	0	0	0	1	1	0	0	0	0	0	0	0	0	1	0	0	0	0	0	0	0	0	0	0	0	0	0	0	0	0	0	0	0
GJ-subtrp	ERS469325	IRIS_313-12312	0	NA	0	1	0	0	0	0	0	0	0	1	0	0	0	0	0	0	1	NA	0	0	0	0	0	0	0	1	0	0	0	0	0	0	0	0	0	0	0	0	0	0	0	0	0	0	0
GJ-subtrp	ERS469326	IRIS_313-12313	0	0	0	0	0	0	0	0	0	0	0	0	0	0	0	0	0	0	0	0	0	0	0	0	0	0	0	1	0	0	0	0	0	0	0	0	0	0	0	0	0	0	0	0	0	0	0
GJ-subtrp	ERS469328	IRIS_313-12321	0	0	0	1	0	0	0	0	0	0	0	1	0	0	0	0	0	0	0	1	0	0	0	0	0	0	0	1	0	0	0	0	0	0	0	0	0	0	0	0	0	0	0	0	0	0	0
GJ-subtrp	ERS469329	IRIS_313-12322	0	NA	0	0	0	0	0	0	0	0	0	1	0	0	0	0	0	0	0	0	0	0	0	0	0	0	0	1	0	0	0	0	0	0	0	0	0	0	0	0	0	0	0	0	0	0	0
GJ-subtrp	ERS469330	IRIS_313-12323	0	0	0	0	0	0	0	0	0	0	1	1	0	0	0	0	0	0	0	0	0	0	0	0	0	0	0	NA	0	1	0	0	0	0	0	0	0	0	0	0	0	0	0	0	0	0	0
GJ-subtrp	ERS469331	IRIS_313-12324	0	0	0	0	0	0	0	0	0	0	0	1	0	0	0	0	0	0	0	1	0	0	0	0	0	0	0	1	0	0	0	0	0	0	0	0	0	0	0	0	0	0	0	0	0	0	0
GJ-subtrp	ERS469334	IRIS_313-12330	0	NA	0	0	0	0	0	0	0	0	0	0	0	0	0	0	0	0	0	NA	0	0	0	0	0	0	0	1	0	0	0	0	0	0	0	0	0	0	0	0	0	0	0	0	0	0	0
GJ-subtrp	ERS469335	IRIS_313-12265	0	NA	0	NA	0	0	0	0	0	0	0	1	0	0	0	0	0	0	0	NA	0	0	0	0	0	0	0	NA	0	0	0	0	0	0	0	0	0	0	0	0	0	1	0	0	0	0	0
GJ-subtrp	ERS469336	IRIS_313-12332	0	0	0	1	0	0	0	0	0	0	0	1	0	0	0	0	0	1	0	0	0	0	0	0	0	0	0	1	0	0	0	0	0	0	0	0	0	0	0	0	0	0	0	0	0	0	0
GJ-subtrp	ERS469338	IRIS_313-12336	0	0	0	1	0	0	0	0	0	0	0	1	0	0	0	0	0	0	0	1	0	0	0	0	0	0	0	1	0	0	0	0	0	0	0	0	0	0	0	0	0	0	0	0	0	0	0
GJ-subtrp	ERS469339	IRIS_313-12337	0	0	0	0	0	0	0	0	0	0	0	1	0	0	0	0	0	0	0	NA	0	0	0	0	0	0	0	1	0	0	0	0	0	0	0	0	0	0	0	0	0	0	0	0	0	0	0
GJ-subtrp	ERS469340	IRIS_313-12340	0	0	0	0	0	0	0	0	0	0	0	1	0	0	0	0	0	0	0	0	0	0	0	0	0	0	0	NA	0	0	0	0	0	0	0	0	0	0	0	0	0	0	0	0	0	0	0
GJ-subtrp	ERS469342	IRIS_313-12341	0	NA	0	0	0	0	0	0	0	0	0	1	0	0	0	0	0	0	0	0	0	0	0	0	0	0	0	0	0	0	0	0	0	0	0	0	0	0	0	0	0	0	0	0	0	0	0
GJ-subtrp	ERS469343	IRIS_313-12342	0	0	0	0	0	0	0	0	0	0	0	1	0	0	0	0	0	0	0	0	0	0	0	0	0	0	0	1	0	0	0	0	0	0	0	0	0	0	0	0	0	0	0	0	0	0	0
GJ-subtrp	ERS469344	IRIS_313-12344	0	NA	0	0	0	0	0	0	0	0	0	1	0	0	0	0	0	0	0	1	0	0	0	0	0	0	0	1	0	0	0	0	0	0	0	0	0	0	0	0	0	0	0	0	0	0	0
GJ-subtrp	ERS469345	IRIS_313-12345	0	NA	0	0	0	0	0	0	0	0	0	1	0	0	0	0	0	0	0	1	0	0	0	0	0	0	0	1	0	0	0	0	0	0	0	0	0	0	0	0	0	0	0	0	0	0	0
GJ-subtrp	ERS469346	IRIS_313-12346	0	0	0	0	0	0	0	0	0	0	0	1	0	0	0	0	0	0	0	0	0	0	0	0	0	0	0	1	0	0	0	0	0	0	0	0	0	0	0	0	0	0	0	0	0	0	0
GJ-subtrp	ERS469347	IRIS_313-12347	0	0	0	NA	0	0	0	0	0	0	0	1	0	0	0	0	0	0	0	1	0	0	0	0	0	0	0	1	1	0	0	0	0	0	0	0	0	0	0	1	0	0	0	0	0	0	0
GJ-subtrp	ERS469348	IRIS_313-12348	0	0	0	0	0	0	0	0	0	0	0	1	0	0	0	0	0	0	0	NA	0	0	0	0	0	0	0	1	0	0	0	0	0	0	0	0	0	0	0	0	0	0	0	0	0	0	0
GJ-subtrp	ERS469349	IRIS_313-12349	0	0	0	0	0	0	0	0	0	0	0	1	0	0	0	0	0	0	0	0	0	0	0	0	0	0	0	1	0	0	0	0	0	0	0	0	0	0	0	0	0	0	0	0	0	0	0
GJ-subtrp	ERS469350	IRIS_313-12350	0	0	0	0	0	0	0	0	0	0	1	1	0	0	0	0	0	0	0	1	0	0	0	0	0	0	0	1	0	1	0	0	0	0	0	0	0	0	0	0	0	0	0	0	0	0	0
GJ-subtrp	ERS469351	IRIS_313-12351	0	0	0	0	0	0	0	0	0	0	0	1	0	0	0	0	0	0	0	0	0	0	0	0	0	0	0	1	0	0	0	0	0	0	0	0	0	0	0	0	0	0	0	0	0	0	0
GJ-subtrp	ERS469352	IRIS_313-12352	0	0	0	0	0	0	0	0	0	0	0	0	0	0	0	0	0	0	0	0	0	0	0	0	0	0	0	1	0	0	0	0	0	0	0	0	0	0	0	0	0	0	0	0	0	0	0
GJ-subtrp	ERS469353	IRIS_313-12353	0	0	0	0	0	0	0	0	0	0	0	1	0	0	0	0	0	0	0	0	0	0	0	0	0	0	0	1	0	1	0	0	0	0	0	0	0	0	0	0	0	0	0	0	0	0	0
GJ-subtrp	ERS469474	IRIS_313-10653	0	0	0	0	0	0	0	0	0	0	0	0	0	0	0	0	0	0	0	0	0	0	0	0	0	0	0	1	0	1	0	0	0	0	0	0	0	0	0	0	0	0	0	0	0	0	0
GJ-subtrp	ERS469477	IRIS_313-10656	0	0	0	0	0	0	0	0	0	0	0	1	0	0	0	0	0	0	0	0	0	0	0	0	0	0	0	1	0	0	0	0	0	0	0	0	0	0	0	0	0	0	0	0	0	0	0
GJ-subtrp	ERS469478	IRIS_313-10657	0	0	0	0	0	0	0	0	0	0	0	1	0	0	0	0	0	0	0	0	0	0	0	0	0	0	0	1	0	1	0	0	0	0	0	0	0	0	0	0	0	0	0	0	0	0	0
GJ-subtrp	ERS469480	IRIS_313-10660	0	0	0	0	0	0	0	0	0	0	1	1	0	0	1	0	0	0	0	0	0	0	0	0	0	0	0	1	0	0	0	1	0	0	0	0	0	0	0	0	0	0	0	0	0	0	0
GJ-subtrp	ERS469497	IRIS_313-10679	0	0	0	0	0	0	0	0	0	0	0	1	0	0	0	0	0	0	0	0	0	0	0	0	0	0	0	1	0	0	0	0	0	0	0	0	0	0	0	0	0	0	0	0	0	0	0
GJ-subtrp	ERS469637	IRIS_313-10834	0	0	0	0	0	0	1	0	0	0	0	0	0	0	0	0	0	0	0	0	NA	1	0	0	0	0	0	1	0	1	0	0	NA	0	1	0	0	0	NA	0	0	0	0	0	0	0	0
GJ-subtrp	ERS469650	IRIS_313-10848	0	0	NA	0	0	1	1	0	0	0	0	0	0	0	0	0	0	0	0	0	0	0	0	0	0	0	0	1	0	0	1	0	NA	0	0	0	0	0	0	0	0	0	0	0	0	0	0
GJ-subtrp	ERS469668	IRIS_313-10865	0	0	0	0	0	0	0	0	0	0	0	1	0	0	0	0	0	0	0	0	NA	1	0	0	0	0	0	NA	0	0	0	0	NA	0	1	0	0	0	1	0	0	0	0	0	0	0	0
GJ-subtrp	ERS469669	IRIS_313-10866	0	0	0	0	0	0	0	0	0	0	0	1	0	0	0	0	0	0	0	1	NA	1	0	0	0	0	0	1	0	0	0	0	0	0	0	NA	0	0	0	0	0	0	0	0	1	0	0
GJ-subtrp	ERS469670	IRIS_313-10867	0	0	0	0	0	0	1	0	0	0	0	1	0	0	0	1	0	0	0	0	NA	1	0	0	0	0	0	1	0	0	0	0	0	0	0	0	0	0	0	0	0	0	0	0	0	0	0
GJ-subtrp	ERS469678	IRIS_313-10874	0	0	0	0	0	0	0	0	0	0	0	1	0	0	0	0	0	0	0	0	0	0	0	0	0	0	0	1	0	0	0	0	0	0	0	0	0	0	0	0	0	0	0	0	0	0	0
GJ-subtrp	ERS469689	IRIS_313-10884	0	0	0	0	0	0	1	0	0	0	0	1	0	0	0	0	0	0	0	0	0	0	0	0	0	0	0	0	0	0	0	0	0	0	0	0	0	0	0	0	0	0	0	0	0	0	0
GJ-subtrp	ERS469691	IRIS_313-10886	0	0	0	0	0	0	0	0	0	0	0	0	0	0	0	0	0	0	0	0	0	0	0	0	0	0	0	0	0	0	0	0	0	0	0	0	0	0	0	0	0	0	0	0	0	0	0
GJ-subtrp	ERS469693	IRIS_313-10888	0	0	0	0	0	0	1	0	0	0	0	1	0	0	0	0	0	0	0	0	NA	1	0	0	0	0	0	1	0	0	0	0	0	0	0	0	0	0	0	0	0	0	0	0	0	0	0
GJ-subtrp	ERS469694	IRIS_313-10889	0	0	0	0	0	0	0	0	0	0	0	0	0	0	0	0	0	0	0	0	0	0	0	0	0	0	0	0	0	0	0	0	0	0	0	0	0	0	0	0	0	0	0	0	0	0	0
GJ-subtrp	ERS469696	IRIS_313-10890	0	0	0	0	0	0	0	0	0	0	0	1	0	0	0	0	0	0	0	0	0	0	0	0	0	0	0	1	0	0	0	0	0	0	0	0	0	0	0	0	0	0	0	0	1	0	0
GJ-subtrp	ERS469699	IRIS_313-10893	0	NA	1	1	0	0	1	0	0	0	0	1	0	0	0	0	0	0	0	0	0	0	0	0	0	0	0	0	0	0	0	0	0	0	0	0	0	0	0	0	0	0	0	0	0	0	0
GJ-subtrp	ERS469711	IRIS_313-10895	0	0	0	0	0	0	0	0	0	0	0	1	0	0	0	0	0	0	0	0	0	0	0	0	0	0	0	0	0	0	0	0	0	0	0	0	0	0	0	0	0	0	0	0	1	0	0
GJ-subtrp	ERS469720	IRIS_313-10922	0	0	0	0	0	0	0	0	0	0	0	1	0	0	0	0	0	0	0	0	0	0	0	0	0	0	0	1	0	1	0	0	0	0	0	0	0	0	0	0	0	0	0	0	0	0	0
GJ-subtrp	ERS469722	IRIS_313-10923	0	0	0	0	0	0	0	0	0	0	0	1	0	0	0	0	0	0	0	0	0	0	0	0	0	0	0	1	0	0	0	0	0	0	0	0	0	0	0	0	0	0	0	0	0	0	0
GJ-subtrp	ERS469875	IRIS_313-11073	0	0	0	0	0	0	0	0	0	0	0	0	0	0	0	0	0	0	0	0	0	0	0	0	0	0	0	0	0	0	0	0	0	0	0	1	0	0	0	0	0	0	0	0	0	0	0
GJ-subtrp	ERS469880	IRIS_313-11077	0	0	0	0	0	0	0	0	0	0	0	1	0	0	0	0	0	0	0	0	0	0	0	0	0	0	0	1	0	0	0	0	0	0	0	0	0	0	0	0	0	0	0	0	0	0	0
GJ-subtrp	ERS469888	IRIS_313-11093	0	0	0	0	0	0	0	0	0	0	0	1	0	0	0	0	0	0	0	0	0	0	0	0	0	0	0	1	0	0	0	0	0	0	0	0	0	0	0	0	0	0	0	0	0	0	0
GJ-subtrp	ERS469889	IRIS_313-11094	0	NA	0	0	0	0	0	0	0	0	0	1	0	0	0	0	0	0	0	0	0	0	0	0	0	0	0	1	0	1	0	0	0	0	0	0	0	0	0	0	0	0	0	0	0	0	0
GJ-subtrp	ERS469925	IRIS_313-11127	0	0	0	0	0	0	0	0	0	0	0	1	0	0	0	0	0	0	0	1	0	0	0	0	0	0	0	1	0	0	0	0	0	0	0	0	0	0	0	0	0	0	0	0	0	0	0
GJ-subtrp	ERS469985	IRIS_313-11195	0	0	0	0	0	0	0	0	0	0	1	1	0	0	0	0	0	0	0	0	0	0	0	0	0	0	0	1	0	0	0	0	0	0	0	0	0	0	0	0	0	0	0	0	0	0	0
GJ-subtrp	ERS470344	B134	0	0	0	0	0	0	0	0	0	0	0	0	0	0	0	0	0	0	0	1	0	0	0	0	0	0	0	1	0	0	0	0	0	0	0	1	0	0	0	0	0	0	0	0	0	0	0
GJ-subtrp	ERS470439	B241	0	0	0	1	0	0	0	0	0	0	0	0	0	0	0	0	0	0	0	NA	0	0	0	0	0	0	0	0	0	0	0	0	0	0	0	0	0	0	0	0	0	0	0	0	0	0	0
GJ-subtrp	ERS470443	B245	0	NA	0	0	0	0	0	0	0	0	0	1	0	0	0	0	0	0	0	1	0	0	0	0	0	0	0	0	0	0	0	0	0	0	0	0	0	0	0	0	0	0	0	0	0	0	0
GJ-subtrp	ERS470460	B266	0	0	0	0	0	0	0	0	0	0	0	0	0	0	0	0	0	0	0	0	0	0	0	0	0	0	0	1	0	1	0	0	0	0	0	0	0	0	0	0	0	0	0	0	0	0	0
GJ-tmp	ERS467761	IRIS_313-15904	0	0	0	1	0	0	0	0	0	0	0	0	0	0	0	0	0	0	0	0	0	0	0	0	0	0	0	0	0	0	0	0	0	0	0	0	0	0	0	0	0	0	0	0	0	0	0
GJ-tmp	ERS467797	IRIS_313-8399	0	0	0	1	0	0	0	0	0	0	0	0	0	0	0	0	0	1	0	1	0	0	0	0	0	0	0	0	0	0	0	1	0	0	0	0	0	0	0	0	0	0	0	0	0	0	0
GJ-tmp	ERS467798	IRIS_313-8890	0	0	0	0	0	0	1	0	0	0	0	0	0	0	0	0	0	0	0	0	0	0	0	0	0	0	0	0	0	0	0	0	0	0	0	0	0	0	0	0	0	0	0	0	0	0	0
GJ-tmp	ERS467799	IRIS_313-9346	0	NA	0	0	0	0	0	0	0	0	0	0	0	0	0	0	0	0	0	0	0	0	0	0	0	0	0	0	0	0	1	0	0	0	0	0	0	0	0	0	0	0	0	0	0	0	0
GJ-tmp	ERS467800	IRIS_313-9814	0	NA	0	0	0	0	NA	0	0	0	0	0	0	0	0	0	0	0	0	0	0	0	0	0	0	0	0	0	0	0	0	0	0	0	0	0	0	1	0	0	0	0	0	0	0	0	0
GJ-tmp	ERS467809	IRIS_313-9140	0	0	NA	0	0	1	0	0	1	0	0	0	0	0	0	0	0	0	0	0	0	0	0	0	0	0	0	0	0	0	0	0	0	0	0	0	0	0	0	0	0	0	0	0	0	0	0
GJ-tmp	ERS467845	IRIS_313-9438	0	0	0	0	0	0	0	0	0	0	0	0	0	0	0	0	0	0	0	0	0	0	0	0	0	0	0	0	0	0	0	0	0	0	0	0	0	0	0	0	0	0	0	0	0	0	0
GJ-tmp	ERS467846	IRIS_313-9724	0	0	0	0	0	1	0	0	NA	0	0	0	0	0	0	0	0	0	0	0	0	0	0	0	0	0	0	0	0	0	0	0	0	0	0	1	0	0	0	0	0	0	0	0	0	0	0
GJ-tmp	ERS467847	IRIS_313-9759	0	0	0	0	0	0	1	0	0	0	0	0	0	0	0	0	0	0	0	1	0	0	0	0	0	0	0	0	0	0	0	0	0	0	0	1	0	0	0	0	0	0	0	0	0	0	0
GJ-tmp	ERS467848	IRIS_313-9880	0	0	0	0	0	0	1	0	0	0	0	0	0	0	0	0	0	0	0	0	0	0	0	0	0	0	0	0	0	0	0	0	0	0	0	1	0	0	0	0	0	0	0	0	0	0	0
GJ-tmp	ERS467851	IRIS_313-8883	0	0	0	0	0	1	0	0	0	0	0	0	0	0	0	0	0	0	0	0	0	0	0	0	0	0	0	0	0	0	0	0	0	0	0	0	0	0	0	0	0	0	0	0	0	0	0
GJ-tmp	ERS467887	IRIS_313-9703	0	0	0	0	0	1	0	0	0	0	0	0	0	0	0	0	0	0	0	0	NA	0	0	0	0	0	0	0	0	0	0	0	0	0	0	0	0	0	0	1	0	0	0	0	0	0	0
GJ-tmp	ERS467888	IRIS_313-9770	0	NA	0	0	0	0	1	0	0	0	0	0	0	0	0	0	0	0	0	0	0	0	0	0	0	0	0	0	0	0	0	0	0	0	0	0	0	0	0	0	0	0	0	0	0	0	0
GJ-tmp	ERS467889	IRIS_313-9811	0	0	0	0	0	0	1	0	0	0	0	0	0	0	0	0	0	0	0	0	0	0	0	0	0	0	0	0	0	0	0	0	0	0	0	0	0	0	0	0	0	0	0	0	0	0	0
GJ-tmp	ERS467895	IRIS_313-8735	0	0	0	1	0	0	0	0	0	0	0	0	0	0	0	0	0	0	0	0	0	0	0	0	0	0	0	0	0	0	0	0	0	0	0	0	0	0	0	0	0	0	0	0	0	0	0
GJ-tmp	ERS467898	IRIS_313-9081	0	0	0	0	0	0	0	0	NA	0	0	0	0	0	0	0	0	0	0	0	0	0	0	0	0	0	0	0	0	0	0	0	0	0	0	0	0	0	0	1	0	0	0	0	0	0	0
GJ-tmp	ERS467900	IRIS_313-10258	0	0	0	0	0	0	0	0	0	0	0	0	0	0	0	0	0	0	0	0	0	0	0	0	0	0	0	0	0	0	0	0	0	0	0	0	0	0	0	0	0	0	0	0	0	0	0
GJ-tmp	ERS468222	IRIS_313-9249	0	0	0	1	0	1	1	0	NA	0	0	0	0	0	0	0	0	0	0	0	0	0	0	0	0	0	0	0	0	0	1	1	NA	1	0	0	0	0	1	1	0	0	0	0	0	0	0
GJ-tmp	ERS468316	IRIS_313-8444	0	NA	0	0	0	0	0	0	0	0	0	0	0	0	0	0	0	1	0	0	0	0	0	0	0	0	0	0	0	0	0	0	0	0	1	1	0	0	0	0	0	0	0	0	0	0	0
GJ-tmp	ERS468317	IRIS_313-8502	0	NA	0	1	0	0	0	0	0	0	0	0	0	0	0	0	0	0	0	0	0	0	0	0	0	0	0	0	0	0	0	0	0	0	0	0	0	0	0	0	0	0	0	0	0	0	0
GJ-tmp	ERS468318	IRIS_313-8665	0	NA	0	0	0	0	0	0	0	0	0	0	0	0	0	0	0	0	0	0	0	0	0	0	0	0	0	0	0	0	0	0	0	0	0	0	0	0	0	0	0	0	0	0	0	0	0
GJ-tmp	ERS468320	IRIS_313-8755	0	1	0	0	0	0	0	0	0	0	0	0	0	0	0	0	0	0	0	0	0	0	0	0	0	0	0	0	0	0	0	0	0	0	0	0	0	0	0	0	0	0	0	0	0	0	0
GJ-tmp	ERS468321	IRIS_313-8856	0	NA	0	1	0	0	0	0	0	0	0	0	0	0	0	0	0	0	0	0	0	0	0	0	0	0	0	0	0	0	0	0	0	0	0	0	0	0	0	0	0	0	0	0	0	0	0
GJ-tmp	ERS468322	IRIS_313-9002	0	0	0	1	0	0	0	0	0	0	0	0	0	0	0	0	0	0	0	1	0	0	0	0	0	0	0	0	0	0	0	0	0	0	0	0	0	0	0	0	0	0	0	0	0	0	0
GJ-tmp	ERS468324	IRIS_313-9228	0	0	0	0	0	0	0	0	0	0	0	0	0	0	0	0	0	0	0	0	0	0	0	0	0	0	0	0	0	0	0	0	0	0	0	0	0	0	0	0	0	0	0	0	0	0	0
GJ-tmp	ERS468325	IRIS_313-9233	0	NA	0	0	0	0	0	0	1	0	0	0	0	0	0	1	0	0	0	1	0	0	0	1	0	1	0	0	0	0	0	1	0	0	0	0	0	0	0	0	0	0	0	0	0	0	0
GJ-tmp	ERS468326	IRIS_313-9379	0	NA	1	1	0	0	NA	0	0	0	0	0	0	0	0	0	0	0	0	1	0	0	0	1	0	1	1	0	1	0	0	0	0	0	0	1	0	0	0	1	0	0	0	0	0	NA	0
GJ-tmp	ERS468327	IRIS_313-9410	0	NA	1	0	0	0	0	0	0	0	0	0	0	0	0	0	0	0	0	0	0	0	0	0	0	0	0	0	0	0	0	0	0	0	0	0	0	0	0	0	0	0	0	0	0	0	0
GJ-tmp	ERS468328	IRIS_313-9463	0	NA	1	1	0	0	0	0	0	1	0	0	0	0	0	0	0	0	0	0	0	0	0	0	0	0	0	0	0	0	0	0	0	0	0	0	0	0	0	0	0	0	0	0	0	0	0
GJ-tmp	ERS468329	IRIS_313-9468	0	0	0	0	0	1	1	0	NA	0	0	0	0	0	0	0	0	0	0	0	0	0	0	0	0	0	0	0	0	0	0	0	0	0	0	0	0	0	0	0	0	0	0	0	0	0	0
GJ-tmp	ERS468330	IRIS_313-9698	0	NA	0	1	0	0	0	0	0	0	0	0	0	0	0	0	0	0	0	0	0	0	0	0	0	0	0	0	0	0	0	0	0	0	0	0	0	0	0	0	0	0	0	0	0	0	0
GJ-tmp	ERS468331	IRIS_313-9701	0	NA	0	1	0	0	0	0	0	0	0	0	0	0	0	0	0	0	0	0	0	0	0	0	0	0	0	0	0	0	0	0	0	0	0	0	0	0	0	0	0	0	0	0	0	0	0
GJ-tmp	ERS468332	IRIS_313-9702	0	0	0	0	0	1	0	0	0	0	0	0	0	0	0	0	0	0	0	0	0	0	0	0	0	0	0	0	0	0	0	0	0	0	0	0	0	0	0	0	0	0	0	0	0	0	0
GJ-tmp	ERS468333	IRIS_313-9725	0	0	0	NA	0	1	0	0	NA	0	0	0	0	0	0	0	0	0	0	0	0	0	0	0	0	0	0	0	0	0	1	1	1	1	0	0	0	1	1	0	0	0	0	0	0	0	0
GJ-tmp	ERS468334	IRIS_313-9769	0	NA	0	0	0	0	0	0	0	0	0	0	0	0	0	0	0	0	0	0	0	0	0	0	0	0	0	0	0	0	0	0	0	0	0	0	0	0	0	0	0	0	0	0	0	0	0
GJ-tmp	ERS468336	IRIS_313-9782	0	NA	0	1	0	0	0	0	0	0	0	0	0	0	0	0	0	0	0	0	0	0	0	0	0	0	0	0	0	0	0	0	0	0	0	0	0	0	0	0	0	0	0	0	0	0	0
GJ-tmp	ERS468337	IRIS_313-9790	0	1	0	0	0	0	0	0	0	0	0	0	0	0	0	0	0	0	0	0	0	0	0	0	0	0	0	0	0	0	0	0	0	0	0	0	0	0	0	0	0	0	0	0	0	0	0
GJ-tmp	ERS468338	IRIS_313-9813	0	0	0	0	0	0	1	0	0	0	0	0	0	0	0	0	0	0	0	0	0	0	0	0	0	0	0	0	0	0	0	0	0	0	0	0	0	0	0	0	0	0	0	0	0	0	0
GJ-tmp	ERS468339	IRIS_313-9838	0	0	0	0	0	0	0	0	0	0	0	0	0	0	0	0	0	0	0	0	0	0	0	0	0	0	0	0	0	0	0	0	0	0	0	1	0	0	0	0	0	0	0	0	0	0	0
GJ-tmp	ERS468340	IRIS_313-9839	0	0	0	1	0	0	0	0	0	0	0	0	0	0	0	0	0	0	0	0	0	0	0	0	0	0	0	0	0	0	0	0	0	0	0	0	0	0	0	0	0	0	0	0	0	0	0
GJ-tmp	ERS468341	IRIS_313-9884	0	NA	0	0	0	0	0	0	0	0	0	0	0	0	0	0	0	0	0	0	0	0	0	0	0	0	0	0	0	0	0	0	0	0	0	0	0	0	0	0	0	0	0	0	0	0	0
GJ-tmp	ERS468342	IRIS_313-9886	0	0	0	0	0	0	0	0	0	0	0	0	0	0	0	0	0	0	0	0	0	0	0	0	0	0	0	0	0	0	0	0	0	0	0	0	0	0	0	0	0	0	0	0	0	0	0
GJ-tmp	ERS468343	IRIS_313-9887	0	NA	0	0	0	0	1	0	0	0	0	0	0	0	0	0	0	0	0	0	0	0	0	0	0	0	0	0	0	0	0	0	0	0	0	0	0	0	0	0	0	0	0	0	0	0	0
GJ-tmp	ERS468344	IRIS_313-9890	0	NA	0	0	0	0	NA	0	0	0	0	0	0	0	0	0	0	0	0	0	0	0	0	0	0	0	0	0	0	0	0	0	0	0	0	0	0	0	0	0	0	0	0	0	0	0	0
GJ-tmp	ERS468345	IRIS_313-9891	0	0	0	0	0	0	NA	0	0	0	0	0	0	0	0	0	0	0	0	0	0	0	0	0	0	0	0	0	0	0	0	0	NA	0	0	0	0	0	0	0	0	0	0	0	0	0	0
GJ-tmp	ERS468346	IRIS_313-9937	0	NA	0	0	0	0	0	0	0	0	0	0	0	0	0	0	0	0	0	0	0	0	0	0	0	0	0	0	0	0	0	0	0	0	0	0	0	0	0	0	0	0	0	0	0	0	0
GJ-tmp	ERS468347	IRIS_313-9961	0	0	0	0	0	0	NA	0	0	0	0	0	0	0	0	0	0	0	0	0	0	0	0	0	0	0	0	0	0	0	0	0	0	0	0	0	0	0	0	0	0	0	0	0	0	0	0
GJ-tmp	ERS468349	IRIS_313-9964	0	0	0	0	0	0	1	0	0	0	0	0	0	0	0	0	0	0	0	0	0	0	0	0	0	0	0	0	0	0	0	0	0	0	0	0	0	0	0	0	0	0	0	0	0	0	0
GJ-tmp	ERS468350	IRIS_313-9974	0	0	0	0	0	0	0	0	0	0	0	0	0	0	0	0	0	0	0	0	0	0	0	0	0	0	0	0	0	0	0	0	1	0	0	0	0	0	0	0	0	0	0	0	0	0	0
GJ-tmp	ERS468351	IRIS_313-9996	0	NA	0	0	0	0	0	0	0	0	0	0	0	0	0	0	0	0	0	0	0	0	0	0	0	0	0	0	0	0	0	0	0	0	0	0	0	0	0	0	0	0	0	0	0	0	0
GJ-tmp	ERS468352	IRIS_313-10014	0	NA	0	0	0	0	0	0	0	0	0	0	0	0	0	0	0	0	0	0	0	0	0	0	0	0	0	0	0	0	0	0	0	0	0	0	0	0	0	0	0	0	0	0	0	0	0
GJ-tmp	ERS468354	IRIS_313-10057	0	NA	1	1	0	0	0	1	0	0	0	0	0	0	0	1	0	0	0	NA	0	0	0	0	0	1	0	0	1	0	0	0	0	0	1	0	0	0	0	1	0	0	0	0	0	0	0
GJ-tmp	ERS468355	IRIS_313-10059	0	0	0	0	0	0	0	0	0	0	0	0	0	0	0	0	0	0	0	0	0	0	0	0	0	0	0	0	0	0	0	0	0	0	0	0	0	0	0	0	0	0	0	0	0	0	0
GJ-tmp	ERS468356	IRIS_313-10083	0	NA	0	1	0	0	0	0	0	0	0	0	0	0	0	0	0	0	0	0	0	0	0	0	0	0	0	0	0	0	0	0	0	0	0	0	0	0	0	0	0	0	0	0	1	0	0
GJ-tmp	ERS468357	IRIS_313-10084	0	0	0	0	0	0	1	0	0	0	0	0	0	0	0	0	0	0	0	0	0	0	0	0	0	0	0	0	0	0	0	0	0	0	0	0	0	0	0	0	0	0	0	0	0	0	0
GJ-tmp	ERS468358	IRIS_313-10089	0	NA	0	0	0	0	1	0	0	0	0	0	0	0	0	0	0	0	0	0	0	0	0	0	0	0	0	0	0	0	0	0	0	0	0	0	0	0	0	0	0	0	0	0	0	0	0
GJ-tmp	ERS468359	IRIS_313-10092	0	NA	0	0	0	0	0	0	NA	0	0	0	0	0	0	0	0	0	0	0	0	0	0	0	0	0	0	0	0	0	0	0	0	0	0	0	0	0	0	0	0	0	0	0	0	0	0
GJ-tmp	ERS468360	IRIS_313-10093	0	NA	0	0	0	0	0	0	0	0	0	0	0	0	0	0	0	0	0	0	0	0	0	0	0	0	0	0	0	0	0	0	0	0	0	0	0	0	0	0	0	0	0	0	0	0	0
GJ-tmp	ERS468364	IRIS_313-10164	0	NA	0	0	0	0	0	0	0	0	0	0	0	0	0	0	0	0	0	1	0	0	0	0	0	0	0	0	0	0	0	0	0	0	0	0	0	0	0	0	0	0	0	0	0	0	0
GJ-tmp	ERS468365	IRIS_313-10379	0	0	0	1	0	0	0	0	0	0	0	0	0	0	0	0	0	0	0	0	0	0	0	0	0	0	0	0	0	0	0	0	0	0	0	0	0	0	0	0	0	0	0	0	0	0	0
GJ-tmp	ERS468367	IRIS_313-8481	0	NA	0	0	0	0	0	0	0	0	0	0	0	0	0	0	0	0	0	0	0	0	0	0	0	0	0	0	0	0	0	0	0	0	0	0	0	0	0	1	0	0	0	0	0	0	0
GJ-tmp	ERS468368	IRIS_313-10242	0	NA	0	1	0	0	1	0	0	0	0	0	0	0	0	0	0	0	0	0	0	0	0	0	0	0	0	0	0	0	0	0	0	0	0	0	0	0	0	0	0	0	0	0	0	0	0
GJ-tmp	ERS468369	IRIS_313-9771	0	NA	0	1	0	0	0	0	0	0	0	0	0	0	0	0	0	0	0	0	0	0	0	0	0	0	0	0	0	0	0	0	0	0	0	0	0	0	0	0	0	0	0	0	0	0	0
GJ-tmp	ERS468370	IRIS_313-10373	0	0	0	0	0	0	0	0	0	0	0	0	0	0	0	0	0	0	0	1	0	0	0	0	0	0	0	0	0	0	0	0	0	0	0	0	0	0	NA	0	0	0	0	0	0	0	0
GJ-tmp	ERS468375	IRIS_313-8387	0	0	0	1	0	0	0	0	0	0	0	0	0	0	0	0	1	0	0	1	0	0	0	0	0	0	0	0	0	0	0	0	0	0	0	0	0	0	0	0	0	0	0	0	0	0	0
GJ-tmp	ERS468403	IRIS_313-9539	0	NA	0	1	0	0	0	0	0	0	0	0	0	0	0	0	0	0	0	0	0	0	0	0	0	0	0	0	0	0	0	0	0	0	0	1	0	0	0	0	0	0	0	0	0	0	0
GJ-tmp	ERS468429	IRIS_313-10124	0	0	0	0	0	0	1	0	0	0	0	0	0	0	0	0	0	0	0	0	0	0	0	0	0	0	0	0	0	0	0	0	0	0	0	0	0	0	0	0	0	0	0	0	0	0	0
GJ-tmp	ERS468431	IRIS_313-10228	0	0	0	0	0	0	0	0	NA	0	0	0	0	0	0	0	0	0	0	1	0	0	0	0	0	0	0	0	0	0	0	0	0	0	0	0	0	0	0	0	0	0	0	0	0	0	0
GJ-tmp	ERS468442	IRIS_313-8690	0	0	0	0	0	1	0	0	0	0	0	0	0	0	0	0	0	0	0	0	0	0	0	0	0	0	0	0	0	0	0	0	0	0	0	0	0	0	0	0	0	0	0	0	0	0	0
GJ-tmp	ERS468461	IRIS_313-8134	0	0	0	0	0	0	1	0	0	0	0	0	0	0	0	0	0	0	0	0	0	0	0	0	0	0	0	0	0	0	0	0	0	0	0	0	0	0	0	0	0	0	0	0	0	0	0
GJ-tmp	ERS468462	IRIS_313-8026	0	NA	0	0	0	0	1	0	0	0	0	0	0	0	0	0	0	0	0	1	0	0	0	0	0	0	0	0	0	0	0	0	0	0	0	0	0	0	0	0	0	0	0	0	0	1	0
GJ-tmp	ERS468464	IRIS_313-8114	0	NA	0	0	0	0	0	0	0	0	0	0	0	0	0	0	0	0	0	0	0	0	0	0	0	0	0	0	0	0	0	0	0	0	0	0	0	0	0	0	0	0	0	0	1	0	0
GJ-tmp	ERS468466	IRIS_313-8113	0	0	0	0	0	0	1	0	0	0	0	0	0	0	0	0	0	0	0	1	0	0	0	0	0	0	0	0	0	0	0	0	0	0	0	0	0	0	0	0	0	0	0	0	0	0	0
GJ-tmp	ERS468471	IRIS_313-8109	0	0	0	0	0	0	1	0	0	0	0	0	0	0	0	0	0	0	0	0	0	0	0	0	0	0	0	0	0	0	0	0	0	0	0	0	0	0	0	0	0	0	0	0	0	0	0
GJ-tmp	ERS468472	IRIS_313-8025	0	NA	0	0	0	0	0	0	0	0	0	0	0	0	0	0	0	0	0	0	0	0	0	0	0	0	0	0	0	0	0	0	0	0	0	0	0	0	0	0	0	0	0	0	0	0	0
GJ-tmp	ERS468474	IRIS_313-8097	0	0	0	0	0	0	NA	0	0	0	0	0	0	0	0	0	0	0	0	0	0	0	0	0	0	0	0	0	0	0	0	0	0	0	0	0	0	0	0	0	0	0	0	0	0	0	0
GJ-tmp	ERS468475	IRIS_313-8118	0	0	0	0	0	1	0	0	0	0	0	0	0	0	0	0	0	0	0	0	0	0	0	0	0	0	0	0	0	0	0	0	0	0	0	0	0	0	0	0	0	0	0	0	0	0	0
GJ-tmp	ERS468476	IRIS_313-8145	0	0	0	1	0	0	0	0	0	0	0	0	0	0	0	0	0	0	0	0	0	0	0	0	0	0	0	0	0	0	0	0	0	0	0	0	0	0	0	0	0	0	0	0	0	0	0
GJ-tmp	ERS468480	IRIS_313-8126	0	0	0	0	0	0	1	0	0	0	0	0	0	0	0	0	0	0	0	0	0	0	0	0	0	0	0	0	0	0	0	0	0	0	0	0	0	0	0	0	0	0	0	0	0	0	0
GJ-tmp	ERS468481	IRIS_313-8141	0	NA	0	0	0	0	0	0	0	0	0	0	0	0	0	0	0	0	0	0	0	0	0	0	0	0	0	0	0	0	0	0	0	0	0	0	0	0	0	0	0	0	0	0	0	0	0
GJ-tmp	ERS468482	IRIS_313-8127	0	0	0	0	0	0	0	0	0	0	0	0	0	0	0	0	0	0	0	0	0	0	0	0	0	0	0	0	0	0	0	0	0	0	0	0	0	0	0	0	0	0	0	0	0	0	0
GJ-tmp	ERS468484	IRIS_313-8216	0	NA	0	NA	0	0	1	0	0	0	0	0	0	0	0	0	0	0	0	0	0	0	0	0	0	0	0	0	0	0	0	0	0	0	0	0	0	0	0	0	0	0	0	0	0	0	0
GJ-tmp	ERS468485	IRIS_313-8142	0	NA	0	0	0	0	1	0	0	0	0	0	0	0	0	0	0	0	0	0	0	0	0	0	0	0	0	0	0	0	0	1	0	0	0	0	0	0	0	0	0	0	0	0	0	0	0
GJ-tmp	ERS468487	IRIS_313-8039	0	NA	0	0	0	0	0	0	0	0	0	0	0	0	0	0	0	0	0	0	0	0	0	0	0	0	0	0	0	0	0	0	0	0	0	1	0	0	0	0	0	0	0	0	0	0	0
GJ-tmp	ERS468488	IRIS_313-8111	0	NA	0	0	0	0	1	0	0	0	0	0	0	0	0	0	0	0	0	0	0	0	0	0	0	0	0	0	0	0	0	0	0	0	0	0	0	0	0	0	0	0	0	0	0	0	0
GJ-tmp	ERS468489	IRIS_313-8085	0	0	0	0	0	0	1	0	0	0	0	0	0	0	0	0	0	0	0	0	0	0	0	0	0	0	0	0	0	0	0	0	0	0	0	0	0	0	0	0	0	0	0	0	0	0	0
GJ-tmp	ERS468490	IRIS_313-8024	0	NA	0	0	0	0	0	0	0	0	0	0	0	0	0	0	0	0	0	0	0	0	0	0	0	0	0	0	0	0	0	0	0	0	0	0	0	0	0	0	0	0	0	0	0	0	0
GJ-tmp	ERS468491	IRIS_313-8052	0	NA	0	1	0	0	0	0	0	0	0	0	0	0	0	0	0	0	0	0	0	0	0	0	0	0	0	0	0	0	0	0	0	0	0	0	0	0	0	0	0	0	0	0	0	0	0
GJ-tmp	ERS468492	IRIS_313-8136	0	NA	0	0	0	0	NA	0	0	0	0	0	0	0	0	0	0	0	0	0	0	0	0	0	0	0	0	0	0	0	0	0	0	0	0	1	0	0	0	0	0	0	0	0	0	0	0
GJ-tmp	ERS468493	IRIS_313-8095	0	0	0	0	0	0	1	0	0	0	0	0	0	0	0	0	0	0	0	0	0	0	0	0	0	0	0	0	0	0	0	0	0	0	0	0	0	0	0	0	0	0	0	0	0	0	0
GJ-tmp	ERS468494	IRIS_313-8138	0	NA	0	0	0	0	1	0	0	0	0	0	0	0	0	0	0	0	0	0	0	0	0	0	0	0	0	0	0	0	0	0	0	0	0	0	0	0	0	1	0	0	0	0	0	0	0
GJ-tmp	ERS468496	IRIS_313-8105	0	NA	0	0	0	0	0	0	0	0	0	0	0	0	0	0	0	0	0	0	0	0	0	0	0	0	0	0	0	0	0	0	0	0	0	0	0	0	0	0	0	0	0	0	0	0	0
GJ-tmp	ERS468497	IRIS_313-8087	0	0	0	1	0	0	0	0	0	0	0	0	0	0	0	0	0	0	0	0	0	0	0	0	0	0	0	0	0	0	0	0	0	0	0	0	0	0	0	0	0	0	0	0	0	0	0
GJ-tmp	ERS468498	IRIS_313-8151	0	NA	0	0	0	0	1	0	0	0	0	1	0	0	0	0	0	0	0	0	0	0	0	0	0	0	0	0	0	0	0	0	0	0	0	0	0	0	0	0	0	0	0	0	0	0	0
GJ-tmp	ERS468499	IRIS_313-8149	0	0	0	0	0	0	1	0	0	0	0	0	0	0	0	0	0	0	0	0	0	0	0	0	0	0	0	0	0	0	0	0	0	0	0	0	0	1	0	0	0	0	0	0	0	0	0
GJ-tmp	ERS468500	IRIS_313-8200	0	0	0	0	0	0	0	0	0	0	0	0	0	0	0	0	0	0	0	0	0	0	0	0	0	0	0	0	0	0	0	0	0	0	0	0	0	0	0	0	0	0	0	0	0	0	0
GJ-tmp	ERS468502	IRIS_313-8032	0	NA	0	0	0	0	0	0	0	0	0	0	0	0	0	0	0	0	0	0	0	0	0	0	0	0	0	0	0	0	0	0	0	0	0	0	0	0	0	0	0	0	0	0	0	0	0
GJ-tmp	ERS468503	IRIS_313-8066	0	NA	0	1	0	0	0	0	0	0	0	0	0	0	0	0	0	0	0	0	0	0	0	0	0	0	0	0	0	0	0	0	0	0	0	0	0	0	0	0	0	0	0	0	0	0	0
GJ-tmp	ERS468506	IRIS_313-8129	0	0	0	0	0	0	1	0	0	0	0	0	0	0	0	0	0	0	0	0	0	0	0	0	0	0	0	0	0	0	0	0	0	0	0	0	0	0	0	0	0	0	0	0	0	0	0
GJ-tmp	ERS468507	IRIS_313-8123	0	NA	0	0	0	0	0	0	0	0	0	0	0	0	0	0	0	0	0	0	0	0	0	0	0	0	0	0	0	0	0	0	0	0	0	0	0	0	0	0	0	0	0	0	0	0	0
GJ-tmp	ERS468508	IRIS_313-8050	0	NA	0	1	0	0	0	0	0	0	0	0	0	0	0	0	0	0	0	0	0	0	0	0	0	1	0	0	0	0	0	0	0	0	0	0	0	0	0	0	0	0	1	0	0	0	0
GJ-tmp	ERS468511	IRIS_313-8148	0	0	0	0	0	0	1	0	0	0	0	0	0	0	0	0	0	0	0	0	0	0	0	0	0	0	0	0	0	0	0	0	0	0	0	0	0	0	0	0	0	0	0	0	0	0	0
GJ-tmp	ERS468512	IRIS_313-8099	0	NA	0	0	0	0	0	0	1	0	0	0	0	0	0	0	0	0	0	0	0	0	0	0	0	0	0	0	0	0	0	0	0	0	0	0	0	0	0	0	0	0	0	0	0	0	0
GJ-tmp	ERS468513	IRIS_313-8135	0	0	0	0	0	0	1	0	0	0	0	0	0	0	0	0	0	0	0	0	0	0	0	0	0	0	0	0	0	0	0	0	0	0	0	0	0	0	0	0	0	0	0	0	0	0	0
GJ-tmp	ERS468514	IRIS_313-8090	0	0	0	0	0	0	1	0	0	0	0	0	0	0	0	0	0	0	0	0	0	0	0	0	0	0	0	0	0	0	0	0	0	0	0	0	0	0	0	0	0	0	0	0	0	0	0
GJ-tmp	ERS468515	IRIS_313-8204	0	NA	0	0	0	0	0	0	0	0	0	0	0	0	0	0	0	0	0	0	0	0	0	0	0	0	0	0	0	0	0	0	0	0	0	0	0	0	0	0	0	0	0	0	0	0	0
GJ-tmp	ERS468517	IRIS_313-8119	0	0	0	0	0	0	1	0	0	0	0	0	0	0	0	0	0	0	0	0	0	0	0	0	0	0	0	0	0	0	0	0	0	0	0	0	0	0	0	0	0	0	0	0	0	0	0
GJ-tmp	ERS468519	IRIS_313-8084	0	0	0	0	0	0	0	0	0	0	0	0	0	0	0	0	0	0	0	0	0	0	0	0	0	0	0	0	0	0	0	0	0	0	0	0	0	0	0	0	0	0	0	0	0	0	0
GJ-tmp	ERS468520	IRIS_313-8171	0	0	0	0	0	0	1	0	0	0	0	0	0	0	0	0	0	0	0	0	0	0	0	0	0	0	0	0	0	0	0	0	0	0	0	0	0	0	0	0	0	0	0	0	0	0	0
GJ-tmp	ERS468523	IRIS_313-8075	0	NA	0	0	0	0	0	0	0	0	0	0	0	0	0	0	0	0	0	0	0	0	0	0	0	0	0	0	0	0	0	0	0	0	0	0	0	0	0	0	0	0	0	0	0	0	0
GJ-tmp	ERS468527	IRIS_313-8208	0	0	0	0	0	0	0	0	0	0	0	0	0	0	0	0	0	0	0	0	0	0	0	0	0	0	0	0	0	0	0	0	0	0	0	0	0	0	0	0	0	0	0	0	0	0	0
GJ-tmp	ERS468531	IRIS_313-8112	0	NA	0	0	0	0	1	0	0	0	0	0	0	0	0	0	0	0	0	0	0	0	0	0	0	0	0	0	0	0	0	0	0	0	0	0	0	0	0	0	0	0	0	0	0	0	0
GJ-tmp	ERS468534	IRIS_313-8096	0	NA	0	0	0	0	0	0	0	0	0	0	0	0	0	0	0	0	0	0	0	0	0	0	0	0	0	0	0	0	0	0	0	0	0	0	0	0	0	0	0	0	0	0	0	0	0
GJ-tmp	ERS468538	IRIS_313-8033	0	0	0	0	0	0	1	0	0	0	0	0	0	0	0	0	0	0	0	0	0	0	0	0	0	0	0	0	0	0	0	0	0	0	0	0	0	0	0	0	0	0	0	0	0	0	0
GJ-tmp	ERS468539	IRIS_313-8125	0	0	0	0	0	0	1	0	0	0	0	0	0	0	0	0	0	0	0	0	0	0	0	0	0	0	0	0	0	0	0	0	0	0	0	0	0	0	0	0	0	0	0	0	0	0	0
GJ-tmp	ERS468542	IRIS_313-8132	0	0	0	0	0	0	1	0	0	0	0	0	0	0	0	0	0	0	0	0	0	0	0	0	0	0	0	0	0	0	0	0	0	0	0	0	0	0	0	0	0	0	0	0	0	0	0
GJ-tmp	ERS468544	IRIS_313-8164	0	NA	0	1	0	0	0	0	0	0	0	0	0	0	0	0	0	0	0	1	0	0	0	0	0	0	0	0	0	0	0	0	0	0	0	0	0	0	0	0	0	0	0	0	0	0	0
GJ-tmp	ERS468635	IRIS_313-8165	0	0	0	0	0	0	0	0	0	0	0	0	0	0	0	0	0	0	0	0	0	0	0	0	0	0	0	0	0	0	0	0	0	0	0	0	0	0	0	0	0	0	0	0	0	0	0
GJ-tmp	ERS468639	IRIS_313-8160	0	0	0	1	0	0	0	0	0	0	0	0	0	0	0	0	0	0	0	0	0	0	0	0	0	0	0	0	0	0	0	0	0	0	0	0	0	0	0	0	0	0	0	0	0	0	0
GJ-tmp	ERS468665	IRIS_313-8128	0	0	0	0	0	0	1	0	0	0	0	0	0	0	0	0	0	0	0	0	0	0	0	0	0	0	0	0	0	0	0	0	0	0	0	0	0	0	0	0	0	0	0	0	0	0	0
GJ-tmp	ERS468674	IRIS_313-8162	0	0	0	0	0	0	0	0	0	0	0	0	0	0	0	0	0	0	0	0	0	0	0	0	0	0	0	0	0	0	0	0	0	0	0	0	0	0	NA	0	0	0	0	0	0	0	0
GJ-tmp	ERS468682	IRIS_313-8217	0	NA	0	0	0	0	0	0	0	0	0	0	0	0	0	0	0	0	0	0	0	0	0	0	0	0	0	0	0	0	0	0	0	0	0	0	0	0	0	0	0	0	0	0	0	0	0
GJ-tmp	ERS468689	IRIS_313-8218	0	0	0	1	0	0	0	0	0	0	0	0	0	0	0	0	0	0	0	0	0	0	0	0	0	0	1	0	0	0	0	0	0	0	0	0	0	0	NA	0	0	0	0	0	0	1	0
GJ-tmp	ERS468699	IRIS_313-8140	0	0	0	0	0	0	0	0	0	0	0	0	0	0	0	0	0	0	0	0	0	0	0	0	0	0	0	0	0	0	0	0	0	0	0	0	0	0	0	0	0	0	0	0	0	0	0
GJ-tmp	ERS468710	IRIS_313-8147	0	NA	0	0	0	0	0	0	0	0	0	0	0	0	0	0	0	0	0	0	0	0	0	0	0	0	0	0	0	0	0	0	0	0	0	0	0	0	0	0	0	0	0	0	1	0	0
GJ-tmp	ERS468723	IRIS_313-11522	0	1	1	0	0	0	1	0	0	0	0	0	0	0	0	0	0	0	0	0	NA	1	0	0	0	0	0	0	0	0	0	0	0	0	0	0	0	0	0	0	0	0	0	0	0	0	0
GJ-tmp	ERS468734	IRIS_313-11536	0	NA	0	0	0	0	1	0	0	0	0	0	0	0	0	0	0	0	0	0	0	0	0	0	0	0	0	0	0	0	0	0	0	0	0	0	0	0	0	0	0	0	0	0	0	0	0
GJ-tmp	ERS468765	IRIS_313-11571	0	0	0	0	0	1	0	0	NA	0	0	0	0	0	0	0	0	0	0	0	0	0	0	0	0	0	0	0	0	0	0	0	0	0	0	0	0	0	0	0	0	0	0	0	0	0	0
GJ-tmp	ERS468768	IRIS_313-11574	0	0	0	NA	0	1	0	0	NA	0	0	0	0	0	0	0	0	0	0	0	0	0	0	0	0	0	0	0	0	0	0	0	0	0	0	0	0	0	1	0	0	0	0	0	0	0	0
GJ-tmp	ERS468769	IRIS_313-11575	0	NA	0	0	0	0	0	0	0	0	0	0	0	0	0	0	0	0	0	0	0	0	0	0	0	0	0	0	0	0	0	0	0	0	0	0	0	0	0	0	0	0	0	0	0	0	0
GJ-tmp	ERS468772	IRIS_313-11578	0	0	0	NA	0	1	1	0	NA	0	0	0	0	0	0	0	0	0	0	NA	0	0	0	0	0	0	0	0	0	0	0	1	0	0	0	0	0	0	NA	0	0	0	0	0	0	0	0
GJ-tmp	ERS468775	IRIS_313-11582	0	0	0	1	0	1	0	0	NA	0	0	0	0	0	0	0	0	0	0	NA	0	0	0	0	0	0	0	0	0	0	1	0	NA	1	0	0	0	0	1	0	0	0	0	0	0	0	0
GJ-tmp	ERS468776	IRIS_313-11584	0	0	0	1	0	1	0	0	NA	0	0	0	0	0	0	0	0	0	0	NA	0	0	0	0	0	0	0	0	0	0	0	0	1	0	0	0	0	0	NA	0	0	0	0	0	0	0	0
GJ-tmp	ERS468778	IRIS_313-11586	0	0	0	1	0	0	0	0	0	0	0	0	0	0	0	0	0	0	0	0	0	0	0	0	0	0	0	0	0	0	0	0	0	0	0	0	0	0	0	0	0	0	0	0	0	0	0
GJ-tmp	ERS468827	IRIS_313-11651	0	0	0	0	0	0	0	0	0	0	1	1	0	0	0	0	0	0	0	0	0	0	0	0	0	0	0	0	0	0	0	0	0	0	0	0	0	0	0	0	0	0	0	0	0	0	0
GJ-tmp	ERS468828	IRIS_313-11652	0	0	0	0	0	1	0	0	NA	0	0	0	0	0	0	0	0	0	0	0	0	0	0	0	0	0	0	0	0	0	0	0	0	0	0	0	0	0	NA	0	0	0	0	0	0	0	0
GJ-tmp	ERS468829	IRIS_313-11653	0	0	0	0	0	0	0	0	0	0	0	1	0	0	0	0	0	0	0	0	0	0	0	0	0	0	0	0	0	0	0	0	0	0	0	0	0	0	0	0	0	0	0	0	0	0	0
GJ-tmp	ERS468830	IRIS_313-11654	0	0	0	0	0	0	0	0	0	0	0	0	0	0	0	0	0	0	0	0	0	0	0	0	0	0	0	0	0	0	0	0	0	0	0	0	0	0	0	0	0	0	0	0	0	0	0
GJ-tmp	ERS468832	IRIS_313-11655	0	0	0	0	0	0	1	0	0	0	0	1	0	0	0	0	0	0	0	0	0	0	0	0	0	0	0	0	0	0	0	0	0	0	0	0	0	0	0	0	0	0	0	0	0	0	0
GJ-tmp	ERS468848	IRIS_313-11672	0	NA	0	0	0	0	0	0	0	0	0	0	0	0	0	1	0	0	0	0	0	0	0	0	0	0	0	0	0	0	0	0	0	0	0	0	0	0	0	0	0	0	0	0	0	0	0
GJ-tmp	ERS468864	IRIS_313-11689	0	NA	0	0	0	0	0	0	0	0	0	0	0	0	0	0	0	0	0	0	0	0	0	0	0	0	0	0	0	0	0	0	0	0	0	0	0	0	0	0	0	0	0	0	0	0	0
GJ-tmp	ERS468888	IRIS_313-11725	0	0	0	0	0	0	0	0	0	0	0	0	0	0	0	0	0	0	0	0	0	0	0	0	0	0	0	0	0	0	0	0	0	0	0	0	0	0	0	0	0	0	0	0	0	0	0
GJ-tmp	ERS468901	IRIS_313-11702	0	0	0	0	0	0	0	0	0	0	0	0	0	0	0	0	0	0	0	0	0	0	0	0	0	0	0	0	0	0	0	0	0	0	0	0	0	0	0	0	0	0	0	0	0	0	0
GJ-tmp	ERS468945	IRIS_313-11788	0	0	0	0	0	1	0	0	0	0	0	0	0	0	0	0	0	0	0	0	0	0	0	0	0	0	0	0	0	0	0	0	0	0	0	0	0	0	0	0	0	0	0	0	0	0	0
GJ-tmp	ERS468952	IRIS_313-11803	0	0	0	0	0	0	0	0	NA	0	0	0	0	0	0	0	0	0	0	0	0	0	0	0	0	0	0	0	0	0	0	0	0	0	0	0	0	0	0	0	0	0	0	0	0	0	0
GJ-tmp	ERS468980	IRIS_313-11829	0	NA	0	0	0	0	0	0	0	0	0	0	0	0	0	0	0	0	0	0	0	0	0	0	0	0	0	0	0	0	0	0	0	0	0	0	0	0	0	0	0	0	0	0	0	0	0
GJ-tmp	ERS469027	IRIS_313-11875	0	NA	0	0	0	0	0	0	0	0	0	0	0	0	0	0	0	0	0	0	0	0	0	0	0	0	0	0	0	0	0	0	0	0	0	0	0	0	0	0	0	0	0	0	0	0	0
GJ-tmp	ERS469031	IRIS_313-11800	0	0	0	0	0	0	0	0	0	0	0	0	1	0	0	0	0	0	0	0	0	0	0	0	0	0	0	0	0	0	0	0	0	0	0	0	0	0	0	0	0	0	0	0	0	0	0
GJ-tmp	ERS469051	IRIS_313-11908	0	0	0	0	0	0	0	0	0	0	0	0	0	0	0	0	0	0	0	0	0	0	0	0	0	0	0	0	0	0	0	0	0	0	0	0	0	0	0	0	0	0	0	0	0	0	0
GJ-tmp	ERS469076	IRIS_313-11931	0	0	0	0	0	0	0	0	0	0	0	0	0	0	0	0	0	0	0	0	0	0	0	0	0	0	0	0	0	0	0	0	0	0	0	0	0	0	0	0	0	0	0	0	1	0	0
GJ-tmp	ERS469088	IRIS_313-11890	0	0	0	0	0	0	0	0	0	0	0	0	0	0	0	0	0	0	0	0	0	0	0	0	0	0	0	0	0	0	0	0	0	0	0	0	0	0	0	0	0	0	0	0	0	0	0
GJ-tmp	ERS469118	IRIS_313-11973	0	NA	0	0	0	0	0	0	0	0	0	0	0	0	0	0	0	0	0	0	0	0	0	0	0	0	0	0	0	0	0	0	0	0	0	0	0	0	0	0	0	0	0	0	0	0	0
GJ-tmp	ERS469141	IRIS_313-12003	0	NA	0	0	0	0	0	0	0	0	0	0	0	0	0	0	0	0	0	1	0	0	0	0	0	0	0	0	0	0	0	0	0	0	0	0	0	0	0	0	0	0	0	0	0	0	0
GJ-tmp	ERS469146	IRIS_313-11981	0	NA	0	0	0	0	0	0	0	0	0	0	0	0	0	0	0	0	0	0	0	0	0	0	0	0	0	0	0	0	0	0	0	0	0	0	0	0	0	0	0	0	0	0	0	0	0
GJ-tmp	ERS469170	IRIS_313-11984	0	0	0	0	0	1	1	0	0	0	0	0	0	0	0	0	0	0	0	0	0	0	0	0	0	0	0	0	0	0	0	0	0	0	0	0	0	0	0	0	0	0	0	0	0	0	0
GJ-tmp	ERS469187	IRIS_313-12054	0	0	0	1	0	0	0	0	0	0	0	0	0	0	0	0	0	0	0	NA	0	0	0	0	0	0	0	0	0	0	0	0	0	0	0	0	0	0	0	0	0	0	0	0	0	0	0
GJ-tmp	ERS469192	IRIS_313-12059	0	NA	1	0	0	0	1	0	0	0	0	0	0	0	0	0	0	0	0	0	NA	1	0	0	0	0	0	0	0	0	0	0	NA	0	0	0	0	0	0	0	0	0	0	0	0	0	0
GJ-tmp	ERS469193	IRIS_313-12060	0	NA	1	0	0	0	1	0	0	0	0	0	0	0	0	0	0	0	0	NA	NA	1	0	0	0	0	0	0	0	0	0	0	NA	0	0	0	0	0	0	0	0	0	0	0	0	0	0
GJ-tmp	ERS469194	IRIS_313-12061	0	0	0	0	0	0	0	0	0	0	0	0	0	0	0	0	0	0	0	0	0	0	0	0	0	0	0	0	0	0	0	0	0	0	0	0	0	0	0	0	0	0	0	0	0	0	0
GJ-tmp	ERS469259	IRIS_313-12217	0	NA	0	0	0	0	0	0	0	0	0	0	0	0	0	0	0	0	0	0	0	0	0	0	0	0	0	0	0	0	0	0	0	0	0	0	0	0	0	0	0	0	0	0	0	0	0
GJ-tmp	ERS469356	IRIS_313-10437	0	0	0	0	0	0	0	0	0	0	0	0	0	0	1	0	0	0	0	1	0	0	0	0	0	0	0	0	0	0	0	0	0	0	0	0	0	0	0	0	0	0	0	0	0	0	0
GJ-tmp	ERS469357	IRIS_313-10440	0	0	0	1	0	1	0	0	0	0	0	0	0	0	0	0	0	0	0	0	0	0	0	0	0	0	0	0	0	0	0	0	0	0	0	0	0	0	0	0	0	0	0	0	0	0	0
GJ-tmp	ERS469366	IRIS_313-10429	0	NA	0	0	0	0	0	0	0	0	0	0	0	0	0	0	0	0	0	1	0	0	0	0	0	0	0	0	0	0	0	0	0	0	0	0	0	0	0	0	0	0	0	0	0	0	0
GJ-tmp	ERS469369	IRIS_313-10430	0	0	0	0	0	0	0	0	0	0	0	0	0	0	0	0	0	0	0	1	0	0	0	0	0	0	0	0	0	0	0	0	0	0	0	0	0	0	0	0	0	0	0	0	0	0	0
GJ-tmp	ERS469370	IRIS_313-10469	0	0	0	0	0	0	0	0	0	0	0	0	0	0	0	0	0	0	0	1	0	0	0	0	0	0	0	0	0	0	0	0	0	0	0	0	0	0	0	0	0	0	0	0	0	0	0
GJ-tmp	ERS469415	IRIS_313-10558	0	0	0	0	0	1	0	0	0	0	0	0	0	0	0	0	0	0	0	1	0	0	0	0	0	0	0	0	0	0	0	0	0	0	0	1	0	0	NA	0	0	0	0	0	0	0	0
GJ-tmp	ERS469417	IRIS_313-10559	0	0	0	1	0	1	0	0	NA	0	0	0	0	0	0	0	0	0	0	0	0	0	0	0	0	0	0	0	0	0	0	0	0	0	0	0	0	0	NA	0	0	0	0	0	0	0	0
GJ-tmp	ERS469421	IRIS_313-10563	0	0	0	0	0	0	1	0	0	0	0	0	0	0	0	0	0	0	0	0	0	0	0	0	0	0	0	0	0	0	0	0	0	0	0	0	0	0	0	0	0	0	0	0	0	0	0
GJ-tmp	ERS469422	IRIS_313-10564	0	0	0	0	0	1	0	0	0	0	0	0	0	0	0	0	0	0	0	0	0	0	0	0	0	0	0	0	0	0	0	0	0	0	0	0	0	0	0	0	0	0	0	0	0	0	0
GJ-tmp	ERS469425	IRIS_313-10567	0	NA	0	0	0	0	0	0	0	0	0	0	0	0	0	0	0	0	0	0	0	0	0	0	0	0	0	0	0	0	0	0	0	0	0	0	0	0	0	0	0	0	0	0	0	0	0
GJ-tmp	ERS469426	IRIS_313-10568	0	0	0	0	0	0	0	0	0	0	0	0	0	0	0	0	0	0	0	0	0	0	0	0	0	0	0	0	0	0	0	0	0	0	0	0	0	0	0	0	0	0	0	0	0	0	0
GJ-tmp	ERS469428	IRIS_313-10569	0	NA	0	0	0	0	0	0	0	0	0	0	0	0	0	0	0	0	0	1	0	0	0	0	0	0	0	0	0	0	0	1	0	0	0	0	0	0	0	0	0	0	0	0	0	0	0
GJ-tmp	ERS469429	IRIS_313-10570	0	0	0	0	0	0	0	0	0	0	0	0	0	0	0	0	0	0	0	1	0	0	0	0	0	0	0	0	0	0	0	0	0	0	0	0	0	0	0	0	0	0	0	0	0	0	0
GJ-tmp	ERS469441	IRIS_313-10583	0	0	0	NA	0	1	0	0	0	0	0	0	0	0	0	0	0	0	0	NA	0	0	0	0	0	0	0	0	1	0	0	NA	0	0	0	0	0	0	NA	0	0	0	0	0	1	1	0
GJ-tmp	ERS469463	IRIS_313-10631	0	NA	0	0	0	0	0	0	0	0	0	0	0	0	0	0	0	1	0	0	0	0	0	0	0	0	0	0	0	0	0	0	0	0	0	0	0	0	0	1	0	0	0	0	0	0	0
GJ-tmp	ERS469465	IRIS_313-10642	0	0	0	0	0	0	0	0	0	0	0	0	0	0	0	0	0	0	0	NA	0	0	0	0	0	0	0	0	0	0	0	0	0	0	0	0	0	0	0	0	0	0	0	0	0	0	0
GJ-tmp	ERS469473	IRIS_313-10617	0	0	0	0	0	0	0	0	0	0	0	0	0	0	0	0	0	0	0	1	0	0	0	0	0	0	0	0	0	0	0	0	0	0	0	0	0	0	0	0	0	0	0	0	0	0	0
GJ-tmp	ERS469483	IRIS_313-10618	0	NA	0	0	0	0	0	0	0	0	0	0	0	0	0	0	0	0	0	0	0	0	0	0	0	0	0	0	0	0	0	0	0	0	0	0	0	0	0	0	0	0	0	0	0	0	0
GJ-tmp	ERS469495	IRIS_313-10677	0	0	0	0	0	0	0	0	0	0	0	0	0	0	0	0	0	0	0	0	0	0	0	0	0	0	0	0	0	0	0	0	0	0	0	0	0	0	0	0	0	0	0	0	0	0	0
GJ-tmp	ERS469640	IRIS_313-10837	0	NA	0	1	0	0	0	0	0	0	0	0	0	0	0	0	0	0	0	0	0	0	0	0	0	0	0	0	0	0	0	0	0	0	0	0	0	0	0	0	0	0	0	0	0	0	0
GJ-tmp	ERS469641	IRIS_313-10838	0	NA	0	0	0	0	1	0	NA	0	0	0	0	0	0	0	0	0	0	0	0	0	0	0	0	0	0	0	0	0	0	0	0	0	0	0	0	0	0	0	0	0	0	0	0	0	0
GJ-tmp	ERS469642	IRIS_313-10839	0	NA	0	0	0	0	1	0	0	0	0	0	0	0	0	0	0	0	0	0	0	0	0	0	0	0	0	0	0	0	0	0	0	0	0	0	0	0	0	0	0	0	0	0	0	0	0
GJ-tmp	ERS469644	IRIS_313-10840	0	NA	0	0	0	0	NA	0	0	0	0	0	0	0	0	0	0	0	0	0	0	0	0	0	0	0	0	0	0	0	0	0	0	0	0	0	0	0	0	0	0	0	0	0	0	0	0
GJ-tmp	ERS469714	IRIS_313-10916	0	0	0	0	0	0	0	0	0	0	0	0	0	0	0	0	0	0	0	0	0	0	0	0	0	0	0	0	0	0	0	0	0	0	0	0	0	0	0	0	0	0	0	0	1	0	0
GJ-tmp	ERS469769	IRIS_313-10967	0	0	0	0	0	1	0	0	0	0	0	1	0	0	0	0	0	0	0	0	0	0	0	0	0	0	0	0	0	0	0	0	0	0	0	0	0	0	0	0	0	0	0	0	0	0	0
GJ-tmp	ERS469954	IRIS_313-11153	0	0	0	0	0	1	0	0	0	0	0	0	0	0	0	0	0	0	0	0	0	0	0	0	0	0	0	0	0	0	0	0	0	0	0	0	0	0	0	0	0	0	0	0	0	0	0
GJ-tmp	ERS469956	IRIS_313-11155	0	0	0	1	0	1	0	0	0	0	0	0	0	0	1	0	0	0	0	0	0	0	0	0	0	0	0	0	0	0	0	0	0	0	0	0	0	0	0	0	0	0	0	0	0	0	0
GJ-tmp	ERS469988	IRIS_313-11198	0	0	0	0	0	0	0	0	0	0	0	0	0	0	0	0	0	0	0	0	0	0	0	0	0	0	0	0	0	0	0	0	0	0	0	0	0	0	0	0	0	0	0	0	0	0	0
GJ-tmp	ERS469991	IRIS_313-11201	0	NA	0	1	0	0	0	0	0	0	0	0	0	0	0	0	0	0	1	1	0	0	0	1	0	0	0	0	0	0	0	1	0	0	0	0	0	0	0	0	0	0	0	0	0	0	0
GJ-tmp	ERS469993	IRIS_313-11202	0	0	0	0	0	0	1	0	0	0	0	0	0	0	0	0	0	0	0	0	0	0	0	0	0	0	0	0	0	0	0	0	0	0	0	0	0	0	NA	0	0	0	0	0	0	0	0
GJ-tmp	ERS470040	IRIS_313-11246	0	0	0	0	0	0	0	0	0	0	0	0	0	0	0	0	0	0	0	0	0	0	0	0	0	0	0	0	0	0	0	0	0	0	0	0	0	0	0	0	0	0	0	0	0	0	0
GJ-tmp	ERS470128	IRIS_313-11336	0	0	0	0	0	1	0	0	0	0	0	0	0	0	0	0	0	0	0	0	0	0	0	0	0	0	0	0	0	0	0	0	0	0	0	0	0	0	0	0	0	0	0	0	0	0	0
GJ-tmp	ERS470219	B001	0	0	0	0	0	0	0	0	0	0	0	0	0	0	0	0	0	0	0	1	0	0	0	0	0	0	0	0	0	0	0	0	0	0	0	0	0	0	0	0	0	0	0	0	0	0	0
GJ-tmp	ERS470220	B002	0	0	0	0	0	0	0	0	0	0	0	0	0	0	0	0	0	0	0	1	0	0	0	0	0	0	0	0	0	0	0	0	0	0	0	0	0	0	0	0	0	0	0	0	0	0	0
GJ-tmp	ERS470222	B004	0	NA	0	0	0	0	0	0	0	0	0	0	0	0	0	0	0	0	0	1	0	0	0	0	0	0	0	0	0	0	0	0	0	0	0	0	0	0	0	0	0	0	0	0	0	0	0
GJ-tmp	ERS470223	B005	0	0	0	0	0	0	0	0	0	0	0	0	0	0	0	0	0	0	0	0	0	0	0	0	0	0	0	0	0	0	0	0	0	0	0	0	0	0	0	0	0	0	0	0	0	0	0
GJ-tmp	ERS470226	B008	0	0	0	0	0	0	0	0	0	0	0	0	0	0	0	0	0	0	0	0	0	0	0	0	0	0	0	0	0	0	0	0	0	0	0	0	0	0	0	0	0	0	0	0	0	0	0
GJ-tmp	ERS470232	B014	0	NA	0	0	0	0	0	0	0	0	0	0	0	0	0	0	0	0	0	0	0	0	0	0	0	0	0	0	0	0	0	0	0	0	0	0	0	0	0	0	0	0	0	0	0	0	0
GJ-tmp	ERS470234	B016	0	0	0	0	0	0	1	0	0	0	0	0	0	0	0	0	0	0	0	0	0	0	0	0	0	0	0	0	0	0	0	0	0	0	0	0	0	0	0	0	0	0	0	0	0	0	0
GJ-tmp	ERS470235	B017	0	0	0	0	0	0	1	0	0	0	0	0	0	0	0	0	0	0	0	1	0	0	0	0	0	0	0	0	0	0	0	0	0	0	0	0	0	0	0	1	0	0	0	0	0	0	0
GJ-tmp	ERS470240	B023	0	0	0	1	0	0	0	0	0	0	0	0	0	0	0	0	0	0	0	NA	0	0	0	0	0	0	0	0	0	0	0	0	0	0	0	0	0	0	0	0	0	0	0	0	0	0	0
GJ-tmp	ERS470251	B034	0	0	0	0	0	0	0	0	0	0	0	0	0	0	0	0	0	0	0	1	0	0	0	0	0	0	0	0	0	0	0	0	0	0	0	0	0	0	0	0	0	0	0	0	0	0	0
GJ-tmp	ERS470255	B038	0	0	0	0	0	0	0	0	0	0	0	0	0	0	0	0	0	0	0	NA	0	0	0	0	0	0	0	0	0	0	0	0	0	0	0	0	0	0	0	0	0	0	0	0	0	0	0
GJ-tmp	ERS470260	B045	0	NA	0	0	0	0	1	0	0	0	0	0	0	0	0	0	0	0	0	0	0	0	0	0	0	0	0	0	0	0	0	0	0	0	0	0	0	0	0	0	0	0	0	0	0	0	0
GJ-tmp	ERS470262	B047	0	0	0	1	0	0	0	0	0	0	0	0	0	0	0	0	0	0	0	NA	0	0	0	0	0	0	0	0	0	0	0	0	0	0	0	0	0	0	0	0	0	0	0	0	0	0	0
GJ-tmp	ERS470269	B055	0	1	0	0	0	0	0	0	0	0	0	0	0	0	0	0	0	0	0	0	0	0	0	0	0	0	0	0	0	0	0	0	0	0	0	0	0	0	0	0	0	0	0	0	0	0	0
GJ-tmp	ERS470270	B056	0	0	0	0	0	1	0	0	1	0	0	0	0	0	0	0	0	0	0	NA	0	0	0	0	0	0	0	0	0	0	1	0	1	1	0	0	0	0	1	0	0	0	0	0	0	0	0
GJ-tmp	ERS470271	B057	0	0	0	1	0	1	0	0	0	0	0	0	0	0	0	0	0	0	0	NA	0	0	0	0	0	0	0	0	0	0	0	1	0	0	0	0	0	0	0	0	0	0	0	0	0	0	0
GJ-tmp	ERS470280	B066	0	0	0	1	0	0	0	0	0	0	0	0	0	0	0	0	0	0	0	1	0	0	0	0	0	0	0	0	0	0	0	0	0	0	0	0	0	0	0	0	0	0	0	0	0	0	0
GJ-tmp	ERS470282	B068	0	0	0	0	0	0	1	0	0	0	0	0	0	0	0	0	0	0	0	NA	0	0	0	0	0	0	0	0	0	0	0	0	0	0	0	0	0	0	0	0	0	0	0	0	0	0	0
GJ-tmp	ERS470285	B071	0	0	0	1	0	1	0	0	1	0	0	0	0	0	0	0	0	0	0	NA	0	0	0	0	0	0	0	0	0	0	0	NA	0	0	0	0	0	0	0	0	0	0	0	0	0	0	0
GJ-tmp	ERS470291	B077	0	0	0	NA	0	1	0	0	0	0	0	0	0	0	0	0	0	0	0	1	0	0	0	0	0	0	0	0	0	0	0	0	0	0	0	0	0	0	NA	0	0	0	0	0	0	0	0
GJ-tmp	ERS470310	B100	0	0	0	0	0	0	0	0	0	0	0	0	0	0	0	0	0	0	0	NA	0	0	0	0	0	0	0	0	0	0	0	0	0	0	0	0	0	0	0	0	0	0	0	0	0	0	0
GJ-tmp	ERS470311	B101	0	0	0	0	0	0	0	0	0	0	0	0	0	0	0	0	0	0	0	NA	0	0	0	0	0	0	0	0	0	0	0	0	0	0	0	0	0	0	0	0	0	0	0	0	0	0	0
GJ-tmp	ERS470312	B102	0	NA	0	0	0	0	NA	0	0	0	0	0	0	0	0	0	0	0	0	1	0	0	0	0	0	0	0	1	0	0	0	0	0	0	0	0	0	0	0	0	0	0	0	0	0	0	0
GJ-tmp	ERS470313	B103	0	0	0	0	0	0	0	0	0	0	0	0	0	0	0	0	0	0	0	1	0	0	0	0	0	0	0	0	0	0	0	0	0	0	0	0	0	0	0	0	0	0	0	0	0	0	0
GJ-tmp	ERS470320	B110	0	0	0	0	0	0	0	0	0	0	0	0	0	0	0	0	0	0	0	NA	0	0	0	0	0	0	0	0	0	0	0	0	0	0	0	0	0	0	0	0	0	0	0	0	0	0	0
GJ-tmp	ERS470321	B111	0	0	0	0	0	0	0	0	0	0	0	0	0	0	0	0	0	0	0	NA	0	0	0	0	0	0	0	0	0	0	0	0	0	0	0	0	0	0	0	0	0	0	0	0	0	0	0
GJ-tmp	ERS470327	B117	0	0	0	NA	0	1	1	0	NA	0	0	0	0	0	0	0	0	0	0	NA	0	0	0	0	0	0	0	0	0	0	0	0	0	0	0	0	0	0	0	0	0	0	0	0	0	0	0
GJ-tmp	ERS470332	B122	0	NA	0	1	0	0	0	0	0	0	0	0	0	0	0	0	0	0	0	0	0	0	0	0	0	0	0	0	0	0	0	0	0	0	0	0	0	0	0	0	0	0	0	0	0	0	0
GJ-tmp	ERS470334	B124	0	0	0	1	0	1	0	0	0	0	0	0	0	0	0	0	0	0	0	NA	0	0	0	0	0	0	0	0	0	0	0	0	0	0	0	0	0	0	0	1	0	0	0	0	0	0	0
GJ-tmp	ERS470353	B143	0	0	NA	0	0	1	0	0	0	0	0	0	0	0	0	0	0	0	0	1	0	0	0	0	0	0	0	0	0	0	0	0	0	0	0	0	0	0	0	0	0	0	0	0	0	0	0
GJ-tmp	ERS470362	B152	0	0	0	0	0	0	1	0	0	0	0	0	0	0	0	0	0	0	0	NA	0	0	0	0	0	0	0	0	0	0	0	0	0	0	0	0	0	0	0	0	0	0	0	0	0	0	0
GJ-tmp	ERS470364	B154	0	0	0	0	0	0	0	0	0	0	0	0	0	0	0	0	0	0	0	1	0	0	0	0	0	0	0	0	0	0	0	0	0	0	0	1	0	0	0	0	0	0	0	0	0	0	0
GJ-tmp	ERS470370	B160	0	0	0	0	0	0	1	0	0	0	0	0	0	0	0	0	0	0	0	NA	0	0	0	0	0	0	0	0	0	0	0	0	0	0	0	0	0	0	0	0	0	0	0	0	0	0	0
GJ-tmp	ERS470371	B161	0	0	0	0	0	0	0	0	0	0	0	0	0	0	0	0	0	0	0	1	0	0	0	0	0	0	0	0	0	0	1	0	0	0	0	0	0	0	0	0	0	0	0	0	0	0	0
GJ-tmp	ERS470372	B162	0	0	0	1	0	1	0	0	NA	0	0	0	0	0	0	0	0	0	0	NA	0	0	0	0	0	0	0	0	0	0	0	NA	0	0	0	0	0	0	0	0	0	0	0	0	0	0	0
GJ-tmp	ERS470376	B166	0	NA	0	1	0	0	0	0	0	0	0	0	0	0	1	0	0	1	0	NA	0	0	0	0	0	0	0	0	0	0	0	0	0	0	0	0	0	0	0	NA	0	0	0	0	0	1	0
GJ-tmp	ERS470378	B168	0	0	0	0	0	0	1	0	0	0	0	0	0	0	0	0	0	0	0	1	0	0	0	0	0	0	0	0	0	0	0	1	0	0	0	0	0	0	0	0	0	0	0	0	0	0	0
GJ-tmp	ERS470379	B169	0	0	0	0	0	0	0	0	0	0	0	0	0	0	0	0	0	0	0	1	0	0	0	0	0	0	0	0	0	0	0	0	0	0	0	0	0	0	0	0	0	0	0	0	0	0	0
GJ-tmp	ERS470380	B170	0	NA	0	1	0	0	0	0	0	0	0	0	0	0	0	0	0	0	0	NA	0	0	0	0	0	0	0	0	0	0	0	0	0	0	0	0	0	0	0	0	0	0	0	0	0	0	0
GJ-tmp	ERS470381	B171	0	NA	0	1	0	0	0	0	0	0	0	0	0	0	0	0	0	0	0	1	0	0	0	0	0	0	0	0	0	0	0	0	0	0	0	0	0	0	0	1	0	0	0	0	0	0	0
GJ-tmp	ERS470384	B179	0	0	0	0	0	0	1	0	0	0	0	0	0	0	0	0	0	0	0	NA	0	0	0	0	0	0	0	0	0	0	0	1	0	0	0	0	0	0	0	1	0	0	0	0	0	0	0
GJ-tmp	ERS470387	B182	0	0	0	0	0	0	1	0	0	0	0	0	0	0	0	0	0	0	0	0	0	0	0	0	0	0	0	0	0	0	0	0	1	0	0	0	0	0	0	0	0	0	0	0	0	0	0
GJ-tmp	ERS470388	B183	0	0	0	0	0	0	0	0	0	0	0	0	0	0	0	0	0	0	0	0	0	0	0	0	0	0	0	0	0	0	0	0	0	0	0	0	0	0	0	0	0	0	0	0	0	0	0
GJ-tmp	ERS470403	B199	0	0	0	1	0	0	0	0	NA	0	0	0	0	0	0	0	0	0	0	NA	0	0	0	1	0	0	0	0	0	0	0	0	0	0	0	0	0	0	0	0	0	0	0	0	0	0	0
GJ-tmp	ERS470408	B204	0	0	0	0	0	0	1	0	0	0	0	0	0	0	0	0	0	0	0	NA	0	0	0	0	0	0	0	0	0	0	0	0	0	0	0	0	0	0	0	0	0	0	0	0	0	0	0
GJ-tmp	ERS470413	B212	0	0	0	0	0	0	0	0	NA	0	0	0	0	0	0	0	0	0	0	NA	NA	1	0	0	0	0	0	0	0	0	0	0	0	0	0	0	0	0	0	0	0	0	0	0	0	0	0
GJ-tmp	ERS470416	B215	0	0	0	0	0	0	0	0	0	0	0	0	0	0	0	0	0	0	0	0	0	0	0	0	0	0	0	0	0	0	0	0	0	0	0	0	0	0	0	0	0	0	0	0	0	0	0
GJ-tmp	ERS470419	B218	0	0	0	0	0	0	0	0	0	0	0	0	0	0	0	0	0	0	0	1	0	0	0	0	0	0	0	0	0	0	0	0	0	0	0	0	0	0	0	0	0	0	0	0	0	0	0
GJ-tmp	ERS470423	B223	0	NA	0	0	0	0	0	0	0	0	0	0	0	0	0	0	0	0	0	NA	0	0	0	0	0	0	0	0	0	0	0	0	0	0	0	1	0	0	0	0	0	0	0	0	0	0	0
GJ-tmp	ERS470425	B225	0	0	0	0	0	0	0	0	0	0	0	0	0	0	0	0	0	0	0	1	0	0	0	0	0	0	0	0	0	0	0	0	0	0	0	0	0	0	0	0	0	0	0	0	0	0	0
GJ-tmp	ERS470426	B226	0	0	0	0	0	0	0	0	0	0	0	0	0	0	0	0	0	0	0	1	0	0	0	0	0	0	0	0	0	0	0	0	0	0	0	0	0	0	0	0	0	0	0	0	0	0	0
GJ-tmp	ERS470430	B230	0	NA	NA	0	0	0	1	0	0	0	0	0	0	0	0	0	0	0	0	0	0	0	0	0	0	0	0	0	0	0	0	0	0	0	0	0	0	0	0	0	0	0	0	0	0	0	0
GJ-tmp	ERS470434	B235	0	0	0	1	0	0	1	0	0	0	0	0	0	0	0	0	0	0	0	0	0	0	0	0	0	0	0	0	0	0	0	0	0	0	0	0	0	0	0	0	0	0	0	0	0	0	0
GJ-tmp	ERS470435	B236	0	1	0	0	0	0	0	0	0	0	0	0	0	0	0	0	0	0	0	0	0	0	0	0	0	0	0	0	0	0	0	0	0	0	0	0	0	0	0	0	0	0	0	0	0	0	0
GJ-tmp	ERS470438	B240	0	0	0	0	0	0	0	0	0	0	0	0	0	0	0	0	0	0	0	NA	0	0	0	0	0	0	0	0	0	0	0	0	0	0	0	0	0	0	0	0	0	0	0	0	0	0	0
GJ-tmp	ERS470448	B250	0	0	0	0	0	0	0	0	0	0	0	0	0	0	0	0	0	0	0	0	0	0	0	0	0	0	0	0	0	0	0	0	0	0	0	0	0	0	0	0	0	0	0	0	0	0	0
GJ-tmp	ERS470453	B258	0	0	0	1	0	0	0	0	0	0	0	0	0	0	0	0	0	0	0	1	0	0	0	0	0	0	0	0	0	0	0	0	0	0	0	0	0	0	0	1	0	0	0	0	0	0	0
GJ-tmp	ERS470457	B263	0	0	0	0	0	0	0	0	0	0	0	0	0	0	0	0	0	0	0	1	0	0	0	0	0	0	0	0	0	0	0	0	0	0	0	1	0	0	0	0	0	0	0	0	0	0	0
GJ-tmp	ERS470463	B269	0	0	0	0	0	0	0	0	0	0	0	0	0	0	0	0	0	0	0	1	0	0	0	0	0	0	0	0	0	0	0	0	0	0	0	0	0	0	0	0	0	0	0	0	0	0	0
GJ-tmp	ERS470481	CX116	0	0	0	1	0	0	0	0	0	0	0	0	0	0	0	0	0	0	0	NA	0	0	0	0	0	0	0	0	0	0	0	0	0	0	0	0	0	0	0	0	0	0	0	0	0	0	0
GJ-tmp	ERS470503	CX14	0	0	0	NA	0	1	0	0	0	0	0	0	0	0	0	0	0	0	0	1	0	0	0	0	0	0	0	0	0	0	0	0	0	0	0	0	0	0	0	0	0	0	0	0	0	0	0
GJ-tmp	ERS470524	CX16	0	0	0	1	0	1	0	0	0	0	0	0	0	0	0	0	0	0	0	1	0	0	0	0	0	0	0	0	0	0	0	0	0	0	0	1	0	0	0	0	0	0	0	0	0	0	0
GJ-tmp	ERS470528	CX165	0	0	0	0	0	0	1	0	NA	0	0	0	0	0	0	0	0	0	0	1	0	0	0	0	0	0	0	0	0	0	0	0	0	0	0	0	0	0	0	0	0	0	0	0	0	0	0
GJ-tmp	ERS470540	CX211	0	0	0	0	0	0	0	0	NA	0	0	0	0	0	0	0	0	0	0	0	0	0	0	0	0	0	0	0	0	0	0	0	0	0	0	0	0	0	0	0	0	0	0	0	0	0	0
GJ-tmp	ERS470541	CX212	0	0	0	0	0	0	1	0	0	0	0	0	0	0	0	0	0	0	0	NA	0	0	0	0	0	0	0	0	0	0	0	0	0	0	0	0	0	0	0	1	0	0	0	0	0	0	0
GJ-tmp	ERS470542	CX213	0	0	0	NA	0	0	0	0	0	0	0	0	0	0	0	0	0	0	0	NA	0	0	0	0	0	0	0	0	0	0	0	0	0	0	0	0	0	0	0	0	0	0	0	0	0	0	0
GJ-tmp	ERS470573	CX251	0	0	0	1	0	1	0	0	0	0	0	0	0	0	0	0	0	0	0	1	0	0	0	0	0	0	0	0	0	0	0	0	0	0	0	0	0	0	0	0	0	0	0	0	0	0	0
GJ-tmp	ERS470588	CX277	0	0	0	0	0	0	0	0	0	0	0	0	0	0	0	0	0	0	0	1	0	0	0	0	0	0	0	0	0	0	0	0	0	0	0	0	0	0	0	0	0	0	0	0	0	0	0
GJ-tmp	ERS470597	CX287	0	0	0	0	0	0	0	0	0	0	0	0	0	0	0	0	0	0	0	1	0	0	0	0	0	0	0	0	0	0	0	0	0	0	0	0	0	0	0	0	0	0	0	0	0	0	0
GJ-tmp	ERS470608	CX306	0	0	0	1	0	0	0	0	0	0	0	0	0	0	0	0	0	0	0	NA	0	0	0	0	0	0	0	0	0	0	0	0	0	0	0	0	0	0	0	0	0	0	0	0	0	0	0
GJ-tmp	ERS470613	CX315	0	0	0	1	0	1	0	0	0	0	0	0	0	0	0	0	0	0	0	1	0	0	0	0	0	0	0	0	0	0	0	0	0	0	0	0	0	0	0	0	0	0	0	0	0	0	0
GJ-tmp	ERS470615	CX317	0	0	NA	0	0	1	0	0	0	0	0	0	0	0	0	0	0	0	0	1	0	0	0	0	0	0	0	0	0	0	0	0	0	0	0	0	0	0	0	0	0	0	0	0	0	0	0
GJ-tmp	ERS470620	CX329	0	0	0	0	0	0	0	0	0	0	0	0	0	0	0	0	0	0	0	NA	0	0	0	0	0	0	0	0	0	0	0	0	0	0	0	0	0	0	0	0	0	0	0	0	0	0	0
GJ-tmp	ERS470622	CX330	0	0	0	1	0	0	0	0	0	0	0	0	0	0	0	0	0	0	0	1	0	0	0	0	0	0	0	0	0	0	0	0	0	0	0	0	0	0	0	1	0	0	0	0	0	0	0
GJ-tmp	ERS470628	CX344	0	0	0	0	0	0	0	0	0	0	0	0	0	0	0	0	0	0	0	NA	0	0	0	0	0	0	0	0	0	0	0	0	0	0	0	0	0	0	0	0	0	0	0	0	0	0	0
GJ-tmp	ERS470629	CX345	0	0	0	0	0	0	0	0	0	0	0	0	0	0	0	0	0	0	0	1	0	0	0	0	0	0	0	0	0	0	0	0	0	0	0	0	0	0	0	0	0	0	0	0	0	0	0
GJ-tmp	ERS470635	CX350	0	0	0	1	0	1	0	0	0	0	0	0	0	0	0	0	0	0	0	NA	0	0	0	0	0	0	0	0	0	0	0	0	0	0	0	0	0	0	0	0	0	0	0	0	0	0	0
GJ-tmp	ERS470636	CX351	0	0	0	0	0	0	0	0	0	0	0	0	1	0	0	0	0	0	0	NA	0	0	0	0	0	0	0	0	0	0	0	0	0	0	0	0	0	0	0	1	0	0	0	0	0	0	0
GJ-tmp	ERS470641	CX356	0	0	0	0	0	1	0	0	0	0	0	0	0	0	0	0	0	0	0	1	0	0	0	0	0	0	0	0	0	0	0	0	0	0	0	0	0	0	0	0	0	0	0	0	0	0	0
GJ-tmp	ERS470666	CX380	0	0	0	NA	0	1	0	0	0	0	0	0	0	0	0	0	0	0	0	1	0	0	0	0	0	0	0	0	0	0	0	1	0	0	0	0	0	0	0	0	0	0	0	0	1	0	0
GJ-tmp	ERS470669	CX383	0	0	0	0	0	0	0	0	0	0	0	0	0	0	0	0	0	0	0	NA	0	0	0	0	0	0	0	0	0	0	0	0	0	0	0	0	0	0	0	0	0	0	0	0	0	0	0
GJ-tmp	ERS470670	CX384	0	0	0	1	0	0	0	0	0	0	0	0	0	0	0	0	0	0	0	NA	0	0	1	0	0	0	0	0	1	0	0	NA	0	0	0	0	0	0	0	0	0	0	0	0	1	0	0
GJ-tmp	ERS470677	CX391	0	0	0	0	0	0	0	0	0	0	0	0	0	0	0	0	0	0	0	NA	0	0	0	0	0	0	0	0	0	0	0	0	0	0	0	0	0	0	0	0	0	0	0	0	0	0	0
GJ-tmp	ERS470682	CX396	0	0	0	0	0	0	0	0	0	0	0	0	0	0	0	0	0	0	0	0	0	0	0	0	0	0	0	0	0	0	0	0	0	0	0	0	0	0	0	0	0	0	0	0	0	0	0
GJ-tmp	ERS470683	CX397	0	0	0	1	0	1	0	0	0	0	0	0	0	0	0	0	0	0	0	0	0	0	0	0	0	0	0	0	0	0	0	0	0	0	0	0	0	0	0	0	0	0	0	0	0	0	0
GJ-tmp	ERS470696	CX47	0	0	0	0	0	0	0	0	0	0	0	1	0	0	0	0	0	0	0	1	0	0	0	0	0	0	0	0	0	0	0	0	0	0	0	0	0	0	0	0	0	0	0	0	0	0	0
GJ-tmp	ERS470698	CX49	0	NA	1	0	0	0	1	0	0	0	0	0	0	0	0	0	0	0	0	0	0	0	0	0	0	0	0	0	0	0	0	0	0	0	0	0	0	0	0	0	0	0	0	0	0	0	0
GJ-tmp	ERS470704	CX534	0	NA	0	1	0	0	0	0	0	0	0	0	0	0	0	0	0	0	0	0	0	0	0	0	0	0	0	0	0	0	0	0	0	0	0	0	0	0	0	0	0	0	0	0	0	0	0
GJ-tmp	ERS470709	CX56	0	0	0	1	0	0	0	0	0	0	0	0	0	0	0	0	0	0	0	0	0	0	0	0	0	0	0	0	0	0	0	0	0	0	0	0	0	0	0	0	0	0	0	0	0	0	0
GJ-tmp	ERS470710	CX57	0	0	0	1	0	0	0	0	0	0	0	0	0	0	0	0	0	0	0	NA	0	0	0	0	0	0	0	0	0	0	0	0	0	0	0	0	0	0	NA	0	0	0	0	0	0	0	0
GJ-tmp	ERS470711	CX58	0	0	0	0	0	1	0	0	0	0	0	0	0	0	0	0	0	0	0	NA	0	0	0	0	0	0	0	0	0	0	0	0	0	0	0	0	0	0	0	0	0	0	0	0	0	0	0
GJ-tmp	ERS470727	CX74	0	NA	0	0	0	0	0	0	0	0	0	0	0	0	0	0	0	0	0	NA	0	0	0	0	0	0	0	0	0	0	0	0	0	0	0	0	0	0	0	0	0	0	0	0	0	0	0
GJ-tmp	ERS470731	CX78	0	0	0	0	0	0	0	0	0	0	0	0	0	0	0	0	0	0	0	NA	0	0	0	0	0	0	0	0	0	0	0	0	0	0	0	0	0	0	0	0	0	0	0	0	0	0	0
GJ-tmp	ERS804462	CX427	0	NA	0	0	0	0	0	0	0	0	0	0	0	0	0	0	0	0	0	0	0	0	0	0	0	0	0	0	0	0	0	0	0	0	0	0	0	0	0	0	0	0	0	0	0	0	0
GJ-tmp	ERS804463	CX428	0	0	0	0	0	1	0	0	0	0	0	0	0	0	0	0	0	0	0	0	0	0	0	0	0	0	0	0	0	0	0	0	0	0	0	0	0	0	0	0	0	0	0	0	0	0	0
GJ-tmp	ERS804464	CX429	0	NA	0	0	0	0	0	0	0	0	0	0	0	0	0	0	0	0	0	1	0	0	0	0	0	0	0	0	0	0	0	0	0	0	0	0	0	0	0	0	0	0	0	0	0	0	0
GJ-tmp	ERS804466	CX578	0	NA	0	0	0	0	0	0	0	0	0	0	0	0	0	0	0	0	0	0	0	0	0	0	0	0	0	0	0	0	0	0	0	0	0	0	0	0	0	0	0	0	0	0	0	0	0
GJ-trop1	ERS467762	IRIS_313-15905	0	0	1	1	0	1	0	0	0	0	0	1	1	0	0	0	0	0	0	0	0	0	0	0	0	0	0	0	0	0	0	0	0	0	0	0	0	0	0	0	0	0	0	0	0	0	0
GJ-trop1	ERS467764	IRIS_313-15907	0	NA	0	1	0	1	0	0	0	0	0	0	0	0	0	0	0	0	0	0	0	0	0	0	0	0	0	0	0	0	0	0	0	0	0	0	0	0	0	0	0	0	0	0	0	0	0
GJ-trop1	ERS467767	IRIS_313-15910	0	NA	0	0	0	1	0	0	0	0	0	0	0	0	0	0	0	0	0	0	0	0	0	0	0	0	0	0	0	0	0	0	0	0	0	0	0	0	0	0	0	0	0	0	0	0	0
GJ-trop1	ERS467803	IRIS_313-9519	0	0	0	1	0	1	0	0	0	0	0	0	0	0	0	0	0	1	0	0	0	0	0	0	0	0	0	0	0	0	0	0	0	0	0	0	0	0	0	0	0	0	0	0	1	0	0
GJ-trop1	ERS467804	IRIS_313-10152	0	0	0	0	0	0	0	0	0	0	0	1	0	0	0	0	0	0	0	0	0	0	0	0	0	0	0	0	0	0	0	0	0	0	1	0	0	0	0	0	0	0	0	0	0	0	0
GJ-trop1	ERS467806	IRIS_313-8769	0	0	0	1	0	1	0	0	0	0	0	1	0	0	0	0	0	0	0	0	0	0	0	0	0	0	0	0	0	0	0	0	0	0	0	0	0	0	0	0	0	0	0	0	1	0	0
GJ-trop1	ERS467813	IRIS_313-8664	0	0	0	0	0	1	0	0	0	0	0	0	0	0	0	0	0	0	0	0	0	0	0	0	0	0	0	0	0	0	0	0	0	0	0	0	0	0	0	0	0	0	0	0	0	0	0
GJ-trop1	ERS467829	IRIS_313-10041	0	0	0	0	0	0	0	0	0	0	0	1	0	0	0	0	0	0	0	0	0	0	0	0	0	0	0	0	0	0	0	0	0	0	0	0	0	0	0	0	0	0	0	0	0	0	0
GJ-trop1	ERS467833	IRIS_313-8232	0	0	0	1	0	1	0	0	0	0	0	1	1	0	0	0	0	0	0	0	0	0	0	0	0	0	0	0	0	0	0	0	0	0	0	0	0	0	0	0	0	0	0	0	0	0	0
GJ-trop1	ERS467850	IRIS_313-8594	0	0	0	0	0	0	1	0	0	0	0	1	0	0	0	0	0	0	0	0	0	0	0	0	0	0	0	0	0	0	1	0	0	0	0	1	0	0	0	0	0	0	0	0	0	0	0
GJ-trop1	ERS467853	IRIS_313-9267	0	0	0	0	0	1	0	0	0	0	0	1	0	0	0	0	0	0	0	0	0	0	0	0	0	0	0	0	0	0	0	0	0	0	0	1	0	0	0	0	0	0	0	0	1	0	0
GJ-trop1	ERS467854	IRIS_313-9363	0	0	0	0	0	1	0	0	0	0	0	1	0	0	0	0	0	0	0	1	0	0	0	0	0	0	0	0	0	0	0	0	0	0	0	0	0	0	0	0	0	0	0	0	0	0	0
GJ-trop1	ERS467858	IRIS_313-9558	0	0	0	0	0	0	0	0	0	0	0	0	0	0	0	0	0	0	0	0	0	0	0	1	0	0	0	0	0	0	0	0	0	0	0	0	0	0	0	0	0	0	0	0	0	0	0
GJ-trop1	ERS467868	IRIS_313-8745	0	0	0	0	0	1	0	0	0	0	0	1	0	0	0	0	0	0	0	0	0	0	0	0	0	0	0	0	0	0	0	0	0	0	0	0	0	0	0	0	0	0	0	0	1	0	0
GJ-trop1	ERS467890	IRIS_313-8523	0	0	0	0	0	0	NA	0	0	0	0	1	0	0	0	0	0	0	0	0	0	0	0	0	0	0	0	0	0	0	0	0	0	0	0	0	0	0	0	0	0	0	0	0	0	0	0
GJ-trop1	ERS467892	IRIS_313-9616	0	0	0	0	0	0	0	0	0	0	0	1	0	0	0	0	0	0	0	0	0	0	0	0	0	0	0	0	0	0	0	1	0	0	0	1	0	0	0	0	0	1	0	0	1	0	0
GJ-trop1	ERS467894	IRIS_313-8356	0	0	NA	0	0	0	0	0	0	0	0	1	1	0	0	0	0	0	0	0	0	0	0	0	0	0	0	0	0	0	0	0	0	0	0	0	0	0	0	0	0	0	0	0	1	0	0
GJ-trop1	ERS467899	IRIS_313-9239	0	0	0	0	0	0	1	0	0	0	0	0	0	0	0	0	0	1	0	0	NA	1	0	0	0	0	0	0	0	0	0	0	0	0	0	0	0	0	0	0	0	0	0	0	1	0	0
GJ-trop1	ERS467905	IRIS_313-10051	0	0	0	1	0	1	0	0	0	0	0	0	0	0	0	0	0	0	0	0	NA	1	0	0	0	0	0	0	0	0	0	0	0	0	0	0	0	0	0	0	0	0	0	0	1	0	0
GJ-trop1	ERS468174	IRIS_313-10196	0	NA	0	1	0	1	0	0	0	0	1	0	0	0	0	0	0	0	0	0	0	0	0	0	0	0	0	0	0	0	0	0	0	0	0	0	0	0	0	0	0	0	0	0	0	0	0
GJ-trop1	ERS468196	IRIS_313-10336	0	0	0	0	0	1	0	0	0	0	0	1	0	0	0	0	0	0	0	0	0	0	0	0	0	0	0	0	0	0	0	0	0	0	0	0	0	0	0	0	0	0	0	0	0	0	0
GJ-trop1	ERS468312	IRIS_313-8923	0	0	0	0	0	0	0	0	0	0	0	0	0	0	0	0	0	0	0	0	0	0	0	0	0	0	0	0	0	0	0	0	0	0	0	0	0	0	0	0	0	0	0	0	0	0	0
GJ-trop1	ERS468315	IRIS_313-9995	0	NA	0	0	0	0	1	0	0	0	0	0	0	0	0	0	0	0	0	0	0	0	0	0	0	0	0	0	0	0	1	0	NA	1	0	0	0	0	0	0	0	0	0	0	1	0	0
GJ-trop1	ERS468371	IRIS_313-8277	0	0	0	1	0	1	0	0	0	0	0	1	0	0	0	0	0	0	0	0	0	0	0	0	0	0	0	0	0	0	0	0	0	0	0	1	0	0	0	0	0	1	0	0	1	0	0
GJ-trop1	ERS468372	IRIS_313-8285	0	NA	0	0	0	0	0	0	0	0	0	0	0	0	0	0	0	0	0	0	0	0	0	0	0	0	0	0	0	0	0	0	0	0	0	0	0	0	0	0	0	0	0	0	0	0	0
GJ-trop1	ERS468374	IRIS_313-8339	0	0	0	1	0	0	0	0	0	0	0	0	0	0	0	0	0	0	0	1	0	0	0	0	0	0	0	0	0	0	0	0	0	0	0	0	0	0	0	0	0	0	0	0	0	0	0
GJ-trop1	ERS468377	IRIS_313-8434	0	NA	0	0	0	0	0	0	0	0	0	0	0	0	0	0	0	0	0	0	0	0	0	0	0	0	0	0	0	0	0	0	0	0	0	0	0	0	0	0	0	0	0	0	0	0	0
GJ-trop1	ERS468379	IRIS_313-8626	0	0	0	0	0	0	0	0	0	0	0	0	0	0	0	0	0	0	0	1	0	0	0	0	0	0	0	0	0	0	0	0	0	0	0	0	0	0	0	0	0	0	0	0	1	0	0
GJ-trop1	ERS468381	IRIS_313-8768	0	0	0	0	0	1	0	0	0	0	0	0	0	0	0	0	0	0	0	0	0	0	0	0	0	0	0	0	0	0	0	0	0	0	0	0	0	0	0	0	0	0	0	0	1	0	0
GJ-trop1	ERS468382	IRIS_313-8778	0	0	0	0	0	1	0	0	0	0	0	1	0	0	0	0	0	0	0	1	0	0	0	0	0	0	0	0	0	0	0	0	0	0	0	0	0	0	0	0	0	0	0	0	1	0	0
GJ-trop1	ERS468385	IRIS_313-8876	0	0	0	1	0	1	0	0	0	0	0	0	0	0	0	0	0	0	0	1	0	0	0	0	0	0	0	0	0	0	0	0	0	0	0	0	0	0	0	0	0	0	0	0	1	0	0
GJ-trop1	ERS468387	IRIS_313-8894	0	0	0	1	0	1	0	0	0	0	0	0	0	0	0	0	0	0	0	0	0	0	0	0	0	0	0	0	0	0	0	0	0	0	0	0	0	0	0	1	0	0	0	0	0	0	0
GJ-trop1	ERS468388	IRIS_313-8955	0	0	0	0	0	0	1	0	0	0	0	0	0	0	0	0	0	0	0	1	0	0	0	0	0	0	0	1	0	0	0	0	0	0	0	0	0	0	0	0	0	0	0	0	0	0	0
GJ-trop1	ERS468389	IRIS_313-8960	0	0	0	0	0	0	0	0	0	0	0	1	0	0	0	0	0	0	0	0	0	0	0	0	0	0	0	0	0	0	0	0	0	0	0	0	0	0	0	0	0	0	0	0	0	0	0
GJ-trop1	ERS468390	IRIS_313-8976	0	0	0	0	0	1	0	0	0	0	0	1	0	0	0	0	0	0	0	1	0	0	0	0	0	0	0	0	0	0	0	0	0	0	0	0	0	0	0	0	0	0	0	0	0	0	0
GJ-trop1	ERS468392	IRIS_313-9129	0	0	0	0	0	0	0	0	0	0	0	1	0	0	0	0	0	0	0	1	0	0	0	0	0	0	0	0	0	0	0	0	0	0	0	0	0	0	0	1	0	0	0	0	1	0	0
GJ-trop1	ERS468394	IRIS_313-9297	0	0	0	0	0	1	0	0	0	0	0	1	0	0	0	0	0	0	0	0	0	0	0	0	0	0	0	0	0	0	0	0	0	0	0	0	0	0	0	0	0	1	0	0	1	0	0
GJ-trop1	ERS468396	IRIS_313-9375	0	0	0	0	0	0	1	0	0	0	0	0	0	0	0	0	0	0	0	0	0	0	0	0	0	0	0	0	0	0	0	0	0	0	0	0	0	0	0	0	0	0	0	0	1	0	0
GJ-trop1	ERS468397	IRIS_313-9389	0	0	0	0	0	0	1	0	0	0	0	1	0	0	0	0	0	0	0	1	0	0	1	0	0	0	0	0	0	0	0	0	0	0	0	0	0	0	0	1	0	0	0	0	0	0	0
GJ-trop1	ERS468399	IRIS_313-9423	1	0	0	1	0	0	0	0	1	0	0	0	0	0	0	0	0	0	0	0	0	0	0	1	0	0	0	0	0	0	0	0	0	0	0	1	0	0	0	0	0	0	0	0	0	0	0
GJ-trop1	ERS468400	IRIS_313-9452	0	NA	0	0	0	0	0	0	0	0	0	0	0	0	0	0	0	0	0	0	0	0	0	0	0	0	0	0	0	0	0	0	0	0	0	0	0	0	0	0	0	0	0	0	0	0	0
GJ-trop1	ERS468401	IRIS_313-9491	0	NA	0	0	0	1	0	0	0	0	0	1	0	0	0	0	0	0	0	0	0	0	0	0	0	0	0	0	0	0	0	1	0	0	0	1	0	0	0	0	0	0	0	0	0	0	0
GJ-trop1	ERS468404	IRIS_313-9550	0	0	0	0	0	0	0	0	0	0	0	1	0	0	0	0	0	0	0	0	0	0	0	0	0	0	0	0	0	0	0	0	0	0	0	0	0	0	0	0	0	0	0	0	0	0	0
GJ-trop1	ERS468405	IRIS_313-9691	0	0	0	0	0	0	0	0	0	0	0	0	0	0	0	0	0	0	0	0	0	0	0	0	0	0	0	0	0	0	0	0	0	0	1	0	0	0	NA	0	0	0	0	0	1	0	0
GJ-trop1	ERS468406	IRIS_313-9745	0	0	0	0	0	1	0	0	0	0	0	0	0	0	0	0	0	0	0	0	NA	1	0	0	0	0	0	0	0	0	0	1	0	0	0	0	0	0	0	0	0	0	0	0	0	0	0
GJ-trop1	ERS468407	IRIS_313-9789	0	NA	0	0	0	0	NA	0	0	0	0	0	0	0	0	0	0	0	0	1	0	0	0	0	0	0	0	0	1	0	1	0	NA	1	0	0	0	0	0	1	0	0	0	0	1	0	0
GJ-trop1	ERS468408	IRIS_313-9800	0	NA	0	0	0	0	1	0	0	0	0	0	0	0	0	0	0	0	0	0	0	0	0	0	0	0	0	0	0	0	1	1	1	1	0	0	0	0	0	0	0	0	0	0	1	0	0
GJ-trop1	ERS468409	IRIS_313-9851	0	0	0	0	0	1	0	0	0	0	0	1	0	0	0	0	0	0	0	0	0	0	0	0	0	0	0	0	0	0	0	0	0	0	0	0	0	0	0	0	0	0	0	0	1	0	0
GJ-trop1	ERS468410	IRIS_313-9897	0	0	0	0	0	0	0	0	0	0	0	1	0	0	0	0	0	0	0	1	0	0	0	0	0	0	0	0	0	0	0	0	0	0	0	0	0	0	0	0	0	0	0	0	1	0	0
GJ-trop1	ERS468414	IRIS_313-10062	0	0	0	0	0	0	1	0	0	0	0	0	0	0	0	0	0	0	0	1	0	0	0	0	0	0	0	0	0	0	0	0	0	0	0	0	0	0	0	0	0	0	0	0	0	0	0
GJ-trop1	ERS468415	IRIS_313-10065	0	NA	0	1	0	0	1	0	0	0	0	0	0	0	0	0	0	0	0	0	0	0	0	0	0	0	0	0	0	0	1	0	NA	1	0	0	0	0	0	0	0	0	0	0	1	0	0
GJ-trop1	ERS468417	IRIS_313-10071	0	NA	0	0	0	0	1	0	0	0	0	0	0	0	0	0	0	0	0	NA	0	0	0	0	0	0	0	0	0	0	1	0	NA	NA	0	0	0	0	0	0	0	0	0	0	1	0	0
GJ-trop1	ERS468418	IRIS_313-10073	0	0	NA	0	0	0	1	0	0	0	0	0	0	0	0	0	0	0	0	1	0	0	0	0	0	0	0	0	0	0	1	0	NA	1	0	0	0	0	0	0	0	0	0	0	1	0	0
GJ-trop1	ERS468419	IRIS_313-10074	0	NA	0	0	0	0	NA	0	0	0	0	0	0	0	0	0	0	0	0	0	0	0	0	0	0	0	0	0	0	0	1	1	NA	1	0	0	0	0	0	0	0	0	0	0	1	0	0
GJ-trop1	ERS468420	IRIS_313-10075	0	NA	0	0	0	0	1	0	0	0	0	0	0	0	0	0	0	0	0	0	0	0	0	0	0	0	0	0	0	0	1	1	NA	1	0	0	0	0	0	0	0	0	0	0	1	0	0
GJ-trop1	ERS468423	IRIS_313-10078	0	NA	0	0	0	0	1	0	0	0	0	0	1	0	0	0	0	0	0	0	0	0	0	0	1	0	0	0	0	0	1	0	1	1	0	0	0	0	0	0	0	0	0	0	1	0	0
GJ-trop1	ERS468425	IRIS_313-10080	0	0	NA	0	0	0	0	0	0	0	0	0	0	0	0	0	0	0	0	0	0	0	0	0	0	0	0	0	0	0	1	0	NA	1	0	0	0	0	0	0	0	0	0	0	1	0	0
GJ-trop1	ERS468427	IRIS_313-10094	0	1	0	0	0	0	1	0	0	0	0	0	0	0	0	0	0	0	0	0	0	0	0	0	0	0	0	0	0	0	1	0	NA	1	0	0	0	0	0	1	0	0	0	0	1	0	0
GJ-trop1	ERS468432	IRIS_313-8279	0	0	0	0	0	0	1	0	0	0	0	0	0	0	0	0	0	0	0	0	0	0	0	0	0	0	0	0	0	0	0	0	0	0	0	0	0	0	0	0	0	0	0	0	1	0	0
GJ-trop1	ERS468433	IRIS_313-8323	0	0	0	0	0	1	0	0	0	0	0	0	0	0	0	0	0	0	0	0	0	0	0	0	0	0	0	0	0	0	0	0	0	0	0	0	0	0	0	0	0	0	0	0	0	0	0
GJ-trop1	ERS468434	IRIS_313-8381	0	0	0	0	0	1	0	0	0	0	0	0	0	0	0	0	0	0	0	0	0	0	0	0	0	0	0	0	0	0	0	0	0	0	0	0	0	0	0	0	0	0	0	0	0	0	0
GJ-trop1	ERS468436	IRIS_313-8439	0	0	0	0	0	0	0	0	0	0	0	0	0	0	0	0	0	0	0	0	0	0	0	0	0	0	0	0	0	0	0	0	0	0	0	0	0	0	0	0	0	0	0	0	0	0	0
GJ-trop1	ERS468438	IRIS_313-8572	0	0	0	0	0	0	1	0	0	0	0	1	1	0	0	0	0	0	0	0	0	0	0	0	0	0	0	0	0	0	0	0	0	0	0	1	0	0	0	0	0	0	0	0	1	0	0
GJ-trop1	ERS468440	IRIS_313-8627	0	NA	0	0	0	0	0	0	0	0	0	1	0	0	0	0	0	0	0	0	0	0	0	0	0	0	0	0	0	0	0	0	0	0	0	0	0	0	0	0	0	0	0	0	0	0	0
GJ-trop1	ERS468443	IRIS_313-8694	0	0	0	0	0	1	0	0	0	0	0	1	0	0	0	0	0	0	0	0	0	0	0	0	0	0	0	0	0	0	0	0	0	0	0	0	0	0	0	0	0	0	0	0	0	0	0
GJ-trop1	ERS468444	IRIS_313-8803	0	0	0	0	0	1	0	0	0	0	0	0	0	0	0	0	0	0	0	0	0	0	0	0	0	0	0	0	0	0	0	0	0	0	0	0	0	0	0	0	0	0	0	0	0	0	0
GJ-trop1	ERS468445	IRIS_313-8865	0	NA	0	0	0	0	0	0	0	0	0	0	0	0	0	0	0	0	0	0	0	0	0	1	0	0	0	0	0	0	0	0	0	0	0	0	0	0	0	0	0	0	0	0	1	0	0
GJ-trop1	ERS468447	IRIS_313-8998	0	0	0	0	0	0	0	0	0	0	0	0	0	0	0	0	0	0	0	0	NA	1	0	0	0	0	0	0	0	0	0	0	0	0	0	0	0	0	0	0	0	0	0	0	0	0	0
GJ-trop1	ERS468448	IRIS_313-9050	0	0	0	0	0	0	0	0	0	0	0	0	0	0	0	0	0	0	0	0	0	0	0	0	0	0	0	0	0	0	0	0	0	0	0	0	0	0	0	0	0	0	0	0	0	0	0
GJ-trop1	ERS468450	IRIS_313-9470	0	0	0	0	0	0	0	0	0	0	0	1	0	0	0	0	0	0	0	1	0	0	0	0	0	0	0	0	0	0	0	0	0	0	0	0	0	0	0	0	0	0	0	0	1	0	0
GJ-trop1	ERS468451	IRIS_313-9568	0	0	0	1	0	1	0	0	0	0	0	0	0	0	0	0	0	0	0	0	0	0	0	0	0	0	0	0	0	0	0	0	0	0	0	0	0	0	0	0	0	0	0	0	0	0	0
GJ-trop1	ERS468452	IRIS_313-9929	0	0	0	0	0	0	0	0	0	0	0	0	0	0	0	0	0	0	0	0	0	0	0	0	0	0	0	0	0	0	0	0	0	0	0	0	0	0	0	0	0	0	0	0	0	0	0
GJ-trop1	ERS468453	IRIS_313-10099	0	0	NA	0	0	0	NA	0	0	0	0	1	0	0	0	0	0	0	0	1	0	0	0	0	0	0	0	0	0	0	0	0	0	0	0	0	0	0	0	0	0	0	0	0	1	0	0
GJ-trop1	ERS468454	IRIS_313-8431	0	0	0	0	0	0	1	0	0	0	0	0	1	0	0	0	0	0	0	0	0	0	0	0	0	0	0	0	0	0	0	0	0	0	0	0	0	0	0	0	0	0	0	0	0	0	0
GJ-trop1	ERS468457	IRIS_313-8687	0	0	0	0	0	1	0	0	0	0	0	0	0	0	0	0	0	0	0	0	0	0	0	0	0	0	0	0	0	0	0	0	0	0	0	0	0	0	0	0	0	0	0	0	1	0	0
GJ-trop1	ERS468458	IRIS_313-9742	0	NA	0	1	0	0	NA	0	0	0	0	1	0	0	0	0	0	0	0	0	0	0	0	0	0	0	0	0	0	0	0	0	0	0	0	0	0	0	0	0	0	0	0	0	1	0	0
GJ-trop1	ERS468459	IRIS_313-10327	0	0	0	0	0	1	0	0	0	0	0	1	0	0	0	0	0	0	0	0	0	0	0	0	0	0	0	0	0	0	0	0	0	0	0	0	0	0	0	0	0	0	0	0	1	0	0
GJ-trop1	ERS468463	IRIS_313-8209	0	0	NA	0	0	1	0	0	0	0	0	0	0	0	0	0	0	1	0	0	0	0	0	0	0	0	0	0	0	0	0	0	0	0	0	0	0	0	0	0	0	0	0	0	0	0	0
GJ-trop1	ERS468470	IRIS_313-8186	0	NA	0	0	0	1	0	0	0	0	0	0	0	0	0	0	0	0	0	0	0	0	0	1	0	0	0	0	0	0	0	0	0	0	0	0	0	0	0	0	0	0	0	0	0	0	0
GJ-trop1	ERS468473	IRIS_313-8074	0	NA	0	0	0	0	0	0	0	0	0	0	0	0	0	0	0	0	0	0	0	0	0	0	0	0	0	0	0	0	0	0	NA	0	0	0	0	0	0	0	0	0	0	0	0	0	0
GJ-trop1	ERS468478	IRIS_313-8065	0	NA	0	0	0	0	0	0	0	0	0	1	0	0	0	0	0	0	0	0	0	0	0	0	0	0	0	0	0	0	0	0	0	0	0	0	0	0	0	0	0	0	0	0	0	0	0
GJ-trop1	ERS468495	IRIS_313-8076	0	NA	0	0	0	0	0	0	0	0	0	0	0	0	0	0	0	0	0	0	0	0	0	0	0	0	0	0	0	0	0	0	0	0	0	0	0	0	0	0	0	0	0	0	0	0	0
GJ-trop1	ERS468504	IRIS_313-8046	0	NA	0	0	0	0	0	0	0	0	0	0	0	0	0	0	0	0	0	0	0	0	0	0	0	0	0	0	0	0	0	0	0	0	0	0	0	0	0	0	0	0	0	0	0	0	0
GJ-trop1	ERS468510	IRIS_313-8173	0	0	1	0	0	0	0	0	0	0	0	0	0	0	0	0	0	0	0	0	0	0	0	0	0	0	0	0	0	0	0	0	0	0	0	0	0	0	0	0	0	0	0	0	0	0	0
GJ-trop1	ERS468518	IRIS_313-8044	0	NA	0	0	0	1	0	0	0	0	0	1	0	0	0	0	0	0	0	0	0	0	0	0	0	0	0	0	0	0	0	0	0	0	0	0	0	0	0	0	0	0	0	0	0	0	0
GJ-trop1	ERS468521	IRIS_313-8180	0	NA	0	0	0	1	0	0	0	0	0	1	0	0	0	0	0	0	0	0	0	0	0	0	0	0	0	0	0	0	0	0	0	0	0	0	0	0	0	0	0	0	0	0	0	0	0
GJ-trop1	ERS468524	IRIS_313-8072	0	0	0	0	0	1	0	0	0	0	0	1	1	0	0	0	0	0	0	0	0	0	0	0	0	0	0	0	0	0	0	0	0	0	0	0	0	0	0	0	0	0	0	0	0	0	0
GJ-trop1	ERS468525	IRIS_313-8183	0	NA	0	0	0	0	0	0	0	0	0	0	0	0	0	0	0	0	0	0	0	0	0	0	0	0	0	0	0	0	0	0	0	0	0	0	0	0	0	0	0	0	0	0	0	0	0
GJ-trop1	ERS468535	IRIS_313-8192	0	0	NA	0	0	0	0	0	0	0	0	1	0	0	0	0	0	0	0	0	0	0	0	0	0	0	0	0	0	0	0	0	1	1	0	0	0	0	0	0	0	0	0	0	0	0	0
GJ-trop1	ERS468537	IRIS_313-8102	0	0	0	1	0	0	0	0	0	0	0	1	0	0	0	0	0	0	0	0	0	0	0	0	0	0	0	0	0	0	0	0	0	0	0	0	0	0	0	0	0	0	0	0	0	0	0
GJ-trop1	ERS468543	IRIS_313-8193	0	NA	0	0	0	0	0	0	0	0	0	1	0	0	0	0	0	1	0	0	0	0	0	0	0	0	0	0	0	0	0	0	0	0	0	0	0	0	0	0	0	0	0	0	0	0	0
GJ-trop1	ERS468545	IRIS_313-8202	0	NA	0	0	0	0	0	0	0	0	0	1	0	0	0	0	0	0	0	0	0	0	0	0	0	0	0	0	0	0	0	0	0	0	0	0	0	0	0	0	0	0	0	0	0	0	0
GJ-trop1	ERS468549	IRIS_313-8185	0	NA	0	1	0	0	0	0	0	0	0	0	0	0	0	0	0	0	0	0	0	0	0	0	0	0	0	0	0	0	0	0	0	0	0	0	0	0	0	0	0	0	0	0	0	0	0
GJ-trop1	ERS468594	IRIS_313-7922	0	0	0	1	0	1	0	0	0	0	0	1	0	0	0	0	0	0	0	0	NA	1	0	0	0	0	0	0	0	0	0	0	0	0	0	0	0	0	0	0	0	0	0	0	0	0	0
GJ-trop1	ERS468598	IRIS_313-8003	0	0	0	0	0	1	0	0	0	0	0	1	1	0	0	0	0	0	0	0	0	0	0	0	0	0	0	0	0	0	0	0	0	0	0	0	0	0	0	0	0	0	0	0	0	0	0
GJ-trop1	ERS468599	IRIS_313-7838	0	0	0	0	0	0	NA	0	0	0	0	1	1	0	0	0	0	0	0	0	0	0	0	0	0	0	0	0	0	0	0	0	0	0	0	0	0	0	0	0	0	0	0	0	0	0	0
GJ-trop1	ERS468600	IRIS_313-7907	0	0	0	1	0	1	1	0	0	0	0	1	1	0	0	0	0	0	0	0	0	0	0	0	0	0	0	0	0	0	0	0	0	0	0	0	0	0	0	0	0	0	0	0	1	0	0
GJ-trop1	ERS468602	IRIS_313-7883	0	0	0	0	0	1	0	0	0	0	0	1	0	0	0	0	0	0	0	0	0	0	0	0	0	0	0	0	0	0	0	0	0	0	0	0	0	0	0	0	0	0	0	0	1	0	0
GJ-trop1	ERS468603	IRIS_313-7863	0	0	0	0	0	0	NA	0	0	0	0	1	1	0	0	0	0	0	0	0	0	0	0	0	0	0	0	0	0	0	0	0	0	0	0	0	0	0	0	0	0	0	0	0	0	0	0
GJ-trop1	ERS468606	IRIS_313-7876	0	0	0	0	0	0	0	0	0	0	0	0	0	0	0	0	0	0	0	0	0	0	0	0	0	0	0	0	0	0	0	0	0	0	0	0	0	0	0	0	0	0	0	0	1	0	0
GJ-trop1	ERS468607	IRIS_313-7914	0	0	0	0	0	0	NA	0	0	0	0	1	1	0	0	0	0	0	0	0	0	0	0	0	0	0	0	0	0	0	0	0	0	0	0	0	0	0	0	0	0	0	0	0	0	0	0
GJ-trop1	ERS468608	IRIS_313-7993	0	0	NA	1	0	1	0	0	0	0	0	0	0	0	0	0	0	0	0	0	0	0	0	0	0	0	0	0	0	0	0	0	0	0	0	0	0	0	0	0	0	0	0	0	1	0	0
GJ-trop1	ERS468609	IRIS_313-7924	0	0	NA	0	0	1	0	0	0	0	0	1	1	0	0	0	0	0	0	0	0	0	0	0	0	0	0	0	0	0	0	0	0	0	0	0	0	0	0	0	0	0	0	0	0	0	0
GJ-trop1	ERS468610	IRIS_313-7866	0	0	0	0	0	0	NA	0	0	0	0	1	1	0	0	0	0	0	0	0	0	0	0	0	0	0	0	0	0	0	0	0	0	0	0	0	0	0	0	0	0	0	0	0	0	0	0
GJ-trop1	ERS468612	IRIS_313-7912	0	0	0	0	0	1	0	0	0	0	0	1	1	0	0	0	0	0	0	0	0	0	0	0	0	0	0	0	0	0	0	0	0	0	0	0	0	0	0	0	0	1	0	0	0	0	0
GJ-trop1	ERS468614	IRIS_313-7850	0	0	NA	0	0	1	0	0	0	0	0	1	1	0	0	0	0	0	0	0	0	0	0	0	0	0	0	0	0	0	0	0	0	0	0	0	0	0	0	0	0	0	0	0	1	0	0
GJ-trop1	ERS468615	IRIS_313-7959	0	0	NA	0	0	1	0	0	0	0	0	0	0	0	0	0	0	0	0	0	0	0	0	0	0	0	0	0	0	0	0	0	0	0	0	0	0	0	0	0	0	0	0	0	1	0	0
GJ-trop1	ERS468617	IRIS_313-7885	0	0	NA	0	0	1	0	0	0	0	0	1	0	0	0	0	0	0	0	0	NA	1	0	0	0	0	0	0	0	0	0	0	0	0	0	0	0	0	0	0	0	0	0	0	1	0	0
GJ-trop1	ERS468618	IRIS_313-7992	0	0	0	0	0	1	0	0	0	0	0	1	1	0	0	0	0	0	0	0	0	0	0	0	0	0	0	0	0	0	0	0	0	0	0	0	0	0	0	0	0	0	0	0	0	0	0
GJ-trop1	ERS468619	IRIS_313-7902	0	0	0	0	0	0	NA	0	0	0	0	0	0	0	0	0	0	0	0	1	0	0	0	0	0	0	0	0	0	0	0	0	0	0	0	0	0	0	0	0	0	0	0	0	0	0	0
GJ-trop1	ERS468620	IRIS_313-8010	0	0	0	1	0	1	0	0	0	0	0	1	1	0	0	0	0	0	0	0	0	0	0	0	0	0	0	0	0	0	0	0	0	0	0	0	0	0	1	0	0	0	0	0	0	0	0
GJ-trop1	ERS468621	IRIS_313-7994	0	0	NA	0	0	0	1	0	0	0	0	1	0	0	0	0	0	0	0	0	NA	1	0	0	0	0	0	0	0	0	0	0	0	0	0	0	0	0	0	0	0	0	0	0	1	0	0
GJ-trop1	ERS468622	IRIS_313-7868	0	0	0	0	0	1	0	0	0	0	0	1	1	0	0	0	0	0	0	0	0	0	0	0	0	0	0	0	0	0	0	0	0	0	0	0	0	0	0	0	0	0	0	0	0	0	0
GJ-trop1	ERS468623	IRIS_313-7909	0	0	0	1	0	1	0	0	0	0	0	1	1	0	0	0	0	0	0	0	0	0	0	0	0	0	0	0	0	0	0	0	0	0	0	0	0	0	0	0	0	0	0	0	0	0	0
GJ-trop1	ERS468624	IRIS_313-8063	0	NA	0	0	0	0	0	0	0	0	0	0	0	0	0	0	0	0	0	1	0	0	0	0	0	0	0	0	0	0	0	0	0	0	0	0	0	0	0	0	0	0	0	0	0	0	0
GJ-trop1	ERS468625	IRIS_313-8064	0	NA	0	0	0	0	1	0	0	0	0	0	0	0	0	0	0	0	0	0	0	0	0	0	0	0	0	0	0	0	0	0	0	0	0	0	0	0	0	0	0	0	0	0	1	0	0
GJ-trop1	ERS468627	IRIS_313-8061	0	0	0	0	0	0	0	0	0	0	0	1	0	0	0	0	0	0	0	NA	0	0	0	0	0	0	0	0	0	0	0	0	0	0	0	0	0	0	0	0	0	0	0	0	0	0	0
GJ-trop1	ERS468628	IRIS_313-8060	0	0	0	1	0	0	0	0	0	0	0	1	0	0	0	0	0	0	0	1	0	0	0	1	0	0	0	0	1	0	0	0	0	0	0	0	0	0	0	0	0	0	0	0	1	0	0
GJ-trop1	ERS468629	IRIS_313-8057	0	0	0	1	0	0	0	0	0	0	0	1	0	0	0	0	0	0	0	0	0	0	0	0	0	0	0	0	0	0	0	0	0	0	0	0	0	0	0	0	0	0	0	0	1	0	0
GJ-trop1	ERS468630	IRIS_313-8062	0	0	0	0	0	1	0	0	0	0	0	1	0	0	0	0	0	1	0	0	0	0	0	0	0	0	0	0	0	0	0	0	0	0	0	0	0	0	0	0	0	0	0	0	0	0	0
GJ-trop1	ERS468631	IRIS_313-8058	0	0	0	0	0	0	0	0	0	0	0	0	0	0	0	0	0	0	0	0	0	0	0	0	0	0	0	0	0	0	0	0	0	0	0	0	0	0	0	0	0	0	0	0	1	0	0
GJ-trop1	ERS468645	IRIS_313-8213	0	NA	0	0	0	0	0	0	0	0	0	1	0	0	0	0	0	0	0	0	0	0	0	0	0	0	0	0	0	0	0	0	0	0	0	0	0	0	0	0	0	0	0	0	0	0	0
GJ-trop1	ERS468647	IRIS_313-11429	0	0	1	0	0	1	0	0	0	0	1	0	0	0	0	0	0	0	0	0	0	0	0	0	0	0	0	0	1	0	1	1	NA	1	0	NA	NA	0	NA	1	0	0	0	0	0	0	0
GJ-trop1	ERS468651	IRIS_313-11434	0	0	0	1	0	1	0	0	0	0	0	0	0	0	0	0	0	0	0	0	0	0	0	0	0	0	0	0	0	0	0	0	0	0	0	0	0	0	0	0	0	0	0	0	1	0	0
GJ-trop1	ERS468652	IRIS_313-11435	0	0	0	0	0	1	0	0	0	0	0	0	0	0	0	0	0	0	0	0	0	0	0	0	0	0	0	0	0	0	0	0	0	0	0	0	0	0	0	0	0	0	0	0	1	0	0
GJ-trop1	ERS468653	IRIS_313-11436	0	0	NA	0	0	1	0	0	0	0	0	0	0	0	0	0	0	0	0	0	0	0	0	0	0	1	0	0	0	0	1	1	1	1	0	0	0	0	0	0	0	0	0	0	0	0	0
GJ-trop1	ERS468657	IRIS_313-11439	0	0	0	0	0	0	0	0	0	0	0	1	0	0	0	0	0	0	0	0	0	0	0	1	0	0	0	0	0	0	0	0	0	0	0	0	0	0	0	0	0	0	0	0	0	0	0
GJ-trop1	ERS468658	IRIS_313-11441	0	0	0	0	0	0	NA	0	0	0	0	1	0	0	0	0	0	0	0	0	0	0	0	0	0	0	0	0	0	0	0	0	0	0	0	0	0	0	0	0	0	0	0	0	1	0	0
GJ-trop1	ERS468679	IRIS_313-11464	0	0	0	0	0	0	0	0	1	0	0	0	0	0	0	0	0	0	0	0	NA	1	0	0	0	0	0	0	0	0	0	0	0	0	0	0	0	0	0	0	0	0	0	0	0	0	0
GJ-trop1	ERS468680	IRIS_313-11465	0	0	0	NA	0	0	NA	0	0	0	0	0	0	0	0	0	0	0	1	0	0	0	0	0	0	0	0	0	0	0	0	1	0	0	0	0	0	0	0	0	0	0	0	0	0	0	0
GJ-trop1	ERS468685	IRIS_313-11473	0	0	0	1	0	0	1	0	0	0	0	0	1	0	0	0	0	0	0	NA	0	0	0	0	0	0	0	0	0	0	0	0	0	0	0	0	0	0	0	0	0	0	0	0	1	0	0
GJ-trop1	ERS468706	IRIS_313-11495	0	0	NA	0	0	0	1	0	0	0	0	1	0	0	0	0	0	0	0	1	1	1	0	0	0	0	0	0	0	0	0	0	0	0	0	0	0	0	0	0	0	0	0	0	1	0	0
GJ-trop1	ERS468711	IRIS_313-11499	0	0	NA	0	0	0	1	0	0	0	0	1	0	0	0	0	0	0	0	0	NA	1	0	0	0	0	0	0	0	0	0	0	0	0	1	0	0	0	NA	0	0	0	0	0	1	0	0
GJ-trop1	ERS468717	IRIS_313-11428	0	0	0	1	0	0	1	0	0	0	0	1	1	0	0	0	0	0	0	0	0	0	0	0	0	0	0	0	0	0	0	0	0	0	0	0	0	0	0	0	0	0	0	0	0	1	0
GJ-trop1	ERS468720	IRIS_313-11511	0	0	0	1	0	0	1	0	0	0	0	1	1	0	0	0	0	0	0	1	0	0	0	0	0	0	0	0	0	0	0	1	0	0	0	0	0	0	0	0	0	0	0	0	0	0	0
GJ-trop1	ERS468725	IRIS_313-11524	0	0	0	1	0	1	0	0	0	0	0	1	0	0	0	0	0	0	1	NA	0	0	0	0	0	0	0	0	0	0	0	1	0	0	0	0	0	0	0	0	0	1	0	0	1	0	0
GJ-trop1	ERS468727	IRIS_313-11526	0	0	0	1	0	1	0	0	0	0	0	1	0	0	0	0	0	0	0	0	0	0	0	0	0	0	0	0	0	0	0	0	0	0	0	0	0	0	0	0	0	0	0	0	1	0	0
GJ-trop1	ERS468728	IRIS_313-11527	0	0	0	0	0	0	NA	0	0	0	0	1	1	0	0	0	0	0	0	0	0	0	0	0	0	0	0	0	0	0	0	0	0	0	0	0	0	0	0	0	0	0	0	0	0	0	0
GJ-trop1	ERS468731	IRIS_313-11532	0	0	0	0	0	0	NA	0	0	0	1	0	0	0	0	0	0	0	0	0	0	0	0	0	0	0	0	0	0	0	0	0	0	0	0	0	0	0	0	0	0	0	0	0	0	0	0
GJ-trop1	ERS468735	IRIS_313-11537	0	0	0	0	0	1	0	0	0	0	0	0	0	0	0	0	0	0	0	0	0	0	0	0	0	0	0	0	0	0	0	0	1	0	0	0	0	0	0	0	0	0	0	0	0	0	0
GJ-trop1	ERS468737	IRIS_313-11539	0	0	0	0	0	1	0	0	0	0	1	0	0	0	0	0	0	0	0	0	0	0	0	0	0	0	0	0	0	0	0	0	0	0	0	0	0	0	0	0	0	0	0	0	0	0	0
GJ-trop1	ERS468738	IRIS_313-11540	0	0	0	0	0	1	0	0	0	0	0	1	0	0	0	0	0	0	0	0	0	0	0	0	0	0	0	0	0	0	0	0	0	0	0	0	0	0	0	0	0	0	0	0	1	0	0
GJ-trop1	ERS468835	IRIS_313-11658	0	0	0	0	0	1	0	0	0	0	0	1	0	0	0	0	0	0	0	0	0	0	0	0	0	0	0	0	0	0	0	0	0	0	0	0	0	0	0	0	0	0	0	0	1	0	0
GJ-trop1	ERS468836	IRIS_313-11659	0	0	0	0	0	1	0	0	0	0	0	1	0	0	0	0	0	0	0	0	0	0	0	0	0	0	0	0	0	0	0	0	0	0	0	0	0	0	0	0	0	0	0	0	1	0	0
GJ-trop1	ERS468837	IRIS_313-11660	0	0	0	1	0	1	0	0	0	0	0	1	0	0	0	0	0	0	0	0	0	0	0	0	0	0	0	0	0	0	0	0	0	0	0	0	0	0	0	0	0	0	0	0	1	0	0
GJ-trop1	ERS468841	IRIS_313-11611	0	0	0	0	0	0	1	0	0	0	0	1	0	0	0	0	0	0	0	0	0	0	0	0	0	0	0	0	0	0	0	0	0	0	0	0	0	0	0	0	0	0	0	0	1	0	0
GJ-trop1	ERS468849	IRIS_313-11673	0	0	0	0	0	0	0	0	0	0	0	0	0	0	0	0	0	0	0	0	0	0	0	0	0	0	0	0	0	0	0	0	0	0	0	0	0	0	0	0	0	0	0	0	1	0	0
GJ-trop1	ERS468903	IRIS_313-11739	0	0	0	0	0	1	0	0	0	0	0	0	0	0	0	0	0	0	0	0	0	0	0	0	0	0	0	0	0	0	0	0	0	0	0	0	0	0	0	0	0	0	0	0	1	0	0
GJ-trop1	ERS468918	IRIS_313-11755	0	0	0	0	0	1	0	1	0	0	0	1	0	0	0	0	0	0	0	0	0	0	0	0	0	0	0	0	0	0	0	0	0	0	0	0	0	0	0	0	0	0	0	0	1	0	0
GJ-trop1	ERS468919	IRIS_313-11756	0	0	NA	0	0	0	1	0	0	0	0	0	0	0	0	0	0	0	0	0	NA	1	0	0	0	0	0	0	0	0	0	0	0	0	0	0	0	0	0	0	0	0	0	0	1	0	0
GJ-trop1	ERS468923	IRIS_313-11759	0	0	0	0	0	1	0	0	0	0	0	1	0	0	0	0	0	0	0	0	0	0	0	0	0	0	0	0	0	0	0	0	0	0	0	0	0	0	0	0	0	1	0	0	1	0	0
GJ-trop1	ERS468949	IRIS_313-11792	0	0	0	0	0	1	0	0	0	0	0	0	0	0	0	0	0	0	0	0	1	1	0	0	0	0	0	0	0	0	0	0	0	0	0	0	0	0	0	0	0	0	0	0	1	0	0
GJ-trop1	ERS469004	IRIS_313-11851	0	0	0	0	0	0	0	0	0	0	0	1	1	0	0	0	0	0	0	1	0	0	0	0	0	0	0	0	0	0	0	0	0	0	0	0	0	0	0	0	0	0	0	0	1	0	0
GJ-trop1	ERS469045	IRIS_313-11903	0	0	0	0	0	0	0	0	0	0	0	0	0	0	0	0	0	0	0	0	0	0	0	0	0	0	0	0	0	0	0	0	0	0	0	0	0	0	0	0	0	0	0	0	0	0	0
GJ-trop1	ERS469049	IRIS_313-11906	0	0	0	1	0	0	1	0	0	0	0	1	0	0	0	0	0	0	0	0	0	0	0	0	0	0	0	0	0	0	0	0	0	0	0	0	0	0	0	0	0	0	0	0	1	0	0
GJ-trop1	ERS469050	IRIS_313-11907	0	0	NA	0	0	0	0	0	0	0	0	1	0	0	0	0	0	0	0	0	0	0	0	0	0	0	0	0	0	0	0	0	0	0	0	0	0	0	0	1	0	0	0	0	1	0	0
GJ-trop1	ERS469056	IRIS_313-11913	0	0	0	0	0	1	0	0	0	0	0	1	0	0	0	0	0	0	0	0	NA	1	0	0	0	0	0	0	0	0	0	0	0	0	0	0	0	0	0	0	0	0	0	0	1	1	0
GJ-trop1	ERS469059	IRIS_313-11915	0	0	0	0	0	0	NA	0	0	0	0	0	0	0	0	0	0	0	0	0	0	0	0	0	0	0	0	0	0	0	0	0	0	0	0	0	0	0	0	0	0	0	0	0	0	0	0
GJ-trop1	ERS469073	IRIS_313-11928	0	0	0	0	0	0	1	0	0	0	0	1	0	0	0	0	0	0	0	0	0	0	0	0	0	0	0	0	0	0	0	0	0	0	0	0	0	0	0	0	0	0	0	0	0	0	0
GJ-trop1	ERS469074	IRIS_313-11929	0	0	0	0	0	0	1	0	0	0	0	0	0	0	0	0	0	0	0	0	0	0	0	0	0	0	0	0	0	0	0	0	0	0	0	0	0	0	0	0	0	0	0	0	0	0	0
GJ-trop1	ERS469091	IRIS_313-11946	0	0	0	0	0	0	NA	0	0	0	0	0	0	0	0	0	0	0	0	0	0	0	0	0	0	0	0	0	0	0	0	0	0	0	0	0	0	0	0	0	0	0	0	0	0	0	0
GJ-trop1	ERS469116	IRIS_313-11970	0	0	0	0	0	0	0	0	0	0	0	0	0	0	0	0	0	0	0	1	0	0	0	0	0	0	0	0	0	0	0	0	0	0	0	0	0	0	0	0	0	0	0	0	0	0	0
GJ-trop1	ERS469132	IRIS_313-11994	0	0	0	0	0	0	1	0	0	0	0	0	0	0	0	0	0	0	0	0	0	0	0	0	0	0	0	0	0	0	0	0	0	0	0	0	0	0	0	0	0	0	0	0	0	0	0
GJ-trop1	ERS469133	IRIS_313-11995	0	0	0	0	0	0	0	0	0	0	0	0	0	0	0	0	0	0	0	0	0	0	0	0	0	0	0	0	0	0	0	0	0	0	0	0	0	0	0	0	0	0	0	0	0	0	0
GJ-trop1	ERS469144	IRIS_313-12006	0	0	NA	0	0	0	1	0	0	0	1	0	0	0	0	0	0	0	0	0	0	0	0	0	0	0	0	0	0	0	0	0	0	0	0	0	0	0	0	0	0	0	0	0	0	0	0
GJ-trop1	ERS469157	IRIS_313-12018	0	0	0	1	0	1	0	0	0	0	0	1	0	0	0	0	0	0	0	1	0	0	0	0	0	0	0	0	0	0	0	0	0	0	0	0	0	0	0	0	0	0	0	0	1	0	0
GJ-trop1	ERS469158	IRIS_313-12021	0	0	0	1	0	1	1	0	0	0	0	1	1	0	0	0	0	1	0	1	0	0	0	0	0	0	0	0	0	0	0	0	0	0	0	0	0	0	0	0	0	0	0	0	0	0	0
GJ-trop1	ERS469165	IRIS_313-12031	0	0	0	0	0	0	0	0	0	0	0	1	1	0	0	0	0	0	0	1	0	0	0	0	0	0	0	0	0	0	0	0	0	0	0	0	0	0	0	NA	0	0	0	0	1	0	0
GJ-trop1	ERS469177	IRIS_313-12045	0	0	0	0	0	0	0	0	0	0	0	0	0	0	0	0	0	0	0	0	0	0	0	0	0	0	0	0	0	0	0	0	0	0	0	0	0	0	0	0	0	0	0	0	0	0	0
GJ-trop1	ERS469184	IRIS_313-12051	0	0	0	0	0	0	1	0	0	0	0	0	0	0	0	0	0	0	0	0	0	0	0	0	0	0	0	0	0	0	0	0	0	0	0	0	0	0	0	0	0	0	0	0	0	0	0
GJ-trop1	ERS469199	IRIS_313-12068	0	0	0	1	0	0	0	0	0	0	0	1	0	0	0	0	0	0	0	0	0	0	0	0	0	0	0	0	0	0	0	0	0	0	0	0	0	0	0	0	0	0	0	0	1	0	0
GJ-trop1	ERS469201	IRIS_313-12069	0	0	0	0	0	0	0	0	0	0	0	0	0	0	0	0	0	0	0	0	0	0	0	0	0	0	0	0	0	0	0	0	0	0	0	0	0	0	0	0	0	0	0	0	1	0	0
GJ-trop1	ERS469202	IRIS_313-12070	0	0	0	0	0	0	0	0	0	0	0	0	0	0	0	0	0	0	0	0	0	0	0	0	0	0	0	0	0	0	0	0	0	0	0	0	0	0	0	0	0	0	0	0	0	0	0
GJ-trop1	ERS469205	IRIS_313-12073	0	0	0	1	0	0	0	0	0	0	0	0	0	0	0	0	0	0	0	0	0	0	0	0	0	0	0	0	0	0	0	0	0	0	0	0	0	0	0	0	0	0	0	0	0	0	0
GJ-trop1	ERS469215	IRIS_313-12108	0	0	0	0	0	0	0	0	0	0	0	0	0	0	0	0	0	0	0	0	0	0	0	0	0	0	0	0	0	0	0	0	0	0	0	0	0	0	0	0	0	0	0	0	1	0	0
GJ-trop1	ERS469236	IRIS_313-12144	0	0	0	1	0	1	0	0	0	0	0	0	0	0	0	0	0	0	0	0	0	0	0	0	0	0	0	0	0	0	0	1	0	0	0	0	0	0	0	0	0	0	0	0	0	0	0
GJ-trop1	ERS469275	IRIS_313-12241	0	0	0	0	0	0	0	0	0	0	0	0	0	0	0	0	0	0	0	0	0	0	0	0	0	0	0	0	0	0	1	0	0	0	0	0	0	0	0	0	0	0	0	0	1	1	0
GJ-trop1	ERS469277	IRIS_313-12244	0	0	NA	0	0	0	1	0	0	0	0	0	0	0	0	0	0	0	0	0	0	0	0	0	0	0	0	0	0	0	0	0	0	0	0	0	0	0	0	0	0	0	0	0	0	0	0
GJ-trop1	ERS469290	IRIS_313-12271	0	0	0	0	0	0	0	0	0	0	0	0	0	0	0	0	0	0	0	0	0	0	0	0	0	0	0	0	0	0	0	0	0	0	0	0	0	0	0	0	0	0	0	0	0	0	0
GJ-trop1	ERS469291	IRIS_313-12272	0	0	0	0	0	0	1	0	0	0	0	0	0	0	0	0	0	0	0	0	0	0	0	0	0	0	0	0	0	0	0	0	0	0	0	0	0	0	0	0	0	0	0	0	0	0	0
GJ-trop1	ERS469296	IRIS_313-12279	0	0	0	0	0	1	0	0	0	0	0	1	0	0	0	0	0	0	0	0	0	0	0	0	0	0	0	0	0	0	0	0	0	0	0	0	0	0	0	0	0	0	0	0	1	0	0
GJ-trop1	ERS469298	IRIS_313-12281	0	0	0	0	0	1	0	0	0	0	0	1	0	0	0	0	0	0	0	0	0	0	0	0	0	0	0	0	0	0	0	0	0	0	0	0	0	0	0	0	0	0	0	0	1	0	0
GJ-trop1	ERS469302	IRIS_313-12285	0	0	0	0	0	0	0	0	0	0	0	0	0	0	0	0	0	1	0	0	0	0	0	0	0	0	0	0	0	0	1	0	0	0	0	0	0	0	0	0	0	0	0	0	0	0	0
GJ-trop1	ERS469359	IRIS_313-10444	0	0	0	0	0	1	0	0	0	0	0	1	0	0	0	0	0	0	0	0	0	0	0	0	0	0	0	0	0	0	0	0	0	0	0	0	0	0	0	0	0	0	0	0	0	0	0
GJ-trop1	ERS469375	IRIS_313-10485	0	0	0	0	0	1	0	0	0	0	0	1	0	0	0	0	0	0	0	0	0	0	0	0	0	0	0	0	0	0	0	0	0	0	0	0	0	0	0	0	0	0	0	0	0	0	0
GJ-trop1	ERS469376	IRIS_313-10489	0	0	0	0	0	0	0	0	0	0	0	0	0	0	0	0	0	0	0	1	0	0	0	0	0	0	0	0	0	0	0	0	0	0	0	0	0	0	0	0	0	0	0	0	0	0	0
GJ-trop1	ERS469383	IRIS_313-10507	0	NA	0	NA	0	0	1	0	0	0	0	0	0	0	0	0	0	0	0	NA	0	0	0	0	0	0	0	0	0	0	1	1	NA	1	0	0	0	0	0	0	0	0	0	0	1	0	0
GJ-trop1	ERS469401	IRIS_313-10541	0	0	0	NA	0	1	0	0	0	0	0	1	0	0	0	0	0	0	0	1	0	0	0	1	0	0	0	0	0	0	0	1	0	0	0	1	0	0	0	0	0	0	1	0	1	0	0
GJ-trop1	ERS469410	IRIS_313-10552	0	0	0	1	0	1	0	0	1	0	0	1	0	0	0	0	0	0	0	NA	0	0	0	0	0	0	0	0	0	0	0	0	0	0	0	0	0	0	0	0	0	0	0	0	1	0	0
GJ-trop1	ERS469435	IRIS_313-10577	0	0	0	0	0	1	1	0	0	0	0	0	1	0	0	0	0	0	0	0	0	0	0	0	0	0	0	0	0	0	0	0	0	0	0	0	0	0	0	0	0	0	0	0	1	0	0
GJ-trop1	ERS469436	IRIS_313-10578	0	0	0	0	0	1	0	0	0	0	0	0	0	0	0	0	0	0	0	0	NA	1	0	0	0	0	0	0	0	0	0	0	0	0	0	0	0	0	0	0	0	0	0	0	0	0	0
GJ-trop1	ERS469438	IRIS_313-10580	0	0	0	NA	0	1	0	0	0	0	0	1	0	0	0	0	0	0	0	NA	NA	1	0	0	0	0	0	0	0	0	0	1	0	0	0	0	0	0	0	1	0	0	0	0	0	0	0
GJ-trop1	ERS469439	IRIS_313-10581	0	0	0	0	0	0	1	1	0	1	0	1	0	0	0	0	0	1	0	NA	0	0	0	1	0	0	0	0	1	0	0	NA	0	0	0	0	0	0	NA	1	0	0	0	0	1	1	0
GJ-trop1	ERS469440	IRIS_313-10582	0	0	NA	0	0	1	1	0	0	0	0	0	1	0	0	0	0	0	0	0	0	0	0	0	0	0	0	0	0	0	0	0	0	0	0	0	0	0	0	0	0	0	0	0	1	0	0
GJ-trop1	ERS469466	IRIS_313-10644	0	0	0	0	0	1	0	0	0	0	0	1	1	0	0	0	0	0	0	0	0	0	0	0	0	0	0	0	0	0	0	0	0	0	0	0	0	0	0	0	0	0	0	0	0	0	0
GJ-trop1	ERS469467	IRIS_313-10645	0	0	0	0	0	0	1	0	0	0	0	1	1	0	0	0	0	0	0	0	0	0	0	0	0	0	0	0	0	0	0	0	0	0	0	0	0	0	0	0	0	0	0	0	1	0	0
GJ-trop1	ERS469490	IRIS_313-10619	0	0	NA	0	0	1	0	0	0	0	0	1	0	0	0	0	0	0	0	1	0	0	0	0	0	0	0	0	0	0	0	0	0	0	0	0	0	0	0	0	0	0	0	0	0	0	0
GJ-trop1	ERS469501	IRIS_313-10620	0	0	NA	0	0	1	0	0	0	0	0	1	1	0	0	0	0	0	0	1	0	0	0	0	0	0	0	0	0	0	0	0	0	0	0	0	0	0	0	0	0	0	0	0	1	0	0
GJ-trop1	ERS469518	IRIS_313-10703	0	0	NA	0	0	0	0	0	0	0	0	0	0	0	0	0	0	0	0	0	NA	1	0	0	0	0	0	0	0	0	0	0	0	0	0	0	0	0	0	0	0	0	0	0	0	0	0
GJ-trop1	ERS469519	IRIS_313-10704	0	0	0	0	0	0	1	0	0	0	0	0	0	0	0	0	0	0	0	0	0	0	0	0	0	0	0	0	0	0	0	0	0	0	0	0	0	0	0	0	0	1	0	0	1	0	0
GJ-trop1	ERS469528	IRIS_313-10722	0	0	0	1	0	1	0	1	0	0	0	0	0	0	0	0	0	0	0	0	NA	1	0	0	0	0	0	0	0	0	0	1	0	0	0	0	0	0	0	0	0	0	0	0	1	0	0
GJ-trop1	ERS469533	IRIS_313-10708	0	0	0	1	0	1	0	0	0	0	0	1	0	0	0	0	0	0	0	0	0	0	0	0	0	0	0	0	0	0	0	0	0	0	0	0	0	0	0	0	0	0	0	0	0	0	0
GJ-trop1	ERS469537	IRIS_313-10730	0	0	NA	0	0	0	1	0	0	0	0	1	0	0	0	0	0	0	0	1	NA	1	0	0	0	0	0	1	0	0	0	0	0	0	0	0	0	0	0	0	0	0	0	0	1	0	0
GJ-trop1	ERS469544	IRIS_313-10710	0	0	0	0	0	1	0	0	0	0	0	1	0	0	0	0	0	0	0	0	0	0	0	0	0	0	0	0	0	0	0	0	0	0	0	0	0	0	0	0	0	0	0	0	1	0	0
GJ-trop1	ERS469551	IRIS_313-10743	0	0	0	0	0	0	NA	0	0	0	0	1	0	0	0	0	0	0	0	0	NA	1	0	0	0	0	0	0	0	0	0	1	0	0	0	0	0	0	0	0	0	0	0	0	1	0	0
GJ-trop1	ERS469555	IRIS_313-10711	0	0	0	1	0	1	1	0	0	0	0	1	0	0	0	0	0	0	0	NA	1	0	0	0	0	0	0	0	0	0	0	1	0	0	0	1	0	0	0	0	0	0	0	0	1	0	0
GJ-trop1	ERS469556	IRIS_313-10747	0	0	0	0	0	0	1	0	0	0	0	1	0	0	0	0	0	0	0	0	0	0	0	0	0	0	0	0	0	0	0	0	0	0	0	0	0	0	0	0	0	0	0	0	1	0	0
GJ-trop1	ERS469561	IRIS_313-10752	0	NA	0	0	0	1	0	0	0	0	0	0	0	0	0	0	0	0	0	0	0	0	0	0	0	0	0	0	0	0	0	0	0	0	0	0	0	0	0	0	0	0	0	0	1	0	0
GJ-trop1	ERS469566	IRIS_313-10712	0	0	0	NA	0	1	0	0	0	0	0	1	0	0	0	0	0	0	0	NA	0	0	0	0	0	0	0	0	0	0	0	1	0	0	0	0	0	0	0	0	0	0	0	0	1	0	0
GJ-trop1	ERS469568	IRIS_313-10758	0	0	NA	0	0	0	1	0	0	0	0	1	0	0	0	0	0	0	0	0	0	0	0	0	0	0	0	0	0	0	0	0	0	0	0	0	0	0	0	0	0	0	0	0	1	0	0
GJ-trop1	ERS469584	IRIS_313-10776	0	0	0	1	0	1	0	0	0	0	0	1	1	0	0	0	0	0	0	0	0	0	0	1	0	0	0	0	0	0	0	0	0	0	0	0	0	0	0	0	0	0	0	0	1	0	0
GJ-trop1	ERS469602	IRIS_313-10793	0	0	0	0	0	0	1	0	0	0	0	1	0	0	0	0	0	0	0	0	0	0	0	0	0	0	0	0	0	0	0	0	0	0	0	0	0	0	0	0	0	0	0	0	0	0	0
GJ-trop1	ERS469603	IRIS_313-10794	0	0	0	1	0	0	0	0	0	0	0	1	0	0	0	0	0	0	0	0	NA	1	0	0	0	0	0	0	0	0	0	0	0	0	0	0	0	0	0	0	0	0	0	0	1	0	0
GJ-trop1	ERS469604	IRIS_313-10795	0	0	0	0	0	1	0	0	0	0	0	1	0	0	0	0	0	0	0	NA	0	0	0	0	0	0	0	0	0	0	0	0	0	0	1	0	0	0	NA	0	0	0	0	0	1	0	0
GJ-trop1	ERS469605	IRIS_313-10796	0	0	0	0	0	0	NA	0	0	0	0	1	0	0	0	0	0	1	0	0	0	0	0	0	0	0	0	0	0	0	1	0	0	0	1	0	0	0	1	0	0	0	0	1	0	0	0
GJ-trop1	ERS469608	IRIS_313-10798	0	0	0	0	0	0	0	0	0	0	0	1	1	0	0	0	0	0	0	0	0	0	0	0	0	0	0	0	0	0	0	0	0	0	0	0	0	0	0	0	0	0	0	0	0	0	0
GJ-trop1	ERS469609	IRIS_313-10799	0	0	0	0	0	1	0	0	0	0	0	1	0	0	0	0	0	0	0	0	0	0	0	0	0	0	0	0	0	0	0	0	0	0	0	0	0	0	0	0	0	0	0	0	1	0	0
GJ-trop1	ERS469629	IRIS_313-10827	0	0	0	0	0	0	1	0	0	0	1	0	0	0	0	0	0	0	0	0	0	0	0	0	0	0	0	0	0	0	0	0	0	0	0	0	0	0	0	0	0	0	0	0	1	0	0
GJ-trop1	ERS469630	IRIS_313-10828	0	0	0	1	0	0	0	0	0	0	0	1	0	0	0	1	0	0	0	0	0	0	0	0	0	0	0	0	0	0	0	0	0	0	0	0	0	0	0	0	0	0	0	0	0	0	0
GJ-trop1	ERS469631	IRIS_313-10829	0	0	0	0	0	0	NA	0	0	0	0	1	0	0	0	0	0	0	0	0	NA	1	0	0	0	0	0	0	0	0	0	0	0	0	0	0	0	0	0	0	0	0	0	0	0	0	0
GJ-trop1	ERS469633	IRIS_313-10830	0	0	0	0	0	0	1	0	0	0	0	0	0	0	0	0	0	0	0	0	0	0	0	0	0	0	0	0	0	0	0	0	0	0	0	0	0	0	0	0	0	0	0	0	1	0	0
GJ-trop1	ERS469634	IRIS_313-10831	0	0	0	0	0	0	NA	0	0	0	0	1	0	0	0	0	0	0	0	0	NA	1	0	0	0	0	0	0	0	0	0	0	0	0	0	0	0	0	0	0	0	0	0	0	1	0	0
GJ-trop1	ERS469635	IRIS_313-10832	0	0	0	0	0	0	NA	0	0	0	0	1	0	0	0	0	0	0	0	0	0	0	0	0	0	0	0	0	0	0	0	0	0	0	0	0	0	0	0	0	0	0	0	0	1	0	0
GJ-trop1	ERS469716	IRIS_313-10918	0	0	NA	0	0	0	0	0	0	0	0	1	1	0	0	0	0	0	0	0	0	0	0	0	0	0	0	0	0	0	0	0	0	0	0	0	0	0	0	0	0	0	0	0	1	0	0
GJ-trop1	ERS469730	IRIS_313-10931	0	0	0	0	0	0	1	0	0	0	0	1	1	0	0	0	0	0	0	0	0	0	0	0	0	0	0	0	0	0	0	0	0	0	0	0	0	0	0	0	0	0	0	0	1	0	0
GJ-trop1	ERS469745	IRIS_313-10945	0	0	NA	0	0	0	NA	0	0	0	0	1	0	0	0	0	0	0	0	0	NA	1	0	0	0	0	0	0	0	0	0	0	0	0	1	0	0	0	NA	0	0	0	0	0	1	0	0
GJ-trop1	ERS469746	IRIS_313-10946	0	0	0	0	0	1	0	0	0	0	0	0	0	0	0	0	0	0	0	0	NA	1	0	0	0	0	0	0	0	0	0	0	0	0	1	0	0	0	NA	0	0	0	0	0	1	0	0
GJ-trop1	ERS469749	IRIS_313-10949	0	0	0	0	0	0	0	0	0	0	0	1	0	0	0	0	0	0	0	0	1	1	0	0	0	0	0	0	0	0	1	0	0	0	0	0	0	0	0	0	0	0	0	0	1	0	0
GJ-trop1	ERS469752	IRIS_313-10952	0	0	0	0	0	0	1	0	0	0	0	1	0	0	0	0	0	0	0	0	NA	1	0	0	0	0	0	0	0	0	0	0	0	0	0	0	0	0	0	0	0	0	0	0	0	0	0
GJ-trop1	ERS469754	IRIS_313-10953	0	0	0	0	0	0	0	0	0	0	0	0	0	0	0	0	0	0	0	0	0	0	0	0	0	0	0	0	0	0	1	0	0	0	1	0	0	0	NA	0	0	0	0	0	1	0	0
GJ-trop1	ERS469758	IRIS_313-10957	0	0	0	0	0	0	NA	0	0	0	0	1	0	0	0	0	0	0	0	NA	NA	1	0	0	0	0	0	0	0	0	0	0	0	0	0	0	0	0	0	0	0	0	0	0	1	0	0
GJ-trop1	ERS469759	IRIS_313-10958	0	NA	0	0	0	0	NA	0	0	0	0	0	0	0	0	0	0	0	0	0	0	0	0	0	0	0	0	0	0	0	0	0	0	0	0	0	0	0	0	1	0	0	0	0	1	0	0
GJ-trop1	ERS469760	IRIS_313-10959	0	0	0	0	0	0	1	0	0	0	0	1	0	0	0	0	0	0	0	0	0	0	0	0	0	0	0	0	0	0	1	0	0	0	0	0	0	0	0	0	0	0	0	0	1	0	0
GJ-trop1	ERS469761	IRIS_313-10960	0	0	0	0	0	0	1	0	0	0	0	1	0	0	0	0	0	0	0	0	0	0	0	0	0	0	0	0	0	0	0	0	0	0	0	0	0	0	0	0	0	0	0	0	1	0	0
GJ-trop1	ERS469795	IRIS_313-10999	0	0	0	0	0	0	0	0	0	0	0	1	0	0	0	0	0	0	0	1	0	0	0	0	0	0	0	0	0	0	0	0	0	0	0	0	0	0	0	0	0	0	0	0	1	0	0
GJ-trop1	ERS469797	IRIS_313-11001	NA	0	0	1	0	1	0	0	0	0	0	0	0	0	0	0	0	0	0	0	0	0	0	1	0	0	0	0	0	0	0	0	0	0	0	0	0	0	0	0	0	0	0	0	1	0	0
GJ-trop1	ERS469798	IRIS_313-11003	0	0	0	1	0	0	1	1	0	0	0	1	0	0	0	0	0	0	1	NA	0	0	0	0	0	0	0	0	1	0	0	1	0	0	0	0	1	0	0	1	0	0	0	0	1	0	0
GJ-trop1	ERS469799	IRIS_313-11004	NA	0	0	0	0	0	NA	0	0	0	0	0	0	0	0	0	0	0	0	1	0	0	0	0	0	0	0	0	0	0	0	0	0	0	0	0	0	0	0	1	0	0	0	0	0	0	0
GJ-trop1	ERS469804	IRIS_313-11008	0	0	0	0	0	0	0	0	0	0	0	0	0	0	0	0	0	0	0	0	0	0	0	0	0	0	0	0	0	0	0	0	0	0	0	0	0	0	0	0	0	0	0	0	0	0	0
GJ-trop1	ERS469805	IRIS_313-11009	0	0	0	0	0	0	0	0	0	0	0	1	0	0	0	0	0	0	0	0	0	0	0	0	0	0	0	0	0	0	0	0	0	0	0	0	0	0	0	0	0	0	0	0	1	0	0
GJ-trop1	ERS469834	IRIS_313-10991	0	0	0	1	0	1	0	0	0	0	0	0	0	0	NA	0	0	0	0	0	0	0	0	0	0	0	0	0	1	0	0	0	0	0	0	0	0	0	0	0	0	0	0	0	1	0	0
GJ-trop1	ERS469843	IRIS_313-11044	0	0	0	0	0	1	0	0	0	0	0	0	0	0	0	0	0	0	0	0	0	0	0	0	0	0	0	0	0	0	0	0	0	0	0	0	0	0	0	0	0	0	0	0	0	0	0
GJ-trop1	ERS469844	IRIS_313-11045	0	0	0	0	0	0	1	0	0	0	0	0	0	0	0	0	0	0	0	0	1	1	0	0	0	0	0	0	0	0	0	0	0	0	0	0	0	0	0	0	0	0	0	0	0	0	0
GJ-trop1	ERS469845	IRIS_313-10992	0	0	0	0	0	0	1	0	0	0	0	0	0	0	0	0	0	0	0	1	0	0	0	0	0	0	0	0	0	0	0	1	0	0	0	0	0	0	0	0	0	0	0	0	1	0	0
GJ-trop1	ERS469846	IRIS_313-11046	0	0	0	0	0	1	0	0	0	0	0	0	0	0	0	0	0	0	0	0	0	0	0	0	0	0	0	0	0	0	0	0	0	0	0	0	0	0	0	0	0	0	0	0	0	0	0
GJ-trop1	ERS469856	IRIS_313-10993	0	0	0	1	0	0	1	0	0	0	0	1	1	0	0	0	0	0	0	0	0	0	0	0	0	0	0	0	0	0	0	0	0	0	0	0	0	0	0	0	0	0	0	0	1	0	0
GJ-trop1	ERS469896	IRIS_313-11100	0	0	0	0	0	0	0	0	0	0	0	1	0	0	0	0	0	0	0	0	0	0	0	0	0	0	0	0	0	0	0	0	0	0	0	0	0	0	0	0	0	0	0	0	0	0	0
GJ-trop1	ERS469898	IRIS_313-11102	0	0	0	0	0	1	0	0	0	0	0	1	0	0	0	0	0	0	0	0	0	0	0	0	0	0	0	0	0	0	0	0	0	0	0	0	0	0	0	0	0	0	0	0	1	0	0
GJ-trop1	ERS469899	IRIS_313-11103	0	0	0	0	0	1	0	0	0	0	0	1	0	0	0	0	0	0	0	0	0	0	0	0	0	0	0	0	0	0	0	0	0	0	0	0	0	0	0	0	0	0	0	0	1	0	0
GJ-trop1	ERS469900	IRIS_313-11104	0	0	0	0	0	1	0	0	0	0	0	1	0	0	0	0	0	0	0	0	0	0	0	0	0	0	0	0	0	0	0	0	0	0	0	0	0	0	0	0	0	0	0	0	1	0	0
GJ-trop1	ERS469901	IRIS_313-11105	0	0	1	1	0	1	0	0	0	0	0	1	0	0	0	1	0	1	0	0	0	0	0	0	0	0	0	0	0	0	1	0	0	0	0	1	0	0	0	0	0	0	0	0	1	0	0
GJ-trop1	ERS469902	IRIS_313-11106	0	0	0	0	0	1	0	0	0	0	0	1	0	0	0	0	0	0	0	1	0	0	0	0	0	0	0	0	0	0	0	0	0	0	0	0	0	0	0	0	0	0	0	0	1	0	0
GJ-trop1	ERS469903	IRIS_313-11107	0	0	0	0	0	1	0	0	0	0	0	1	0	0	0	0	0	0	0	1	0	0	0	0	0	0	0	0	0	0	0	0	0	0	0	0	0	0	0	0	0	0	0	0	1	0	0
GJ-trop1	ERS469906	IRIS_313-11109	0	0	0	0	0	1	0	0	0	0	0	1	0	0	0	0	0	0	0	0	0	0	0	0	0	0	0	0	0	0	0	0	0	0	0	0	0	0	0	0	0	0	0	0	1	0	0
GJ-trop1	ERS469914	IRIS_313-11117	0	0	0	0	0	1	0	0	0	0	0	1	0	0	0	0	0	0	0	0	0	0	0	0	0	0	0	0	0	0	0	0	0	0	0	0	0	0	0	1	0	0	0	0	1	0	0
GJ-trop1	ERS469919	IRIS_313-11121	0	0	0	1	0	1	0	0	0	0	0	1	0	0	0	0	0	1	0	0	0	0	0	0	0	0	0	0	0	0	0	NA	0	0	0	0	0	0	0	0	0	0	0	0	1	0	0
GJ-trop1	ERS469961	IRIS_313-11159	0	0	0	0	0	0	NA	0	0	0	0	1	1	0	1	0	0	1	0	1	0	0	0	0	0	0	0	0	0	0	0	0	0	0	0	0	0	0	0	0	0	0	0	0	0	0	0
GJ-trop1	ERS469963	IRIS_313-11161	0	0	0	1	0	1	0	0	0	0	0	1	0	0	0	0	0	0	0	1	0	0	0	1	0	0	0	0	0	0	0	0	0	0	0	0	0	0	0	0	0	0	0	0	1	0	0
GJ-trop1	ERS469978	IRIS_313-11183	0	0	0	0	0	1	0	0	0	0	0	1	0	0	0	0	0	0	0	0	0	0	0	0	0	0	0	0	0	0	0	0	0	0	0	0	0	0	0	0	0	0	0	0	0	0	0
GJ-trop1	ERS470031	IRIS_313-11238	0	0	0	0	0	1	0	0	0	0	0	1	1	0	0	0	0	0	0	0	0	0	0	0	0	0	0	0	0	0	0	0	0	0	0	0	0	0	0	0	0	0	0	0	0	0	0
GJ-trop1	ERS470042	IRIS_313-11248	0	0	0	0	0	0	1	0	0	0	0	1	0	0	0	0	0	0	0	0	0	0	0	0	0	0	0	0	0	0	0	0	0	0	0	0	0	0	0	0	0	0	0	0	1	0	0
GJ-trop1	ERS470104	IRIS_313-11313	0	0	0	0	0	0	0	0	0	0	0	1	0	0	0	0	0	0	0	NA	0	0	0	0	0	0	0	0	0	0	0	1	0	0	0	0	0	0	0	0	0	0	0	0	1	0	0
GJ-trop1	ERS470105	IRIS_313-11314	0	0	NA	0	0	0	0	0	0	0	1	0	0	0	0	0	0	0	0	1	0	0	0	0	0	0	0	0	0	0	0	0	0	0	0	1	0	0	0	0	0	0	0	0	1	0	0
GJ-trop1	ERS470121	IRIS_313-11328	0	0	0	0	0	0	1	0	0	0	0	0	0	0	0	0	0	0	0	0	0	0	0	0	0	0	0	0	0	0	0	0	0	0	0	0	0	0	0	0	0	0	0	0	0	0	0
GJ-trop1	ERS470122	IRIS_313-11329	0	0	0	0	0	0	0	0	0	0	0	0	0	0	0	0	0	0	0	0	0	0	0	0	0	0	0	0	0	0	0	0	0	0	0	0	0	0	0	0	0	0	0	0	0	0	0
GJ-trop1	ERS470129	IRIS_313-11337	0	0	0	0	0	1	0	0	0	0	0	0	0	0	0	0	0	0	0	1	0	0	0	0	0	0	0	0	0	0	0	0	0	0	0	0	0	0	0	0	0	0	0	0	1	0	0
GJ-trop1	ERS470132	IRIS_313-11340	0	0	NA	0	0	1	0	0	0	0	0	1	1	0	0	0	0	0	0	1	0	0	0	0	0	0	0	0	0	0	0	0	0	0	0	0	0	0	0	0	0	0	0	0	1	0	0
GJ-trop1	ERS470169	IRIS_313-11376	0	0	0	1	0	1	0	0	0	0	0	1	0	0	0	0	0	0	0	0	0	0	0	0	0	0	0	0	0	0	0	0	0	0	0	0	0	0	0	0	0	0	0	0	1	0	0
GJ-trop1	ERS470171	IRIS_313-11379	0	0	0	0	0	1	0	0	0	0	0	0	0	0	0	0	0	0	0	0	0	0	0	0	0	0	0	0	0	0	0	0	0	0	0	0	0	0	0	0	0	0	0	0	0	0	0
GJ-trop1	ERS470172	IRIS_313-11380	0	0	0	0	0	0	0	0	0	0	0	0	0	0	0	0	0	0	0	0	0	0	0	1	0	0	0	0	0	0	0	0	1	0	0	0	0	0	0	0	0	0	0	0	0	0	0
GJ-trop1	ERS470188	IRIS_313-11396	0	0	1	0	0	0	0	0	0	0	0	0	0	0	0	0	0	0	0	0	0	0	0	0	0	0	0	0	0	0	1	0	0	0	0	0	0	0	0	0	0	0	0	0	0	0	0
GJ-trop1	ERS470189	IRIS_313-11397	0	0	0	0	0	0	0	0	0	0	0	1	0	0	0	0	0	0	0	0	0	0	0	0	0	0	0	0	0	0	0	0	0	0	0	0	0	0	0	0	0	0	0	0	1	0	0
GJ-trop1	ERS470215	IRIS_313-11424	0	0	0	1	0	0	0	0	0	0	0	0	0	0	0	0	0	0	0	0	0	0	0	0	0	0	0	0	0	0	0	0	0	0	0	0	0	0	0	0	0	1	0	0	1	0	0
GJ-trop1	ERS470217	IRIS_313-11426	0	0	0	1	0	1	0	0	0	0	0	1	0	0	0	0	0	1	0	0	0	0	0	0	0	0	0	0	0	0	0	0	0	0	0	0	0	0	0	0	0	0	0	0	0	0	0
GJ-trop1	ERS470218	IRIS_313-11427	0	0	0	0	0	1	0	0	0	0	0	1	1	0	0	0	0	1	0	0	0	0	0	0	0	0	0	0	0	0	0	0	0	0	0	0	0	0	0	0	0	0	0	0	0	0	0
GJ-trop1	ERS470242	B025	0	0	0	0	0	0	0	0	0	0	0	1	0	0	0	0	0	0	0	NA	0	0	0	0	0	0	0	0	0	0	0	0	0	0	0	0	0	0	0	0	0	0	0	0	0	0	0
GJ-trop1	ERS470254	B037	0	0	0	0	0	0	0	0	0	0	0	0	0	0	0	0	0	0	0	1	0	0	0	0	0	0	0	0	0	0	0	0	0	0	0	0	0	0	0	0	0	0	0	0	1	0	0
GJ-trop1	ERS470258	B043	0	NA	0	0	0	0	0	0	0	0	0	1	1	0	0	0	0	0	0	0	0	0	0	0	0	0	0	0	0	0	0	0	0	0	0	0	0	0	0	0	0	0	0	0	0	0	0
GJ-trop1	ERS470267	B053	0	0	0	1	0	0	0	0	0	0	0	1	0	0	0	0	0	0	0	1	0	0	0	0	0	0	0	0	0	0	0	0	0	0	0	0	0	0	0	0	0	0	0	0	0	0	0
GJ-trop1	ERS470268	B054	0	1	0	0	0	0	0	0	0	0	0	1	0	0	0	0	0	0	0	NA	0	0	0	0	0	0	0	0	0	0	0	0	0	0	0	0	0	0	0	0	0	0	0	0	0	0	0
GJ-trop1	ERS470392	B188	0	0	0	1	0	0	1	0	0	0	0	1	0	0	0	0	0	0	0	NA	0	0	0	0	0	0	0	0	0	0	0	0	0	0	0	1	0	0	0	0	0	0	0	0	0	0	0
GJ-trop1	ERS470393	B189	0	0	0	1	0	1	0	0	0	0	0	1	0	0	0	0	0	0	0	1	0	0	0	0	0	0	0	0	0	0	0	0	0	0	0	0	0	0	0	0	0	0	0	0	1	0	0
GJ-trop1	ERS470394	B190	0	0	0	1	0	1	0	0	0	0	0	1	0	0	0	0	0	0	0	1	0	0	0	0	0	0	0	0	0	0	0	0	0	0	0	0	0	0	0	0	0	0	0	0	1	0	0
GJ-trop1	ERS470395	B191	0	0	0	1	0	1	0	0	0	0	0	1	0	0	0	0	0	0	0	NA	0	0	0	0	0	0	0	0	0	0	0	0	0	0	0	0	0	0	0	0	0	0	0	0	0	0	0
GJ-trop1	ERS470400	B196	0	NA	0	0	0	0	1	0	0	0	0	0	0	0	0	0	0	0	0	1	0	0	0	0	0	0	0	0	0	0	1	1	1	1	0	0	0	0	0	0	0	0	0	0	1	0	0
GJ-trop1	ERS470470	CX106	0	0	0	0	0	0	0	0	0	0	0	0	0	0	0	0	0	0	0	0	0	0	0	0	0	0	0	0	0	0	0	0	0	0	0	0	0	0	0	0	0	0	0	0	1	0	0
GJ-trop1	ERS470476	CX111	0	0	0	0	0	1	0	0	0	0	0	1	1	0	0	0	0	0	0	0	0	0	0	0	0	0	0	0	0	0	0	0	0	0	0	0	0	0	0	0	0	0	0	0	0	0	0
GJ-trop1	ERS470478	CX113	0	0	0	1	0	1	0	0	0	0	0	1	0	0	0	0	0	0	0	NA	0	0	0	0	0	0	0	0	0	0	0	0	0	0	0	0	0	0	0	1	0	0	0	0	0	0	0
GJ-trop1	ERS470498	CX132	0	0	0	1	0	1	0	0	0	0	0	1	1	0	0	0	0	0	0	NA	0	0	0	0	0	0	0	0	0	0	0	0	0	0	0	0	0	0	0	0	0	0	0	0	0	0	0
GJ-trop1	ERS470543	CX214	0	0	0	1	0	1	0	0	1	1	0	1	0	0	1	0	0	0	0	NA	0	0	1	0	0	0	0	0	0	0	0	1	0	0	0	0	0	0	1	NA	0	0	0	0	0	0	0
GJ-trop1	ERS470547	CX220	0	0	0	0	0	0	NA	0	0	0	0	1	1	0	0	0	0	0	0	0	0	0	0	0	0	0	0	0	0	0	0	0	0	0	0	0	0	0	0	0	0	0	0	0	0	0	0
GJ-trop1	ERS470565	CX241	0	0	0	0	0	1	0	0	0	0	0	1	1	0	0	0	0	0	0	1	0	0	0	0	0	0	0	0	0	0	0	0	0	0	0	0	0	0	0	0	0	0	0	0	0	0	0
GJ-trop1	ERS470567	CX243	0	0	0	0	0	0	0	0	0	0	0	0	0	0	0	0	0	0	0	0	0	0	0	0	0	0	0	0	0	0	0	0	0	0	0	0	0	0	0	0	0	0	0	0	0	0	0
GJ-trop1	ERS470569	CX248	0	0	0	1	0	0	0	0	0	0	0	1	1	0	0	0	0	0	0	NA	0	0	0	0	0	0	0	0	0	0	0	0	0	0	0	0	0	0	0	0	0	0	0	0	0	0	0
GJ-trop1	ERS470575	CX262	0	0	0	0	0	1	0	0	0	0	0	1	0	0	0	0	0	0	0	1	0	0	0	0	0	0	0	0	0	0	0	0	0	0	0	0	0	0	0	0	0	0	0	0	0	0	0
GJ-trop1	ERS470578	CX266	0	0	0	0	0	0	0	0	0	0	0	0	0	0	0	0	0	0	0	1	0	0	0	0	0	0	0	0	0	0	0	0	0	0	0	0	0	0	0	0	0	0	0	0	1	0	0
GJ-trop1	ERS470581	CX269	0	0	NA	0	0	1	0	0	0	0	0	1	1	0	0	0	0	0	0	1	0	0	0	0	0	0	0	0	0	0	0	0	0	0	0	0	0	0	0	0	0	0	0	0	0	0	0
GJ-trop1	ERS470637	CX352	0	NA	0	0	0	0	1	0	0	0	0	1	0	0	0	0	0	0	0	NA	0	0	0	0	0	0	0	0	0	0	0	0	0	0	0	0	0	0	0	0	0	0	0	0	0	0	0
GJ-trop1	ERS470640	CX355	0	0	1	0	0	0	NA	0	0	0	0	1	1	0	0	0	0	0	0	0	0	0	0	0	0	0	0	0	0	0	0	0	0	0	0	0	0	0	0	0	0	0	0	0	0	0	0
GJ-trop1	ERS470644	CX359	0	0	NA	1	0	0	NA	0	0	0	0	1	1	0	0	0	0	0	0	1	0	0	0	0	0	0	0	0	0	0	0	0	0	0	0	0	0	0	0	0	0	0	0	0	0	0	0
GJ-trop1	ERS470652	CX367	0	0	0	0	0	0	0	0	0	0	0	1	0	0	0	0	0	0	0	1	0	0	0	0	0	0	0	0	0	0	0	1	0	0	0	0	0	0	0	0	0	0	0	0	1	0	0
GJ-trop1	ERS470657	CX371	0	0	0	1	0	0	NA	0	0	0	0	1	1	0	0	0	0	0	0	0	0	0	0	0	0	0	0	0	0	0	0	1	0	0	0	0	0	0	0	0	0	0	0	0	0	0	0
GJ-trop1	ERS470658	CX372	0	0	NA	1	0	0	NA	0	0	0	0	1	0	0	0	1	0	0	0	0	0	0	0	0	0	0	0	0	0	0	0	0	0	0	0	0	0	0	0	0	0	0	0	0	1	0	0
GJ-trop1	ERS470659	CX373	0	0	NA	NA	0	1	1	0	0	0	0	1	1	0	0	0	0	0	0	NA	0	0	0	0	0	0	0	0	0	0	0	1	0	0	0	0	0	0	0	0	0	1	0	0	0	0	0
GJ-trop1	ERS470660	CX374	0	0	NA	1	0	1	0	0	0	0	0	1	1	0	0	0	0	0	0	NA	0	0	0	0	0	0	0	0	0	0	0	1	0	0	0	0	0	0	0	0	0	0	0	0	0	0	0
GJ-trop1	ERS470730	CX77	0	NA	0	1	0	1	0	0	0	0	0	1	0	0	0	0	0	0	0	NA	0	0	0	0	0	0	0	0	0	0	0	0	0	0	0	1	0	0	0	0	0	0	0	0	0	0	0
GJ-trop2	ERS467857	IRIS_313-9928	0	0	NA	0	0	1	1	0	0	0	0	0	0	0	0	0	0	0	0	0	0	0	1	0	0	0	0	0	0	0	0	0	0	0	0	1	0	0	0	0	0	0	0	0	0	0	0
GJ-trop2	ERS467891	IRIS_313-9301	0	0	0	0	0	1	0	0	0	0	0	0	0	0	0	0	0	0	0	0	0	0	0	0	0	0	0	0	0	0	0	0	0	0	0	0	0	0	0	0	0	0	0	0	0	0	0
GJ-trop2	ERS467932	IRIS_313-8314	0	0	NA	1	0	1	0	0	0	0	0	0	0	0	0	0	0	1	0	0	NA	1	0	0	0	0	0	1	0	0	0	1	0	0	0	0	0	0	0	1	0	1	0	0	1	1	0
GJ-trop2	ERS468398	IRIS_313-9405	0	0	0	0	0	1	0	0	0	0	0	0	0	0	0	0	0	0	0	1	0	0	0	0	0	0	0	0	0	0	0	0	0	0	0	0	0	0	0	1	0	0	0	0	0	0	0
GJ-trop2	ERS468435	IRIS_313-8436	0	0	NA	0	0	1	0	0	0	0	0	0	0	0	0	0	0	0	0	0	0	0	0	0	0	0	0	0	0	0	0	0	0	0	0	0	0	0	0	0	0	0	0	0	1	0	0
GJ-trop2	ERS468690	IRIS_313-11479	0	0	NA	0	0	1	0	0	0	0	0	0	0	0	0	0	0	0	0	0	NA	1	0	0	0	0	0	0	0	0	0	0	0	0	0	0	0	0	0	0	0	0	0	0	0	0	0
GJ-trop2	ERS468707	IRIS_313-11496	0	0	NA	0	0	1	0	0	0	0	0	0	0	0	0	0	0	0	0	1	0	0	0	0	0	0	0	0	0	0	0	0	0	0	0	0	0	0	0	0	0	0	0	0	1	0	0
GJ-trop2	ERS468709	IRIS_313-11498	0	NA	0	0	0	0	NA	0	0	0	0	0	0	0	0	0	0	0	0	0	NA	1	0	0	0	0	0	0	0	0	0	0	0	0	0	0	0	0	0	0	0	0	0	0	0	0	0
GJ-trop2	ERS469117	IRIS_313-11971	0	0	NA	0	0	1	0	0	0	0	0	0	0	0	0	0	0	0	0	1	NA	1	0	0	0	0	0	0	0	0	0	0	0	0	0	1	0	0	0	0	0	0	0	1	0	0	0
GJ-trop2	ERS469469	IRIS_313-10649	0	0	NA	0	0	1	0	0	0	0	0	0	0	0	0	0	0	0	0	0	0	0	0	0	0	0	0	0	0	0	0	0	0	0	0	0	0	0	0	0	0	0	0	0	0	0	0
GJ-trop2	ERS469506	IRIS_313-10689	0	0	0	0	0	1	0	0	0	0	0	0	0	0	1	0	0	0	0	0	NA	1	0	0	0	0	0	0	0	0	0	0	0	0	0	0	0	0	0	0	0	0	0	0	0	0	0
GJ-trop2	ERS469509	IRIS_313-10693	0	0	NA	0	0	1	0	0	0	0	0	0	0	0	0	0	0	0	0	0	NA	1	0	0	0	0	0	0	0	0	0	0	0	0	0	0	0	0	0	0	0	0	0	0	0	0	0
GJ-trop2	ERS469548	IRIS_313-10740	0	0	0	0	0	1	0	0	0	0	0	0	0	0	0	0	0	0	0	0	NA	1	0	0	0	0	0	0	0	0	0	0	0	0	0	0	0	0	0	0	0	0	0	0	0	0	0
GJ-trop2	ERS469549	IRIS_313-10741	0	0	0	0	0	1	0	0	0	0	0	0	0	0	0	0	0	0	0	1	NA	1	0	0	0	0	0	0	0	0	0	0	0	0	0	0	0	0	0	0	0	0	0	0	0	0	0
GJ-trop2	ERS469552	IRIS_313-10744	0	0	NA	0	0	1	0	0	0	0	0	0	0	0	0	0	0	0	0	0	0	0	0	0	0	0	0	0	0	0	0	0	0	0	0	0	0	0	0	0	0	0	0	0	0	0	0
GJ-trop2	ERS469553	IRIS_313-10745	0	0	NA	1	0	1	0	NA	0	0	0	0	0	0	0	0	0	0	0	1	0	0	0	1	0	0	0	0	0	0	0	0	0	0	0	0	0	0	0	0	0	0	0	0	1	0	0
GJ-trop2	ERS469554	IRIS_313-10746	0	0	NA	0	0	1	0	0	0	0	0	0	0	0	0	0	0	0	0	0	0	0	0	0	0	0	0	0	0	0	0	0	0	0	0	0	0	0	0	0	0	0	0	1	0	0	0
GJ-trop2	ERS469569	IRIS_313-10759	0	NA	NA	1	0	1	0	0	0	0	0	0	0	0	0	0	0	0	0	0	NA	1	0	0	0	0	0	0	0	0	0	0	0	0	0	0	0	0	0	0	0	0	0	1	0	0	0
GJ-trop2	ERS469571	IRIS_313-10761	0	0	0	1	0	1	0	0	1	0	0	0	0	0	0	0	0	0	0	0	NA	1	0	0	0	0	0	0	0	0	0	0	0	0	0	0	0	0	0	0	0	0	0	1	0	0	0
GJ-trop2	ERS469573	IRIS_313-10765	0	0	NA	0	0	1	1	0	0	0	0	0	0	0	0	0	0	0	0	0	0	0	0	0	0	0	0	0	0	0	0	0	0	0	0	0	0	0	0	0	0	0	0	0	0	0	0
GJ-trop2	ERS469574	IRIS_313-10766	0	0	NA	0	0	1	0	0	0	0	0	0	0	0	0	0	0	0	0	0	0	0	0	0	0	0	0	0	0	0	0	0	0	0	0	0	0	0	0	0	0	0	0	0	0	0	0
GJ-trop2	ERS469575	IRIS_313-10767	0	0	NA	0	0	1	0	0	0	0	0	0	0	0	0	0	0	0	0	0	NA	1	0	0	0	0	0	0	0	0	0	0	0	0	0	0	0	0	0	0	0	0	0	0	1	0	0
GJ-trop2	ERS469578	IRIS_313-10770	0	0	NA	0	0	1	0	0	0	0	0	0	0	0	0	0	0	0	0	0	0	0	0	0	0	0	0	0	0	0	0	0	0	0	0	0	0	0	0	0	0	0	0	0	0	0	0
GJ-trop2	ERS469581	IRIS_313-10773	0	NA	NA	0	0	1	0	0	0	0	0	0	0	0	0	0	0	0	0	0	NA	1	0	0	0	1	0	1	0	0	0	0	0	0	0	0	0	0	0	0	0	0	0	0	0	0	0
GJ-trop2	ERS469588	IRIS_313-10780	0	0	0	0	0	1	0	0	0	0	0	0	0	0	0	0	0	0	0	0	NA	1	0	0	0	0	0	0	0	0	0	0	0	0	0	1	0	0	0	0	0	0	0	0	0	0	0
GJ-trop2	ERS469589	IRIS_313-10781	0	0	0	0	0	1	0	0	0	0	0	0	0	0	0	0	0	0	0	0	NA	1	0	0	0	0	0	0	0	0	0	0	0	0	0	0	0	0	0	0	0	0	0	0	0	0	0
GJ-trop2	ERS469591	IRIS_313-10783	0	0	NA	0	0	1	0	0	0	0	0	0	0	0	0	0	0	0	0	0	NA	1	0	0	0	0	0	0	0	0	0	0	0	0	0	0	0	0	0	0	0	0	0	0	0	0	0
GJ-trop2	ERS469592	IRIS_313-10784	0	NA	0	0	0	1	0	0	0	0	0	0	0	0	0	0	0	0	0	0	0	0	0	0	0	0	0	0	0	0	0	0	0	0	0	0	0	0	0	0	0	0	0	0	0	0	0
GJ-trop2	ERS469593	IRIS_313-10785	0	0	0	0	0	1	0	0	0	0	0	0	0	0	0	0	0	0	0	0	NA	1	0	0	0	0	0	0	0	0	0	0	0	0	0	0	0	0	0	0	0	0	0	0	0	0	0
GJ-trop2	ERS469597	IRIS_313-10788	0	0	NA	0	0	1	0	0	0	0	0	0	0	0	0	0	0	0	0	0	0	0	0	0	0	0	0	0	0	0	0	1	0	0	0	0	0	0	0	0	0	0	0	0	1	0	0
GJ-trop2	ERS469598	IRIS_313-10789	0	0	NA	0	0	1	0	0	0	0	0	0	0	0	0	0	0	0	0	0	0	0	0	0	0	0	0	0	0	0	0	0	0	0	0	0	0	0	0	0	0	0	0	0	0	0	0
GJ-trop2	ERS469599	IRIS_313-10790	0	NA	0	1	0	1	0	0	0	0	0	0	0	0	0	0	0	0	0	0	0	0	0	0	0	0	0	0	0	0	0	0	0	0	0	0	0	0	0	0	0	0	0	0	1	0	0
GJ-trop2	ERS469610	IRIS_313-10800	0	0	NA	0	0	1	0	0	0	0	0	0	0	0	0	0	0	0	0	0	NA	1	0	0	0	0	0	0	0	0	0	0	0	0	0	0	0	0	0	0	0	0	0	0	0	0	0
GJ-trop2	ERS469611	IRIS_313-10801	0	0	NA	0	0	1	0	0	0	0	0	0	0	0	0	0	0	0	0	0	0	0	0	0	0	0	0	0	0	0	0	0	0	0	0	0	0	0	0	0	0	0	0	0	0	0	0
GJ-trop2	ERS469617	IRIS_313-10815	0	0	NA	0	0	1	0	0	0	0	0	0	0	0	0	0	0	0	0	1	NA	1	0	0	0	0	0	0	0	0	0	0	0	0	0	0	0	0	0	0	0	0	0	1	0	0	0
GJ-trop2	ERS469618	IRIS_313-10816	0	0	NA	0	0	1	0	0	0	0	0	0	0	0	0	0	0	0	0	0	NA	1	0	0	0	0	0	0	0	0	0	0	0	0	0	0	0	0	0	0	0	0	0	0	0	0	0
GJ-trop2	ERS469619	IRIS_313-10817	0	0	NA	0	0	1	0	0	0	0	0	0	0	0	0	0	0	0	0	0	0	0	0	0	0	0	0	0	0	0	0	0	0	0	0	0	0	0	0	0	0	0	0	0	0	0	0
GJ-trop2	ERS469622	IRIS_313-10802	0	0	NA	0	0	1	0	0	0	0	0	0	0	0	0	0	0	0	0	0	0	0	0	0	0	0	0	0	0	0	0	0	0	0	0	0	0	0	0	0	0	0	0	0	0	0	0
GJ-trop2	ERS469632	IRIS_313-10803	0	0	NA	0	0	1	0	0	0	0	0	0	0	0	0	0	0	0	0	0	NA	NA	0	0	0	0	0	0	0	0	0	0	0	0	0	0	0	0	0	0	0	0	0	0	0	0	0
GJ-trop2	ERS469652	IRIS_313-10805	0	0	NA	0	0	1	0	0	0	0	0	0	0	0	0	0	0	0	0	0	0	0	0	0	0	0	0	0	0	0	0	0	0	0	0	0	0	0	0	0	0	0	0	0	0	0	0
GJ-trop2	ERS469684	IRIS_313-10808	0	0	0	0	0	1	0	0	0	0	0	0	0	0	0	0	0	0	0	0	NA	1	0	0	0	0	0	0	0	0	0	0	0	0	0	0	0	0	0	0	0	0	0	0	0	0	0
GJ-trop2	ERS469695	IRIS_313-10809	0	0	NA	0	0	1	0	0	0	0	0	0	0	0	0	0	0	0	0	0	0	0	0	0	0	0	0	0	0	0	0	0	0	0	0	0	0	0	1	0	0	0	0	1	0	0	0
GJ-trop2	ERS469717	IRIS_313-10919	0	0	NA	0	0	1	0	0	0	0	0	0	0	0	0	0	0	0	0	0	0	0	0	0	0	0	0	0	0	0	0	1	0	0	0	0	0	0	0	0	0	0	0	0	0	0	0
GJ-trop2	ERS469718	IRIS_313-10920	0	0	NA	0	0	1	0	0	0	0	0	0	0	0	0	0	0	0	0	0	0	0	0	0	0	0	0	0	0	0	0	0	0	0	0	0	0	0	0	0	0	0	0	0	0	0	0
GJ-trop2	ERS469736	IRIS_313-10936	0	0	NA	0	0	1	0	0	0	0	0	0	0	0	0	0	0	0	0	0	NA	1	0	0	0	0	0	0	0	0	0	0	0	0	0	0	0	0	0	0	0	0	0	0	0	0	0
GJ-trop2	ERS469750	IRIS_313-10950	0	NA	0	0	0	1	0	0	0	0	0	0	0	0	0	0	0	0	0	0	0	0	0	0	0	0	0	0	0	0	0	1	0	0	0	0	0	0	0	0	0	0	0	1	0	1	0
GJ-trop2	ERS469757	IRIS_313-10956	0	0	NA	0	0	1	0	0	0	0	0	0	0	0	0	0	0	0	0	0	0	0	0	1	0	1	0	0	0	0	0	0	0	0	0	0	0	0	0	0	0	0	0	0	NA	0	0
GJ-trop2	ERS469800	IRIS_313-11005	0	NA	0	0	0	1	0	0	0	0	0	0	0	0	0	0	0	0	0	0	0	0	0	0	0	0	0	0	0	0	0	0	0	0	0	0	0	0	0	0	0	0	0	0	0	0	0
GJ-trop2	ERS469803	IRIS_313-11007	0	0	NA	0	0	1	0	0	0	0	0	0	0	0	0	0	0	0	0	0	0	0	0	0	0	0	0	0	0	0	0	0	0	0	0	0	0	0	0	0	0	0	0	1	0	0	0
GJ-trop2	ERS469867	IRIS_313-10994	0	0	NA	0	0	1	0	0	0	0	0	0	0	0	0	0	0	0	0	0	0	0	0	0	0	0	0	0	0	0	0	0	0	0	0	0	0	0	0	0	0	0	0	0	0	0	0
GJ-trop2	ERS470102	IRIS_313-11311	0	0	0	0	0	1	0	0	0	0	0	0	0	0	0	0	0	0	0	0	0	0	0	0	0	0	0	0	0	0	0	0	0	0	0	0	0	0	0	0	0	0	0	0	0	0	0
GJ-trop2	ERS470494	CX129	0	NA	NA	0	0	1	0	0	0	0	0	0	0	0	0	0	0	0	0	1	0	0	0	0	0	0	0	0	0	0	0	0	0	0	0	0	0	0	0	0	0	0	0	1	0	1	0
XI-1A	ERS467839	IRIS_313-9111	0	0	0	1	0	1	0	0	0	0	0	0	1	0	0	0	0	0	0	0	0	0	0	0	0	0	0	0	0	0	1	0	NA	1	0	NA	NA	0	1	1	0	0	0	0	0	0	0
XI-1A	ERS467882	IRIS_313-10224	0	0	NA	1	0	1	0	0	0	0	0	0	0	0	0	0	0	0	0	1	0	0	0	0	0	NA	0	0	0	0	0	0	0	1	0	NA	NA	0	1	1	0	0	0	0	0	0	0
XI-1A	ERS467935	IRIS_313-8380	0	0	0	NA	0	1	0	0	0	0	0	0	0	0	0	0	0	0	0	1	0	0	1	0	0	0	1	0	0	0	1	1	NA	1	0	NA	NA	0	0	1	0	0	0	0	1	0	0
XI-1A	ERS467939	IRIS_313-8433	0	0	NA	1	0	1	0	0	0	0	0	0	1	0	0	0	0	0	1	1	0	0	0	0	0	NA	0	0	0	0	0	0	1	1	0	NA	NA	1	0	1	0	0	0	0	0	1	0
XI-1A	ERS467940	IRIS_313-8435	0	0	0	1	0	1	0	0	0	0	0	0	0	0	0	0	0	0	0	0	0	0	0	0	0	NA	0	0	0	0	0	0	1	1	0	0	0	0	1	1	0	0	0	0	0	0	0
XI-1A	ERS467944	IRIS_313-8454	0	0	NA	0	0	1	0	0	0	0	0	0	0	0	0	0	0	0	0	0	0	0	0	0	0	0	0	0	0	0	1	0	NA	1	0	NA	NA	0	1	1	0	0	0	0	0	0	0
XI-1A	ERS467960	IRIS_313-8645	0	0	NA	0	0	1	0	0	0	0	0	0	0	0	0	0	0	0	0	1	0	0	0	0	1	0	0	0	0	0	1	0	1	NA	0	NA	NA	0	1	1	0	0	0	0	1	0	0
XI-1A	ERS467996	IRIS_313-8940	0	0	NA	0	0	1	0	0	0	0	0	0	0	0	0	0	0	0	0	1	0	0	0	0	0	NA	0	0	0	0	0	0	0	1	0	NA	NA	0	1	1	0	0	0	0	0	0	0
XI-1A	ERS468016	IRIS_313-9065	0	0	NA	1	0	1	0	0	0	0	0	1	0	0	0	0	0	0	0	NA	0	0	0	0	1	0	0	0	0	0	1	0	NA	NA	0	NA	NA	1	0	1	0	0	0	0	0	0	0
XI-1A	ERS468037	IRIS_313-9204	0	0	NA	NA	0	1	0	0	0	0	0	0	0	0	0	0	0	0	0	NA	0	0	0	0	1	0	0	0	0	0	1	1	NA	1	0	0	0	0	1	0	0	0	0	0	0	0	0
XI-1A	ERS468044	IRIS_313-9253	0	0	NA	NA	0	1	0	0	0	0	0	0	0	0	0	0	0	0	1	NA	0	0	0	0	0	1	0	0	0	0	0	0	1	1	0	NA	NA	0	1	1	0	0	0	0	0	0	0
XI-1A	ERS468058	IRIS_313-9324	0	0	0	1	0	1	0	0	0	0	0	1	0	0	0	0	0	0	0	1	0	0	0	0	0	NA	0	0	0	0	0	0	1	1	0	NA	NA	0	1	1	0	0	0	0	0	0	0
XI-1A	ERS468063	IRIS_313-9372	0	0	NA	0	0	1	0	0	0	0	0	0	0	0	0	0	0	0	0	0	0	0	0	0	0	NA	0	0	0	0	0	0	1	1	0	NA	NA	1	0	1	0	0	0	0	1	0	0
XI-1A	ERS468072	IRIS_313-9469	0	0	NA	0	0	1	0	0	0	0	0	1	0	0	0	0	0	0	1	1	0	0	0	0	0	0	0	0	0	0	1	0	NA	1	0	NA	NA	1	1	1	0	0	0	0	1	0	0
XI-1A	ERS468077	IRIS_313-9505	0	0	NA	1	0	1	0	0	0	0	0	0	0	0	0	0	0	0	0	1	0	0	0	0	0	NA	0	0	0	0	0	0	1	NA	0	NA	NA	0	1	1	0	0	0	0	0	0	0
XI-1A	ERS468096	IRIS_313-9605	0	0	0	0	0	1	0	0	0	0	0	0	0	0	0	0	0	0	0	0	0	0	0	0	0	0	0	0	0	0	1	0	1	1	0	NA	NA	1	1	1	0	0	0	0	0	0	0
XI-1A	ERS468105	IRIS_313-9705	0	0	NA	0	0	1	0	0	0	0	0	0	0	0	0	0	0	0	0	NA	0	0	0	0	0	NA	0	0	0	0	0	0	1	1	0	0	0	0	1	1	0	0	0	0	0	0	0
XI-1A	ERS468106	IRIS_313-9706	0	0	NA	1	0	1	0	0	0	0	0	0	0	0	0	0	0	0	1	0	0	0	0	0	0	NA	0	0	0	0	0	0	1	1	0	NA	NA	1	1	1	0	0	0	0	0	0	0
XI-1A	ERS468107	IRIS_313-9708	0	0	NA	NA	0	1	0	0	0	0	0	0	0	0	0	0	0	0	0	1	0	0	0	0	0	NA	0	0	0	0	0	0	1	1	0	NA	NA	0	1	1	0	0	0	0	0	0	0
XI-1A	ERS468109	IRIS_313-9723	0	0	NA	1	0	1	0	0	0	0	0	0	1	0	0	0	0	0	0	0	0	0	0	0	1	NA	0	0	0	0	0	0	1	1	0	NA	NA	0	1	1	0	0	0	0	1	0	0
XI-1A	ERS468110	IRIS_313-9727	0	0	NA	1	0	1	0	0	0	0	0	0	0	0	0	0	0	0	0	1	0	0	1	1	0	0	0	0	0	0	0	0	0	0	1	0	0	0	NA	0	0	0	0	0	0	0	0
XI-1A	ERS468111	IRIS_313-9730	0	0	NA	1	0	1	0	0	0	0	0	0	1	0	0	0	0	0	0	1	0	0	0	0	0	NA	0	0	0	0	0	0	1	1	0	NA	NA	0	1	1	0	0	0	0	1	0	0
XI-1A	ERS468113	IRIS_313-9758	0	0	NA	1	0	1	0	0	0	0	0	0	0	0	0	0	0	0	0	0	0	0	0	0	0	NA	0	0	0	0	0	0	1	1	0	0	0	0	0	1	0	0	0	0	0	0	0
XI-1A	ERS468118	IRIS_313-9822	0	0	0	1	0	1	0	0	0	0	0	0	0	0	0	0	0	0	0	1	0	0	0	0	0	NA	0	0	0	0	1	0	1	1	0	1	0	0	1	1	0	0	0	0	0	0	0
XI-1A	ERS468136	IRIS_313-9976	0	0	NA	1	0	1	0	0	0	0	0	1	0	0	0	0	0	0	0	0	0	0	0	0	0	1	0	0	0	0	0	0	1	1	0	NA	NA	0	1	1	0	0	0	0	0	0	0
XI-1A	ERS468150	IRIS_313-10047	0	0	NA	0	0	1	0	0	0	0	0	0	1	0	0	0	0	0	0	0	0	0	0	0	0	NA	0	0	0	0	0	0	1	1	0	NA	NA	0	1	1	0	0	0	0	0	0	0
XI-1A	ERS468157	IRIS_313-10129	0	0	NA	0	0	1	0	0	0	0	0	0	1	0	0	0	0	0	0	0	0	0	0	0	0	0	0	0	1	0	1	0	NA	1	0	0	0	0	1	1	0	0	0	0	0	0	0
XI-1A	ERS468162	IRIS_313-10154	0	0	NA	0	0	1	0	0	0	0	0	0	0	0	0	0	0	0	0	0	0	0	0	0	1	0	0	0	0	0	1	0	NA	1	0	NA	NA	0	1	1	0	0	0	0	0	0	0
XI-1A	ERS468166	IRIS_313-10170	0	0	NA	1	0	1	0	0	0	0	0	0	0	0	0	0	0	0	0	1	0	0	0	0	0	0	0	0	0	0	1	0	1	1	0	NA	NA	0	1	1	0	0	0	0	0	0	0
XI-1A	ERS468167	IRIS_313-10171	0	0	0	0	0	1	0	0	0	0	0	0	0	0	0	0	0	0	1	0	0	0	0	0	0	0	0	0	0	0	1	0	1	1	0	NA	NA	1	1	1	0	0	0	0	0	0	0
XI-1A	ERS468169	IRIS_313-10178	0	0	0	1	0	1	0	0	0	0	1	0	0	0	0	0	0	0	0	1	0	0	0	0	0	0	0	0	0	0	1	1	NA	1	0	NA	NA	0	1	1	0	0	0	0	1	0	0
XI-1A	ERS468171	IRIS_313-10189	0	0	1	1	0	1	0	0	0	0	0	0	0	0	0	0	0	0	0	1	0	0	0	0	0	0	0	0	0	0	1	0	1	1	0	NA	NA	0	0	1	0	0	0	0	0	0	0
XI-1A	ERS468172	IRIS_313-10190	0	0	0	1	0	1	1	0	0	0	0	0	0	0	0	0	0	0	0	0	0	0	0	0	0	NA	0	0	0	0	0	0	1	1	0	0	0	1	0	1	0	0	0	0	0	0	0
XI-1A	ERS468173	IRIS_313-10191	0	0	NA	1	0	1	0	0	0	0	0	0	0	0	0	0	0	0	0	0	0	0	0	0	0	0	0	0	0	0	1	NA	1	NA	0	0	0	0	0	0	0	0	0	0	0	0	0
XI-1A	ERS468175	IRIS_313-10211	0	0	NA	1	0	1	0	0	0	0	0	0	0	0	0	0	0	0	0	0	0	0	0	0	1	NA	0	0	0	0	0	0	1	1	0	NA	NA	1	1	1	0	0	0	0	0	0	0
XI-1A	ERS468763	IRIS_313-11568	0	0	NA	1	0	1	0	0	0	0	0	0	1	0	0	0	0	0	1	0	0	0	0	0	1	0	0	0	0	0	1	0	1	1	0	NA	NA	0	1	1	0	0	0	0	0	0	0
XI-1A	ERS468773	IRIS_313-11579	0	0	NA	1	0	1	0	0	0	0	0	0	1	0	0	0	0	0	0	0	0	0	0	0	0	NA	0	0	0	0	0	0	1	1	0	0	0	0	0	0	0	0	0	0	0	0	0
XI-1A	ERS468777	IRIS_313-11585	0	0	NA	1	0	1	0	0	0	0	0	0	0	0	0	0	0	0	1	NA	0	0	0	0	0	0	0	0	0	0	1	1	1	1	0	NA	NA	1	0	1	0	0	0	0	0	0	0
XI-1A	ERS468800	IRIS_313-11622	0	0	1	0	0	1	0	0	0	0	0	0	0	0	0	0	0	0	0	0	0	0	0	0	0	NA	0	0	0	0	0	0	1	1	0	NA	NA	1	1	1	0	0	0	0	0	0	0
XI-1A	ERS468802	IRIS_313-11624	0	0	NA	1	0	1	0	0	0	0	0	0	0	0	0	0	0	0	0	0	0	0	0	0	0	NA	0	0	0	0	0	0	1	1	0	NA	NA	1	1	1	0	0	0	0	1	0	0
XI-1A	ERS468842	IRIS_313-11665	0	0	NA	0	0	1	0	0	0	0	0	0	0	0	0	0	0	0	0	0	0	0	0	0	1	0	0	0	0	0	1	0	1	1	0	NA	NA	1	1	1	0	0	0	0	0	0	0
XI-1A	ERS468844	IRIS_313-11667	0	0	0	0	0	1	0	0	0	0	0	0	0	0	0	0	0	0	0	0	0	0	0	0	0	NA	0	0	0	0	0	0	1	1	0	NA	NA	0	1	1	0	0	0	0	0	0	0
XI-1A	ERS468845	IRIS_313-11668	0	1	0	0	0	0	0	0	0	0	0	0	1	0	0	0	0	0	1	0	0	0	0	0	0	0	0	0	0	0	1	0	1	1	0	NA	NA	0	1	1	0	0	0	0	0	0	0
XI-1A	ERS468867	IRIS_313-11692	0	0	1	0	0	1	0	0	0	0	0	0	0	0	0	0	0	0	0	0	0	0	0	0	1	NA	0	0	0	0	0	0	1	1	0	NA	NA	1	1	1	0	0	0	0	0	0	0
XI-1A	ERS468890	IRIS_313-11727	0	0	0	0	0	1	0	0	0	0	0	0	0	0	0	0	0	0	1	0	0	0	0	0	0	NA	0	0	0	0	0	0	1	1	0	NA	NA	0	1	1	0	0	0	0	0	0	0
XI-1A	ERS468895	IRIS_313-11732	0	0	NA	0	0	1	0	0	0	0	0	0	0	0	0	0	0	0	0	0	0	0	0	0	1	NA	0	0	0	0	0	0	1	1	0	NA	NA	1	0	1	0	0	0	0	0	0	0
XI-1A	ERS468896	IRIS_313-11733	0	0	1	0	0	1	0	0	0	0	0	0	0	0	0	0	0	0	0	1	0	0	0	0	0	NA	0	0	0	0	0	0	1	1	0	NA	NA	0	1	1	0	0	0	0	0	0	0
XI-1A	ERS468897	IRIS_313-11734	0	0	NA	0	0	1	0	0	0	0	0	0	0	0	0	0	0	0	1	0	0	0	0	0	0	NA	0	0	0	0	0	0	1	1	0	NA	NA	1	1	1	0	0	0	0	0	0	0
XI-1A	ERS468909	IRIS_313-11745	0	0	0	0	0	1	0	0	0	0	0	0	0	0	0	0	0	0	1	0	0	0	0	0	0	0	0	0	0	0	1	0	1	1	0	NA	NA	0	1	1	0	0	0	0	1	0	0
XI-1A	ERS468910	IRIS_313-11746	0	0	0	0	0	1	0	0	0	0	0	0	0	0	0	0	0	0	0	0	0	0	0	0	0	0	0	0	0	0	1	0	1	1	0	NA	NA	1	1	1	0	0	0	0	0	0	0
XI-1A	ERS468915	IRIS_313-11752	0	0	1	0	0	1	0	0	0	0	0	0	0	0	0	0	0	0	0	0	0	0	0	0	0	0	0	0	0	0	1	0	1	1	0	NA	NA	0	1	1	0	0	0	0	0	0	0
XI-1A	ERS468916	IRIS_313-11753	0	0	NA	0	0	1	0	0	0	0	0	0	0	0	0	0	0	0	0	0	0	0	0	0	0	0	0	0	0	0	1	0	1	1	0	NA	NA	0	1	1	0	0	0	0	0	0	0
XI-1A	ERS468951	IRIS_313-11802	0	0	0	0	0	1	0	0	0	0	0	0	0	0	0	0	0	0	1	0	0	0	0	0	0	NA	0	0	0	0	0	0	1	1	0	NA	NA	0	1	1	0	0	0	0	1	0	0
XI-1A	ERS468953	IRIS_313-11804	0	0	NA	0	0	1	0	0	0	0	0	0	0	0	0	0	0	0	1	0	0	0	0	0	0	NA	0	0	0	1	0	0	1	1	0	NA	NA	1	1	1	0	0	0	0	0	0	0
XI-1A	ERS468954	IRIS_313-11805	0	0	0	0	0	1	0	0	0	0	0	0	1	0	0	0	0	0	0	0	0	0	0	0	1	0	0	0	0	0	1	0	0	1	0	NA	NA	1	1	1	0	0	0	0	1	0	0
XI-1A	ERS468955	IRIS_313-11806	0	0	NA	0	0	1	0	0	0	0	0	0	0	0	0	0	0	0	0	0	0	0	0	0	0	NA	0	0	0	0	0	0	1	1	0	NA	NA	0	0	1	0	0	0	0	0	0	0
XI-1A	ERS468982	IRIS_313-11795	0	0	0	0	0	1	0	0	0	0	0	0	1	0	0	0	0	0	0	0	0	0	0	0	1	0	0	0	0	0	1	0	1	1	0	NA	NA	1	1	1	0	0	0	0	0	0	0
XI-1A	ERS468993	IRIS_313-11796	0	0	1	0	0	1	0	0	0	0	0	0	1	0	0	0	0	0	0	0	0	0	0	0	1	NA	0	0	0	0	0	0	1	1	0	NA	NA	0	1	1	0	0	0	0	0	0	0
XI-1A	ERS469003	IRIS_313-11797	0	0	NA	0	0	1	0	0	0	0	0	0	0	0	0	0	0	0	0	0	0	0	0	0	0	0	0	0	0	0	1	1	1	1	0	NA	NA	1	1	1	0	0	0	0	0	0	0
XI-1A	ERS469005	IRIS_313-11852	0	0	0	0	0	1	0	0	0	0	0	0	0	0	0	0	0	0	0	0	0	0	0	0	0	NA	0	0	0	0	0	0	1	1	0	NA	NA	0	1	1	0	0	0	0	0	0	0
XI-1A	ERS469006	IRIS_313-11853	0	0	NA	0	0	1	0	0	0	0	0	0	0	0	0	0	0	0	0	0	0	0	0	0	1	0	0	0	0	0	1	0	1	1	0	NA	NA	0	1	0	0	0	0	0	0	0	0
XI-1A	ERS469007	IRIS_313-11854	0	0	1	0	0	1	0	0	0	0	0	0	0	0	0	0	0	0	0	0	0	0	0	0	0	0	0	0	0	0	1	0	1	1	0	NA	NA	1	0	1	0	0	0	0	0	0	0
XI-1A	ERS469008	IRIS_313-11855	0	0	1	0	0	1	0	0	0	0	0	0	0	0	0	0	0	0	0	0	0	0	0	0	0	NA	0	0	0	0	0	0	1	1	0	NA	NA	0	0	0	0	0	0	0	0	0	0
XI-1A	ERS469009	IRIS_313-11856	0	0	NA	0	0	1	0	0	0	0	0	0	0	0	0	0	0	0	0	0	0	0	0	0	1	NA	0	0	0	0	0	0	1	1	0	NA	NA	0	0	1	0	0	0	0	0	0	0
XI-1A	ERS469010	IRIS_313-11857	0	0	NA	0	0	1	0	0	0	0	0	0	0	0	0	0	0	0	0	0	0	0	0	0	1	NA	0	0	0	0	0	0	1	1	0	NA	NA	0	0	1	0	0	0	0	0	0	0
XI-1A	ERS469011	IRIS_313-11858	0	0	0	0	0	1	0	0	0	0	0	0	0	0	0	0	0	0	0	0	0	0	0	0	1	NA	0	0	0	0	0	0	1	1	0	NA	NA	0	1	1	0	0	0	0	0	0	0
XI-1A	ERS469012	IRIS_313-11859	0	0	0	1	0	1	0	0	0	0	0	0	0	0	0	0	0	0	0	0	0	0	0	0	0	0	0	0	0	0	0	0	1	1	0	NA	NA	0	1	1	0	0	0	0	0	0	0
XI-1A	ERS469013	IRIS_313-11860	0	0	NA	0	0	1	0	0	0	0	0	0	0	0	0	0	0	0	0	0	0	0	0	0	0	NA	0	0	1	0	0	0	1	1	0	NA	NA	1	1	1	0	0	0	0	0	0	0
XI-1A	ERS469015	IRIS_313-11861	0	0	NA	0	0	1	0	0	0	0	0	0	0	0	0	0	0	0	0	0	0	0	0	0	1	NA	0	0	1	0	0	0	1	1	0	0	0	0	1	1	0	0	0	0	0	0	0
XI-1A	ERS469016	IRIS_313-11862	0	0	NA	1	0	1	0	0	0	0	0	0	0	0	0	0	0	1	0	0	0	0	0	0	0	0	1	0	0	0	1	1	1	1	0	NA	NA	0	1	1	0	1	0	0	0	1	0
XI-1A	ERS469017	IRIS_313-11863	0	0	0	0	0	1	0	0	0	0	0	0	1	0	0	0	0	0	0	0	0	0	0	0	1	0	0	0	0	0	1	0	1	1	0	NA	NA	0	0	1	0	0	0	0	0	0	0
XI-1A	ERS469018	IRIS_313-11865	0	0	NA	1	0	1	0	0	0	0	0	1	0	0	0	0	0	0	0	1	0	0	0	0	1	0	0	0	0	0	1	1	1	1	0	NA	NA	0	1	1	0	0	0	0	0	0	0
XI-1A	ERS469019	IRIS_313-11866	0	0	0	1	0	1	0	0	0	0	0	0	0	0	0	0	0	0	0	0	0	0	0	0	1	0	0	0	0	0	0	0	1	1	0	NA	NA	0	1	1	0	0	0	0	0	0	0
XI-1A	ERS469020	IRIS_313-11867	0	0	NA	0	0	1	0	0	0	0	0	0	0	0	0	0	0	0	0	0	0	0	0	0	0	0	0	0	0	0	1	0	1	1	0	NA	NA	1	1	1	0	0	0	0	0	0	0
XI-1A	ERS469021	IRIS_313-11868	0	0	NA	0	0	1	0	0	0	0	0	0	0	0	0	0	0	0	0	0	0	0	0	0	0	NA	0	0	0	0	1	0	1	1	0	NA	NA	0	0	1	0	0	0	0	0	0	0
XI-1A	ERS469022	IRIS_313-11869	0	0	NA	0	0	1	0	0	0	0	0	0	0	0	0	0	0	0	0	0	0	0	0	0	0	NA	0	0	0	0	0	0	1	1	0	NA	NA	0	1	1	0	0	0	0	0	0	0
XI-1A	ERS469023	IRIS_313-11870	0	0	NA	0	0	1	0	0	0	0	0	0	0	0	0	0	0	0	0	0	0	0	0	0	0	0	0	0	0	0	1	0	1	1	0	0	0	1	1	1	0	0	0	0	0	0	0
XI-1A	ERS469024	IRIS_313-11799	0	0	NA	0	0	1	0	0	0	0	0	0	0	0	0	0	0	0	0	0	0	0	0	0	0	0	0	0	0	0	1	0	1	1	0	NA	NA	0	0	1	0	0	0	0	0	0	0
XI-1A	ERS469025	IRIS_313-11871	0	0	0	0	0	NA	0	0	0	0	0	0	0	0	0	0	0	0	0	0	0	0	0	0	0	NA	0	0	0	0	1	1	1	1	0	NA	NA	0	1	0	0	0	0	0	0	0	0
XI-1A	ERS469026	IRIS_313-11872	0	0	0	1	0	1	0	0	0	0	1	0	0	0	0	0	0	1	0	1	0	0	0	0	0	NA	0	0	0	0	1	0	1	1	0	NA	NA	1	1	0	0	1	0	0	0	0	0
XI-1A	ERS469029	IRIS_313-11877	0	0	0	1	0	1	0	0	0	0	0	0	0	0	0	0	0	0	0	0	0	0	0	0	0	NA	0	0	0	0	0	0	1	1	0	NA	NA	0	1	1	0	0	0	0	1	0	0
XI-1A	ERS469030	IRIS_313-11878	0	0	NA	0	0	1	0	0	0	0	0	0	0	0	0	0	0	0	0	0	0	0	0	0	0	NA	0	0	0	0	0	0	1	1	0	NA	NA	1	1	1	0	0	0	0	0	0	0
XI-1A	ERS469032	IRIS_313-11881	0	0	0	0	0	1	0	0	0	0	0	0	0	0	0	0	0	0	0	0	0	0	0	0	0	NA	0	0	1	0	0	0	1	1	0	NA	NA	1	1	1	0	0	0	0	1	0	0
XI-1A	ERS469033	IRIS_313-11882	0	0	NA	0	0	1	0	0	0	0	0	0	0	0	0	0	0	0	0	0	0	0	0	0	1	0	0	0	0	0	1	0	1	1	0	NA	NA	0	1	1	0	0	0	0	0	0	0
XI-1A	ERS469034	IRIS_313-11884	0	0	0	0	0	1	0	0	0	0	0	1	1	0	0	0	0	0	0	0	0	0	0	0	0	NA	0	0	0	0	0	0	1	1	0	NA	NA	1	1	1	0	0	0	0	1	0	0
XI-1A	ERS469035	IRIS_313-11885	0	0	NA	0	0	1	0	0	0	0	0	0	0	0	0	0	0	1	0	0	0	0	0	0	0	NA	0	0	0	0	0	0	1	1	0	NA	NA	0	1	1	0	0	0	0	1	0	0
XI-1A	ERS469052	IRIS_313-11909	0	0	0	1	0	1	0	0	0	0	0	0	0	0	0	0	0	0	0	0	0	0	0	0	0	NA	0	0	0	0	0	0	1	1	0	NA	NA	1	0	1	0	0	0	0	0	0	0
XI-1A	ERS469054	IRIS_313-11911	0	0	1	0	0	1	0	0	0	0	0	0	0	0	0	0	0	0	0	0	0	0	0	0	1	NA	0	0	0	0	0	0	1	1	0	NA	1	0	1	1	0	0	0	0	0	0	0
XI-1A	ERS469087	IRIS_313-11943	0	0	NA	1	0	1	0	0	0	0	0	0	0	0	0	0	0	0	0	0	0	0	0	0	0	NA	0	0	0	0	0	0	1	1	0	NA	NA	0	1	1	0	0	0	0	1	0	0
XI-1A	ERS469089	IRIS_313-11944	0	0	1	1	0	1	0	0	0	0	0	0	0	0	0	0	0	0	0	0	0	0	0	0	0	NA	0	0	0	0	0	0	1	NA	0	NA	NA	0	1	1	0	0	0	0	1	0	0
XI-1A	ERS469093	IRIS_313-11948	0	0	0	1	0	1	0	0	0	0	0	0	1	0	0	0	0	0	0	0	0	0	0	0	0	0	0	0	0	0	1	0	NA	1	0	0	0	0	1	0	0	0	0	0	0	0	0
XI-1A	ERS469094	IRIS_313-11949	0	0	NA	1	0	1	0	0	0	0	0	0	0	0	0	0	0	0	0	0	0	0	0	0	0	0	0	0	0	0	1	0	NA	1	0	NA	NA	0	0	1	0	0	0	0	1	0	0
XI-1A	ERS469095	IRIS_313-11950	0	0	0	1	0	1	0	0	0	0	0	0	0	0	0	0	0	0	0	0	0	0	0	0	0	0	0	0	0	0	1	0	1	1	0	NA	NA	0	1	1	0	0	0	0	0	0	0
XI-1A	ERS469096	IRIS_313-11951	0	0	0	1	0	1	0	0	0	0	0	0	0	0	0	0	0	0	0	0	0	0	0	0	1	0	0	0	0	0	1	1	NA	1	0	NA	NA	0	0	1	0	0	0	0	1	0	0
XI-1A	ERS469097	IRIS_313-11952	0	0	NA	1	0	1	0	0	0	0	0	0	1	0	0	0	0	0	0	1	0	0	0	0	0	0	0	0	1	0	1	0	1	1	0	NA	NA	0	1	1	0	0	0	0	0	0	0
XI-1A	ERS469098	IRIS_313-11953	0	0	1	1	0	1	0	0	0	0	0	0	0	0	0	0	0	0	0	0	0	0	0	0	1	NA	0	0	0	0	0	0	1	1	0	NA	NA	0	0	1	0	0	0	0	0	0	0
XI-1A	ERS469099	IRIS_313-11954	0	0	NA	0	0	1	0	0	0	0	0	0	0	0	0	0	0	0	0	0	0	0	0	0	1	0	0	0	0	0	1	0	NA	1	0	0	0	0	1	1	0	0	0	0	0	0	0
XI-1A	ERS469100	IRIS_313-11955	0	0	0	0	0	NA	0	0	0	0	0	0	0	0	0	0	0	0	0	0	0	0	0	0	1	NA	0	0	0	0	0	0	1	1	0	NA	NA	0	1	1	0	0	0	0	0	0	0
XI-1A	ERS469111	IRIS_313-11965	0	0	NA	0	0	1	0	0	0	0	0	0	1	0	0	0	0	0	0	0	0	0	0	0	0	NA	0	0	0	0	0	0	1	1	0	NA	NA	1	1	1	0	0	0	0	0	0	0
XI-1A	ERS469112	IRIS_313-11966	0	0	0	0	0	1	0	0	0	0	0	0	0	0	0	0	0	0	0	0	0	0	0	0	0	0	0	0	0	0	1	0	1	1	0	NA	NA	0	1	1	0	0	0	0	1	0	0
XI-1A	ERS469114	IRIS_313-11968	0	0	NA	0	0	1	0	0	0	0	0	0	0	0	0	0	0	0	0	0	0	0	0	0	0	NA	0	0	0	0	0	0	1	1	0	NA	NA	0	1	1	0	0	0	0	0	0	0
XI-1A	ERS469136	IRIS_313-11980	0	0	NA	0	0	1	0	0	0	0	0	0	0	0	0	0	0	0	0	0	0	0	0	0	0	1	0	0	0	0	0	0	1	1	0	0	0	1	1	1	0	0	0	0	0	0	0
XI-1A	ERS469147	IRIS_313-12009	0	0	0	1	0	1	0	0	0	0	0	0	0	0	0	0	0	0	0	0	0	0	0	0	0	NA	0	0	0	0	0	0	1	1	0	1	NA	0	1	1	0	0	0	0	0	0	0
XI-1A	ERS469148	IRIS_313-12010	0	0	NA	0	0	1	0	0	0	0	0	0	0	0	0	0	0	0	0	NA	0	0	0	0	0	NA	0	0	0	0	0	0	1	1	0	NA	1	0	0	1	0	0	0	0	1	0	0
XI-1A	ERS469150	IRIS_313-12012	0	0	0	1	0	1	0	0	0	0	0	0	0	0	0	0	0	0	0	1	0	0	0	0	0	NA	0	0	0	0	0	0	1	1	0	NA	NA	0	1	1	0	0	0	0	0	0	0
XI-1A	ERS469166	IRIS_313-12033	0	0	NA	0	0	1	0	0	0	0	0	0	0	0	0	0	0	0	0	0	0	0	0	0	0	NA	0	0	0	0	0	0	1	1	0	NA	NA	1	1	1	0	0	0	0	0	0	0
XI-1A	ERS469191	IRIS_313-11986	0	0	NA	1	0	1	0	0	0	0	0	1	0	0	0	0	0	0	0	NA	0	0	0	0	0	NA	0	0	0	0	0	0	1	1	0	NA	NA	0	0	1	0	0	0	0	0	0	0
XI-1A	ERS469272	IRIS_313-12236	0	0	NA	0	0	1	0	0	0	0	0	0	0	0	0	0	0	0	0	0	0	0	0	0	0	NA	0	0	0	0	0	0	1	NA	0	NA	NA	0	1	1	0	0	0	0	1	0	0
XI-1A	ERS469273	IRIS_313-12237	0	0	0	0	0	1	0	0	0	0	0	0	0	0	0	0	0	0	1	0	0	0	0	0	0	NA	0	0	0	0	0	0	1	1	0	NA	NA	1	1	1	0	0	0	0	0	0	0
XI-1A	ERS469292	IRIS_313-12273	0	0	NA	0	0	1	0	0	0	0	0	0	0	0	0	0	0	0	0	0	0	0	0	0	0	NA	0	0	0	0	0	0	1	1	0	NA	NA	0	1	1	0	0	0	0	0	0	0
XI-1A	ERS469362	IRIS_313-10449	0	0	0	1	0	1	0	0	0	0	0	0	0	0	0	0	0	0	0	0	0	0	0	0	0	0	0	0	0	0	1	0	1	1	0	NA	NA	0	1	1	0	0	0	0	0	0	0
XI-1A	ERS469363	IRIS_313-10450	0	0	NA	1	0	1	0	0	0	0	0	0	0	0	0	0	0	0	0	NA	0	0	0	0	0	NA	0	0	1	0	0	NA	1	NA	0	NA	1	0	1	1	0	0	0	0	1	0	0
XI-1A	ERS469364	IRIS_313-10452	0	0	0	NA	0	1	0	0	0	0	0	0	0	0	0	0	0	0	1	NA	0	0	0	0	0	NA	0	0	0	0	0	NA	1	1	0	NA	NA	0	1	1	0	0	0	0	0	0	0
XI-1A	ERS469367	IRIS_313-10458	0	0	0	1	0	1	0	0	0	0	0	0	0	0	0	0	0	0	0	0	0	0	0	0	0	0	0	0	0	0	1	0	NA	1	0	NA	NA	0	0	1	0	0	0	0	0	0	0
XI-1A	ERS469374	IRIS_313-10484	0	0	0	0	0	1	0	0	0	0	0	0	0	0	0	0	0	0	0	0	0	0	0	0	1	0	0	0	0	0	0	0	0	0	0	1	1	0	0	1	0	0	0	0	0	0	0
XI-1A	ERS469378	IRIS_313-10497	0	0	NA	0	0	1	0	0	0	0	0	0	0	0	1	1	0	1	0	1	0	0	0	0	0	NA	0	0	1	0	0	0	1	NA	0	NA	NA	1	1	1	0	0	0	0	0	0	0
XI-1A	ERS469379	IRIS_313-10502	0	0	NA	0	0	1	0	0	0	0	0	0	0	0	0	0	0	0	0	1	0	0	0	0	0	NA	0	0	0	0	1	0	NA	1	0	0	0	1	1	0	0	0	0	0	0	0	0
XI-1A	ERS469381	IRIS_313-10504	0	0	NA	1	0	1	0	0	0	0	0	0	0	0	0	0	0	0	0	0	0	0	0	0	0	0	0	0	0	0	1	1	NA	1	0	NA	NA	0	1	1	0	0	0	0	1	0	0
XI-1A	ERS469389	IRIS_313-10515	0	0	NA	1	0	1	0	0	0	0	0	1	0	0	0	0	0	0	0	0	0	0	0	0	0	1	0	0	0	0	1	1	1	1	0	0	0	0	1	0	0	0	0	0	0	0	0
XI-1A	ERS469418	IRIS_313-10560	0	0	NA	1	0	1	0	0	0	0	0	0	0	0	0	0	0	0	0	0	0	0	0	0	1	0	0	0	0	0	1	0	1	1	0	0	0	0	1	0	0	0	0	0	0	0	0
XI-1A	ERS469419	IRIS_313-10561	0	0	1	0	0	1	0	0	0	0	0	0	0	0	0	0	0	0	0	0	0	0	0	0	0	0	0	0	0	0	1	0	1	1	0	NA	NA	0	1	1	0	0	0	0	0	0	0
XI-1A	ERS469538	IRIS_313-10731	0	0	NA	NA	0	1	0	0	0	0	0	0	0	0	0	0	0	0	0	NA	0	0	0	0	0	0	0	0	0	0	1	1	1	1	0	NA	NA	1	1	1	0	0	0	0	1	0	0
XI-1A	ERS469731	IRIS_313-10932	0	0	1	1	0	1	0	0	0	0	0	0	0	0	0	0	0	0	0	0	0	0	0	0	1	0	1	0	0	0	1	1	NA	1	0	NA	NA	0	1	1	0	0	0	0	0	0	0
XI-1A	ERS469770	IRIS_313-10968	0	0	NA	0	0	1	0	0	0	0	0	0	0	0	0	0	0	0	0	0	0	0	0	0	0	NA	0	0	0	0	0	0	0	1	0	NA	NA	0	1	1	0	0	0	0	1	0	0
XI-1A	ERS469837	IRIS_313-11038	0	0	NA	0	0	1	0	0	0	0	0	0	0	0	0	0	0	0	0	0	0	0	0	0	0	0	0	0	0	0	1	0	1	1	0	NA	NA	1	1	1	0	0	0	0	0	0	0
XI-1A	ERS469838	IRIS_313-11039	0	0	NA	0	0	1	0	0	0	0	0	0	0	0	0	0	0	0	0	0	0	0	0	0	0	NA	0	0	0	0	0	0	0	1	0	NA	NA	1	1	1	0	0	0	0	0	0	0
XI-1A	ERS469953	IRIS_313-11152	0	0	NA	1	0	1	0	1	0	0	0	1	0	0	0	0	0	0	0	0	0	0	0	0	0	NA	1	0	0	0	0	0	1	1	0	NA	NA	0	1	1	0	0	0	0	0	0	0
XI-1A	ERS469958	IRIS_313-11157	0	0	NA	1	0	1	0	0	0	0	0	0	1	0	0	0	0	0	0	0	0	0	0	0	0	NA	0	0	1	0	0	0	1	1	0	1	0	1	1	1	0	0	0	0	0	0	0
XI-1A	ERS469959	IRIS_313-11158	0	0	NA	1	0	1	0	0	0	1	0	0	0	0	0	0	0	0	0	1	0	0	0	0	1	0	0	1	0	0	1	NA	NA	NA	0	NA	NA	0	0	1	0	0	0	0	0	0	0
XI-1A	ERS470069	IRIS_313-11281	0	0	NA	1	0	1	0	0	0	0	0	0	0	0	0	0	0	0	0	0	0	0	0	0	0	NA	0	0	0	0	0	0	1	1	0	NA	NA	0	1	1	0	0	0	0	1	0	0
XI-1A	ERS470213	IRIS_313-11422	0	0	NA	0	0	1	0	0	0	0	0	0	0	0	0	0	0	0	1	0	0	0	0	0	0	NA	0	0	0	0	0	0	1	1	0	NA	NA	1	1	1	0	0	0	0	0	0	0
XI-1A	ERS470227	B009	0	0	0	1	0	1	0	0	0	0	0	0	0	0	0	0	0	0	0	1	0	0	0	0	0	0	0	0	0	0	1	0	1	1	0	NA	NA	1	1	1	0	0	0	0	0	0	0
XI-1A	ERS470228	B010	0	0	NA	1	0	1	0	0	0	0	0	0	0	0	0	0	0	0	0	1	0	0	0	0	0	0	0	0	0	0	0	0	1	1	0	NA	NA	0	0	0	0	0	0	0	0	0	0
XI-1A	ERS470233	B015	0	0	NA	0	0	1	0	0	0	0	0	0	0	0	0	0	0	0	1	1	0	0	0	0	0	0	0	0	0	0	1	0	0	1	0	NA	1	1	1	1	0	0	0	0	0	0	0
XI-1A	ERS470241	B024	0	0	0	0	0	1	0	0	0	0	0	0	0	0	0	0	0	0	0	1	0	0	0	0	0	0	0	0	0	0	1	0	1	1	0	NA	1	0	0	1	0	0	0	0	1	0	0
XI-1A	ERS470273	B059	0	0	1	0	0	1	0	0	0	0	0	0	0	0	0	0	0	0	0	NA	0	0	0	0	1	0	0	0	0	0	1	1	1	1	0	NA	NA	0	1	1	0	0	0	0	0	0	0
XI-1A	ERS470274	B060	0	0	NA	1	0	1	0	0	0	0	0	0	0	0	0	0	0	0	0	1	0	0	0	0	1	1	0	0	0	0	0	0	1	1	0	NA	NA	0	1	1	0	0	0	0	0	0	0
XI-1A	ERS470276	B062	0	0	0	1	0	1	0	0	0	0	0	0	0	0	0	0	0	0	0	0	0	0	0	0	0	0	0	0	0	0	1	0	1	1	0	1	1	1	1	1	0	0	0	0	0	0	0
XI-1A	ERS470281	B067	0	0	NA	1	0	1	0	0	0	0	0	0	0	0	0	0	0	0	0	1	0	0	0	0	0	1	0	0	0	0	0	0	1	1	0	NA	NA	0	1	0	0	0	0	0	0	0	0
XI-1A	ERS470286	B072	0	0	1	1	0	1	0	0	0	0	0	0	0	0	0	0	0	0	0	NA	0	0	0	0	0	0	0	0	0	0	1	1	0	1	0	NA	NA	1	1	0	0	0	0	0	0	0	0
XI-1A	ERS470288	B074	0	0	NA	1	0	1	0	0	0	0	0	0	0	0	0	0	0	0	0	1	0	0	0	0	0	NA	0	0	0	0	0	0	1	1	0	0	0	0	1	0	0	0	0	0	0	0	0
XI-1A	ERS470292	B079	0	0	NA	1	0	1	0	0	0	0	0	0	0	0	0	0	0	0	0	NA	0	0	0	0	1	0	0	0	0	0	1	0	1	1	0	NA	NA	0	1	1	0	0	0	0	0	0	0
XI-1A	ERS470295	B083	0	0	0	1	0	1	0	0	0	0	0	0	0	0	0	0	0	0	0	NA	0	0	0	0	0	NA	0	0	0	0	0	0	1	1	0	NA	NA	0	1	1	0	0	0	0	0	0	0
XI-1A	ERS470297	B085	0	0	0	0	0	1	0	0	0	0	0	0	0	0	0	0	0	0	0	NA	0	0	0	0	0	0	0	0	0	0	0	0	1	1	0	NA	NA	0	1	1	0	0	0	0	0	0	0
XI-1A	ERS470304	B092	0	0	NA	1	0	1	0	0	0	0	0	0	0	0	0	0	0	0	0	1	0	0	0	0	0	NA	0	0	0	0	0	0	1	1	0	NA	NA	0	1	1	0	0	0	0	0	0	0
XI-1A	ERS470306	B094	0	0	0	1	0	0	0	0	0	0	0	0	1	0	0	0	0	0	0	1	0	0	0	0	0	0	0	0	0	0	0	0	1	1	0	NA	NA	0	1	1	0	0	0	0	1	0	0
XI-1A	ERS470314	B104	0	0	NA	NA	0	1	0	0	0	0	0	0	0	0	0	0	0	0	0	NA	0	0	0	0	0	0	0	0	0	0	1	1	1	1	0	NA	NA	0	1	1	0	0	0	0	0	0	0
XI-1A	ERS470322	B112	0	0	NA	NA	0	1	0	0	0	0	0	0	1	0	0	0	0	1	1	NA	0	0	0	0	0	NA	0	0	0	0	0	0	1	1	0	NA	NA	0	1	1	0	0	0	0	0	0	0
XI-1A	ERS470324	B114	0	0	NA	0	0	1	0	0	0	0	0	0	0	0	0	0	0	0	0	NA	0	0	0	0	0	NA	0	0	0	0	0	0	1	1	0	NA	NA	0	0	1	0	0	0	0	0	0	0
XI-1A	ERS470325	B115	0	0	0	1	0	1	0	0	0	0	0	0	0	0	0	0	0	0	0	NA	0	0	0	0	0	NA	0	0	0	0	0	0	1	1	0	NA	NA	1	0	1	0	0	0	0	0	0	0
XI-1A	ERS470329	B119	0	0	NA	0	0	1	0	0	0	0	0	0	0	0	0	0	0	0	0	1	0	0	0	0	1	0	0	0	0	0	1	0	NA	NA	0	NA	NA	1	1	1	0	0	0	0	0	0	0
XI-1A	ERS470331	B121	0	0	NA	1	0	1	0	0	0	0	0	0	0	0	0	0	0	0	0	NA	0	0	0	0	0	NA	0	0	0	0	0	0	1	1	0	NA	NA	0	1	1	0	0	0	0	0	0	0
XI-1A	ERS470336	B126	0	0	NA	NA	0	1	0	0	0	0	0	0	0	0	0	0	0	1	1	NA	0	0	0	0	0	NA	0	0	0	0	0	0	1	1	0	0	0	1	0	0	0	0	0	0	1	0	0
XI-1A	ERS470337	B127	0	0	NA	1	0	1	0	0	0	0	0	0	0	0	0	0	0	0	0	NA	0	0	0	0	0	NA	0	0	0	0	0	0	1	1	0	0	0	0	1	1	0	0	0	0	0	0	0
XI-1A	ERS470340	B130	0	0	NA	1	0	0	0	0	0	0	0	0	0	0	0	0	0	0	0	0	0	0	0	0	1	1	0	0	0	0	0	0	0	1	0	NA	0	0	0	1	0	0	0	0	1	0	0
XI-1A	ERS470350	B140	0	0	NA	1	0	1	0	0	0	0	0	0	0	0	0	0	0	0	1	1	0	0	0	0	0	NA	0	0	0	0	0	0	1	1	0	0	0	1	1	1	0	0	0	0	0	0	0
XI-1A	ERS470357	B147	0	0	0	0	0	1	0	0	0	0	0	0	0	0	0	0	0	0	0	NA	0	0	0	0	0	1	0	0	0	0	0	0	0	1	0	NA	NA	0	0	1	0	0	0	0	0	0	0
XI-1A	ERS470359	B149	0	0	NA	0	0	1	0	0	0	0	0	0	0	0	0	0	0	1	0	1	0	0	0	0	0	NA	0	0	0	0	0	0	1	1	0	NA	NA	1	1	1	0	0	0	0	1	0	0
XI-1A	ERS470360	B150	0	1	0	NA	0	0	0	0	0	0	0	0	0	0	0	0	0	0	0	1	0	0	0	0	1	1	0	0	0	0	1	1	1	1	0	NA	NA	1	1	0	0	0	0	0	0	0	0
XI-1A	ERS470361	B151	0	0	0	1	0	1	0	0	0	0	0	0	0	0	0	0	0	0	0	NA	0	0	0	0	0	0	0	0	0	0	0	1	1	1	0	0	0	0	1	1	0	0	0	0	0	0	0
XI-1A	ERS470366	B156	0	0	0	1	0	1	0	0	0	0	0	0	1	0	0	0	0	0	0	1	0	0	0	0	0	0	0	0	0	0	1	0	0	1	0	NA	NA	0	1	1	0	0	0	0	0	0	0
XI-1A	ERS470367	B157	0	0	0	1	0	1	0	0	0	0	0	0	0	0	0	0	0	0	0	NA	0	0	0	0	1	0	0	0	0	0	1	0	NA	1	0	1	NA	0	1	1	0	0	0	0	0	0	0
XI-1A	ERS470373	B163	0	0	NA	1	0	1	0	0	0	0	0	0	0	0	0	0	0	0	0	NA	0	0	0	0	0	NA	0	0	0	0	0	0	1	1	0	0	0	0	1	1	0	0	0	0	0	0	0
XI-1A	ERS470402	B198	0	0	NA	1	0	1	0	0	0	0	0	0	0	0	0	0	0	0	0	NA	0	0	0	0	0	NA	0	0	0	0	1	0	1	1	0	NA	NA	0	1	1	0	0	0	0	1	0	0
XI-1A	ERS470411	B208	0	0	NA	1	0	1	0	0	0	0	0	0	0	0	0	0	0	0	1	0	0	0	0	0	1	0	0	0	0	0	1	0	1	1	0	NA	NA	1	0	1	0	0	0	0	0	0	0
XI-1A	ERS470412	B210	0	0	1	0	0	1	0	0	0	0	0	0	0	0	0	0	0	0	0	0	0	0	1	1	0	0	0	0	0	0	1	0	1	1	0	NA	NA	0	1	1	0	0	0	0	1	0	0
XI-1A	ERS470414	B213	0	0	0	NA	0	1	0	0	0	0	0	0	1	0	0	0	0	0	0	NA	0	0	0	0	0	1	0	1	0	0	0	0	1	1	0	NA	NA	0	1	1	0	0	0	0	1	0	0
XI-1A	ERS470417	B216	0	0	1	0	0	1	0	0	0	0	0	0	0	0	0	0	0	0	0	1	0	0	0	0	0	NA	0	0	0	0	0	0	1	1	0	0	0	0	1	0	0	0	0	0	0	0	0
XI-1A	ERS470422	B222	0	0	NA	1	0	1	0	0	0	0	0	0	0	0	0	0	0	0	0	NA	0	0	0	1	0	0	0	0	0	0	1	0	1	1	0	NA	NA	0	1	1	0	0	0	0	1	0	0
XI-1A	ERS470424	B224	0	0	0	1	0	1	0	0	0	0	0	0	0	0	0	0	0	0	0	1	0	0	0	0	0	NA	0	0	0	0	0	0	1	1	0	NA	NA	1	1	1	0	0	0	0	1	0	0
XI-1A	ERS470433	B234	0	0	0	1	0	1	0	0	0	0	0	0	0	0	0	0	0	0	0	NA	0	0	0	0	0	0	0	0	0	0	1	1	NA	1	0	NA	NA	1	1	1	0	0	0	0	0	0	0
XI-1A	ERS470437	B239	0	0	0	NA	0	1	0	0	0	0	0	0	0	0	0	0	0	0	0	1	0	0	1	1	0	0	0	0	0	0	1	1	1	1	0	NA	NA	1	1	1	0	0	0	0	1	0	0
XI-1A	ERS470442	B244	0	0	1	1	0	1	0	0	0	0	0	0	0	0	0	0	0	0	0	1	0	0	0	0	0	NA	0	0	0	0	0	0	1	1	0	NA	NA	1	1	1	0	0	0	0	0	0	0
XI-1A	ERS470446	B248	0	0	NA	1	0	1	0	0	0	0	0	0	0	0	0	0	0	0	0	1	0	0	0	0	0	0	0	0	0	0	1	1	1	1	0	NA	NA	0	1	1	0	0	0	0	0	0	0
XI-1A	ERS470447	B249	0	0	NA	1	0	1	0	0	0	0	0	0	0	0	0	0	0	0	0	0	0	0	0	0	1	0	0	0	0	0	1	1	NA	1	0	NA	NA	1	1	1	0	0	0	0	0	0	0
XI-1A	ERS470454	B259	0	0	0	1	0	1	0	0	0	0	0	0	0	0	0	0	0	0	0	1	0	0	0	0	0	1	0	0	0	0	1	0	1	1	0	NA	NA	0	1	1	0	0	0	0	1	0	0
XI-1A	ERS470455	B260	0	0	NA	NA	0	1	0	0	0	0	0	0	0	0	0	0	0	0	0	1	0	0	0	0	0	NA	0	0	0	0	0	0	1	1	1	NA	NA	1	1	1	0	0	0	0	1	0	0
XI-1A	ERS470456	B261	0	0	NA	1	0	1	0	0	0	0	0	0	0	0	0	0	0	0	0	1	0	0	0	0	0	0	0	0	0	0	1	0	NA	1	0	NA	NA	1	1	1	0	0	0	0	0	0	0
XI-1A	ERS470458	B264	0	0	NA	0	0	1	0	0	0	0	0	0	0	0	0	0	0	0	1	1	0	0	0	0	0	NA	0	0	0	0	0	0	1	1	0	0	0	0	1	1	0	0	0	0	0	0	0
XI-1A	ERS470466	CX101	0	0	NA	0	0	1	0	0	0	0	0	0	0	0	0	0	0	0	0	0	0	0	1	1	0	0	0	0	0	0	1	0	1	1	0	NA	NA	1	1	1	0	0	0	0	1	0	0
XI-1A	ERS470467	CX102	0	0	NA	0	0	1	0	0	0	0	0	0	0	0	0	0	0	0	0	0	0	0	0	0	0	0	0	0	0	0	1	0	1	1	0	NA	NA	0	1	1	0	0	0	0	0	0	0
XI-1A	ERS470479	CX114	0	0	NA	1	0	1	0	0	0	0	0	0	0	0	0	0	0	0	0	0	0	0	0	0	0	NA	0	0	0	0	0	0	1	1	0	NA	NA	1	1	1	0	0	0	0	0	0	0
XI-1A	ERS470489	CX123	0	0	0	0	0	1	0	0	0	0	0	0	0	0	0	0	0	0	0	NA	0	0	0	0	0	NA	0	0	0	0	1	1	1	1	0	NA	NA	0	1	1	0	0	0	0	1	0	0
XI-1A	ERS470497	CX131	0	0	NA	1	0	1	0	0	0	0	0	0	0	0	0	0	0	0	0	1	0	0	0	0	0	0	0	0	0	0	1	0	1	1	0	NA	1	0	1	1	0	0	0	0	1	0	0
XI-1A	ERS470527	CX162	0	0	1	0	0	1	0	0	0	0	0	0	0	0	0	0	0	0	0	1	0	0	0	0	0	NA	0	0	0	0	0	0	1	1	0	NA	NA	0	1	1	0	0	0	0	0	0	0
XI-1A	ERS470530	CX18	0	0	NA	1	0	1	0	0	0	0	0	0	0	0	0	0	0	0	0	NA	0	0	0	0	0	NA	0	0	0	0	0	1	1	1	0	NA	NA	0	NA	1	0	0	0	0	0	0	0
XI-1A	ERS470583	CX270	0	0	NA	0	0	1	0	0	0	0	0	0	0	0	0	0	0	0	0	NA	0	0	0	0	0	0	0	0	0	0	0	0	1	0	0	NA	1	0	0	1	0	0	0	0	0	0	0
XI-1A	ERS470603	CX3	0	0	0	0	0	1	0	0	0	0	0	0	0	0	0	0	0	0	0	0	0	0	0	0	0	NA	0	0	0	0	0	0	1	1	0	0	0	1	1	1	0	0	0	0	0	0	0
XI-1A	ERS470619	CX328	0	0	NA	1	0	1	0	0	0	0	0	0	0	0	0	0	0	0	0	0	0	0	0	0	0	0	0	0	0	0	1	1	1	1	0	NA	NA	0	1	1	0	0	0	0	0	0	0
XI-1A	ERS470708	CX55	0	0	0	1	0	1	0	0	0	0	0	0	0	0	0	0	0	1	1	0	0	0	0	0	0	0	0	0	0	0	1	0	NA	1	0	NA	NA	0	1	1	0	0	0	0	0	0	0
XI-1A	ERS470741	CX88	0	0	NA	NA	0	1	0	0	0	0	0	0	0	0	0	0	0	1	1	1	0	0	0	0	0	NA	0	0	0	0	0	0	1	1	0	NA	NA	1	1	1	0	0	0	0	1	0	0
XI-1B1	ERS467753	IRIS_313-15896	0	1	NA	1	0	0	0	0	0	0	0	0	0	0	0	0	0	0	0	0	0	0	0	0	0	0	0	0	0	0	NA	0	NA	0	0	NA	NA	1	1	1	0	0	0	0	0	0	0
XI-1B1	ERS467758	IRIS_313-15901	0	0	0	1	0	1	0	0	0	0	0	0	0	0	0	0	0	0	1	0	0	0	0	0	0	NA	0	0	0	0	0	0	1	1	0	NA	NA	0	0	1	0	0	0	0	0	0	0
XI-1B1	ERS467759	IRIS_313-15902	0	NA	0	0	0	1	0	0	0	0	0	0	0	0	0	0	0	0	0	0	0	0	0	0	0	0	0	0	1	0	1	0	NA	0	0	NA	NA	1	1	1	0	0	0	0	0	0	0
XI-1B1	ERS467876	IRIS_313-9044	0	0	0	0	0	1	0	0	0	0	0	0	0	0	0	0	0	0	1	0	0	0	0	0	0	NA	0	0	0	0	0	0	1	1	0	0	0	0	NA	1	0	0	0	0	0	0	0
XI-1B1	ERS467915	IRIS_313-10290	0	0	0	0	0	1	0	0	0	0	0	0	0	0	0	0	0	0	0	1	0	0	0	0	0	0	0	0	0	0	1	0	NA	1	0	NA	NA	0	0	1	0	0	0	0	0	0	0
XI-1B1	ERS467956	IRIS_313-8616	0	0	NA	0	0	1	0	0	0	0	0	0	0	0	0	0	0	0	0	1	0	0	0	0	0	0	0	0	0	0	1	0	NA	1	0	NA	NA	1	0	1	0	0	0	0	0	0	0
XI-1B1	ERS468074	IRIS_313-9482	0	0	NA	0	0	1	0	0	0	0	0	0	1	0	0	0	0	0	0	0	0	0	0	0	0	0	0	0	0	0	0	0	1	0	0	NA	NA	1	1	1	0	0	0	0	0	1	0
XI-1B1	ERS468100	IRIS_313-9623	0	0	NA	0	0	1	0	0	0	0	0	0	0	0	0	0	0	0	1	1	0	0	0	0	0	0	0	0	0	0	1	0	NA	1	0	NA	1	0	1	1	0	0	0	0	0	0	0
XI-1B1	ERS468140	IRIS_313-10001	0	0	NA	0	0	1	0	0	0	0	0	0	0	0	0	0	0	0	0	0	0	0	0	0	0	NA	0	0	0	0	0	0	1	1	0	NA	NA	0	1	1	0	0	0	0	0	0	0
XI-1B1	ERS468153	IRIS_313-10054	0	NA	0	0	0	1	0	0	0	0	0	0	0	0	0	0	0	0	0	0	0	0	0	0	0	0	0	0	0	0	0	0	0	0	0	0	0	0	0	0	0	0	0	0	0	0	0
XI-1B1	ERS468164	IRIS_313-10167	0	0	1	0	0	1	0	0	0	0	0	0	0	0	0	0	0	0	1	1	0	0	0	0	0	0	0	0	0	0	1	0	NA	0	0	NA	NA	0	NA	1	0	0	0	0	0	0	0
XI-1B1	ERS468178	IRIS_313-10234	0	0	0	1	0	1	0	0	0	0	0	0	0	0	0	0	0	0	1	0	0	0	0	0	1	NA	0	0	0	0	1	0	NA	1	0	0	0	0	0	0	0	0	0	0	0	0	0
XI-1B1	ERS468180	IRIS_313-10237	0	0	0	1	0	1	0	0	0	0	0	0	0	0	0	0	0	0	1	0	0	0	0	0	0	NA	0	0	0	0	0	0	1	1	0	0	0	1	1	0	0	0	0	0	0	0	0
XI-1B1	ERS468181	IRIS_313-10238	0	0	0	0	0	1	0	0	0	0	0	0	0	0	0	0	0	0	1	0	0	0	0	0	0	NA	0	0	0	0	0	0	1	1	0	0	0	0	1	0	0	0	0	0	0	0	0
XI-1B1	ERS468190	IRIS_313-10294	0	0	NA	1	0	1	0	0	0	0	0	0	0	0	0	0	0	0	0	1	0	0	0	1	0	0	0	0	0	0	0	0	NA	0	0	NA	1	1	1	1	0	0	0	0	0	0	0
XI-1B1	ERS468201	IRIS_313-10385	0	0	1	0	0	1	0	0	0	0	0	0	0	0	0	0	0	0	0	0	0	0	0	0	0	NA	0	0	1	0	0	0	1	1	0	NA	NA	0	1	1	0	0	0	0	0	0	0
XI-1B1	ERS468304	IRIS_313-10357	0	0	0	0	0	1	0	0	0	0	0	1	0	0	0	0	0	0	0	0	0	0	0	0	0	0	0	0	0	0	1	0	1	1	0	NA	NA	1	NA	1	0	0	0	0	0	0	0
XI-1B1	ERS468305	IRIS_313-10392	0	0	0	0	0	1	0	0	0	0	0	0	0	0	0	0	0	0	0	0	0	0	0	0	1	NA	0	0	0	0	0	0	1	1	0	NA	NA	1	NA	1	0	0	0	0	0	0	0
XI-1B1	ERS468550	IRIS_313-7832	0	0	0	1	0	1	0	0	0	0	0	0	0	0	0	0	0	0	1	1	0	0	0	0	0	NA	0	0	0	0	0	0	1	1	0	NA	NA	1	1	1	0	0	0	0	0	0	0
XI-1B1	ERS468559	IRIS_313-7684	0	0	0	0	0	1	0	0	0	0	0	0	0	0	0	0	0	0	0	0	0	0	0	0	0	NA	0	0	0	0	0	0	1	1	0	NA	NA	0	1	1	0	0	0	0	0	0	0
XI-1B1	ERS468560	IRIS_313-7688	0	0	NA	0	0	1	0	0	0	0	0	0	0	0	0	0	0	0	0	0	0	0	0	0	0	0	0	0	0	0	1	0	NA	1	0	NA	NA	0	1	1	0	0	0	0	0	0	0
XI-1B1	ERS468564	IRIS_313-7691	0	0	NA	1	0	1	0	0	0	0	0	0	0	0	0	0	0	0	0	0	0	0	0	0	0	NA	0	0	0	0	0	0	1	1	0	NA	NA	1	1	1	0	0	0	0	0	0	0
XI-1B1	ERS468566	IRIS_313-7826	0	0	NA	1	0	1	0	0	0	0	1	0	1	0	0	0	0	0	0	1	0	0	0	0	1	NA	0	0	0	0	1	0	NA	1	0	NA	NA	0	1	1	0	0	0	0	0	0	0
XI-1B1	ERS468567	IRIS_313-7816	0	0	0	1	0	1	0	0	0	0	0	0	0	0	0	0	0	0	0	0	0	0	0	0	0	0	1	0	0	0	0	0	NA	0	0	NA	NA	1	1	1	0	0	0	0	0	0	0
XI-1B1	ERS468569	IRIS_313-7807	0	0	NA	1	0	1	0	0	0	0	0	0	0	0	0	0	0	0	0	1	0	0	0	0	0	NA	0	0	0	0	0	0	0	1	0	NA	NA	0	NA	1	0	0	0	0	0	0	0
XI-1B1	ERS468576	IRIS_313-7689	0	0	0	0	0	1	0	0	0	0	0	0	0	0	0	0	0	0	1	0	0	0	0	0	0	0	0	0	0	0	1	0	NA	0	0	NA	1	0	NA	1	0	0	0	0	0	0	0
XI-1B1	ERS468582	IRIS_313-7685	0	0	0	1	0	1	0	0	0	0	0	0	0	0	0	0	0	0	1	0	0	0	0	0	1	NA	0	0	0	0	0	0	1	1	0	NA	NA	0	NA	1	0	0	0	0	0	0	0
XI-1B1	ERS468583	IRIS_313-7824	0	0	0	0	0	1	0	0	0	0	0	0	0	0	0	0	0	0	1	0	0	0	0	0	0	NA	0	0	0	0	0	0	1	1	0	NA	NA	0	1	1	0	0	0	0	0	0	0
XI-1B1	ERS468591	IRIS_313-7766	0	0	NA	0	0	1	0	0	0	0	0	0	0	0	0	0	0	0	0	0	0	0	0	0	0	0	0	0	0	0	1	1	1	1	0	NA	NA	1	NA	1	0	0	0	0	0	0	0
XI-1B1	ERS468643	IRIS_313-7809	0	0	1	1	0	NA	1	0	0	0	0	0	0	0	0	0	0	0	0	0	0	0	0	0	1	NA	0	0	0	0	1	0	1	1	0	0	0	1	1	0	0	0	0	0	0	0	0
XI-1B1	ERS468757	IRIS_313-11517	0	0	0	0	0	1	0	0	0	0	0	0	0	0	0	0	0	1	0	1	0	0	0	0	0	0	0	0	0	0	1	0	NA	0	0	0	0	1	NA	1	0	0	0	0	0	0	0
XI-1B1	ERS469046	IRIS_313-11886	0	0	0	1	0	1	0	0	0	0	0	0	0	0	0	0	0	0	0	0	0	0	0	0	0	0	0	0	0	0	0	0	1	1	0	1	0	0	0	1	0	0	0	0	0	0	0
XI-1B1	ERS469057	IRIS_313-11887	0	0	0	0	0	1	0	0	0	0	0	0	0	0	0	0	0	0	0	0	0	0	0	0	0	0	0	0	0	0	1	0	NA	0	0	NA	NA	0	1	1	0	0	0	0	0	0	0
XI-1B1	ERS469079	IRIS_313-11934	0	0	1	1	0	1	0	0	0	0	0	0	0	0	0	0	0	0	0	1	0	0	0	0	0	0	0	0	0	0	0	0	1	0	0	0	0	0	NA	1	0	0	0	0	0	1	0
XI-1B1	ERS469105	IRIS_313-11960	0	0	0	0	0	1	0	0	0	0	0	0	0	0	0	0	0	0	0	0	0	0	0	0	0	0	0	0	0	0	0	0	NA	0	0	NA	NA	0	1	1	0	0	0	0	0	0	0
XI-1B1	ERS469124	IRIS_313-11978	0	0	0	0	0	1	0	0	0	0	0	0	0	0	0	0	0	0	1	1	0	0	0	0	0	0	0	0	0	0	1	1	NA	1	0	NA	NA	1	NA	1	0	0	0	0	0	0	0
XI-1B1	ERS469198	IRIS_313-12067	0	0	NA	0	0	1	0	0	0	0	0	0	0	0	0	0	0	0	0	1	0	0	0	0	0	0	0	0	0	0	0	0	NA	0	0	NA	NA	1	1	1	0	0	0	0	0	0	0
XI-1B1	ERS469229	IRIS_313-12135	0	0	0	0	0	1	0	0	0	0	0	0	1	0	0	0	0	0	1	1	0	0	0	0	0	0	0	0	0	0	0	0	NA	0	0	NA	NA	0	1	1	0	0	0	0	0	0	0
XI-1B1	ERS469964	IRIS_313-11162	0	0	NA	0	0	1	0	0	0	0	0	0	0	0	0	0	0	1	0	1	0	0	0	0	0	0	0	0	1	0	1	0	NA	1	0	NA	NA	0	0	1	0	0	0	0	0	0	0
XI-1B1	ERS470118	IRIS_313-11325	0	0	NA	0	0	1	0	0	0	0	1	0	1	0	0	0	0	0	1	0	0	0	0	0	0	NA	0	0	0	0	0	0	1	1	0	NA	NA	1	1	1	0	0	0	0	0	0	0
XI-1B1	ERS470151	IRIS_313-11357	0	0	0	0	0	1	0	0	0	0	0	0	0	0	0	0	0	0	0	0	0	0	0	0	0	NA	0	0	0	0	0	0	1	1	0	NA	NA	0	1	1	0	0	0	0	0	0	0
XI-1B1	ERS470246	B029	0	0	0	1	0	1	0	0	0	0	0	0	0	0	0	0	0	0	0	NA	0	0	0	0	1	NA	0	0	0	0	0	0	1	1	0	NA	NA	1	1	1	0	0	0	0	0	0	0
XI-1B1	ERS470526	CX161	0	0	NA	1	0	1	1	0	0	0	0	0	0	0	0	0	0	0	0	0	0	0	0	0	0	NA	0	0	0	0	0	1	1	1	0	0	0	0	NA	1	0	0	0	0	0	0	0
XI-1B1	ERS470549	CX225	0	0	1	0	0	1	0	0	0	0	0	0	0	0	0	0	0	0	1	0	0	0	0	0	1	0	0	0	0	0	0	0	1	1	0	NA	1	1	1	1	0	0	0	0	0	0	0
XI-1B1	ERS470550	CX226	0	0	NA	0	0	1	0	0	0	0	0	0	1	0	0	0	0	0	0	1	0	0	0	0	0	0	0	0	0	0	1	0	NA	1	0	NA	NA	0	0	1	0	0	0	0	0	0	0
XI-1B1	ERS470574	CX26	0	0	NA	1	0	1	0	0	0	0	0	0	0	0	0	0	0	0	0	NA	0	0	0	0	0	0	0	0	0	0	NA	0	1	0	0	NA	NA	0	1	1	0	0	0	0	0	0	0
XI-1B1	ERS470587	CX276	0	0	NA	0	0	1	0	0	0	0	0	0	0	0	0	0	0	0	0	0	0	0	0	0	0	NA	0	0	0	0	0	0	1	1	0	NA	NA	0	1	1	0	0	0	0	0	0	0
XI-1B1	ERS470610	CX31	0	0	0	1	0	1	0	0	0	0	0	0	0	0	0	0	0	0	0	0	0	0	0	0	0	1	0	0	0	0	0	1	1	NA	0	NA	NA	0	1	1	0	0	0	0	0	0	0
XI-1B1	ERS470642	CX357	0	0	NA	0	0	1	0	0	0	0	0	0	1	0	0	0	0	0	0	NA	0	0	0	0	0	0	0	0	0	0	0	0	NA	0	0	0	0	0	1	1	0	0	0	0	0	0	0
XI-1B1	ERS470643	CX358	0	0	0	1	0	1	0	0	0	0	0	0	0	0	0	0	0	0	0	1	0	0	0	0	0	0	0	0	0	0	0	0	1	1	0	NA	NA	0	0	1	0	0	0	0	0	0	0
XI-1B1	ERS470649	CX364	0	0	0	1	0	1	0	0	0	0	0	0	0	0	0	0	0	0	0	NA	0	0	NA	0	0	NA	0	0	0	0	0	0	1	1	0	NA	NA	1	1	1	0	0	0	0	0	0	0
XI-1B1	ERS470655	CX37	0	0	0	1	0	1	0	0	0	0	0	0	0	0	0	0	0	0	0	NA	0	0	0	0	1	NA	0	0	1	0	0	0	1	1	0	NA	NA	0	1	1	0	0	0	0	0	0	0
XI-1B1	ERS470661	CX375	0	0	0	1	0	1	0	0	0	0	0	0	0	0	0	0	0	0	0	NA	0	0	0	0	1	NA	0	0	0	0	0	1	1	1	0	NA	NA	1	1	1	0	0	0	0	0	0	0
XI-1B1	ERS470663	CX377	0	0	0	NA	0	1	0	0	0	0	0	0	0	0	1	0	0	0	1	NA	0	0	0	0	0	NA	0	0	1	0	0	NA	1	1	0	NA	NA	0	0	1	0	0	0	0	0	0	0
XI-1B1	ERS470665	CX379	0	0	0	NA	0	1	1	0	0	0	0	0	0	0	0	0	0	0	0	NA	0	0	0	0	0	0	0	0	0	0	1	1	1	1	0	NA	NA	0	1	1	0	0	0	0	0	0	0
XI-1B1	ERS470667	CX381	0	0	0	1	0	1	0	0	0	0	0	0	0	0	0	0	0	0	1	1	0	0	0	0	0	0	0	0	0	0	1	NA	1	1	0	NA	NA	0	NA	1	0	0	0	0	0	0	0
XI-1B1	ERS470684	CX399	0	0	0	1	0	1	0	0	0	0	0	0	0	0	0	0	0	0	0	1	0	0	0	0	0	0	0	0	0	0	0	0	1	1	0	NA	NA	0	1	1	0	0	0	0	0	0	0
XI-1B1	ERS470689	CX403	0	0	0	1	0	1	0	0	1	0	0	0	0	0	0	0	0	0	0	1	0	0	0	0	0	NA	0	0	0	0	0	0	1	1	0	NA	NA	1	1	1	0	0	0	0	0	0	0
XI-1B1	ERS470693	CX44	0	0	NA	0	0	1	0	0	0	0	0	0	0	0	0	0	0	0	0	NA	0	0	0	0	0	NA	0	0	0	0	0	0	1	1	0	NA	NA	1	1	1	0	0	0	0	0	0	0
XI-1B1	ERS470714	CX60	0	0	1	0	0	1	0	0	0	0	0	0	0	0	0	0	0	1	0	1	0	0	0	0	0	0	0	0	0	0	1	0	1	0	0	NA	NA	0	1	1	0	0	0	0	0	0	0
XI-1B1	ERS470729	CX76	0	0	NA	1	0	1	0	0	0	0	0	0	0	0	0	0	0	0	0	1	0	0	0	1	0	0	0	0	0	0	1	0	1	0	0	NA	NA	0	NA	1	0	0	0	0	0	0	0
XI-1B1	ERS470736	CX83	0	0	0	NA	0	1	0	0	0	0	0	0	0	0	0	0	0	0	0	1	0	0	0	0	0	NA	0	0	0	0	0	0	1	1	0	NA	NA	0	1	1	0	0	0	0	0	0	0
XI-1B1	ERS804465	CX561	0	0	0	1	0	1	0	0	0	0	1	0	0	0	0	0	0	0	0	1	0	0	0	0	0	NA	0	0	0	0	0	0	1	1	0	NA	NA	1	0	1	0	0	0	0	0	0	0
XI-1B2	ERS467842	IRIS_313-10040	0	0	0	1	0	0	0	0	0	0	0	1	0	0	0	0	0	0	0	0	0	0	0	0	0	NA	0	0	0	0	0	0	1	1	0	NA	NA	0	0	1	0	0	0	0	0	0	0
XI-1B2	ERS467883	IRIS_313-10274	0	0	NA	1	0	1	0	0	0	0	0	0	0	0	0	0	0	0	0	0	0	0	0	0	0	0	0	0	1	0	1	0	NA	1	0	NA	NA	1	0	1	0	0	0	0	0	0	0
XI-1B2	ERS467949	IRIS_313-8514	0	0	NA	0	0	1	0	0	0	0	0	0	0	0	0	0	0	1	0	1	0	0	0	0	1	NA	0	0	0	0	1	0	NA	1	0	NA	NA	0	1	1	0	0	0	0	0	0	0
XI-1B2	ERS467969	IRIS_313-8732	0	0	0	0	0	1	1	0	0	0	0	0	1	0	0	0	0	0	1	1	0	0	0	0	0	NA	0	1	0	0	0	0	1	1	0	NA	NA	1	1	1	0	0	0	0	0	1	0
XI-1B2	ERS468015	IRIS_313-9032	0	0	NA	1	0	1	0	0	0	0	0	1	0	0	0	0	0	0	0	1	0	0	0	0	0	0	0	0	0	0	1	1	1	1	0	NA	NA	0	1	1	0	0	0	0	0	0	0
XI-1B2	ERS468042	IRIS_313-9227	0	0	NA	0	0	1	0	0	0	0	0	0	0	0	0	0	0	0	1	0	0	0	0	0	0	NA	0	0	0	0	0	0	1	1	0	NA	NA	0	1	1	0	0	0	0	0	0	0
XI-1B2	ERS468085	IRIS_313-9566	0	0	NA	0	0	0	0	0	0	0	0	0	0	0	0	0	0	0	0	0	0	0	0	0	0	0	0	0	0	0	1	1	1	1	0	NA	NA	0	1	1	0	0	0	0	0	0	0
XI-1B2	ERS468126	IRIS_313-9922	0	0	0	0	0	0	0	0	0	0	0	0	0	0	0	0	0	0	0	0	0	0	0	0	1	NA	0	0	0	0	0	0	1	1	0	NA	NA	0	NA	1	0	0	0	0	0	0	0
XI-1B2	ERS468133	IRIS_313-9966	0	0	NA	0	0	1	0	0	0	0	0	0	0	0	0	0	0	0	0	0	0	0	0	0	0	0	0	0	0	0	1	0	1	1	0	NA	NA	1	1	1	0	0	0	0	0	0	0
XI-1B2	ERS468163	IRIS_313-10161	0	0	1	1	0	1	0	0	0	0	0	0	0	0	0	0	0	0	0	1	0	0	0	0	0	0	0	0	0	0	1	0	NA	1	0	NA	NA	1	1	1	0	0	0	0	0	0	0
XI-1B2	ERS468183	IRIS_313-10247	0	NA	0	0	0	0	0	0	0	0	0	0	0	0	0	0	0	0	0	1	0	0	0	0	0	NA	0	0	0	0	0	0	1	1	0	NA	NA	0	1	1	0	0	0	0	0	0	0
XI-1B2	ERS468189	IRIS_313-10293	0	NA	0	0	0	0	0	0	0	0	0	0	0	0	0	0	0	0	0	0	0	0	0	0	0	NA	0	0	0	0	0	0	1	1	0	NA	NA	0	1	1	0	0	1	0	0	0	0
XI-1B2	ERS468554	IRIS_313-7635	0	0	NA	0	0	1	0	0	0	0	0	0	0	0	0	1	0	NA	1	1	0	0	0	0	0	0	1	0	0	0	1	0	1	1	0	NA	NA	0	0	1	0	0	0	0	0	1	0
XI-1B2	ERS468573	IRIS_313-7636	0	0	1	0	0	1	0	0	0	0	0	0	0	0	0	0	0	0	1	0	0	0	0	0	0	0	0	0	0	0	1	0	NA	1	0	NA	NA	0	1	0	0	0	0	0	0	0	0
XI-1B2	ERS468585	IRIS_313-7815	0	0	NA	0	0	1	0	0	0	0	0	0	0	0	0	0	0	1	0	0	0	0	0	0	0	0	0	0	0	0	1	1	1	1	0	NA	NA	0	1	1	0	0	0	0	0	0	0
XI-1B2	ERS468636	IRIS_313-8161	0	0	NA	0	0	1	0	0	0	0	0	0	0	0	0	0	0	0	0	0	0	0	0	0	0	0	0	0	0	0	1	1	1	1	0	NA	NA	1	1	1	0	0	0	0	0	0	0
XI-1B2	ERS468722	IRIS_313-11513	0	0	1	0	0	1	0	0	0	0	0	0	0	0	0	0	0	0	0	0	0	0	0	0	0	0	0	0	0	0	1	1	1	1	0	NA	NA	0	0	1	0	0	0	0	0	0	0
XI-1B2	ERS468819	IRIS_313-11643	0	0	NA	0	0	1	0	0	0	0	0	0	0	0	0	0	0	0	1	0	0	0	0	0	0	0	0	0	0	0	1	0	1	1	0	NA	NA	0	1	1	0	0	0	0	1	0	0
XI-1B2	ERS469086	IRIS_313-11941	0	0	1	0	0	1	0	0	0	0	0	0	0	0	0	0	0	0	0	0	0	0	0	0	0	0	0	0	0	0	1	1	1	1	0	NA	NA	0	0	1	0	0	0	0	0	0	0
XI-1B2	ERS469128	IRIS_313-11990	0	0	NA	0	0	1	0	0	0	0	0	0	0	0	0	0	0	0	0	0	0	0	0	0	0	0	0	0	1	0	1	1	1	1	0	NA	NA	0	1	1	0	0	0	0	0	0	0
XI-1B2	ERS469271	IRIS_313-12234	0	0	NA	0	0	1	0	0	0	0	0	0	0	0	0	0	0	0	0	0	0	0	0	0	0	NA	0	0	0	0	0	0	1	1	0	NA	NA	0	0	1	0	0	0	0	0	0	0
XI-1B2	ERS469562	IRIS_313-10753	0	0	NA	0	0	1	0	0	0	0	0	0	0	0	0	0	0	0	0	0	0	0	0	0	0	NA	0	0	1	0	0	0	1	1	0	NA	NA	0	1	1	0	0	0	0	0	0	0
XI-1B2	ERS470026	IRIS_313-11233	0	0	NA	0	0	1	0	0	0	0	0	0	0	0	0	0	0	0	0	0	0	0	0	0	0	0	0	0	0	0	1	NA	1	1	0	NA	NA	0	NA	1	0	0	0	0	0	0	0
XI-1B2	ERS470356	B146	0	0	NA	0	0	1	0	0	1	0	0	1	0	0	0	1	0	NA	0	0	0	0	0	0	0	0	0	0	0	0	1	1	1	1	0	NA	NA	0	0	1	0	0	0	0	0	0	0
XI-1B2	ERS470398	B194	0	0	NA	1	0	1	0	0	0	0	1	1	1	0	0	1	0	0	0	NA	0	0	0	0	0	0	0	0	0	0	1	NA	1	1	0	0	0	0	1	0	0	0	0	0	0	0	0
XI-1B2	ERS470405	B201	0	0	NA	1	0	1	0	0	0	0	0	0	0	0	0	0	0	0	0	NA	0	0	0	0	0	0	0	0	0	0	1	1	NA	1	0	1	NA	0	1	1	0	0	0	0	0	1	0
XI-1B2	ERS470415	B214	0	0	1	0	0	1	0	0	0	0	0	0	0	0	0	0	0	0	0	1	0	0	0	0	0	NA	0	0	0	0	0	0	1	1	0	NA	NA	0	NA	1	0	0	0	0	0	0	0
XI-1B2	ERS470418	B217	0	0	NA	0	0	1	0	0	0	0	0	0	0	0	0	0	0	0	0	0	0	0	0	0	0	0	0	0	0	0	1	1	1	1	0	NA	NA	1	1	1	0	0	0	0	0	0	0
XI-1B2	ERS470431	B232	0	0	NA	0	0	1	0	0	0	0	0	0	0	0	0	0	0	0	0	NA	0	0	0	0	0	0	0	0	0	0	1	NA	NA	1	0	1	NA	0	1	1	0	0	0	0	0	0	0
XI-1B2	ERS470465	CX100	0	0	NA	0	0	1	0	0	0	0	0	0	0	0	0	0	0	0	0	1	0	0	0	0	0	0	0	0	0	0	1	1	1	1	0	0	0	0	1	1	0	0	0	0	0	0	0
XI-1B2	ERS470491	CX125	0	0	NA	0	0	1	0	0	0	0	0	0	0	0	0	0	0	0	0	NA	0	0	0	0	0	0	0	0	0	0	1	1	1	1	0	NA	NA	1	NA	1	0	0	0	0	0	0	0
XI-1B2	ERS470492	CX126	0	0	NA	0	0	1	0	0	0	0	0	0	0	0	0	0	0	0	0	NA	0	0	0	0	0	0	0	0	0	0	1	1	1	1	0	NA	NA	0	0	1	0	0	0	0	0	0	0
XI-1B2	ERS470500	CX134	0	0	NA	0	0	1	0	0	0	0	0	0	0	0	0	0	0	0	0	0	0	0	0	0	0	0	0	0	0	0	1	0	1	1	0	NA	NA	0	1	1	0	0	0	0	0	0	0
XI-1B2	ERS470544	CX218	0	0	NA	0	0	1	0	0	0	0	0	0	0	0	0	0	0	0	0	0	0	0	0	0	0	0	0	0	0	0	1	1	1	1	0	NA	NA	0	1	1	0	0	0	0	0	0	0
XI-1B2	ERS470546	CX22	0	0	NA	1	0	1	0	0	0	0	0	0	0	0	0	0	0	0	0	NA	0	0	0	0	0	0	0	0	0	0	1	NA	1	1	0	NA	NA	0	1	1	0	0	0	0	0	0	0
XI-1B2	ERS470590	CX28	0	0	NA	1	0	1	0	0	0	0	0	0	0	0	0	0	0	0	0	NA	0	0	0	0	0	0	0	0	0	0	1	NA	1	1	0	NA	NA	0	1	1	0	0	0	0	0	0	0
XI-1B2	ERS470607	CX305	0	0	NA	0	0	1	0	0	0	0	0	0	0	0	0	0	0	0	0	1	0	0	0	0	0	0	0	0	0	0	1	NA	NA	1	0	NA	0	1	1	1	0	0	0	0	1	0	0
XI-1B2	ERS470621	CX33	0	0	1	0	0	0	0	0	0	0	0	0	0	0	0	0	0	0	0	NA	0	0	0	0	0	NA	0	0	0	0	0	0	1	1	0	NA	NA	0	0	1	0	0	0	0	0	0	0
XI-1B2	ERS470624	CX340	0	0	NA	1	0	1	0	0	0	0	0	0	0	0	0	0	0	0	0	NA	0	0	0	0	0	1	0	0	0	0	0	0	1	1	0	NA	NA	0	1	1	0	0	0	0	0	0	0
XI-1B2	ERS470654	CX369	0	0	NA	NA	0	1	0	0	0	0	0	0	0	0	0	0	0	0	0	NA	0	0	0	0	0	0	0	0	0	0	1	NA	1	1	0	NA	1	1	1	1	0	0	0	0	1	0	0
XI-1B2	ERS470700	CX50	0	0	NA	1	0	0	0	0	0	0	0	0	0	0	0	0	0	0	0	NA	0	0	0	0	1	NA	0	1	0	0	0	0	1	1	0	NA	NA	0	0	1	0	0	0	0	0	0	0
XI-1B2	ERS470726	CX73	0	0	1	1	0	1	0	0	0	0	0	0	0	0	0	0	0	0	0	NA	0	0	0	0	0	0	0	0	0	0	1	NA	1	1	0	NA	NA	1	1	1	0	0	0	0	0	0	0
XI-1B2	ERS470744	CX90	0	0	NA	0	0	1	0	0	0	0	0	0	0	0	0	0	0	0	0	NA	0	0	0	0	0	0	0	0	0	0	1	1	NA	1	0	0	0	0	1	1	0	0	0	0	0	0	0
XI-1B2	ERS470746	CX92	0	0	NA	0	0	1	0	0	0	0	0	0	1	0	0	0	0	0	0	1	0	0	0	0	0	0	0	0	0	0	1	1	1	1	0	NA	NA	0	NA	1	0	0	0	0	0	0	0
XI-1B2	ERS804445	CX408	0	0	NA	0	0	1	0	0	0	0	0	0	0	0	0	0	0	0	0	1	0	0	0	0	0	0	0	0	0	0	1	1	1	1	0	NA	NA	1	1	1	0	0	0	0	0	0	0
XI-1B2	ERS804446	CX409	0	0	NA	0	0	1	0	0	0	0	0	0	0	0	0	0	0	0	0	0	0	0	0	0	0	0	0	0	0	0	1	1	1	1	0	NA	1	1	0	1	0	0	0	0	0	0	0
XI-1B2	ERS804447	CX410	0	0	NA	0	0	1	0	0	0	0	0	0	0	0	0	0	0	0	0	0	0	0	0	0	0	0	0	0	0	0	1	1	NA	1	0	NA	NA	1	1	1	0	0	0	0	0	0	0
XI-1B2	ERS804448	CX411	0	0	NA	0	0	1	0	0	0	0	0	0	0	0	0	0	0	0	0	0	0	0	0	0	0	0	0	0	0	0	1	NA	1	1	0	NA	NA	0	1	1	0	0	0	0	0	0	0
XI-1B2	ERS804449	CX413	0	0	NA	1	0	1	0	0	0	0	0	0	0	0	0	0	0	0	0	1	0	0	0	0	0	0	0	0	0	0	1	1	1	1	0	NA	NA	0	0	1	0	0	0	0	0	0	0
XI-1B2	ERS804450	CX414	0	0	NA	0	0	1	0	0	0	0	0	0	0	0	0	0	0	0	0	1	0	0	0	0	0	0	0	0	0	0	1	1	1	1	0	NA	NA	0	1	1	0	0	0	0	0	0	0
XI-1B2	ERS804451	CX416	0	0	NA	0	0	1	0	0	0	0	0	0	0	0	0	0	0	0	0	0	0	0	0	0	0	0	0	0	0	0	1	NA	1	1	0	NA	NA	0	1	1	0	0	0	0	0	0	0
XI-1B2	ERS804452	CX417	0	0	NA	0	0	1	0	0	0	0	0	0	0	0	0	0	0	0	0	1	0	0	0	0	0	0	0	0	0	0	1	1	1	1	0	NA	NA	0	1	1	0	0	0	0	0	0	0
XI-1B2	ERS804453	CX418	0	0	NA	0	0	1	0	0	0	0	0	0	0	0	0	0	0	0	0	NA	0	0	0	0	0	0	0	0	0	0	1	1	1	1	0	NA	NA	0	1	1	0	0	0	0	0	0	0
XI-1B2	ERS804454	CX419	0	0	NA	0	0	1	0	0	0	0	0	0	0	0	0	0	0	0	0	0	0	0	0	0	0	0	0	0	0	0	1	1	1	1	0	NA	1	0	1	1	0	0	0	0	0	0	0
XI-1B2	ERS804455	CX420	0	0	NA	0	0	1	0	0	0	0	0	0	0	0	0	0	0	0	0	1	0	0	0	0	0	0	0	0	0	0	1	1	1	1	0	NA	NA	1	1	1	0	0	0	0	0	0	0
XI-1B2	ERS804456	CX421	0	0	NA	0	0	1	0	0	0	0	0	0	0	0	0	0	0	0	0	1	0	0	0	0	0	0	0	0	0	0	1	NA	1	1	0	NA	NA	0	1	1	0	0	0	0	0	0	0
XI-1B2	ERS804457	CX422	0	0	NA	0	0	1	0	0	0	0	0	0	1	0	0	0	0	0	0	0	0	0	0	0	0	0	0	0	0	0	1	NA	1	1	0	NA	NA	0	1	1	0	0	0	0	0	0	0
XI-1B2	ERS804458	CX423	0	0	NA	0	0	1	0	0	0	0	0	0	0	0	0	0	0	0	0	0	0	0	0	0	0	0	0	0	0	0	1	1	1	1	0	NA	NA	1	0	1	0	0	0	0	0	0	0
XI-1B2	ERS804459	CX424	0	0	NA	0	0	1	0	0	0	0	0	0	0	0	0	0	0	0	0	1	0	0	0	0	0	0	0	0	0	0	1	1	1	1	0	NA	NA	0	1	1	0	0	0	0	0	0	0
XI-1B2	ERS804460	CX425	0	0	NA	0	0	1	0	0	0	0	0	0	1	0	0	0	0	0	0	1	0	0	0	0	0	0	0	0	0	0	1	1	1	1	0	NA	NA	0	0	1	0	0	0	0	0	0	0
XI-1B2	ERS804461	CX426	0	0	NA	0	0	1	0	0	0	0	0	0	0	0	0	0	0	0	0	1	0	0	0	0	0	0	0	0	0	0	1	NA	1	1	0	NA	NA	0	1	1	0	0	0	0	0	0	0
XI-2A	ERS467871	IRIS_313-9606	0	0	0	1	0	0	0	0	0	0	0	0	0	0	0	0	0	0	0	0	NA	1	0	0	1	0	0	0	0	0	1	0	1	1	0	0	0	1	1	1	0	0	0	0	0	0	0
XI-2A	ERS467933	IRIS_313-8349	0	0	0	0	0	0	0	0	0	0	0	0	0	0	0	0	0	0	0	1	0	0	0	0	0	NA	0	0	0	0	0	0	0	1	0	0	0	1	1	1	0	0	0	0	0	0	0
XI-2A	ERS467941	IRIS_313-8437	0	0	0	0	0	0	0	0	0	0	0	0	0	0	0	0	0	0	0	0	0	0	0	0	0	0	0	0	0	0	1	1	NA	1	0	0	0	0	1	1	0	0	0	0	0	0	0
XI-2A	ERS467948	IRIS_313-8509	0	0	1	1	0	0	0	0	0	0	0	0	0	0	0	0	0	0	0	NA	0	0	0	0	0	0	0	0	0	0	1	1	1	1	0	1	0	0	1	1	0	0	0	0	0	0	0
XI-2A	ERS467955	IRIS_313-8614	0	0	1	1	0	1	0	0	0	0	0	0	1	0	0	0	0	0	0	1	NA	1	0	0	1	0	0	0	0	0	1	0	NA	1	0	0	0	0	1	0	0	0	0	0	1	0	0
XI-2A	ERS467959	IRIS_313-8632	0	0	0	NA	0	0	0	0	0	0	0	0	0	0	0	0	0	0	1	NA	0	0	1	0	0	0	0	0	0	0	1	1	NA	1	0	1	0	0	1	1	0	0	0	0	0	0	0
XI-2A	ERS467967	IRIS_313-8717	0	0	0	NA	0	1	0	0	0	0	0	0	0	0	0	0	0	0	0	0	0	0	0	0	0	0	0	0	0	0	1	1	1	1	0	NA	NA	0	1	1	0	0	0	0	0	0	0
XI-2A	ERS467970	IRIS_313-8737	0	0	NA	0	0	0	0	0	0	0	0	0	0	0	0	0	0	0	0	1	0	0	0	0	0	0	0	1	0	0	1	1	NA	1	0	NA	NA	1	NA	1	0	0	0	0	0	0	0
XI-2A	ERS467978	IRIS_313-8844	0	0	0	1	0	1	0	0	0	0	0	0	0	0	0	0	0	0	0	1	0	0	0	0	0	0	0	0	1	0	1	1	1	1	0	0	0	0	1	1	0	0	0	0	0	0	0
XI-2A	ERS467979	IRIS_313-8846	0	0	0	1	0	0	0	0	0	0	0	0	1	0	0	0	0	0	0	1	0	0	0	0	0	0	0	0	0	0	1	1	1	1	0	NA	NA	0	NA	1	0	0	0	0	0	0	0
XI-2A	ERS467981	IRIS_313-8854	0	0	0	NA	0	1	0	0	0	0	0	0	1	0	0	0	0	0	0	NA	0	0	1	0	0	0	0	0	0	0	1	1	NA	1	0	1	0	0	0	1	0	0	0	0	0	0	0
XI-2A	ERS467986	IRIS_313-8900	0	0	0	1	0	0	0	0	0	0	0	0	0	0	0	0	0	0	0	1	0	0	0	0	0	0	0	0	0	0	1	NA	1	1	0	0	0	0	NA	1	0	0	0	0	0	0	0
XI-2A	ERS468000	IRIS_313-8957	0	0	1	1	0	0	0	0	0	0	0	0	0	0	0	0	0	0	0	1	NA	1	0	0	0	0	0	0	0	0	1	0	1	1	0	0	0	0	1	0	0	0	0	0	0	0	0
XI-2A	ERS468018	IRIS_313-9067	0	0	NA	1	0	0	0	0	0	0	1	0	0	0	0	0	0	0	0	0	0	0	0	0	0	NA	0	0	0	0	1	0	1	1	0	NA	NA	0	1	1	0	0	0	0	0	0	0
XI-2A	ERS468020	IRIS_313-9072	0	0	0	1	0	1	0	0	0	0	0	0	0	0	0	0	0	0	0	1	0	0	0	0	0	0	0	0	0	0	1	1	1	1	0	NA	0	1	0	1	0	0	0	0	1	0	0
XI-2A	ERS468027	IRIS_313-9121	0	NA	NA	0	0	0	0	0	0	0	0	0	0	0	1	1	0	0	1	0	0	0	0	0	0	0	0	0	0	0	1	1	0	1	0	1	0	0	1	1	0	0	0	0	0	0	0
XI-2A	ERS468029	IRIS_313-9139	0	0	0	1	0	1	0	0	0	0	1	0	0	0	0	0	0	0	1	0	0	0	0	0	0	0	0	0	0	0	1	1	1	NA	0	0	0	1	1	1	0	0	0	0	0	0	0
XI-2A	ERS468031	IRIS_313-9174	0	0	0	NA	0	1	0	0	0	0	0	0	0	0	0	0	0	0	1	0	0	0	0	0	0	0	0	0	0	0	1	NA	NA	1	0	0	0	0	1	1	0	0	0	0	0	0	0
XI-2A	ERS468041	IRIS_313-9218	0	0	0	NA	0	0	0	0	0	0	0	0	0	0	0	0	0	0	0	1	0	0	0	0	0	0	0	0	0	0	1	NA	1	1	0	1	0	0	1	1	0	0	0	0	0	0	0
XI-2A	ERS468048	IRIS_313-9262	0	0	0	1	0	0	0	0	0	0	0	0	0	0	0	0	0	0	0	0	0	0	0	0	0	0	0	0	0	0	1	1	1	1	0	NA	NA	1	1	1	0	0	0	0	0	0	0
XI-2A	ERS468049	IRIS_313-9271	0	0	0	1	0	1	0	0	0	0	0	0	0	0	0	1	0	0	0	1	0	0	0	0	0	0	0	0	0	0	1	1	1	1	0	1	0	0	1	1	0	0	0	0	0	0	0
XI-2A	ERS468061	IRIS_313-9348	0	0	0	NA	0	0	0	0	0	0	0	0	0	0	0	0	0	0	0	NA	0	0	0	0	0	0	0	0	0	0	0	0	0	0	0	0	0	0	1	0	0	0	0	0	0	0	0
XI-2A	ERS468065	IRIS_313-9391	0	0	NA	1	0	0	0	0	0	0	0	0	0	0	0	0	0	0	0	0	0	0	0	0	0	0	0	0	0	0	1	1	NA	NA	0	0	0	0	0	1	0	0	0	0	0	0	0
XI-2A	ERS468069	IRIS_313-9433	0	0	0	1	0	1	0	0	0	0	0	0	0	0	0	0	0	0	0	1	0	0	0	0	0	0	0	0	0	0	1	NA	1	1	0	NA	NA	1	1	1	0	0	0	0	0	0	0
XI-2A	ERS468092	IRIS_313-9594	0	0	0	0	0	0	0	0	0	0	0	0	0	0	0	0	0	0	0	0	0	0	0	0	0	0	0	0	0	0	1	1	1	1	0	0	0	1	1	1	0	0	0	0	0	0	0
XI-2A	ERS468130	IRIS_313-9936	0	0	0	0	0	1	0	0	0	0	0	0	0	0	0	0	0	0	1	1	0	0	0	0	0	0	0	0	0	0	1	1	NA	1	0	0	0	1	1	1	0	0	0	0	0	0	0
XI-2A	ERS468211	IRIS_313-8530	0	0	1	0	0	0	0	0	0	0	0	0	0	0	0	1	0	0	1	0	NA	1	0	0	0	NA	0	0	0	0	1	0	1	1	0	0	0	1	1	1	0	0	0	0	0	0	0
XI-2A	ERS468219	IRIS_313-9156	0	0	1	0	0	0	0	0	0	0	0	0	0	0	0	0	0	0	0	0	0	0	0	0	0	0	0	0	0	0	1	1	1	1	0	0	0	0	1	0	0	0	0	0	1	0	0
XI-2A	ERS468241	IRIS_313-8391	0	0	1	0	0	0	0	0	0	0	0	0	0	0	0	0	0	0	0	0	NA	1	0	0	0	0	0	0	0	0	1	0	1	1	0	0	0	0	1	0	0	0	0	0	1	0	0
XI-2A	ERS468254	IRIS_313-8683	0	0	NA	1	0	0	0	0	0	0	0	0	0	0	0	0	0	0	0	NA	0	0	0	0	0	0	0	0	0	0	1	1	1	0	0	0	0	1	1	1	0	0	0	0	0	0	0
XI-2A	ERS468256	IRIS_313-8703	0	0	0	1	0	1	0	0	0	0	0	0	0	0	0	0	0	0	0	0	NA	1	0	0	0	0	0	0	0	0	1	0	1	1	0	0	0	0	1	0	0	0	0	0	0	0	0
XI-2A	ERS468261	IRIS_313-8733	0	0	1	1	0	0	NA	0	0	0	0	0	0	0	0	0	0	0	0	1	0	0	0	0	1	0	0	0	0	0	1	0	NA	1	0	NA	NA	1	NA	1	0	0	0	0	0	0	0
XI-2A	ERS468271	IRIS_313-8922	0	0	0	0	0	0	0	0	0	0	0	0	0	0	0	0	0	0	1	0	0	0	0	0	0	0	0	0	0	0	1	1	1	1	0	0	0	0	1	0	0	0	0	0	0	0	0
XI-2A	ERS468274	IRIS_313-9049	0	0	NA	0	0	0	0	0	0	0	0	0	0	0	0	0	0	0	1	0	0	0	0	0	0	0	0	0	0	0	1	NA	1	1	0	0	0	0	1	0	0	0	0	0	0	0	0
XI-2A	ERS468286	IRIS_313-9360	0	0	1	0	0	0	0	0	0	0	1	0	0	0	0	0	0	0	0	0	0	0	0	0	1	0	0	0	0	0	1	1	NA	1	0	0	0	0	1	1	0	0	0	0	0	0	0
XI-2A	ERS468287	IRIS_313-9397	0	0	0	1	0	0	0	0	0	0	0	0	0	0	0	0	0	0	0	0	0	0	0	0	0	0	0	0	0	0	1	1	1	NA	0	0	0	1	1	1	0	0	0	0	0	0	0
XI-2A	ERS468296	IRIS_313-9935	0	0	0	0	0	0	0	0	0	0	0	0	0	0	0	0	0	0	0	0	0	0	0	0	0	0	0	0	0	0	1	0	1	1	0	0	0	0	NA	0	0	0	0	0	0	0	0
XI-2A	ERS468307	IRIS_313-10422	0	1	1	1	0	0	0	0	0	0	0	1	0	0	0	0	0	1	1	1	0	1	0	0	0	0	1	0	0	0	1	1	NA	1	0	0	0	1	1	1	0	0	0	0	0	0	0
XI-2A	ERS468422	IRIS_313-10077	0	0	0	1	0	1	0	0	0	0	0	0	0	0	0	0	0	0	0	0	0	0	0	0	0	0	0	0	1	0	1	1	1	1	0	0	0	0	1	1	0	0	0	0	0	0	0
XI-2A	ERS468565	IRIS_313-7736	0	0	0	1	0	1	0	0	0	0	0	0	0	0	0	0	0	0	0	1	0	0	0	0	1	0	0	0	0	0	1	0	1	1	0	NA	NA	0	1	1	0	0	0	0	0	0	0
XI-2A	ERS468616	IRIS_313-7795	0	0	1	0	0	1	1	0	0	0	0	0	0	0	0	0	0	NA	0	1	0	0	0	0	1	0	0	0	0	0	1	NA	1	1	0	0	0	0	1	0	0	0	0	0	0	0	0
XI-2A	ERS468666	IRIS_313-11449	0	0	1	0	0	0	NA	0	0	0	0	0	0	0	0	1	0	NA	0	0	0	0	0	0	0	0	0	0	0	0	1	1	1	NA	0	0	0	0	1	1	0	0	0	0	1	0	0
XI-2A	ERS468712	IRIS_313-11500	0	0	0	1	0	1	0	0	0	0	0	0	0	0	0	0	0	0	0	NA	0	0	0	0	0	NA	0	0	0	0	1	1	NA	1	0	0	0	0	1	0	0	0	0	0	0	0	0
XI-2A	ERS468823	IRIS_313-11646	0	1	0	0	0	0	0	0	0	0	1	0	0	0	0	0	0	0	0	0	NA	1	0	0	0	0	0	0	0	0	1	0	1	1	0	NA	NA	0	1	1	0	0	0	0	0	0	0
XI-2A	ERS468834	IRIS_313-11657	0	0	1	0	0	0	0	0	0	0	0	0	0	0	0	0	0	0	0	0	0	0	0	0	0	0	0	0	0	0	0	0	1	1	0	0	0	1	1	1	0	0	0	0	0	0	0
XI-2A	ERS468886	IRIS_313-11723	0	1	0	1	0	0	0	0	0	0	0	0	0	0	0	0	0	0	0	0	0	0	0	0	0	0	0	0	0	0	1	0	1	1	0	0	0	1	1	1	0	0	0	0	0	0	0
XI-2A	ERS468922	IRIS_313-11758	0	0	1	0	0	0	0	0	0	0	0	0	0	0	1	0	0	0	0	0	0	0	0	0	0	0	0	0	0	0	1	1	1	1	0	NA	NA	0	1	1	0	0	0	0	0	0	0
XI-2A	ERS468926	IRIS_313-11762	0	NA	NA	0	0	0	0	0	0	0	0	0	0	0	0	0	0	0	0	0	0	0	0	0	0	0	0	0	0	0	1	0	1	1	0	1	0	0	1	1	0	0	0	0	0	0	0
XI-2A	ERS468939	IRIS_313-11783	0	0	0	0	0	NA	0	0	0	0	0	1	0	0	0	0	0	0	0	0	0	1	0	0	0	0	0	0	0	0	1	1	1	1	0	0	0	0	1	0	0	0	0	0	1	0	0
XI-2A	ERS468943	IRIS_313-11787	0	0	0	0	0	0	0	0	0	0	0	0	0	0	0	0	0	0	0	0	NA	1	0	0	0	0	0	0	0	0	1	0	1	1	0	0	0	1	1	1	0	0	0	0	1	0	0
XI-2A	ERS469064	IRIS_313-11920	0	0	0	1	0	1	0	0	0	0	0	0	0	0	0	0	0	0	0	0	0	0	0	0	0	0	0	0	0	0	0	0	1	1	0	0	0	1	1	1	0	0	0	0	0	0	0
XI-2A	ERS469090	IRIS_313-11945	0	0	NA	0	0	0	0	0	0	0	1	0	0	0	0	0	0	0	0	0	0	0	0	0	0	0	0	0	0	0	1	1	1	1	0	NA	NA	0	NA	1	0	0	0	0	0	0	0
XI-2A	ERS469110	IRIS_313-11964	0	0	0	0	0	1	0	0	0	0	0	0	1	0	0	0	0	0	0	0	0	0	0	0	0	0	0	0	0	0	1	1	1	1	0	0	0	1	1	1	0	0	0	0	0	0	0
XI-2A	ERS469152	IRIS_313-12014	0	1	0	1	0	0	0	0	0	0	0	0	0	0	0	0	0	0	0	0	0	0	0	0	0	0	0	0	0	0	0	0	1	1	0	0	0	0	1	1	0	0	0	0	0	0	0
XI-2A	ERS469153	IRIS_313-12015	1	0	NA	NA	0	0	0	0	0	0	0	0	0	0	0	0	0	NA	1	1	0	0	1	1	0	NA	0	0	0	0	1	1	NA	1	0	0	0	0	0	0	0	0	0	0	0	0	0
XI-2A	ERS469332	IRIS_313-12325	0	0	1	0	0	0	0	0	0	0	0	0	0	0	0	0	0	0	0	1	0	0	0	0	0	0	0	0	0	0	0	0	1	1	0	0	0	0	1	0	0	0	0	0	0	0	0
XI-2A	ERS469406	IRIS_313-10547	0	0	0	1	0	0	0	0	0	0	0	0	0	0	0	0	0	0	0	0	0	0	0	0	0	0	0	0	0	0	1	1	NA	1	0	0	0	0	1	1	0	0	0	0	0	0	0
XI-2A	ERS469431	IRIS_313-10573	0	0	NA	0	0	0	0	0	0	0	0	0	0	0	0	0	0	0	0	1	0	0	0	0	0	0	0	0	1	0	1	NA	1	1	0	1	0	1	0	0	0	0	0	0	1	0	0
XI-2A	ERS469434	IRIS_313-10576	0	0	0	0	0	0	0	0	0	0	0	0	0	0	0	0	0	0	0	0	0	0	0	0	0	0	0	0	0	0	1	0	1	1	0	0	0	1	1	1	0	0	0	0	0	0	0
XI-2A	ERS469464	IRIS_313-10640	0	1	0	1	0	0	0	0	0	0	0	0	0	0	0	0	0	0	0	0	0	0	0	0	0	0	0	0	1	0	1	0	1	1	0	0	0	0	1	1	0	0	0	0	0	0	0
XI-2A	ERS469484	IRIS_313-10664	0	0	0	0	0	1	0	0	0	0	0	0	0	0	0	0	0	0	0	0	0	0	0	0	0	0	0	0	0	0	1	1	NA	1	0	0	0	1	0	1	0	0	0	0	0	0	0
XI-2A	ERS469487	IRIS_313-10668	0	0	1	0	0	0	0	0	0	0	0	0	1	0	0	0	0	0	0	0	0	0	0	0	0	0	0	0	0	0	1	1	1	1	0	0	0	0	1	0	0	0	0	0	0	0	0
XI-2A	ERS469496	IRIS_313-10678	0	0	1	0	0	1	1	0	0	1	0	0	0	0	0	0	0	NA	1	0	0	0	0	1	1	0	0	0	0	0	1	1	1	1	0	0	0	0	0	0	0	0	0	0	0	0	0
XI-2A	ERS469529	IRIS_313-10723	0	0	1	0	0	0	0	0	0	0	0	0	0	0	0	0	0	0	0	NA	0	0	0	0	0	0	0	0	0	0	1	1	1	1	0	0	0	0	1	0	0	0	0	0	1	0	0
XI-2A	ERS469565	IRIS_313-10756	0	1	0	0	0	1	0	0	0	0	0	0	0	0	0	0	0	0	1	0	0	0	0	0	0	0	0	0	0	0	0	0	1	1	0	NA	NA	0	1	1	0	0	0	0	0	0	0
XI-2A	ERS469649	IRIS_313-10847	0	0	0	0	0	NA	0	1	0	0	0	0	0	0	0	0	0	0	0	0	0	0	0	0	0	0	0	0	0	0	1	1	1	1	0	0	0	0	1	1	0	0	0	0	0	0	0
XI-2A	ERS469658	IRIS_313-10855	0	0	0	1	0	1	0	0	0	0	0	0	0	0	0	0	0	0	0	0	0	0	0	0	1	0	0	0	0	0	1	0	1	1	0	0	0	0	NA	1	0	0	0	0	0	0	0
XI-2A	ERS469685	IRIS_313-10880	0	0	0	1	0	1	0	1	0	0	0	0	0	0	0	0	0	0	1	0	0	0	0	0	0	NA	0	0	0	0	1	0	1	1	0	0	0	0	1	1	0	0	0	0	0	0	0
XI-2A	ERS469690	IRIS_313-10885	0	0	0	1	0	0	0	0	0	0	0	1	0	0	0	0	0	0	0	1	0	0	1	1	0	0	0	0	0	0	1	1	1	1	0	NA	NA	0	NA	1	0	0	0	0	0	0	0
XI-2A	ERS469728	IRIS_313-10929	0	0	0	NA	0	0	0	0	0	0	0	0	0	0	0	0	0	0	0	0	0	0	0	0	1	0	0	0	1	0	1	0	NA	1	0	1	0	0	1	1	0	0	0	0	0	0	0
XI-2A	ERS469773	IRIS_313-10971	0	0	0	1	0	0	1	0	0	0	0	0	0	0	0	0	0	0	0	1	0	0	0	0	1	0	0	0	0	0	1	NA	NA	1	0	1	0	1	1	0	0	0	0	0	0	0	0
XI-2A	ERS469776	IRIS_313-10973	0	NA	NA	1	0	0	0	0	0	0	0	0	0	0	1	0	0	0	0	0	0	0	0	0	0	NA	0	0	1	0	0	0	1	1	0	NA	NA	0	1	0	0	0	0	0	0	0	0
XI-2A	ERS469777	IRIS_313-10974	0	0	0	1	0	0	NA	0	0	0	0	0	0	0	0	0	0	0	0	1	0	0	0	0	0	0	0	0	0	0	1	0	1	1	0	0	0	0	1	0	0	0	0	0	1	0	0
XI-2A	ERS469778	IRIS_313-10975	0	0	0	0	0	0	NA	0	0	0	0	0	0	0	0	0	0	0	0	0	0	0	0	0	1	NA	0	0	0	0	1	0	NA	1	0	0	0	1	1	0	0	0	0	0	1	0	0
XI-2A	ERS469780	IRIS_313-10977	0	0	1	1	0	1	0	0	0	0	0	0	0	0	0	0	0	0	0	0	0	0	0	0	1	NA	0	0	1	0	1	1	1	1	0	NA	NA	0	1	0	0	0	0	0	0	0	0
XI-2A	ERS469785	IRIS_313-10982	0	0	0	1	0	1	0	0	0	0	0	0	0	0	0	0	0	0	0	0	0	0	0	0	0	0	0	0	0	0	1	NA	1	1	0	NA	NA	0	1	0	0	0	0	0	0	0	0
XI-2A	ERS469787	IRIS_313-10983	0	0	0	1	0	1	0	1	0	0	0	0	0	0	0	0	0	0	0	1	0	0	0	0	0	NA	0	0	0	0	1	0	1	1	0	0	0	1	1	1	0	0	0	0	0	0	0
XI-2A	ERS469788	IRIS_313-10984	0	NA	1	1	0	0	0	0	0	0	0	0	0	0	0	0	0	0	0	0	0	0	0	0	0	0	0	0	0	0	1	NA	1	1	0	1	0	0	0	1	0	0	0	0	0	0	0
XI-2A	ERS469790	IRIS_313-10986	0	0	0	0	0	0	0	0	0	0	0	0	0	0	0	0	0	0	1	0	0	0	0	0	0	0	0	0	0	0	1	1	1	1	0	1	0	0	1	1	0	0	0	0	0	0	0
XI-2A	ERS469812	IRIS_313-10989	0	0	0	0	0	0	0	0	0	0	0	0	0	0	1	0	0	0	0	0	0	0	0	0	0	0	0	0	0	0	1	1	1	1	0	NA	NA	0	NA	1	0	0	0	0	0	0	0
XI-2A	ERS469895	IRIS_313-11099	0	0	1	0	0	0	0	0	0	0	0	0	0	0	0	0	0	0	0	0	NA	1	0	0	0	0	0	0	0	0	1	1	1	1	0	0	0	0	1	0	0	0	0	0	1	0	0
XI-2A	ERS469911	IRIS_313-11114	0	0	0	1	0	0	0	0	0	0	0	0	0	0	0	0	0	0	1	1	0	0	0	0	1	0	0	0	0	0	1	1	1	1	0	0	0	0	1	1	0	0	0	0	0	0	0
XI-2A	ERS469912	IRIS_313-11115	0	0	0	0	0	1	0	0	0	0	0	0	0	0	0	0	0	0	0	0	0	0	0	0	0	1	0	0	0	0	1	0	1	1	0	NA	1	0	1	1	0	0	0	0	0	1	0
XI-2A	ERS469947	IRIS_313-11147	0	0	0	1	0	0	0	0	0	0	0	0	0	0	0	0	0	0	0	0	0	0	0	0	0	0	0	1	0	0	1	0	NA	1	0	0	0	0	1	1	0	0	0	0	0	0	0
XI-2A	ERS469994	IRIS_313-11203	0	0	1	1	0	1	0	0	0	0	0	0	0	0	1	1	0	0	0	1	0	0	0	0	0	0	0	0	0	0	1	1	1	1	0	0	0	0	1	1	0	0	0	0	0	0	0
XI-2A	ERS469995	IRIS_313-11204	0	0	0	1	0	1	0	0	0	0	0	0	0	0	0	0	0	0	0	0	0	0	0	0	0	0	0	0	0	0	1	1	1	1	0	0	0	0	1	1	0	0	0	0	0	0	0
XI-2A	ERS469996	IRIS_313-11205	0	0	0	0	0	1	0	0	0	0	0	0	0	0	0	0	0	0	0	0	0	0	0	0	0	0	0	0	0	0	1	1	1	1	0	0	0	0	1	1	0	0	0	0	0	0	0
XI-2A	ERS469998	IRIS_313-11207	0	0	0	1	0	0	0	0	0	0	0	0	0	0	0	0	0	0	0	0	0	0	0	0	0	0	0	0	1	0	1	NA	NA	1	0	0	0	0	1	1	0	0	0	0	0	0	0
XI-2A	ERS469999	IRIS_313-11208	0	0	1	1	0	0	0	0	0	0	0	0	0	0	0	0	0	0	0	0	0	0	0	0	1	NA	0	0	0	0	1	0	NA	NA	0	0	0	0	1	1	0	0	0	0	0	0	0
XI-2A	ERS470002	IRIS_313-11211	0	0	1	1	0	0	0	0	0	0	0	0	0	0	0	0	0	0	1	1	0	0	0	0	0	0	1	0	0	0	1	1	1	1	0	0	0	1	1	0	0	0	0	0	0	0	0
XI-2A	ERS470010	IRIS_313-11219	0	0	0	0	0	1	0	0	0	0	0	0	1	0	0	0	0	0	0	1	0	0	0	0	0	0	0	0	0	0	1	0	0	0	0	0	0	0	NA	1	0	0	0	0	0	0	0
XI-2A	ERS470011	IRIS_313-11220	0	0	0	1	0	1	0	0	0	0	0	0	0	0	0	0	0	0	0	0	0	0	0	0	1	0	0	0	0	0	1	0	NA	1	0	0	0	0	1	1	0	0	0	0	0	0	0
XI-2A	ERS470012	IRIS_313-11221	0	0	NA	0	0	0	0	0	0	0	0	0	0	0	0	0	0	0	0	0	0	0	0	0	0	0	0	0	0	0	0	0	1	1	0	0	0	1	1	1	0	0	0	0	0	0	0
XI-2A	ERS470014	IRIS_313-11222	0	0	0	0	0	0	0	0	0	0	0	1	0	0	0	0	0	0	0	0	0	0	0	0	0	0	0	0	0	0	1	1	1	1	0	0	0	0	0	1	0	0	0	0	0	0	0
XI-2A	ERS470016	IRIS_313-11224	0	1	0	0	0	0	0	0	0	0	0	0	0	0	0	0	0	0	0	0	0	0	0	0	0	0	0	0	0	0	1	1	1	1	0	0	0	0	1	1	0	0	0	0	0	0	0
XI-2A	ERS470017	IRIS_313-11225	0	0	0	0	0	0	0	0	0	0	0	0	0	0	0	0	0	0	0	0	0	0	0	0	1	NA	0	0	0	0	1	1	1	1	0	0	0	0	1	1	0	0	0	0	0	0	0
XI-2A	ERS470018	IRIS_313-11226	0	0	0	1	0	0	0	0	0	0	0	0	0	0	0	0	0	0	0	0	0	0	0	0	0	0	0	0	0	0	0	0	1	1	0	0	0	1	1	1	0	0	0	0	0	0	0
XI-2A	ERS470019	IRIS_313-11227	0	0	0	0	0	0	0	1	0	0	0	0	0	0	0	0	0	0	0	0	0	0	0	0	0	0	0	0	1	0	1	0	NA	1	0	0	0	0	0	0	0	0	0	0	1	0	0
XI-2A	ERS470020	IRIS_313-11228	0	0	0	1	0	0	0	0	0	0	0	0	0	0	0	0	0	0	0	0	0	0	0	0	0	0	0	0	0	0	0	0	1	1	0	0	0	1	1	1	0	0	0	0	0	0	0
XI-2A	ERS470021	IRIS_313-11229	0	0	0	0	0	0	0	0	0	0	0	0	0	0	0	0	0	0	1	0	0	0	0	0	0	0	0	0	0	0	1	0	1	1	0	0	0	0	1	1	0	0	0	0	0	0	0
XI-2A	ERS470022	IRIS_313-11230	0	0	0	1	0	0	0	0	0	0	0	0	0	0	0	0	0	0	0	1	0	0	0	0	0	0	0	0	0	0	1	1	1	1	0	0	0	0	1	0	0	0	0	0	0	0	0
XI-2A	ERS470023	IRIS_313-11231	0	NA	NA	1	0	0	0	0	0	0	0	0	1	0	0	0	0	0	1	0	0	0	0	0	0	0	0	0	0	0	1	1	1	1	0	1	0	0	0	1	0	0	0	0	0	0	0
XI-2A	ERS470051	IRIS_313-11256	0	0	0	0	0	0	0	0	0	0	0	0	1	0	0	1	0	0	0	0	0	0	0	0	0	0	0	0	0	0	1	1	1	1	0	NA	NA	1	NA	1	0	0	0	0	0	0	0
XI-2A	ERS470058	IRIS_313-11262	0	0	0	1	0	1	0	0	0	0	0	0	0	0	0	0	0	0	0	0	0	0	0	0	1	0	0	0	0	0	1	1	1	1	0	0	0	0	1	0	0	0	0	0	0	0	0
XI-2A	ERS470072	IRIS_313-11284	0	0	0	0	0	1	0	0	0	0	0	0	0	0	0	0	0	0	0	0	0	0	0	0	0	0	1	0	1	0	1	0	1	1	0	1	0	0	1	0	0	0	0	0	0	0	0
XI-2A	ERS470073	IRIS_313-11267	0	0	0	0	0	0	0	0	0	0	0	0	0	0	0	0	0	0	1	0	0	0	0	0	1	0	0	0	0	0	1	0	1	1	0	0	0	1	1	0	0	0	0	0	0	0	0
XI-2A	ERS470081	IRIS_313-11292	0	0	0	0	0	1	0	0	0	0	0	0	0	0	0	0	0	0	1	0	0	0	0	0	0	0	0	0	0	0	1	1	NA	1	0	0	0	0	1	1	0	0	0	0	0	0	0
XI-2A	ERS470083	IRIS_313-11294	0	0	0	0	0	0	0	0	0	0	0	0	0	0	0	0	0	0	0	0	0	0	0	0	0	0	0	0	0	0	1	1	NA	1	0	0	0	0	0	1	0	0	0	0	0	0	0
XI-2A	ERS470091	IRIS_313-11301	0	0	0	1	0	0	0	0	0	0	0	0	1	0	0	0	0	0	0	0	0	0	0	0	0	0	0	0	0	0	1	0	1	1	0	0	0	0	1	1	0	0	0	0	0	0	0
XI-2A	ERS470096	IRIS_313-11305	0	0	0	1	0	1	0	0	0	0	0	1	0	0	0	0	0	0	0	1	0	0	0	0	0	0	0	0	0	0	1	1	1	1	0	1	0	0	1	1	0	0	0	0	0	0	0
XI-2A	ERS470098	IRIS_313-11307	0	0	0	1	0	NA	0	1	0	0	0	0	0	0	0	0	0	0	0	1	0	0	1	1	0	0	0	0	1	0	1	1	NA	1	0	0	0	0	1	0	0	0	0	0	0	0	0
XI-2A	ERS470099	IRIS_313-11308	0	0	0	0	0	1	0	0	0	0	0	0	0	0	0	0	0	0	0	1	0	0	0	0	0	0	0	0	0	0	1	0	1	1	0	0	0	1	1	1	0	0	0	0	0	0	0
XI-2A	ERS470113	IRIS_313-11321	0	0	0	1	0	1	0	0	0	0	0	0	0	0	0	1	0	0	1	NA	0	0	0	0	0	0	0	0	1	0	1	0	1	1	0	0	0	1	1	1	0	0	0	0	0	0	0
XI-2A	ERS470131	IRIS_313-11339	0	0	0	1	0	0	0	0	0	0	0	0	0	0	0	0	0	0	0	0	0	0	0	1	1	0	0	0	0	0	1	1	NA	1	0	1	0	0	1	1	0	0	0	0	0	0	0
XI-2A	ERS470137	IRIS_313-11273	0	0	0	0	0	0	0	0	0	0	0	0	0	0	0	0	0	0	1	0	0	0	0	0	0	0	0	0	0	0	1	0	1	1	0	NA	NA	0	NA	1	0	0	0	0	0	0	0
XI-2A	ERS470142	IRIS_313-11349	0	0	1	0	0	1	1	0	0	0	0	0	0	0	0	0	0	0	0	0	NA	1	0	0	1	0	0	0	1	0	1	NA	1	1	0	0	0	1	1	0	0	0	0	0	0	0	0
XI-2A	ERS470144	IRIS_313-11351	0	0	NA	0	0	0	0	0	0	0	0	0	0	0	0	0	0	0	0	0	0	0	0	0	0	0	0	0	0	0	1	1	1	1	0	1	0	1	1	1	0	0	0	0	0	0	0
XI-2A	ERS470147	IRIS_313-11354	0	1	0	1	0	1	0	0	0	0	0	0	0	0	0	0	0	0	0	0	0	0	0	0	0	0	0	0	0	0	0	0	1	NA	0	NA	NA	0	0	1	0	0	0	0	0	0	0
XI-2A	ERS470152	IRIS_313-11358	0	0	1	0	0	1	NA	0	0	0	0	1	0	0	0	0	0	0	0	0	0	0	0	0	0	0	0	0	0	0	1	1	1	1	0	0	0	0	1	0	0	0	0	0	0	0	0
XI-2A	ERS470153	IRIS_313-11359	0	0	1	0	0	0	0	0	0	0	0	0	0	0	0	0	0	0	0	0	0	0	0	0	1	0	0	0	0	0	1	1	1	NA	0	0	0	1	1	1	0	0	0	0	0	0	0
XI-2A	ERS470155	IRIS_313-11361	0	0	0	1	0	0	0	0	0	0	0	0	0	0	0	0	0	0	0	0	NA	1	0	0	1	0	0	0	0	0	1	0	1	1	0	0	0	0	0	0	0	0	0	0	0	0	0
XI-2A	ERS470159	IRIS_313-11365	0	0	0	0	0	0	0	0	0	0	0	0	0	0	0	0	0	0	0	0	0	0	0	0	0	0	0	0	0	0	1	1	1	1	0	NA	NA	0	NA	1	0	0	0	0	0	0	0
XI-2A	ERS470160	IRIS_313-11367	0	0	0	0	0	0	0	0	0	0	0	0	0	0	0	0	0	0	0	0	0	0	0	0	0	0	0	0	0	0	1	0	1	1	0	1	0	0	1	1	0	0	0	0	0	0	0
XI-2A	ERS470161	IRIS_313-11368	0	0	0	0	0	0	NA	0	0	0	0	0	0	0	0	0	0	0	0	0	0	0	0	0	0	NA	0	0	0	0	1	1	NA	1	0	0	0	0	1	0	0	0	0	0	0	0	0
XI-2A	ERS470162	IRIS_313-11369	0	0	1	0	0	0	0	0	0	0	0	0	0	0	0	0	0	0	1	0	0	0	0	0	0	0	0	0	0	0	1	1	1	1	0	0	0	0	1	1	0	0	0	0	0	0	0
XI-2A	ERS470191	IRIS_313-11399	0	0	0	0	0	NA	0	0	0	0	0	0	0	0	0	0	0	0	0	0	0	0	0	0	0	0	0	0	0	0	1	0	NA	1	0	0	0	0	0	0	0	0	0	0	0	0	0
XI-2A	ERS470194	IRIS_313-11402	0	0	0	0	0	NA	0	1	0	0	0	0	0	0	0	0	0	0	1	1	0	0	0	0	0	0	0	0	0	0	1	0	1	1	0	0	0	1	1	0	0	0	0	0	0	0	0
XI-2A	ERS470196	IRIS_313-11404	0	0	1	1	0	0	NA	0	0	0	0	0	0	0	0	0	0	0	0	0	0	0	0	0	0	0	0	0	1	0	1	0	NA	1	0	0	0	0	1	1	0	0	0	0	0	0	0
XI-2A	ERS470199	IRIS_313-11407	0	0	NA	0	0	0	0	0	0	0	0	0	0	0	0	0	0	0	0	0	NA	1	0	0	0	0	0	0	0	0	1	NA	NA	1	0	0	0	0	0	1	0	0	0	0	1	0	0
XI-2A	ERS470207	IRIS_313-11416	0	0	0	1	0	1	0	0	0	0	0	0	0	0	0	0	0	0	0	0	NA	1	0	0	0	0	0	0	0	0	1	0	1	1	0	0	0	1	1	0	0	0	0	0	0	0	0
XI-2A	ERS470209	IRIS_313-11418	0	0	0	0	0	1	0	0	0	0	0	0	0	0	0	0	0	0	0	0	0	0	0	0	1	0	0	0	0	0	1	1	1	1	0	0	0	1	1	0	0	0	0	0	0	0	0
XI-2A	ERS470247	B030	0	0	0	1	0	1	0	0	0	0	0	0	0	0	0	0	0	1	1	1	0	0	0	0	0	0	1	0	0	0	1	1	1	1	0	1	0	0	1	1	0	0	0	0	1	0	0
XI-2A	ERS470299	B087	0	0	0	0	0	1	1	0	0	0	1	0	0	0	1	0	0	0	0	1	0	0	0	0	0	0	0	1	0	0	1	1	NA	1	0	1	0	0	1	1	0	0	0	0	0	0	0
XI-2A	ERS470518	CX153	0	0	1	1	0	0	NA	0	0	0	0	0	0	0	0	0	0	0	0	0	0	1	0	0	0	0	0	0	0	0	1	0	0	1	0	0	0	0	1	0	0	0	0	0	1	0	0
XI-2B	ERS467824	IRIS_313-9039	0	0	1	0	0	1	0	0	0	0	0	0	0	0	0	0	1	1	0	0	0	0	0	0	1	0	0	0	0	0	1	0	NA	1	0	0	0	1	1	0	0	0	0	0	0	0	0
XI-2B	ERS467834	IRIS_313-8244	0	0	1	0	0	1	0	0	0	0	0	0	0	0	0	0	0	0	0	0	0	0	0	0	1	0	0	0	0	0	1	0	1	NA	0	NA	NA	0	1	0	0	0	0	0	0	0	0
XI-2B	ERS467837	IRIS_313-8660	0	0	0	1	0	1	0	0	0	0	0	0	0	0	0	0	NA	1	0	0	0	0	0	0	1	0	0	0	0	0	1	0	NA	1	0	0	0	0	NA	1	0	0	0	0	0	0	0
XI-2B	ERS467840	IRIS_313-9351	0	0	0	0	0	1	0	0	0	0	0	0	1	0	0	0	0	0	0	0	0	0	0	0	0	0	0	0	1	0	NA	0	NA	0	0	NA	NA	0	NA	1	0	0	0	0	1	0	0
XI-2B	ERS467841	IRIS_313-9388	1	0	NA	1	0	1	0	0	0	0	0	0	0	0	0	0	0	NA	0	1	0	0	0	0	1	NA	0	0	0	0	1	1	1	1	1	1	0	0	NA	0	0	0	0	0	0	0	0
XI-2B	ERS467872	IRIS_313-10030	1	0	1	1	0	1	0	0	0	0	0	0	0	0	0	0	0	0	0	0	0	0	1	1	0	0	0	0	0	0	1	1	1	1	0	0	0	1	1	0	0	0	0	0	0	0	0
XI-2B	ERS467873	IRIS_313-10102	0	0	1	1	0	1	0	0	0	0	0	0	0	0	0	0	0	0	0	0	0	0	1	1	0	0	0	0	0	0	1	1	1	1	0	0	0	1	1	0	0	0	0	0	0	0	0
XI-2B	ERS467885	IRIS_313-8622	0	0	NA	1	0	1	0	0	0	0	0	0	0	0	0	0	0	0	0	1	0	0	0	0	1	0	0	0	0	0	1	1	1	1	0	NA	NA	0	NA	1	0	0	0	0	0	0	0
XI-2B	ERS467951	IRIS_313-8559	0	0	NA	1	0	0	0	0	0	0	0	0	0	0	0	1	0	NA	0	1	0	0	0	0	0	0	0	0	0	0	0	0	1	0	0	0	0	1	1	0	0	0	0	0	0	0	0
XI-2B	ERS467958	IRIS_313-8631	0	0	0	0	0	1	0	0	0	0	0	0	0	0	0	0	0	0	1	1	0	0	1	1	0	0	0	0	0	0	1	0	NA	1	0	0	0	0	NA	1	0	0	0	0	0	0	0
XI-2B	ERS467961	IRIS_313-8647	0	0	0	1	0	NA	1	0	0	0	0	0	1	0	0	0	NA	1	0	0	0	0	0	0	1	0	0	0	0	0	1	0	NA	1	0	NA	1	0	1	0	0	0	0	0	1	0	0
XI-2B	ERS467968	IRIS_313-8731	0	0	NA	1	0	1	0	0	0	0	0	0	0	0	0	1	0	NA	0	0	0	0	0	0	1	0	0	0	0	0	1	NA	1	1	0	0	0	0	1	0	0	0	0	0	1	0	0
XI-2B	ERS467972	IRIS_313-8754	0	0	0	1	0	1	0	0	0	0	1	0	1	0	0	0	0	0	0	0	0	0	0	0	0	0	0	0	0	0	1	1	1	1	0	0	0	1	1	0	0	0	0	0	0	0	0
XI-2B	ERS467973	IRIS_313-8757	0	0	0	1	0	1	0	0	0	0	0	0	0	0	0	1	0	NA	0	NA	NA	1	0	0	1	0	0	0	0	0	1	NA	1	1	0	0	0	1	1	0	0	0	0	0	0	0	0
XI-2B	ERS467975	IRIS_313-8796	0	0	NA	1	0	1	0	0	0	0	0	0	0	0	0	0	0	0	0	1	0	0	1	0	1	0	0	0	0	0	0	1	1	1	0	0	0	0	0	0	0	0	0	0	0	0	0
XI-2B	ERS467991	IRIS_313-8924	0	0	NA	1	0	NA	0	0	0	0	0	0	0	0	0	1	0	NA	1	0	NA	1	0	0	1	0	0	0	0	0	1	1	1	1	0	NA	NA	0	NA	1	0	0	0	0	1	0	0
XI-2B	ERS467992	IRIS_313-8925	0	0	1	0	0	1	0	0	0	0	0	0	0	0	0	0	0	0	0	1	0	0	0	0	1	0	0	0	0	0	1	0	NA	1	0	NA	1	0	1	0	0	0	0	0	0	0	0
XI-2B	ERS468002	IRIS_313-8968	0	0	0	NA	0	1	0	0	0	0	0	0	0	0	0	0	NA	1	0	0	0	0	0	0	1	0	0	0	0	0	1	1	NA	NA	0	0	0	0	1	0	0	0	0	0	0	0	0
XI-2B	ERS468007	IRIS_313-8988	0	1	1	1	0	1	0	0	0	0	0	0	0	0	1	1	0	NA	0	0	0	0	0	0	1	0	0	0	0	0	1	1	1	1	0	0	0	0	1	0	0	0	0	0	0	0	0
XI-2B	ERS468081	IRIS_313-9547	0	0	0	1	0	1	0	0	0	0	0	0	0	0	0	1	0	NA	1	0	NA	1	0	0	1	0	0	0	0	0	1	0	NA	1	0	0	0	0	1	0	0	0	0	0	0	0	0
XI-2B	ERS468098	IRIS_313-9611	0	0	1	NA	0	1	0	0	0	0	0	0	0	0	1	1	0	NA	1	0	0	0	0	0	1	NA	0	0	1	0	0	0	1	1	0	NA	NA	0	1	0	0	0	0	0	0	0	0
XI-2B	ERS468112	IRIS_313-9732	1	0	1	1	0	1	0	0	0	0	0	0	0	0	0	0	0	0	0	NA	0	0	1	1	0	0	0	0	0	0	1	1	NA	1	0	0	0	1	1	0	0	0	0	0	1	0	0
XI-2B	ERS468122	IRIS_313-9862	0	0	0	0	0	1	0	0	0	0	0	0	1	0	0	0	0	0	0	0	0	0	0	0	0	0	0	0	0	0	1	0	NA	0	0	0	0	0	1	0	0	0	0	0	1	0	0
XI-2B	ERS468135	IRIS_313-9970	0	0	0	1	0	1	0	0	0	0	0	0	1	0	0	0	NA	1	0	0	0	0	0	0	0	0	0	0	0	0	1	1	NA	1	0	NA	1	0	1	0	0	0	0	0	0	0	0
XI-2B	ERS468144	IRIS_313-10026	0	0	1	1	0	1	0	0	0	0	0	0	0	0	0	0	0	0	0	0	0	0	1	1	0	0	0	0	0	0	1	0	1	1	0	0	0	1	1	0	0	0	0	0	0	0	0
XI-2B	ERS468156	IRIS_313-10114	1	0	1	1	0	1	0	0	0	0	1	0	0	0	0	0	0	0	0	0	0	0	0	0	1	0	0	0	0	0	0	0	0	0	1	0	0	0	NA	0	0	0	0	0	0	0	0
XI-2B	ERS468228	IRIS_313-9740	1	0	NA	1	0	1	0	0	0	0	0	0	0	0	0	0	0	0	0	0	0	0	1	1	0	0	0	0	0	0	0	1	0	0	1	0	0	1	NA	0	0	0	0	0	1	0	0
XI-2B	ERS468250	IRIS_313-8595	1	0	1	1	0	1	0	0	0	0	0	0	0	0	0	0	0	0	0	1	0	0	1	1	0	0	0	0	0	0	1	NA	NA	1	0	0	0	1	1	0	0	0	0	0	0	0	0
XI-2B	ERS468260	IRIS_313-8727	0	0	NA	0	0	NA	0	0	0	0	0	0	1	0	0	0	0	0	0	0	0	0	0	0	1	0	0	0	0	0	1	0	0	NA	1	0	0	0	NA	0	0	0	0	0	0	0	0
XI-2B	ERS468380	IRIS_313-8739	0	0	1	1	0	1	0	0	0	0	0	0	0	0	0	0	0	0	0	1	0	0	1	1	0	0	0	0	0	0	0	0	0	0	1	0	0	0	NA	0	0	0	0	0	0	0	0
XI-2B	ERS468561	IRIS_313-7799	1	0	1	1	0	1	0	0	0	0	0	0	0	0	0	0	0	0	0	0	0	0	1	1	0	0	0	0	0	0	1	1	1	NA	1	0	0	0	NA	0	0	0	0	0	0	0	0
XI-2B	ERS468571	IRIS_313-7728	NA	0	1	1	0	1	0	0	0	0	0	0	0	0	0	0	0	0	0	1	0	0	1	1	0	0	0	0	0	0	1	1	1	1	0	0	0	0	0	0	0	0	0	0	1	0	0
XI-2B	ERS468574	IRIS_313-7720	0	0	1	1	0	1	0	0	0	0	0	0	0	0	0	0	0	0	0	NA	0	0	1	1	0	0	0	0	0	0	1	1	1	1	0	0	0	0	1	0	0	0	0	0	1	0	0
XI-2B	ERS468577	IRIS_313-7651	1	0	1	1	0	1	0	0	0	0	0	0	0	0	0	0	0	0	1	0	0	0	1	1	0	0	0	0	0	0	1	1	1	1	0	0	0	1	1	0	0	0	0	0	0	0	0
XI-2B	ERS468584	IRIS_313-7650	1	0	1	1	0	1	0	0	0	0	0	0	0	0	0	0	0	0	0	0	0	0	1	1	0	0	0	0	0	0	1	0	0	0	1	0	0	0	NA	0	0	0	0	0	0	0	0
XI-2B	ERS468593	IRIS_313-7758	1	1	1	1	0	1	0	0	0	0	0	0	0	0	0	1	0	NA	0	1	0	0	1	1	0	0	0	0	0	0	0	0	0	0	1	0	0	0	NA	0	0	0	0	0	0	0	0
XI-2B	ERS468662	IRIS_313-11446	0	0	1	0	0	1	0	0	0	0	0	0	0	0	0	1	0	NA	0	0	NA	1	0	0	1	0	0	0	0	0	1	0	1	1	0	NA	NA	0	NA	1	0	0	0	0	0	0	0
XI-2B	ERS468676	IRIS_313-11461	0	0	1	1	0	NA	0	0	0	0	0	0	0	0	0	1	0	NA	1	0	0	0	0	0	1	0	0	0	0	0	1	0	1	1	0	NA	1	0	NA	1	0	0	0	0	0	0	0
XI-2B	ERS468688	IRIS_313-11478	0	1	1	1	0	0	NA	0	0	0	0	0	0	0	0	1	0	0	0	0	0	0	0	0	1	NA	0	0	0	0	1	0	1	1	0	0	0	1	1	0	0	0	0	0	1	0	0
XI-2B	ERS468702	IRIS_313-11491	0	0	NA	1	0	0	0	0	0	0	0	0	0	0	0	1	0	NA	0	0	NA	1	0	0	1	0	0	0	0	0	1	1	1	1	0	0	0	0	1	0	0	0	0	0	0	0	0
XI-2B	ERS468708	IRIS_313-11497	0	1	NA	1	0	1	0	0	0	0	0	0	0	0	1	1	0	NA	0	0	0	0	0	0	1	NA	0	0	0	0	1	1	1	1	0	0	0	0	1	0	0	0	0	0	0	0	0
XI-2B	ERS468713	IRIS_313-11505	0	0	NA	1	0	1	0	0	0	0	0	0	0	0	0	0	0	0	0	0	0	0	0	0	1	0	0	0	0	0	1	0	NA	1	0	NA	0	0	NA	1	0	0	0	0	0	0	0
XI-2B	ERS468784	IRIS_313-11597	0	0	NA	1	0	1	0	0	0	0	0	0	0	0	0	1	0	NA	1	0	0	0	0	0	1	0	0	0	0	0	1	1	NA	1	0	0	0	0	0	0	0	0	0	0	0	0	0
XI-2B	ERS468787	IRIS_313-11600	0	0	1	1	0	1	0	0	0	0	0	1	0	0	0	1	0	NA	0	NA	0	0	0	0	1	0	0	0	0	0	1	NA	0	1	1	0	0	0	NA	0	0	0	0	0	0	0	0
XI-2B	ERS468792	IRIS_313-11606	0	0	NA	1	0	0	NA	0	0	0	0	0	0	0	0	1	0	NA	0	NA	0	0	0	0	1	0	0	0	0	0	1	NA	1	1	0	NA	NA	1	1	0	0	0	0	0	1	0	0
XI-2B	ERS468814	IRIS_313-11638	0	0	0	1	0	1	0	0	0	0	0	0	0	0	0	0	0	0	1	0	0	0	0	0	1	0	0	0	0	0	1	1	1	1	0	0	0	0	0	0	0	0	0	0	0	0	0
XI-2B	ERS468816	IRIS_313-11640	0	0	0	0	0	0	0	0	0	0	0	0	0	0	0	1	0	0	1	0	NA	1	0	0	1	0	0	0	0	0	1	1	1	1	0	0	0	0	1	0	0	0	0	0	1	0	0
XI-2B	ERS468818	IRIS_313-11642	0	0	0	0	0	1	0	0	0	0	0	0	0	0	0	1	0	NA	1	0	NA	1	0	0	1	0	0	0	0	0	1	1	1	1	0	0	0	0	1	0	0	0	0	0	0	0	0
XI-2B	ERS468820	IRIS_313-11644	0	0	0	0	0	1	0	0	0	0	0	0	0	0	0	0	0	0	1	0	0	0	0	0	0	NA	1	0	0	0	1	0	1	0	0	0	0	0	NA	1	0	0	0	0	0	0	0
XI-2B	ERS468822	IRIS_313-11645	0	0	0	0	0	1	0	0	0	0	0	0	0	0	0	1	0	NA	0	0	0	0	0	0	1	NA	0	0	0	0	1	1	1	1	0	0	0	0	NA	1	0	0	0	0	0	0	0
XI-2B	ERS468824	IRIS_313-11647	0	0	0	1	0	0	0	0	0	0	0	0	0	0	0	1	0	NA	0	0	0	0	1	1	0	0	0	0	0	0	0	0	1	1	0	0	0	0	NA	1	0	0	0	0	0	0	0
XI-2B	ERS468839	IRIS_313-11663	0	0	1	0	0	1	0	0	0	0	1	0	0	0	0	1	0	NA	0	0	0	0	0	0	1	NA	0	0	0	0	1	1	1	0	1	0	0	0	NA	0	0	0	0	0	1	0	0
XI-2B	ERS468902	IRIS_313-11738	0	0	0	0	0	1	0	0	0	0	0	0	0	0	0	1	0	NA	0	0	0	0	0	0	1	NA	0	0	0	0	1	0	1	1	0	0	0	1	0	0	0	0	0	0	0	0	0
XI-2B	ERS468925	IRIS_313-11761	0	0	1	0	0	1	0	0	0	0	0	0	0	0	0	0	0	NA	1	0	0	0	0	0	1	0	0	0	0	0	1	1	1	1	1	0	0	0	NA	0	0	0	0	0	0	0	0
XI-2B	ERS468933	IRIS_313-11772	1	0	1	1	0	1	0	0	0	0	0	0	0	0	1	1	0	1	0	1	0	0	1	1	0	0	0	0	1	0	1	1	1	1	0	0	0	0	0	0	0	0	0	0	0	0	0
XI-2B	ERS468946	IRIS_313-11789	0	0	1	0	0	1	0	0	0	0	0	0	0	0	0	0	0	0	0	0	0	0	1	1	0	0	0	0	0	0	1	0	1	1	0	0	0	1	1	0	0	0	0	0	0	0	0
XI-2B	ERS468948	IRIS_313-11791	1	0	1	1	0	1	0	0	0	0	0	0	0	0	0	0	0	0	0	0	0	0	1	1	0	0	0	0	0	0	1	0	NA	1	1	0	0	0	NA	0	0	0	0	0	0	0	0
XI-2B	ERS468960	IRIS_313-11793	0	0	1	1	0	1	0	0	0	0	0	0	0	0	0	0	0	0	0	0	0	0	1	1	0	0	0	0	0	0	1	1	1	1	1	0	0	0	NA	0	0	0	0	0	0	0	0
XI-2B	ERS468971	IRIS_313-11794	0	0	1	0	0	1	0	0	0	0	0	0	0	0	0	0	0	0	1	0	0	0	1	1	0	0	0	0	0	0	1	0	1	1	0	0	0	0	1	0	0	0	0	0	0	0	0
XI-2B	ERS468972	IRIS_313-11821	0	0	1	0	0	1	0	0	0	0	0	0	0	0	1	0	0	NA	0	0	NA	1	0	0	1	0	0	0	0	0	1	1	1	1	0	NA	NA	0	1	0	0	0	0	0	0	0	0
XI-2B	ERS468973	IRIS_313-11822	0	0	0	1	0	1	0	0	0	0	0	0	0	0	1	1	0	NA	1	0	0	0	0	0	1	0	0	0	0	0	1	1	1	1	0	0	0	0	1	0	0	0	0	0	0	0	0
XI-2B	ERS468975	IRIS_313-11824	0	0	0	0	0	1	0	0	0	0	0	0	0	0	1	1	0	NA	1	0	0	0	0	0	1	0	0	0	0	0	1	1	1	1	0	0	0	1	1	0	0	0	0	0	0	0	0
XI-2B	ERS468978	IRIS_313-11827	0	0	1	1	0	0	0	0	0	0	0	1	0	0	0	0	0	0	0	1	0	0	0	0	1	0	0	0	0	0	1	0	1	1	0	0	0	0	NA	1	0	0	0	0	0	0	0
XI-2B	ERS468979	IRIS_313-11828	0	0	0	0	0	1	0	0	0	0	0	0	0	0	0	1	0	NA	0	0	NA	1	0	0	1	0	0	0	0	0	1	1	NA	1	0	0	0	0	0	0	0	0	0	0	0	0	0
XI-2B	ERS469063	IRIS_313-11919	0	0	1	1	0	1	0	0	0	0	0	0	0	0	1	1	0	NA	1	1	NA	1	0	0	1	0	0	0	0	0	1	1	1	1	0	0	0	0	0	0	0	0	0	0	0	0	0
XI-2B	ERS469115	IRIS_313-11969	0	0	1	0	0	0	NA	0	0	0	0	0	0	0	0	1	0	NA	0	1	0	0	0	0	0	0	0	0	0	0	1	0	NA	1	0	0	0	0	NA	1	0	0	0	0	0	0	0
XI-2B	ERS469206	IRIS_313-12082	0	0	NA	1	0	1	1	0	0	0	0	0	0	0	0	0	0	0	0	0	0	0	1	1	0	0	0	0	0	0	1	1	NA	1	0	0	0	0	1	1	0	0	0	0	0	0	0
XI-2B	ERS469207	IRIS_313-12083	1	0	1	1	0	1	0	0	0	0	0	0	0	0	0	0	0	0	0	1	0	0	1	1	0	NA	0	0	0	0	1	1	1	1	0	0	0	1	1	0	0	0	0	0	0	0	0
XI-2B	ERS469218	IRIS_313-12118	0	0	1	1	0	1	0	0	0	0	0	0	0	0	0	0	0	0	0	0	0	0	1	1	0	0	0	0	0	0	1	0	0	1	0	0	0	0	0	0	0	0	0	0	0	0	0
XI-2B	ERS469295	IRIS_313-12278	1	0	NA	1	0	1	0	0	0	0	0	1	0	0	1	1	0	0	1	1	0	0	0	0	1	0	0	0	0	0	1	1	1	NA	0	0	0	0	0	1	0	0	0	0	0	0	0
XI-2B	ERS469301	IRIS_313-12284	0	0	1	0	0	0	NA	0	0	0	0	1	0	0	0	0	0	0	0	0	0	0	1	1	0	0	0	0	0	0	1	1	1	1	0	0	0	0	1	0	0	0	0	0	1	0	0
XI-2B	ERS469371	IRIS_313-10476	0	0	0	1	0	1	0	0	0	0	0	0	0	0	0	0	NA	1	0	1	0	0	0	0	1	0	0	0	1	0	1	1	1	1	0	1	1	0	1	0	0	0	0	0	0	0	0
XI-2B	ERS469397	IRIS_313-10536	1	0	NA	1	0	0	0	0	0	0	0	1	0	0	0	1	0	NA	1	0	0	0	0	1	1	0	0	0	1	0	1	NA	NA	1	1	0	0	1	NA	0	0	0	0	0	1	0	0
XI-2B	ERS469404	IRIS_313-10544	0	0	0	0	0	1	0	0	0	0	0	0	0	0	0	0	0	0	0	0	0	0	1	1	0	0	0	0	0	0	0	0	1	1	0	0	0	0	1	0	0	0	0	0	1	0	0
XI-2B	ERS469450	IRIS_313-10527	0	0	0	1	0	1	0	0	0	0	0	0	0	0	0	0	0	0	0	0	0	0	0	1	0	0	0	0	0	0	1	1	NA	1	0	NA	1	0	NA	1	0	0	0	0	0	0	0
XI-2B	ERS469459	IRIS_313-10610	0	0	0	1	0	1	0	0	0	0	0	0	0	0	0	0	NA	1	0	0	0	0	0	0	1	0	0	0	0	0	1	0	1	1	0	0	0	0	0	0	0	0	0	0	0	0	0
XI-2B	ERS469481	IRIS_313-10661	0	0	NA	0	0	1	0	0	0	0	0	0	0	0	0	0	0	0	0	0	0	0	0	0	1	0	0	0	1	0	1	0	NA	1	0	NA	NA	1	1	0	0	0	0	0	0	0	0
XI-2B	ERS469482	IRIS_313-10662	0	0	0	1	0	1	0	0	0	0	1	0	0	0	0	0	NA	1	0	0	0	0	0	0	1	0	1	0	1	0	1	1	NA	1	0	NA	NA	1	1	0	0	0	0	0	0	0	0
XI-2B	ERS469523	IRIS_313-10717	0	0	0	0	0	1	0	0	0	0	0	0	0	0	0	0	NA	1	0	0	0	0	0	0	1	0	0	0	0	0	1	0	NA	1	0	0	0	1	1	0	0	0	0	0	0	0	0
XI-2B	ERS469525	IRIS_313-10719	0	0	0	0	0	1	0	0	0	0	0	0	0	0	0	0	0	0	0	0	0	0	0	0	1	0	0	0	0	0	1	0	1	1	0	NA	1	0	1	0	0	0	0	0	0	0	0
XI-2B	ERS469527	IRIS_313-10721	0	0	0	1	0	1	0	0	0	0	0	0	0	0	0	0	NA	1	0	1	0	0	0	0	1	0	0	0	0	0	1	1	NA	1	0	0	0	0	NA	1	0	0	0	0	0	0	0
XI-2B	ERS469595	IRIS_313-10715	0	0	NA	0	0	1	0	0	0	0	0	0	0	0	0	0	0	0	0	0	0	0	1	1	0	0	0	0	0	0	0	0	NA	1	0	0	0	1	1	0	0	0	0	0	0	0	0
XI-2B	ERS469606	IRIS_313-10716	0	0	0	0	0	NA	0	1	0	0	0	0	0	0	0	0	NA	1	1	0	0	0	0	0	1	0	0	0	0	0	1	1	NA	1	0	NA	1	0	1	0	0	0	0	0	0	0	0
XI-2B	ERS469636	IRIS_313-10833	0	0	0	1	0	0	0	0	0	0	0	0	0	0	0	0	0	0	0	1	0	0	1	1	0	0	0	0	0	0	1	0	NA	1	0	0	0	0	NA	1	0	0	0	0	0	0	0
XI-2B	ERS469638	IRIS_313-10835	0	0	0	1	0	NA	0	0	0	0	0	0	0	0	0	0	0	0	0	1	0	0	1	1	0	0	0	0	0	0	0	0	1	1	0	0	0	0	NA	1	0	0	0	0	1	0	0
XI-2B	ERS469639	IRIS_313-10836	0	0	0	1	0	NA	0	0	0	0	0	0	0	0	0	0	0	0	0	1	0	0	1	1	0	0	0	0	0	0	0	0	1	1	0	0	0	0	NA	1	0	0	0	0	1	0	0
XI-2B	ERS469840	IRIS_313-11041	0	0	0	0	0	1	0	0	0	0	0	0	1	0	0	0	NA	1	0	0	0	0	0	0	1	0	0	0	1	0	1	1	NA	1	0	NA	NA	0	NA	1	0	0	0	0	0	0	0
XI-2B	ERS469907	IRIS_313-11110	0	0	NA	1	0	1	0	0	0	0	0	0	0	0	0	0	0	0	1	0	0	0	1	1	0	0	0	0	0	0	0	0	NA	0	0	0	0	0	0	0	0	0	0	0	0	0	0
XI-2B	ERS470127	IRIS_313-11335	0	0	1	1	0	1	0	0	0	0	0	0	0	0	0	0	0	0	0	0	0	0	0	0	1	0	0	0	0	0	1	0	NA	1	0	NA	NA	1	0	1	0	0	0	0	0	0	0
XI-2B	ERS470163	IRIS_313-11370	0	0	0	0	0	1	0	0	0	0	0	0	0	0	1	1	0	NA	1	0	0	0	0	0	1	0	0	0	0	0	1	1	1	1	0	0	0	0	1	0	0	0	0	0	0	0	0
XI-2B	ERS470200	IRIS_313-11408	0	0	NA	0	0	1	0	0	0	0	0	0	0	0	1	1	0	NA	0	1	NA	1	0	1	1	0	0	0	0	0	1	1	1	1	0	0	0	0	1	0	0	0	0	0	0	0	0
XI-2B	ERS470201	IRIS_313-11409	0	0	0	0	0	1	0	0	0	0	0	0	0	0	0	1	0	NA	0	0	0	0	0	0	1	NA	0	0	0	0	1	1	NA	1	0	NA	1	0	NA	1	0	0	0	0	0	0	0
XI-2B	ERS470203	IRIS_313-11411	0	0	NA	0	0	1	0	0	0	0	0	0	0	0	0	1	0	NA	0	0	0	0	0	0	1	0	0	0	1	0	0	1	NA	0	0	0	0	1	0	0	0	0	0	0	0	0	0
XI-2B	ERS470211	IRIS_313-11420	0	0	0	0	0	1	0	0	0	0	0	0	0	0	0	0	0	0	0	0	0	0	0	0	1	0	0	1	0	0	1	1	NA	1	0	0	0	0	1	0	0	0	0	0	1	0	0
XI-2B	ERS470230	B012	0	0	0	0	0	0	0	0	0	0	0	0	0	0	0	0	0	0	0	0	0	0	0	0	0	0	0	0	0	0	0	0	1	0	0	0	0	0	1	0	0	0	0	0	1	0	0
XI-2B	ERS470266	B052	0	1	NA	1	0	1	0	0	0	0	0	0	0	0	0	0	0	0	0	0	0	0	1	1	0	0	0	0	0	0	1	1	1	1	1	0	0	0	NA	0	0	0	0	0	1	0	0
XI-2B	ERS470496	CX130	0	0	0	NA	0	1	0	0	0	0	0	0	0	0	0	1	0	0	0	1	0	0	0	0	0	1	0	0	0	0	1	1	0	1	0	0	0	0	0	0	0	0	0	0	0	0	0
XI-2B	ERS470525	CX160	0	0	NA	0	0	1	0	0	0	0	0	0	0	0	0	0	0	0	0	1	0	0	0	0	0	0	0	0	0	0	0	0	NA	0	0	NA	1	0	NA	1	0	0	0	0	1	0	0
XI-2B	ERS470751	CX98	0	NA	1	1	0	1	0	0	0	0	0	0	0	0	0	0	0	0	1	0	0	0	0	0	1	0	0	0	0	0	1	0	1	1	1	0	0	0	NA	0	0	0	0	0	0	0	0
XI-2B	ERS470752	CX99	0	1	NA	0	0	1	0	0	0	0	0	0	0	0	0	1	0	NA	0	0	0	0	0	0	0	0	0	0	0	0	0	0	1	0	0	0	0	1	1	0	0	0	0	0	0	0	0
XI-3A	ERS467869	IRIS_313-8791	0	0	0	0	0	1	0	0	0	0	0	0	0	0	0	0	0	0	0	0	0	0	0	0	1	NA	0	0	0	0	1	0	NA	1	0	0	0	0	0	0	0	0	0	0	0	0	0
XI-3A	ERS467870	IRIS_313-8903	0	0	0	1	0	1	0	0	0	0	0	1	0	0	0	0	0	0	0	0	0	0	0	0	0	1	0	0	0	0	1	1	1	1	0	0	0	0	1	0	0	0	0	0	0	0	0
XI-3A	ERS467877	IRIS_313-9314	0	0	NA	0	0	1	0	0	0	0	0	0	1	0	0	0	0	0	0	0	0	0	0	0	0	0	0	0	0	0	1	1	1	1	0	NA	NA	0	NA	1	0	0	0	0	0	0	0
XI-3A	ERS467911	IRIS_313-8316	0	0	0	0	0	1	0	0	0	0	0	0	0	0	0	0	0	0	0	1	0	0	0	0	0	0	0	0	0	0	1	0	1	1	0	NA	NA	0	1	0	0	0	0	0	0	0	0
XI-3A	ERS467925	IRIS_313-10399	0	0	1	1	0	1	0	0	0	0	0	0	0	0	0	0	0	0	0	0	0	0	1	0	0	0	0	0	0	0	0	1	1	1	0	NA	NA	0	NA	1	0	0	0	0	1	0	0
XI-3A	ERS467934	IRIS_313-8368	0	0	NA	0	0	0	0	0	0	0	0	0	0	0	0	0	0	0	0	0	0	0	0	0	0	0	0	0	0	0	1	0	1	1	0	0	0	0	1	0	0	0	0	0	0	0	0
XI-3A	ERS467950	IRIS_313-8536	0	0	0	1	0	1	0	0	0	0	0	0	0	0	0	0	0	0	0	0	0	0	0	0	1	NA	0	0	0	0	1	0	NA	1	0	0	0	0	1	0	0	0	0	0	0	0	0
XI-3A	ERS467971	IRIS_313-8744	0	0	NA	1	0	1	0	0	0	0	0	0	1	0	0	0	0	0	0	NA	0	0	0	0	0	1	0	0	0	0	1	0	NA	1	0	0	0	0	1	0	0	0	0	0	0	0	0
XI-3A	ERS467976	IRIS_313-8812	0	0	1	0	0	1	0	0	0	0	0	0	0	0	0	0	0	0	0	1	0	0	0	0	1	NA	1	0	0	0	1	0	NA	1	0	0	0	0	1	1	0	0	0	0	0	0	0
XI-3A	ERS467994	IRIS_313-8932	0	0	0	1	0	1	0	0	0	0	0	0	0	0	0	0	0	0	0	0	0	0	0	0	0	0	0	0	0	0	1	0	1	NA	0	NA	NA	0	0	1	0	0	0	0	0	0	0
XI-3A	ERS467999	IRIS_313-8956	0	0	0	1	0	1	0	0	0	0	0	0	0	0	0	0	0	0	0	1	0	0	0	0	0	0	0	0	0	0	1	NA	NA	1	0	0	0	0	1	0	0	0	0	0	0	0	0
XI-3A	ERS468019	IRIS_313-9070	0	0	0	0	0	1	0	0	0	0	0	0	0	0	0	0	0	0	1	NA	0	0	0	0	0	0	0	0	0	0	1	0	NA	1	0	NA	NA	0	1	0	0	0	0	0	0	0	0
XI-3A	ERS468038	IRIS_313-9208	0	0	NA	NA	0	1	0	0	0	0	0	0	0	0	0	0	0	0	1	1	0	0	0	0	0	0	0	0	0	0	1	NA	NA	1	0	0	0	0	0	0	0	0	0	0	0	0	0
XI-3A	ERS468040	IRIS_313-9210	0	0	NA	0	0	1	0	0	0	0	0	0	0	0	0	0	0	0	0	1	0	0	0	0	1	NA	0	0	0	0	1	0	1	1	0	0	0	0	1	0	0	0	0	0	1	0	0
XI-3A	ERS468043	IRIS_313-9251	0	0	0	1	0	1	0	0	0	0	0	0	1	0	0	0	0	0	1	0	0	0	1	1	0	NA	0	0	0	0	1	1	NA	1	0	0	0	0	1	0	0	0	0	0	0	0	0
XI-3A	ERS468089	IRIS_313-9574	0	0	1	0	0	1	0	0	0	0	0	0	0	0	0	0	0	0	1	0	0	0	0	0	0	0	0	0	0	0	1	0	1	1	0	NA	NA	0	0	1	0	0	0	0	1	0	0
XI-3A	ERS468202	IRIS_313-10394	0	0	NA	0	0	1	0	0	0	0	0	1	0	0	0	0	0	0	1	0	0	0	0	0	0	0	0	0	0	0	1	1	1	1	0	NA	NA	0	NA	1	0	0	0	0	0	0	0
XI-3A	ERS468210	IRIS_313-8492	0	0	1	0	0	1	0	0	0	0	0	0	0	0	0	0	0	0	0	0	0	0	0	0	0	0	0	0	0	0	1	0	NA	1	0	0	0	1	1	0	0	0	0	0	0	1	0
XI-3A	ERS468213	IRIS_313-8606	0	0	0	0	0	1	0	0	0	0	0	0	0	0	0	0	0	0	0	0	0	0	0	0	1	0	0	0	0	0	1	0	1	1	0	NA	1	0	0	0	0	0	0	0	0	0	0
XI-3A	ERS468217	IRIS_313-8723	0	0	0	0	0	1	0	0	0	0	1	0	0	0	0	0	0	0	1	1	0	0	1	1	0	NA	0	0	0	0	1	1	1	NA	0	NA	NA	1	0	0	0	0	0	0	0	0	0
XI-3A	ERS468223	IRIS_313-9273	0	0	0	0	0	1	1	0	0	0	1	0	1	0	0	0	0	0	0	0	0	0	0	0	1	NA	0	0	1	0	1	1	NA	1	0	0	0	0	0	0	0	0	0	0	0	0	0
XI-3A	ERS468225	IRIS_313-9409	0	0	0	0	0	1	0	0	0	0	0	0	0	0	0	0	0	0	0	0	0	0	0	0	1	NA	0	0	0	0	1	0	1	1	0	NA	NA	0	0	0	0	0	0	0	0	0	0
XI-3A	ERS468226	IRIS_313-9582	0	0	0	1	0	1	0	0	0	0	0	0	0	0	0	0	0	0	0	0	0	0	0	0	0	0	0	0	0	0	1	0	1	1	0	0	0	0	0	0	0	0	0	0	0	0	0
XI-3A	ERS468229	IRIS_313-10109	0	0	0	0	0	1	0	0	0	0	0	0	0	0	0	0	0	0	0	1	0	0	1	1	0	NA	0	0	0	0	1	0	1	1	0	0	0	0	0	0	0	0	0	0	0	0	0
XI-3A	ERS468236	IRIS_313-8291	0	NA	NA	1	0	1	0	0	0	0	0	0	1	0	0	0	0	0	0	0	0	0	0	0	0	NA	0	0	0	0	1	0	NA	1	0	NA	NA	0	0	0	0	0	0	0	0	0	0
XI-3A	ERS468239	IRIS_313-8312	0	0	0	0	0	1	0	0	0	0	0	0	0	0	0	0	0	0	1	0	0	0	0	0	0	0	0	0	0	0	1	0	1	1	0	NA	NA	0	0	0	0	0	0	0	0	0	0
XI-3A	ERS468242	IRIS_313-8407	0	0	0	0	0	1	0	0	0	0	0	0	0	0	0	0	0	0	1	0	0	0	0	0	0	0	0	0	0	0	1	0	1	1	0	NA	NA	1	0	0	0	0	0	0	0	0	0
XI-3A	ERS468244	IRIS_313-8466	0	0	NA	0	0	1	0	0	0	0	0	0	0	0	0	0	0	0	0	1	0	0	0	0	1	1	0	0	0	0	1	0	NA	1	0	NA	NA	0	0	0	0	0	0	0	0	0	0
XI-3A	ERS468245	IRIS_313-8468	0	0	NA	0	0	1	0	0	0	0	0	0	0	0	0	0	0	0	1	NA	0	0	0	0	1	NA	0	0	0	0	1	0	1	1	0	NA	NA	0	1	0	0	0	0	0	0	0	0
XI-3A	ERS468246	IRIS_313-8493	0	0	0	0	0	1	0	0	0	0	0	0	0	0	0	0	0	0	0	0	0	0	0	0	0	1	0	0	0	0	1	0	0	1	0	NA	NA	0	NA	1	0	0	0	0	0	0	0
XI-3A	ERS468247	IRIS_313-8557	0	0	NA	0	0	1	0	0	0	0	0	0	0	0	0	0	0	0	1	NA	0	0	0	0	0	0	0	0	0	0	1	0	1	1	0	NA	NA	1	1	0	0	0	0	0	0	0	0
XI-3A	ERS468249	IRIS_313-8591	0	0	0	1	0	1	0	0	0	0	0	0	0	0	0	0	0	0	1	0	0	0	0	0	0	0	0	0	0	0	1	1	1	1	0	NA	NA	1	1	0	0	0	0	0	0	0	0
XI-3A	ERS468251	IRIS_313-8608	0	0	1	0	0	1	0	0	0	0	0	0	0	0	0	0	0	0	0	1	0	0	0	0	1	NA	0	0	0	0	1	1	NA	1	0	0	0	0	1	0	0	0	0	0	0	0	0
XI-3A	ERS468252	IRIS_313-8643	0	0	NA	1	0	1	0	0	0	0	0	0	1	0	0	0	0	0	0	1	0	0	0	0	0	0	0	0	0	0	1	0	NA	1	0	0	0	0	0	0	0	0	0	0	0	0	0
XI-3A	ERS468253	IRIS_313-8681	0	0	1	0	0	1	0	0	0	0	1	0	0	0	0	0	0	0	1	1	0	0	0	0	1	1	0	0	0	0	1	0	NA	1	0	0	0	0	1	0	0	0	0	0	0	0	0
XI-3A	ERS468257	IRIS_313-8713	0	0	NA	0	0	1	0	0	0	0	0	0	0	0	0	0	0	0	1	NA	0	0	0	0	0	1	0	0	0	0	1	1	NA	1	0	0	0	0	1	0	0	0	0	0	0	0	0
XI-3A	ERS468259	IRIS_313-8725	0	0	0	1	0	1	0	0	0	0	0	0	0	0	0	0	0	0	1	NA	0	0	0	0	1	NA	0	0	0	0	1	0	1	1	0	0	0	0	1	0	0	0	0	0	0	0	0
XI-3A	ERS468263	IRIS_313-8767	0	1	0	0	0	1	0	0	0	0	0	0	0	0	0	0	0	0	0	0	0	0	0	0	0	1	0	0	0	0	1	1	NA	1	0	0	0	0	1	0	0	0	0	0	0	0	0
XI-3A	ERS468264	IRIS_313-8781	0	0	0	0	0	1	0	0	0	0	0	1	0	0	0	0	0	0	0	1	0	0	0	1	1	NA	0	0	0	0	1	1	NA	1	0	0	0	0	1	0	0	0	0	0	0	0	0
XI-3A	ERS468267	IRIS_313-8811	0	0	0	1	0	1	0	1	0	0	0	0	0	0	0	0	0	0	0	0	0	0	0	0	0	NA	0	0	0	0	1	0	1	1	0	0	0	0	1	0	0	0	0	0	0	0	0
XI-3A	ERS468268	IRIS_313-8831	0	1	0	0	0	1	0	0	0	0	0	0	1	0	0	0	0	0	0	0	0	0	0	0	1	NA	0	0	0	0	1	0	NA	1	0	0	0	0	0	0	0	0	0	0	1	0	0
XI-3A	ERS468269	IRIS_313-8833	0	1	0	0	0	1	0	0	0	0	0	0	0	0	0	0	0	0	0	0	0	0	0	0	1	NA	0	0	0	0	1	0	1	NA	0	NA	NA	1	0	0	0	0	0	0	0	0	0
XI-3A	ERS468272	IRIS_313-8978	0	0	0	1	0	1	0	0	0	0	0	0	0	0	0	0	0	0	0	0	0	0	0	0	0	0	0	0	0	0	1	0	0	1	0	NA	NA	0	1	0	0	0	0	0	0	0	0
XI-3A	ERS468273	IRIS_313-9005	0	0	NA	0	0	1	0	0	0	0	0	0	0	0	0	0	0	0	1	0	0	0	0	0	1	0	0	0	0	0	1	0	0	1	0	0	0	0	1	0	0	0	0	0	0	0	0
XI-3A	ERS468275	IRIS_313-9054	0	1	0	0	0	1	0	0	0	0	0	0	0	0	0	0	0	0	0	0	0	0	0	0	0	1	0	0	0	0	1	0	NA	1	0	NA	NA	1	NA	1	0	0	0	0	1	0	0
XI-3A	ERS468276	IRIS_313-9097	0	1	0	0	0	1	0	0	0	0	0	0	1	0	0	0	0	0	0	0	0	0	0	0	0	1	0	0	0	0	1	0	NA	1	0	NA	NA	0	1	0	0	0	0	0	0	0	0
XI-3A	ERS468277	IRIS_313-9098	0	0	1	1	0	1	0	0	0	0	0	0	0	0	0	0	0	0	0	0	0	0	0	0	0	1	0	0	0	0	1	0	0	NA	0	0	0	0	0	0	0	0	0	0	0	0	0
XI-3A	ERS468278	IRIS_313-9102	0	0	0	1	0	1	0	0	0	0	0	0	0	0	0	0	0	0	1	0	0	0	0	0	1	NA	0	0	0	0	1	1	0	1	0	0	0	0	1	0	0	0	0	0	0	0	0
XI-3A	ERS468279	IRIS_313-9117	0	0	0	0	0	1	0	0	0	0	0	0	0	0	0	0	0	0	0	1	0	0	0	0	0	0	0	0	0	0	1	0	1	1	0	0	0	0	1	0	0	0	0	0	1	0	0
XI-3A	ERS468284	IRIS_313-9310	0	0	0	1	0	1	0	0	0	0	0	0	0	0	0	0	0	0	0	0	0	0	0	0	1	NA	0	0	0	0	1	1	0	NA	0	NA	NA	1	NA	1	0	0	0	0	0	0	0
XI-3A	ERS468285	IRIS_313-9329	0	0	NA	0	0	1	0	0	0	0	0	0	0	0	0	0	0	0	0	0	0	0	0	0	0	1	0	0	0	0	1	0	NA	1	0	0	0	0	1	0	0	0	0	0	1	0	0
XI-3A	ERS468293	IRIS_313-9694	0	NA	0	1	0	1	0	0	0	0	0	0	0	0	0	0	0	0	0	0	0	0	0	0	0	0	0	0	0	0	1	0	NA	1	0	0	0	0	1	0	0	0	0	0	1	0	0
XI-3A	ERS468294	IRIS_313-9699	0	0	0	0	0	1	0	0	0	0	0	0	0	0	0	0	0	0	1	0	0	0	0	0	0	0	0	0	0	0	1	0	1	1	0	NA	NA	0	0	0	0	0	0	0	0	0	0
XI-3A	ERS468530	IRIS_313-8069	0	0	NA	0	0	1	0	0	0	0	0	0	1	0	0	0	0	0	0	0	0	0	0	0	0	0	0	0	0	0	1	1	NA	1	0	NA	NA	0	NA	1	0	0	0	0	0	0	0
XI-3A	ERS468578	IRIS_313-7696	0	0	NA	0	0	1	0	0	0	0	1	0	0	0	0	0	0	0	0	0	0	0	0	0	0	0	0	0	0	0	1	1	1	1	0	NA	NA	0	NA	1	0	0	0	0	0	0	0
XI-3A	ERS468605	IRIS_313-7699	0	0	NA	1	0	1	0	0	0	0	0	0	1	0	0	0	0	0	1	1	0	0	0	0	0	0	0	0	0	0	1	NA	1	1	0	NA	NA	0	NA	1	0	0	0	0	0	0	0
XI-3A	ERS468648	IRIS_313-11431	0	0	0	1	0	0	0	0	0	0	0	0	0	0	0	1	0	NA	0	0	0	0	0	0	0	0	0	0	0	0	1	0	1	1	1	0	0	0	NA	0	0	0	0	0	1	0	0
XI-3A	ERS468681	IRIS_313-11467	0	0	1	1	0	0	0	0	0	0	0	0	0	0	0	0	0	0	0	0	0	0	0	0	0	1	0	0	0	0	1	0	1	1	0	NA	NA	0	NA	1	0	0	0	0	0	0	0
XI-3A	ERS468732	IRIS_313-11534	0	0	0	0	0	1	0	0	0	0	0	0	0	0	0	0	0	0	0	0	0	0	0	0	0	1	0	0	0	0	1	0	1	1	0	NA	NA	0	1	0	0	0	0	0	0	0	0
XI-3A	ERS468733	IRIS_313-11535	0	0	0	0	0	1	0	0	0	0	0	0	0	0	0	0	0	0	0	0	0	0	0	0	0	0	0	0	0	0	1	0	NA	1	0	0	0	0	1	0	0	0	0	0	0	0	0
XI-3A	ERS468751	IRIS_313-11554	0	0	0	0	0	1	0	0	0	0	0	0	1	0	0	0	0	0	0	0	0	0	0	0	0	0	0	0	0	0	1	0	NA	1	0	NA	NA	0	1	0	0	0	0	0	0	0	0
XI-3A	ERS468753	IRIS_313-11556	0	0	1	0	0	1	0	0	0	0	0	0	0	0	0	0	0	0	0	0	0	0	0	0	0	0	0	0	0	0	1	0	1	1	0	0	0	0	1	0	0	0	0	0	0	0	0
XI-3A	ERS468779	IRIS_313-11588	0	0	0	1	0	1	0	0	0	0	0	0	0	0	0	0	0	0	0	NA	0	0	0	0	1	NA	0	0	0	0	1	1	1	1	0	0	0	1	1	0	0	0	0	0	0	0	0
XI-3A	ERS468811	IRIS_313-11608	0	0	0	0	0	1	0	0	0	0	0	0	1	0	0	0	0	1	0	0	0	0	0	0	0	0	0	0	1	0	1	0	NA	1	0	NA	NA	1	0	0	0	0	0	0	0	0	0
XI-3A	ERS468821	IRIS_313-11609	0	0	0	0	0	1	0	0	0	0	0	0	0	0	0	0	0	0	0	0	0	0	0	0	0	NA	0	0	0	0	1	0	NA	1	0	NA	NA	0	1	0	0	0	0	0	0	0	0
XI-3A	ERS468831	IRIS_313-11610	0	0	0	1	0	1	1	0	0	0	1	0	1	0	0	0	0	0	0	NA	0	0	0	0	0	1	0	0	0	0	1	NA	NA	1	0	NA	NA	0	1	0	0	0	0	0	1	0	0
XI-3A	ERS468877	IRIS_313-11713	0	0	NA	NA	0	1	0	0	0	0	0	0	0	0	0	0	0	0	1	0	0	0	0	0	1	NA	0	0	0	0	1	0	1	1	0	0	0	1	1	0	0	0	0	0	1	0	0
XI-3A	ERS468935	IRIS_313-11706	0	1	1	0	0	1	0	0	0	0	1	0	0	0	0	0	0	0	0	0	0	0	0	0	1	NA	0	0	0	0	1	0	1	1	0	NA	NA	0	1	0	0	0	0	0	0	0	0
XI-3A	ERS468981	IRIS_313-11830	0	0	0	0	0	1	0	0	0	0	0	0	0	0	0	0	0	0	0	0	0	0	0	0	1	1	0	0	0	0	1	NA	1	1	0	NA	NA	0	1	0	0	0	0	0	0	0	0
XI-3A	ERS468985	IRIS_313-11833	0	0	0	0	0	1	0	0	0	0	0	0	1	0	0	0	0	0	0	0	0	0	0	0	1	NA	0	0	0	0	1	0	1	1	0	NA	NA	1	1	0	0	0	0	0	0	0	0
XI-3A	ERS468992	IRIS_313-11840	0	0	1	0	0	1	0	0	0	0	0	0	0	0	0	0	0	0	1	0	0	0	0	0	1	NA	0	0	0	0	1	0	NA	1	0	0	0	1	0	0	0	0	0	0	0	0	0
XI-3A	ERS468995	IRIS_313-11842	0	0	0	0	0	1	0	0	0	0	0	0	0	0	0	0	0	0	0	0	0	0	0	0	1	NA	0	0	0	0	1	0	1	1	0	NA	NA	1	1	0	0	0	0	0	1	0	0
XI-3A	ERS469002	IRIS_313-11850	0	0	0	0	0	1	0	0	0	0	1	0	0	0	0	0	0	0	1	0	0	0	0	0	1	0	0	0	0	0	1	0	NA	1	0	NA	NA	0	1	0	0	0	0	0	0	0	0
XI-3A	ERS469043	IRIS_313-11901	0	1	NA	0	0	1	0	0	0	0	0	0	0	0	0	0	0	0	0	0	0	0	0	0	1	NA	0	0	0	0	1	0	1	1	0	0	0	0	0	0	0	0	0	0	0	0	0
XI-3A	ERS469044	IRIS_313-11902	0	0	0	0	0	1	0	0	0	0	0	0	0	0	0	0	0	0	1	0	0	0	0	0	0	1	0	0	0	0	1	1	1	1	0	0	0	0	1	0	0	0	0	0	0	0	0
XI-3A	ERS469047	IRIS_313-11904	0	0	1	0	0	1	0	0	0	0	0	0	0	0	0	0	0	0	1	0	0	0	0	0	0	0	0	0	0	0	1	0	NA	1	0	0	0	1	0	0	0	0	0	0	0	0	0
XI-3A	ERS469048	IRIS_313-11905	0	0	1	0	0	1	0	1	0	0	0	0	1	0	0	0	0	0	0	0	0	0	0	0	1	NA	0	0	0	0	1	0	1	1	0	0	0	0	1	0	0	0	0	0	0	0	0
XI-3A	ERS469055	IRIS_313-11912	0	0	0	0	0	1	0	1	0	0	0	0	0	0	0	0	0	0	1	0	0	0	0	0	1	NA	0	0	0	0	1	0	1	1	0	0	0	0	1	0	0	0	0	0	0	0	0
XI-3A	ERS469119	IRIS_313-11974	0	0	NA	0	0	1	0	0	0	0	1	0	0	0	0	0	0	0	0	0	0	0	0	0	1	1	0	0	0	0	1	1	1	1	0	0	0	0	1	0	0	0	0	0	0	0	0
XI-3A	ERS469122	IRIS_313-11976	0	0	0	1	0	1	1	0	0	0	0	0	0	0	0	0	0	0	0	1	0	0	0	0	0	0	0	0	0	0	1	1	NA	1	0	NA	NA	0	1	0	0	0	0	0	0	0	0
XI-3A	ERS469127	IRIS_313-11989	0	0	0	0	0	1	0	0	0	0	0	0	0	0	0	0	0	0	1	0	0	0	1	1	0	NA	0	0	0	0	1	0	1	1	0	0	0	0	0	0	0	0	0	0	0	0	0
XI-3A	ERS469178	IRIS_313-12046	0	1	0	1	0	1	0	0	0	0	0	0	0	0	0	0	0	0	0	NA	0	0	0	0	1	NA	0	0	0	0	1	0	NA	1	0	0	0	0	1	0	0	0	0	0	0	0	0
XI-3A	ERS469179	IRIS_313-12047	0	1	0	NA	0	1	0	0	0	0	1	0	0	0	0	0	0	0	0	1	0	0	1	1	0	NA	0	0	0	0	1	0	1	1	0	0	0	0	1	0	0	0	0	0	0	0	0
XI-3A	ERS469233	IRIS_313-12079	0	0	0	0	0	1	0	0	0	0	0	1	0	0	0	0	0	0	0	1	0	0	0	0	0	0	0	0	0	0	1	1	1	1	0	0	NA	0	NA	1	0	0	0	0	0	0	0
XI-3A	ERS469241	IRIS_313-12080	0	0	0	0	0	1	0	0	0	0	0	1	0	0	0	0	0	0	0	0	0	0	0	0	0	0	0	0	0	0	1	1	NA	1	0	NA	NA	1	NA	1	0	0	0	0	0	0	0
XI-3A	ERS469244	IRIS_313-12081	0	0	NA	0	0	1	0	0	0	0	0	0	0	0	0	0	0	0	0	1	0	0	0	0	0	0	0	0	1	0	1	1	NA	1	0	NA	NA	1	NA	1	0	0	0	0	1	0	0
XI-3A	ERS469274	IRIS_313-12240	0	0	NA	0	0	1	0	0	0	0	0	0	0	0	0	0	0	0	0	0	0	0	0	0	1	NA	0	0	0	0	1	0	NA	1	0	0	0	1	1	0	0	0	0	0	0	0	0
XI-3A	ERS469360	IRIS_313-10428	0	0	0	0	0	1	0	0	0	0	0	0	0	0	0	0	0	0	0	1	0	0	0	0	0	0	0	0	0	0	1	1	1	1	0	NA	NA	1	0	0	0	0	0	0	0	0	0
XI-3A	ERS469437	IRIS_313-10525	0	0	1	0	0	1	0	0	0	0	0	0	1	0	0	0	0	0	1	NA	0	0	0	0	1	NA	0	0	0	0	1	1	NA	1	0	0	0	1	1	0	0	0	0	0	0	0	0
XI-3A	ERS469470	IRIS_313-10650	0	1	NA	0	0	1	0	0	0	0	0	0	0	0	0	0	0	0	0	0	0	0	0	0	0	0	0	0	0	0	1	0	0	1	0	NA	NA	0	1	0	0	0	0	0	0	0	0
XI-3A	ERS469503	IRIS_313-10684	0	0	0	0	0	1	0	0	0	0	0	0	0	0	0	0	0	0	1	0	0	0	0	0	0	0	0	0	1	0	1	0	1	1	0	NA	NA	0	1	0	0	0	0	0	0	0	0
XI-3A	ERS469504	IRIS_313-10687	0	0	0	1	0	1	0	0	0	0	0	0	0	0	0	0	0	0	0	0	0	0	0	0	1	1	0	0	0	0	1	1	1	1	0	0	0	0	1	0	0	0	0	0	0	0	0
XI-3A	ERS469505	IRIS_313-10688	0	NA	0	0	0	0	0	0	0	0	0	0	0	0	0	0	0	0	0	0	0	0	0	0	0	1	0	0	0	0	1	0	1	1	0	NA	NA	0	1	0	0	0	0	0	0	0	0
XI-3A	ERS469507	IRIS_313-10690	0	0	1	0	0	1	0	0	0	0	0	0	0	0	0	0	0	0	0	0	0	0	0	0	0	0	0	0	0	0	0	1	0	0	0	1	0	1	0	0	0	0	0	0	1	0	0
XI-3A	ERS469508	IRIS_313-10692	0	0	1	1	0	1	0	1	0	0	0	0	0	0	0	0	0	0	0	0	0	0	0	0	0	0	0	0	0	0	1	0	1	1	0	0	0	0	0	0	0	0	0	0	1	0	0
XI-3A	ERS469512	IRIS_313-10697	0	0	0	0	0	1	0	0	0	0	0	0	0	0	0	0	0	0	1	0	0	0	0	0	1	0	0	0	0	0	1	0	1	1	0	0	0	0	1	0	0	0	0	0	0	0	0
XI-3A	ERS469513	IRIS_313-10698	0	0	0	0	0	1	0	0	0	0	1	0	0	0	0	0	0	0	0	0	0	0	0	0	1	NA	0	0	0	0	1	0	NA	1	0	NA	NA	0	1	0	0	0	0	0	0	0	0
XI-3A	ERS469514	IRIS_313-10699	0	0	1	0	0	1	0	0	0	0	0	0	1	0	0	0	0	0	1	0	0	0	0	0	0	0	0	0	0	0	1	0	1	1	0	NA	NA	1	1	0	0	0	0	0	0	0	0
XI-3A	ERS469515	IRIS_313-10700	0	0	0	0	0	0	0	0	0	0	0	0	0	0	0	0	0	0	0	0	0	0	0	0	0	1	0	0	0	0	1	1	NA	1	0	NA	NA	1	1	0	0	0	0	0	0	0	0
XI-3A	ERS469516	IRIS_313-10701	0	0	0	1	0	1	0	0	0	0	0	0	0	0	0	0	0	0	0	1	0	0	0	0	0	1	0	0	1	0	1	1	NA	1	0	NA	NA	0	1	0	0	0	0	0	0	0	0
XI-3A	ERS469517	IRIS_313-10702	0	0	0	1	0	1	0	0	0	0	0	0	0	0	0	0	0	0	1	0	0	0	0	0	0	0	0	0	0	0	1	0	1	1	0	NA	NA	1	1	0	0	0	0	0	0	0	0
XI-3A	ERS469521	IRIS_313-10706	0	0	0	0	0	1	0	0	0	0	0	0	0	0	0	0	0	0	0	0	0	0	0	0	1	NA	0	0	0	0	1	1	1	1	0	NA	NA	1	1	0	0	0	0	0	0	0	0
XI-3A	ERS469522	IRIS_313-10707	0	0	0	0	0	1	0	0	0	0	0	0	0	0	0	0	0	0	0	1	0	0	0	0	0	0	0	0	0	0	1	0	1	1	0	NA	NA	0	1	0	0	0	0	0	0	0	0
XI-3A	ERS469550	IRIS_313-10742	0	0	0	0	0	1	0	0	0	0	0	0	0	0	0	0	0	0	0	0	0	0	0	0	1	NA	0	0	0	0	1	1	1	1	0	0	0	0	1	0	0	0	0	0	1	1	0
XI-3A	ERS469567	IRIS_313-10757	0	1	NA	0	0	1	0	0	0	0	0	0	0	0	0	0	0	0	0	0	0	0	0	0	1	NA	0	0	1	0	1	0	NA	1	0	NA	NA	0	1	0	0	0	0	0	1	0	0
XI-3A	ERS469570	IRIS_313-10760	0	0	0	1	0	1	0	0	0	0	0	0	0	0	0	0	0	0	0	0	0	0	0	0	1	NA	0	0	0	0	1	0	0	1	0	NA	NA	0	1	0	0	0	0	0	0	0	0
XI-3A	ERS469572	IRIS_313-10762	0	0	1	0	0	1	0	0	0	0	0	0	0	0	0	0	0	0	1	0	0	0	0	0	1	1	0	0	0	0	1	0	NA	1	0	0	0	0	1	0	0	0	0	0	0	0	0
XI-3A	ERS469576	IRIS_313-10768	0	0	0	1	0	1	0	0	0	0	0	0	0	0	0	0	0	0	1	1	0	0	0	0	0	1	0	0	1	0	1	NA	0	1	0	0	0	0	1	1	0	0	0	0	1	0	0
XI-3A	ERS469580	IRIS_313-10772	0	0	1	0	0	1	0	0	0	0	0	0	0	0	0	0	0	0	0	0	0	0	0	0	0	0	0	0	0	0	1	0	1	1	0	0	0	0	0	0	0	0	0	0	0	0	0
XI-3A	ERS469585	IRIS_313-10777	0	0	1	0	0	1	0	0	0	0	0	0	0	0	0	0	0	0	0	0	0	0	0	0	1	NA	0	0	0	0	1	0	0	1	0	0	0	0	1	0	0	0	0	0	0	0	0
XI-3A	ERS469586	IRIS_313-10778	0	0	1	0	0	1	0	0	0	0	0	0	0	0	0	0	0	0	0	0	0	0	0	0	1	NA	0	0	0	0	1	0	0	1	0	0	0	1	1	0	0	0	0	0	0	0	0
XI-3A	ERS469587	IRIS_313-10779	0	0	0	0	0	0	0	0	0	0	0	0	0	0	0	0	0	0	1	0	0	0	0	0	0	0	0	0	0	0	1	0	0	1	0	0	0	1	1	0	0	0	0	0	0	0	0
XI-3A	ERS469590	IRIS_313-10782	0	0	NA	0	0	1	0	0	0	0	0	0	0	0	0	0	0	0	0	0	0	0	0	0	0	1	0	0	0	0	1	0	1	1	0	0	0	0	0	0	0	0	0	0	0	0	0
XI-3A	ERS469594	IRIS_313-10786	0	0	NA	NA	0	1	0	0	0	0	0	0	0	0	0	0	0	0	0	NA	0	0	0	0	0	0	0	0	0	0	1	1	1	1	0	0	0	0	1	0	0	0	0	0	1	0	0
XI-3A	ERS469596	IRIS_313-10787	0	0	0	0	0	1	0	0	0	0	0	0	0	0	0	0	0	0	1	0	0	0	0	0	0	0	0	0	0	0	0	0	0	0	0	0	0	0	1	0	0	0	0	0	1	0	0
XI-3A	ERS469600	IRIS_313-10791	0	0	1	0	0	1	0	0	0	0	0	0	0	0	0	0	0	0	0	0	0	0	0	0	1	NA	0	0	0	0	1	0	NA	1	0	0	0	0	1	0	0	0	0	0	0	0	0
XI-3A	ERS469601	IRIS_313-10792	0	0	1	1	0	0	0	1	0	0	0	0	0	0	0	0	0	0	0	0	0	0	0	0	0	NA	0	0	0	0	1	0	1	1	0	NA	NA	0	1	0	0	0	0	0	0	0	0
XI-3A	ERS469607	IRIS_313-10797	0	0	0	0	0	1	0	0	0	0	0	0	0	0	0	0	0	0	1	1	0	0	0	0	0	0	0	0	0	0	1	1	0	1	0	0	0	0	0	0	0	0	0	0	0	0	0
XI-3A	ERS469612	IRIS_313-10810	0	0	NA	0	0	1	0	0	0	0	0	0	0	0	0	0	0	0	1	0	0	0	0	0	0	0	0	0	0	0	1	0	1	1	0	0	0	1	1	0	0	0	0	0	0	0	0
XI-3A	ERS469614	IRIS_313-10812	0	0	1	0	0	1	0	0	0	0	0	0	0	0	0	0	0	0	0	0	0	0	0	0	0	0	0	0	0	0	1	0	1	1	0	0	0	0	1	0	0	0	0	0	0	0	0
XI-3A	ERS469615	IRIS_313-10813	0	0	0	0	0	1	0	0	0	0	0	0	0	0	0	0	0	0	0	0	0	0	1	1	0	NA	0	0	0	0	1	0	0	1	0	0	0	1	1	0	0	0	0	0	0	0	0
XI-3A	ERS469616	IRIS_313-10814	0	0	0	0	0	1	0	0	0	0	0	0	0	0	0	0	0	0	0	0	0	0	0	0	0	1	0	0	0	0	0	1	1	1	0	0	0	1	1	0	0	0	0	0	1	0	0
XI-3A	ERS469620	IRIS_313-10818	0	0	0	1	0	1	0	0	0	0	0	0	0	0	0	0	0	0	0	0	0	0	0	0	0	1	0	0	0	0	1	0	NA	1	0	NA	NA	1	1	0	0	0	0	0	0	0	0
XI-3A	ERS469621	IRIS_313-10819	0	0	0	0	0	1	0	1	0	0	0	0	0	0	0	0	0	0	0	0	0	0	0	0	1	NA	0	0	0	0	1	NA	1	1	0	NA	NA	1	1	0	0	0	0	0	0	0	0
XI-3A	ERS469623	IRIS_313-10820	0	0	0	0	0	0	0	1	0	0	0	0	1	0	0	0	0	0	1	0	0	0	0	0	1	1	0	0	0	0	1	0	0	1	0	NA	NA	0	1	0	0	0	0	0	0	0	0
XI-3A	ERS469624	IRIS_313-10821	0	0	0	1	0	1	0	0	0	0	0	0	0	0	0	0	0	1	0	0	0	0	0	0	0	1	0	0	0	0	1	1	NA	1	0	0	0	1	1	0	0	0	0	0	0	0	0
XI-3A	ERS469625	IRIS_313-10822	0	0	NA	1	0	1	0	0	0	0	0	0	0	0	0	0	0	0	0	0	0	0	1	1	0	0	0	0	0	0	1	0	1	1	0	0	0	0	1	0	0	0	0	0	0	0	0
XI-3A	ERS469626	IRIS_313-10823	0	0	1	0	0	0	0	0	0	0	0	0	0	0	0	0	0	0	0	0	0	0	0	0	0	0	0	0	0	0	1	1	1	1	0	NA	1	1	NA	1	0	0	0	0	0	0	0
XI-3A	ERS469627	IRIS_313-10824	0	0	1	0	0	1	0	0	0	0	0	0	0	0	0	0	0	0	0	0	0	0	0	0	0	1	0	0	0	0	1	0	NA	1	0	NA	NA	0	1	0	0	0	0	0	0	0	0
XI-3A	ERS469643	IRIS_313-10804	0	0	NA	1	0	1	0	0	0	0	0	0	0	0	0	0	0	0	1	0	0	0	0	0	0	0	0	0	0	0	1	1	0	1	0	0	0	0	1	0	0	0	0	0	0	0	0
XI-3A	ERS469646	IRIS_313-10842	0	NA	1	0	0	1	0	0	0	0	0	0	1	0	0	0	0	0	1	1	0	0	0	0	0	0	0	0	0	0	1	0	1	1	0	0	0	0	1	0	0	0	0	0	1	0	0
XI-3A	ERS469647	IRIS_313-10844	0	NA	1	0	0	1	0	0	0	0	0	0	0	0	0	0	0	0	0	0	0	0	0	0	0	0	0	0	0	0	1	0	1	1	0	0	0	1	1	0	0	0	0	0	1	0	0
XI-3A	ERS469663	IRIS_313-10806	0	0	0	1	0	0	0	0	0	0	0	0	0	0	0	0	0	0	0	0	0	0	0	0	1	0	0	0	0	0	1	1	0	1	0	0	0	0	0	0	0	0	0	0	1	0	0
XI-3A	ERS469673	IRIS_313-10807	0	0	0	1	0	1	0	0	0	0	0	0	0	0	0	0	0	0	0	0	0	0	0	0	1	NA	0	0	0	0	1	0	1	1	0	0	0	0	0	0	0	0	0	0	1	0	0
XI-3A	ERS469735	IRIS_313-10935	0	0	0	0	0	1	0	0	0	0	0	0	0	0	0	0	0	0	1	0	0	0	0	NA	0	1	0	0	0	0	1	NA	NA	1	0	0	0	0	0	0	0	0	0	0	0	0	0
XI-3A	ERS469737	IRIS_313-10937	0	0	0	0	0	1	0	0	0	0	1	0	0	0	0	0	0	0	1	1	0	0	0	0	0	1	0	0	0	0	1	0	NA	1	0	0	0	0	0	0	0	0	0	0	0	0	0
XI-3A	ERS469738	IRIS_313-10938	0	0	1	0	0	1	0	0	0	0	0	0	0	0	0	0	0	0	1	0	0	0	0	0	0	0	0	0	0	0	1	0	1	1	0	0	0	1	1	0	0	0	0	0	0	0	0
XI-3A	ERS469739	IRIS_313-10940	0	0	0	0	0	1	0	0	0	0	0	1	0	0	0	0	0	1	0	0	0	0	0	0	1	NA	0	0	0	0	1	0	NA	1	0	0	0	0	1	1	0	0	0	0	1	0	0
XI-3A	ERS469741	IRIS_313-10942	0	0	NA	0	0	1	0	0	0	0	0	0	0	0	0	0	0	0	0	0	0	0	0	0	0	0	0	0	0	0	1	0	NA	1	0	0	0	0	1	0	0	0	0	0	0	0	0
XI-3A	ERS469743	IRIS_313-10943	0	0	0	0	0	1	0	0	0	0	0	0	0	0	0	0	0	0	1	0	0	0	0	0	0	0	0	0	0	0	1	0	1	1	0	0	0	0	1	0	0	0	0	0	0	0	0
XI-3A	ERS469751	IRIS_313-10951	0	0	0	1	0	1	0	0	0	0	0	0	0	0	0	0	0	0	0	0	0	0	0	0	1	1	0	0	0	0	1	1	1	1	0	0	0	0	0	0	0	0	0	0	1	0	0
XI-3A	ERS469755	IRIS_313-10954	0	0	1	0	0	1	0	0	0	0	0	0	0	0	0	0	0	0	1	0	0	0	0	0	1	NA	0	0	0	0	1	0	1	1	0	0	0	0	1	0	0	0	0	0	1	0	0
XI-3A	ERS469756	IRIS_313-10955	0	0	0	0	0	0	0	1	0	0	0	0	0	0	0	0	0	0	1	0	0	0	0	0	1	NA	0	0	0	0	1	0	0	1	0	0	0	0	1	0	0	0	0	0	0	0	0
XI-3A	ERS469762	IRIS_313-10961	0	0	0	0	0	1	0	0	0	0	0	0	0	0	0	0	0	0	0	0	0	0	0	0	0	0	0	0	0	0	1	0	1	1	0	0	0	0	1	0	0	0	0	0	0	0	0
XI-3A	ERS469763	IRIS_313-10962	0	0	0	0	0	1	0	0	0	0	0	0	0	0	0	0	0	0	0	0	0	0	0	0	0	0	0	0	0	0	1	1	1	1	0	0	0	0	1	0	0	0	0	0	0	0	0
XI-3A	ERS469792	IRIS_313-10996	0	0	1	0	0	1	0	0	0	0	0	1	0	0	0	0	0	0	0	1	0	0	0	0	0	1	0	0	0	0	1	1	NA	1	0	NA	NA	1	NA	0	0	0	0	0	0	0	0
XI-3A	ERS469793	IRIS_313-10997	0	0	NA	0	0	1	0	0	0	0	0	0	0	0	0	0	0	0	1	1	0	0	0	0	1	NA	0	0	0	0	1	0	1	1	0	0	0	0	0	0	0	0	0	0	0	0	0
XI-3A	ERS469794	IRIS_313-10998	0	0	1	0	0	1	0	0	0	0	0	0	0	0	0	0	0	0	0	1	0	0	0	0	0	0	0	0	0	0	0	1	0	0	0	0	0	0	0	1	0	0	0	1	0	0	0
XI-3A	ERS469796	IRIS_313-11000	0	0	NA	1	0	1	0	0	0	0	0	0	0	0	0	0	0	0	0	1	0	0	0	0	0	1	0	0	0	0	1	1	NA	1	0	0	0	0	1	0	0	0	0	0	1	0	0
XI-3A	ERS469806	IRIS_313-11010	0	1	0	0	0	1	0	0	0	0	0	0	0	0	0	0	0	1	0	0	0	0	0	0	1	NA	0	0	0	0	1	1	0	1	0	0	0	0	1	1	0	0	0	0	0	0	0
XI-3A	ERS469842	IRIS_313-11043	0	0	0	0	0	1	0	0	0	0	0	0	0	0	0	0	0	0	1	0	0	0	0	0	1	NA	0	0	0	0	1	0	1	1	0	0	0	1	1	0	0	0	0	0	0	0	0
XI-3A	ERS469893	IRIS_313-11098	0	0	0	0	0	1	0	0	0	0	0	0	0	0	0	0	0	0	0	0	0	0	0	0	0	0	0	0	0	0	1	0	1	1	0	NA	NA	0	1	0	0	0	0	0	0	0	0
XI-3A	ERS469904	IRIS_313-11108	0	0	0	1	0	1	0	0	0	0	0	0	0	0	0	0	0	1	0	1	0	0	0	1	0	0	0	0	0	0	1	0	1	1	0	NA	NA	1	1	1	0	0	0	0	0	0	0
XI-3A	ERS469962	IRIS_313-11160	0	0	0	1	0	1	0	0	0	0	0	0	0	0	0	0	0	0	1	1	0	0	0	0	0	0	0	0	0	0	1	NA	NA	1	0	NA	NA	0	1	0	0	0	0	0	0	0	0
XI-3A	ERS469977	IRIS_313-11182	0	0	NA	0	0	1	0	0	0	0	0	0	0	0	0	0	0	0	0	1	0	0	0	0	1	NA	0	0	0	0	1	0	NA	1	0	0	0	0	1	0	0	0	0	0	0	0	0
XI-3A	ERS470013	IRIS_313-11177	0	0	NA	0	0	1	0	0	0	0	0	0	0	0	0	0	0	1	0	NA	0	0	0	1	1	0	0	0	1	0	1	NA	NA	1	0	NA	0	1	0	0	0	1	0	0	0	0	0
XI-3A	ERS470024	IRIS_313-11178	0	0	1	0	0	1	0	0	0	0	0	0	0	0	0	0	0	0	0	NA	0	0	0	0	1	0	0	0	1	0	1	1	NA	1	0	0	0	0	1	0	0	0	0	0	0	0	0
XI-3A	ERS470035	IRIS_313-11179	0	0	0	0	0	1	0	0	0	0	0	0	0	0	0	0	0	0	0	0	0	0	0	0	0	0	0	0	0	0	1	0	1	1	0	0	0	0	1	0	0	0	0	0	0	0	0
XI-3A	ERS470046	IRIS_313-11180	0	0	NA	1	0	1	0	0	0	0	0	0	0	0	0	0	0	0	0	1	0	0	0	0	1	0	0	0	0	0	1	1	NA	1	0	0	0	0	1	0	0	0	0	0	0	0	0
XI-3A	ERS470057	IRIS_313-11181	0	0	0	1	0	1	0	0	0	0	0	0	0	0	0	0	0	0	0	0	0	0	0	0	0	0	0	0	0	0	1	0	NA	1	0	0	0	1	1	0	0	0	0	0	0	0	0
XI-3A	ERS470103	IRIS_313-11312	0	0	1	0	0	1	0	0	0	0	1	0	0	0	0	0	0	0	0	1	0	0	1	1	0	NA	0	0	0	0	1	0	1	1	0	0	0	0	1	0	0	0	0	0	0	0	0
XI-3A	ERS470107	IRIS_313-11315	0	0	1	0	0	0	0	0	0	0	0	0	0	0	1	0	0	0	0	NA	0	0	0	0	1	NA	0	0	0	0	1	0	NA	1	0	0	0	1	1	1	0	0	0	0	0	0	0
XI-3A	ERS470108	IRIS_313-11316	0	0	0	1	0	1	0	0	0	0	0	0	0	0	0	0	0	0	0	1	0	0	0	0	1	NA	0	0	0	0	1	0	1	1	0	0	0	0	1	0	0	0	0	0	0	0	0
XI-3A	ERS470109	IRIS_313-11317	0	0	1	0	0	1	0	0	0	0	0	0	0	0	0	0	0	0	0	1	0	0	0	0	0	0	0	0	1	0	1	0	1	1	0	0	0	0	1	0	0	0	0	0	0	0	0
XI-3A	ERS470110	IRIS_313-11318	0	0	1	0	0	1	0	0	0	0	0	0	0	0	0	0	0	0	0	1	0	0	0	0	1	NA	0	0	0	0	1	0	NA	1	0	0	0	1	0	0	0	0	0	0	0	0	0
XI-3A	ERS470111	IRIS_313-11319	0	0	0	1	0	1	1	0	0	0	0	0	0	0	0	0	0	0	0	1	0	0	0	0	0	0	0	0	0	0	1	0	0	1	0	0	0	0	1	0	0	0	0	0	1	0	0
XI-3A	ERS470112	IRIS_313-11320	0	0	0	0	0	1	0	0	0	0	0	0	0	0	0	0	0	0	0	1	0	0	0	0	0	1	0	0	0	0	1	0	NA	1	0	0	0	0	1	0	0	0	0	0	1	0	0
XI-3A	ERS470187	IRIS_313-11395	0	0	0	1	0	1	0	0	0	0	1	0	0	0	0	0	0	0	1	0	0	0	1	1	0	NA	0	0	0	0	1	0	0	1	0	0	0	1	1	0	0	0	0	0	0	0	0
XI-3A	ERS470190	IRIS_313-11398	0	0	NA	0	0	1	0	0	0	0	0	0	0	0	0	0	0	0	0	0	0	0	0	0	0	0	0	0	0	0	1	0	1	1	0	0	0	0	1	0	0	0	0	0	0	0	0
XI-3A	ERS470244	B027	0	0	1	0	0	1	0	0	0	0	0	1	0	0	0	0	0	0	0	1	0	0	0	0	0	0	0	0	0	0	1	NA	1	1	0	NA	NA	0	NA	1	0	0	0	0	0	0	0
XI-3A	ERS470505	CX141	0	0	0	1	0	NA	0	0	0	0	0	0	0	0	0	0	0	0	0	NA	0	0	0	0	1	NA	0	0	0	0	1	0	1	1	0	0	0	1	1	0	0	0	0	0	0	0	0
XI-3A	ERS470512	CX148	0	0	0	1	0	1	1	0	0	0	0	0	0	0	0	0	0	0	0	NA	0	0	0	0	1	0	0	0	0	0	1	1	1	1	0	0	0	0	1	1	0	0	0	0	0	0	0
XI-3A	ERS470553	CX23	0	0	1	1	0	1	0	0	0	0	0	0	0	0	0	0	0	0	1	1	0	0	0	0	0	0	0	0	0	0	1	1	1	1	0	0	0	1	1	0	0	0	0	0	0	0	0
XI-3A	ERS470556	CX232	0	0	NA	1	0	1	0	0	0	0	0	1	0	0	0	0	0	0	0	NA	0	0	0	0	0	0	0	0	0	0	1	1	1	1	0	NA	NA	1	0	1	0	0	0	0	0	0	0
XI-3A	ERS470559	CX235	0	0	NA	0	0	1	0	0	0	0	0	1	0	0	0	0	0	0	0	1	0	0	0	0	0	0	0	0	0	0	1	1	1	1	0	NA	NA	1	NA	1	0	0	0	0	0	0	0
XI-3A	ERS470564	CX240	0	0	NA	0	0	1	0	0	0	0	0	1	0	0	0	0	0	0	1	1	0	0	0	0	0	0	0	0	0	0	1	NA	1	1	0	0	0	1	1	0	0	0	0	0	0	0	0
XI-3A	ERS470717	CX64	0	0	NA	0	0	1	0	0	0	0	0	0	0	0	0	0	0	0	0	1	0	0	0	0	0	1	0	0	0	0	1	NA	1	1	0	0	0	0	1	1	0	0	0	0	0	0	0
XI-3B1	ERS467791	IRIS_313-8253	0	0	1	1	0	1	0	0	0	0	0	0	0	0	0	0	0	0	0	0	0	0	0	0	0	0	0	0	0	0	1	0	1	1	0	0	0	0	0	0	0	0	0	0	0	0	0
XI-3B1	ERS467828	IRIS_313-9809	0	0	0	0	0	1	0	0	0	0	0	0	1	0	0	0	0	0	0	0	0	0	0	0	0	0	0	0	0	0	1	1	1	1	0	0	0	0	1	0	0	0	0	0	0	0	0
XI-3B1	ERS467886	IRIS_313-9575	0	0	0	0	0	1	0	0	0	0	0	0	0	0	0	0	0	0	1	0	0	0	0	1	1	NA	0	0	0	0	1	0	1	1	0	NA	NA	1	1	0	0	1	0	0	0	0	0
XI-3B1	ERS467946	IRIS_313-8474	0	0	0	1	0	1	0	0	0	0	1	0	1	0	0	0	0	0	0	NA	0	NA	1	1	0	0	0	0	0	0	1	0	1	1	0	NA	NA	0	0	1	0	0	0	0	0	0	0
XI-3B1	ERS467947	IRIS_313-8485	0	0	0	1	0	1	0	1	0	0	1	0	1	0	0	0	0	0	1	0	0	0	0	0	1	NA	0	0	0	0	1	1	1	1	0	0	0	0	1	0	0	0	0	0	0	0	0
XI-3B1	ERS467953	IRIS_313-8586	0	0	0	0	0	1	0	0	0	0	1	0	0	0	0	0	0	0	1	0	0	0	0	0	1	NA	0	0	0	0	1	1	1	1	0	0	0	0	0	0	0	0	0	0	0	0	0
XI-3B1	ERS467963	IRIS_313-8674	0	0	0	1	0	1	0	0	0	0	0	0	0	0	0	0	0	0	0	NA	0	0	0	0	1	1	0	0	0	0	1	1	0	1	0	0	0	0	1	0	0	0	0	0	0	0	0
XI-3B1	ERS467964	IRIS_313-8679	0	1	0	NA	0	1	0	0	0	0	0	0	0	0	0	0	0	0	1	NA	0	0	0	0	0	0	0	0	0	0	1	1	NA	1	0	0	0	0	1	0	0	0	0	0	0	0	0
XI-3B1	ERS467965	IRIS_313-8697	0	0	1	0	0	1	0	0	0	0	0	0	0	0	0	0	0	0	0	0	0	0	0	0	0	0	0	0	0	0	1	0	1	1	0	0	0	0	0	0	0	0	0	0	0	0	0
XI-3B1	ERS467985	IRIS_313-8895	0	1	0	1	0	1	0	0	0	0	0	0	0	0	0	0	0	1	1	NA	0	0	0	1	0	1	1	0	0	0	1	1	1	NA	0	0	0	0	0	NA	0	0	1	0	0	0	0
XI-3B1	ERS467987	IRIS_313-8909	0	0	NA	0	0	1	0	0	0	0	0	0	1	0	0	0	0	0	0	1	0	0	0	0	0	0	0	0	0	0	1	0	1	1	0	NA	NA	0	1	1	0	0	0	0	0	0	0
XI-3B1	ERS467998	IRIS_313-8948	0	0	0	0	0	NA	0	0	0	0	0	0	0	0	0	0	0	0	0	0	0	0	0	0	1	1	0	0	0	0	1	0	1	1	0	0	0	1	1	0	0	0	0	0	0	0	0
XI-3B1	ERS468003	IRIS_313-8980	0	0	0	0	0	1	0	0	0	0	1	0	0	0	0	0	0	0	0	1	0	0	0	0	0	1	0	0	0	0	1	1	1	1	0	0	0	0	1	0	0	0	0	0	0	0	0
XI-3B1	ERS468005	IRIS_313-8985	0	0	0	0	0	1	0	0	0	0	0	0	0	0	0	0	0	0	0	1	0	0	0	0	0	0	0	0	0	0	1	1	1	1	0	0	0	1	0	0	0	0	0	0	1	0	0
XI-3B1	ERS468009	IRIS_313-8996	0	0	NA	1	0	1	0	0	0	0	0	0	1	0	0	0	0	0	0	1	0	0	0	0	0	0	0	0	0	0	1	NA	1	1	0	0	0	1	0	0	0	0	0	0	1	0	0
XI-3B1	ERS468010	IRIS_313-9006	0	0	0	1	0	1	0	0	0	0	0	0	1	0	0	0	0	0	0	1	0	0	0	0	1	NA	0	0	0	0	1	0	1	1	0	0	0	0	1	0	0	0	0	0	0	0	0
XI-3B1	ERS468012	IRIS_313-9019	0	0	0	0	0	1	0	0	0	0	0	0	0	0	0	0	0	0	1	1	0	0	0	0	0	1	0	0	1	0	1	0	1	1	0	0	0	0	1	0	0	0	0	0	0	0	0
XI-3B1	ERS468013	IRIS_313-9020	0	0	0	0	0	1	0	0	0	0	0	0	0	0	0	0	0	0	0	0	0	0	0	0	1	1	0	0	0	0	1	0	1	1	0	NA	NA	0	1	0	0	0	0	0	0	0	0
XI-3B1	ERS468023	IRIS_313-9115	0	0	NA	1	0	1	0	0	0	0	0	0	0	0	0	0	0	0	0	1	0	0	0	0	0	0	0	0	1	0	1	NA	NA	1	0	0	0	0	0	0	0	0	0	0	0	0	0
XI-3B1	ERS468024	IRIS_313-9116	0	0	NA	0	0	1	0	0	0	0	0	0	0	0	0	0	0	0	0	0	0	0	0	0	0	0	0	0	0	0	1	0	1	1	0	0	0	0	0	0	0	0	0	0	0	0	0
XI-3B1	ERS468025	IRIS_313-9119	0	0	NA	1	0	1	0	0	0	0	0	0	0	0	0	0	0	0	0	1	0	0	0	0	0	0	0	0	0	0	1	1	NA	1	0	0	0	0	1	0	0	0	0	0	0	0	0
XI-3B1	ERS468039	IRIS_313-9209	0	0	0	NA	0	1	0	0	0	0	0	0	0	0	0	0	0	0	0	NA	0	0	0	0	0	0	0	0	0	0	1	NA	1	1	0	0	0	1	1	0	0	0	0	0	0	0	0
XI-3B1	ERS468050	IRIS_313-9281	0	0	0	NA	0	1	0	0	0	0	0	0	0	0	0	0	0	0	0	NA	0	0	0	0	0	1	0	0	0	0	1	1	1	1	0	0	0	0	1	0	0	0	0	0	0	0	0
XI-3B1	ERS468052	IRIS_313-9286	0	0	NA	1	0	1	0	0	0	0	0	0	0	0	0	0	0	0	0	1	0	0	0	0	0	0	0	0	0	0	1	0	NA	1	0	0	0	0	1	0	0	0	0	0	0	0	0
XI-3B1	ERS468054	IRIS_313-9302	0	0	0	1	0	1	0	0	0	0	0	0	0	0	0	0	0	0	0	1	0	0	0	0	0	1	0	0	0	0	1	0	1	1	0	0	0	0	0	0	0	0	0	0	0	0	0
XI-3B1	ERS468062	IRIS_313-9357	0	1	0	1	0	1	0	0	0	0	0	0	1	0	0	0	0	0	0	0	0	0	0	0	0	0	0	0	0	0	1	1	1	1	0	0	0	0	1	1	0	0	0	0	0	0	0
XI-3B1	ERS468067	IRIS_313-9415	0	0	0	1	0	1	0	0	0	0	0	0	0	0	0	0	0	0	0	1	0	0	0	0	0	0	0	0	0	0	1	1	NA	1	0	0	0	0	1	1	0	0	0	0	0	0	0
XI-3B1	ERS468080	IRIS_313-9533	0	0	NA	1	0	NA	0	0	0	0	0	0	0	0	0	0	0	0	1	0	0	0	0	0	1	0	0	0	0	0	1	0	1	1	0	0	0	1	1	0	0	0	0	0	0	0	0
XI-3B1	ERS468086	IRIS_313-9567	0	0	0	1	0	1	0	0	0	0	0	0	0	0	0	0	0	0	0	0	0	0	0	0	0	0	0	0	0	0	1	1	NA	1	0	0	0	0	1	0	0	0	0	0	1	0	0
XI-3B1	ERS468103	IRIS_313-9669	0	0	0	1	0	1	0	0	0	0	0	0	0	0	0	0	0	0	0	0	0	0	0	0	0	1	0	0	0	0	1	0	1	1	0	NA	NA	0	1	0	0	0	0	0	0	0	0
XI-3B1	ERS468124	IRIS_313-9898	0	0	0	0	0	1	0	0	0	0	0	0	0	0	0	0	0	0	0	0	0	0	0	0	0	0	0	0	0	0	1	0	1	1	0	0	0	0	0	0	0	0	0	0	0	0	0
XI-3B1	ERS468138	IRIS_313-9989	0	0	NA	1	0	1	0	0	0	0	0	0	0	0	0	0	0	0	0	0	0	0	0	0	0	0	0	0	0	0	1	0	1	1	0	0	0	1	1	0	0	0	0	0	0	0	0
XI-3B1	ERS468158	IRIS_313-10134	0	0	0	0	0	1	0	0	0	0	0	0	1	0	0	0	0	0	0	0	0	0	0	0	0	0	0	0	0	0	1	0	1	1	0	0	0	0	1	0	0	0	0	0	0	0	0
XI-3B1	ERS468159	IRIS_313-10147	0	0	0	0	0	1	0	1	0	0	0	0	0	0	0	0	0	0	0	0	0	0	0	0	1	NA	0	0	0	0	1	0	1	1	0	0	0	0	1	0	0	0	0	0	0	0	0
XI-3B1	ERS468161	IRIS_313-10151	0	0	1	1	0	1	0	0	0	0	0	0	0	0	0	0	0	0	0	0	0	0	0	0	0	0	0	0	0	0	1	0	1	1	0	0	0	0	1	0	0	0	0	0	0	0	0
XI-3B1	ERS468214	IRIS_313-8638	0	0	0	1	0	1	0	0	0	0	0	0	0	0	0	0	0	0	0	0	0	0	0	0	0	0	0	0	0	0	1	0	NA	NA	0	0	0	1	1	0	0	0	0	0	0	0	0
XI-3B1	ERS468224	IRIS_313-9342	0	0	0	0	0	1	0	0	0	0	0	0	0	0	0	0	0	0	0	1	0	0	0	0	0	1	0	0	0	0	1	0	1	1	0	0	0	1	1	0	0	0	0	0	0	0	0
XI-3B1	ERS468248	IRIS_313-8571	0	0	1	1	0	0	NA	0	0	0	0	0	1	0	0	0	0	0	0	1	0	0	0	0	0	NA	0	0	0	0	1	1	1	1	0	0	0	0	1	0	0	0	0	0	0	0	0
XI-3B1	ERS468255	IRIS_313-8702	0	0	0	1	0	1	0	0	0	0	0	0	0	0	0	0	0	0	0	NA	0	0	0	0	0	0	0	0	0	0	1	1	1	NA	0	0	0	1	1	0	0	0	0	0	0	0	0
XI-3B1	ERS468258	IRIS_313-8722	0	0	0	1	0	1	0	0	0	0	0	0	1	0	0	0	0	0	0	NA	0	0	0	0	0	1	0	0	0	0	1	0	1	1	0	0	0	0	1	1	0	0	0	0	0	1	0
XI-3B1	ERS468262	IRIS_313-8751	0	0	0	1	0	1	0	0	0	0	0	0	0	0	0	0	0	0	1	0	0	0	0	0	1	1	0	0	0	0	1	0	1	1	0	0	0	0	0	0	0	0	0	0	0	0	0
XI-3B1	ERS468265	IRIS_313-8785	0	0	1	NA	0	1	0	0	0	0	0	0	0	0	0	0	0	0	0	1	0	0	0	0	0	0	0	0	0	0	1	1	1	1	0	1	0	0	1	0	0	0	0	0	0	0	0
XI-3B1	ERS468266	IRIS_313-8793	0	0	0	1	0	1	0	0	0	0	1	0	1	0	0	0	0	0	1	1	0	0	1	0	0	1	0	0	1	0	1	1	NA	1	0	0	0	1	0	0	0	0	0	0	0	1	0
XI-3B1	ERS468270	IRIS_313-8870	0	0	0	1	0	1	0	0	0	0	0	0	1	0	0	0	0	0	0	1	0	0	0	0	0	0	0	0	1	0	1	1	1	1	0	0	0	0	0	0	0	0	0	0	1	0	0
XI-3B1	ERS468280	IRIS_313-9131	0	0	0	1	0	1	0	0	0	0	0	0	1	0	0	0	0	0	0	0	0	0	0	0	1	0	0	0	0	0	1	0	1	1	0	0	0	0	1	0	0	0	0	0	0	0	0
XI-3B1	ERS468282	IRIS_313-9288	0	0	0	1	0	1	0	0	0	0	0	0	1	0	0	0	0	0	0	1	0	0	0	0	0	0	0	0	0	0	1	NA	1	1	0	0	0	0	0	0	0	0	0	0	0	0	0
XI-3B1	ERS468289	IRIS_313-9406	0	0	0	0	0	1	0	0	0	0	0	0	0	0	0	0	0	0	0	0	0	0	0	0	1	NA	0	0	0	0	1	0	1	1	0	0	0	0	1	0	0	0	0	0	1	0	0
XI-3B1	ERS468309	IRIS_313-9062	0	0	1	1	0	1	0	0	0	0	0	0	0	0	0	0	0	0	0	0	0	0	1	1	0	1	0	0	0	0	1	0	NA	1	0	0	0	0	0	0	0	0	0	0	0	0	0
XI-3B1	ERS468642	IRIS_313-7620	0	0	0	1	0	NA	0	1	1	0	1	0	0	0	0	0	0	NA	0	NA	0	1	0	0	0	0	0	0	1	0	1	NA	1	NA	0	1	0	1	1	1	0	0	0	0	1	1	0
XI-3B1	ERS468696	IRIS_313-11485	0	0	0	1	0	1	0	0	0	0	0	0	0	0	0	0	0	0	0	0	0	0	0	0	1	NA	0	0	0	0	0	0	NA	NA	0	0	0	1	1	0	0	0	0	0	0	0	0
XI-3B1	ERS468716	IRIS_313-11508	0	0	0	0	0	1	0	0	0	0	0	0	0	0	0	0	0	0	0	0	0	0	0	0	0	0	0	0	1	0	1	1	0	1	0	0	0	1	1	0	0	0	0	0	0	0	0
XI-3B1	ERS468718	IRIS_313-11509	0	0	0	NA	0	1	0	0	0	0	0	0	0	0	0	0	0	0	0	NA	0	0	0	0	1	NA	0	0	0	0	1	1	NA	1	0	NA	NA	0	0	0	0	0	0	0	0	0	0
XI-3B1	ERS468726	IRIS_313-11525	0	0	NA	0	0	1	0	0	0	0	0	0	0	0	0	0	0	1	0	0	0	0	0	0	0	0	0	0	0	0	1	NA	1	1	0	0	0	0	1	0	0	0	0	0	0	0	0
XI-3B1	ERS468729	IRIS_313-11528	0	0	1	0	0	1	0	0	0	0	0	0	0	0	0	0	0	0	0	0	0	0	1	1	0	0	0	0	0	0	1	0	1	1	0	0	0	1	1	0	0	0	0	0	0	0	0
XI-3B1	ERS468730	IRIS_313-11530	0	0	NA	0	0	1	0	0	0	0	0	0	0	0	0	0	0	0	0	0	0	0	0	0	1	NA	0	0	0	0	1	0	1	1	0	0	0	1	1	0	0	0	0	0	0	0	0
XI-3B1	ERS468742	IRIS_313-11543	0	0	NA	0	0	NA	0	1	0	0	0	0	0	0	0	0	0	0	0	0	0	0	0	0	1	0	0	0	0	0	1	0	1	1	0	0	0	0	1	0	0	0	0	0	0	0	0
XI-3B1	ERS468793	IRIS_313-11615	0	0	0	0	0	0	0	0	0	0	0	0	0	0	0	0	0	0	0	0	0	0	1	1	0	0	0	0	0	0	1	0	NA	1	0	0	0	0	NA	1	0	0	0	0	0	0	0
XI-3B1	ERS468850	IRIS_313-11674	0	0	0	0	0	1	0	0	0	0	1	0	0	0	0	0	0	0	0	0	0	0	1	1	0	0	0	0	0	0	1	0	0	1	0	0	0	0	1	0	0	0	0	0	0	0	0
XI-3B1	ERS468851	IRIS_313-11676	0	0	0	0	0	1	0	0	0	0	0	0	0	0	0	0	0	0	0	0	0	0	0	0	1	NA	0	0	0	0	1	0	1	1	0	0	0	1	0	0	0	0	0	0	0	0	0
XI-3B1	ERS468852	IRIS_313-11677	0	0	0	0	0	0	NA	0	0	0	0	0	0	0	0	0	0	0	0	0	0	0	0	0	0	0	0	0	0	0	1	0	1	0	0	0	0	0	1	0	0	0	0	0	0	0	0
XI-3B1	ERS468853	IRIS_313-11678	0	0	0	1	0	1	0	0	0	0	0	0	0	0	0	0	0	0	0	1	0	0	0	0	1	NA	0	0	0	0	1	0	1	1	0	0	0	1	1	0	0	0	0	0	0	0	0
XI-3B1	ERS468854	IRIS_313-11679	0	0	0	1	0	1	0	0	0	0	0	0	0	0	0	0	0	0	0	0	0	0	0	0	0	1	0	0	0	0	1	0	NA	NA	0	0	0	0	1	0	0	0	0	0	0	0	0
XI-3B1	ERS468855	IRIS_313-11680	0	0	0	NA	0	1	0	0	0	0	0	0	0	0	0	0	0	0	0	1	0	0	0	0	0	1	0	0	1	0	1	0	1	1	0	0	0	0	1	0	0	0	0	0	0	0	0
XI-3B1	ERS468857	IRIS_313-11682	0	0	0	0	0	1	0	0	0	0	0	0	0	0	0	0	0	0	0	0	0	0	1	1	0	0	0	0	0	0	1	0	1	1	0	NA	NA	0	1	1	0	0	0	0	0	0	0
XI-3B1	ERS468858	IRIS_313-11683	0	0	0	0	0	1	0	0	0	0	0	0	0	0	0	0	0	0	0	0	0	0	0	0	0	0	0	0	0	0	1	0	1	1	0	0	0	1	1	0	0	0	0	0	0	0	0
XI-3B1	ERS468859	IRIS_313-11684	0	0	NA	0	0	1	0	0	0	0	0	0	0	0	0	0	0	0	0	0	0	0	0	0	0	0	0	0	0	0	1	0	0	1	0	0	0	1	1	0	0	0	0	0	0	0	0
XI-3B1	ERS468860	IRIS_313-11685	0	0	0	0	0	1	0	0	0	0	0	0	0	0	0	0	0	0	1	0	0	0	0	0	0	1	0	0	0	0	1	0	1	1	0	0	0	1	1	0	0	0	0	0	0	0	0
XI-3B1	ERS468861	IRIS_313-11686	0	0	0	0	0	1	0	0	0	0	0	0	0	0	0	0	0	0	0	0	0	0	0	0	0	0	0	0	0	0	1	0	1	1	0	NA	NA	1	1	0	0	0	0	0	0	0	0
XI-3B1	ERS468862	IRIS_313-11687	0	0	0	0	0	1	0	0	0	0	1	0	0	0	0	0	0	0	1	0	0	0	0	0	0	1	0	0	0	0	1	0	1	1	0	0	0	1	1	0	0	0	0	0	0	0	0
XI-3B1	ERS468863	IRIS_313-11688	0	0	0	1	0	1	0	0	0	0	0	1	0	0	0	0	0	0	0	NA	0	0	0	0	0	1	0	0	0	0	1	1	NA	1	0	0	0	0	1	0	0	0	0	0	0	0	0
XI-3B1	ERS468873	IRIS_313-11709	0	0	0	1	0	1	0	0	0	0	1	0	0	0	0	0	0	0	0	0	0	0	0	0	0	0	0	0	0	0	1	1	1	1	0	0	0	0	1	0	0	0	0	0	1	0	0
XI-3B1	ERS468874	IRIS_313-11710	0	0	0	0	0	1	0	0	0	0	0	0	0	0	0	0	0	0	1	0	0	0	0	0	0	0	0	0	0	0	1	0	1	1	0	NA	0	0	1	0	0	0	0	0	0	0	0
XI-3B1	ERS468875	IRIS_313-11711	0	0	0	1	0	1	0	0	0	0	0	0	0	0	0	0	0	0	1	0	0	0	0	0	1	NA	0	0	0	0	1	0	1	1	0	0	0	1	1	0	0	0	0	0	0	0	0
XI-3B1	ERS468881	IRIS_313-11700	0	0	0	0	0	1	0	0	0	0	0	0	0	0	0	0	0	0	1	0	0	0	0	0	0	0	0	0	0	0	1	0	1	1	0	NA	NA	1	1	0	0	0	0	0	0	0	0
XI-3B1	ERS468882	IRIS_313-11719	0	0	0	0	0	1	0	0	0	0	0	0	0	0	0	0	0	0	0	0	0	0	0	0	1	0	0	0	0	0	1	0	1	1	0	NA	NA	0	1	0	0	0	0	0	0	0	0
XI-3B1	ERS468883	IRIS_313-11720	0	0	0	0	0	1	0	0	0	0	0	0	0	0	0	0	0	0	0	0	0	0	0	0	0	1	0	0	0	0	1	0	NA	1	0	0	0	1	1	0	0	0	0	0	0	0	0
XI-3B1	ERS468884	IRIS_313-11721	0	0	0	0	0	1	0	0	0	0	0	0	0	0	0	0	0	0	1	0	0	0	0	0	0	1	0	0	0	0	1	0	1	1	0	0	0	1	1	0	0	0	0	0	0	0	0
XI-3B1	ERS468920	IRIS_313-11757	0	0	0	0	0	1	0	0	0	0	1	0	0	0	0	0	0	0	0	0	0	0	0	0	0	1	0	0	0	0	1	0	1	1	0	0	0	0	1	0	0	0	0	0	0	0	0
XI-3B1	ERS468932	IRIS_313-11705	0	0	0	0	0	1	0	0	0	0	0	0	0	0	0	0	0	0	0	0	0	0	1	1	0	0	0	0	0	0	1	0	1	1	0	NA	NA	0	1	1	0	0	0	0	0	0	0
XI-3B1	ERS468934	IRIS_313-11773	0	0	0	1	0	0	0	0	0	0	0	0	0	0	0	0	0	0	0	0	0	0	1	1	0	0	0	0	0	0	1	0	1	1	0	0	0	0	0	0	0	0	0	0	1	0	0
XI-3B1	ERS468936	IRIS_313-11779	0	0	NA	1	0	1	1	0	0	0	0	0	0	0	0	0	0	0	0	0	0	0	0	0	0	0	0	0	0	0	1	0	1	1	0	0	0	0	NA	1	0	0	0	0	0	0	0
XI-3B1	ERS468937	IRIS_313-11780	0	0	1	0	0	0	NA	0	0	0	0	0	0	0	0	0	0	0	0	0	0	0	0	0	0	NA	0	0	0	0	1	0	NA	1	0	0	0	0	0	0	0	0	0	0	0	0	0
XI-3B1	ERS468941	IRIS_313-11785	0	0	NA	1	0	0	NA	0	0	0	0	0	0	0	0	0	0	0	0	0	0	0	0	0	0	NA	0	0	0	0	1	0	NA	1	0	0	0	0	1	0	0	0	0	0	0	0	0
XI-3B1	ERS468942	IRIS_313-11786	0	0	NA	0	0	1	0	0	0	0	0	0	0	0	0	0	0	0	0	0	0	0	0	0	1	NA	0	0	0	0	1	0	1	1	0	0	0	0	1	0	0	0	0	0	0	0	0
XI-3B1	ERS468944	IRIS_313-11707	0	0	1	0	0	1	0	0	0	0	1	0	0	0	0	0	0	0	0	0	0	0	0	0	0	0	0	0	0	0	1	NA	1	1	0	0	0	0	1	0	0	0	0	0	1	0	0
XI-3B1	ERS468959	IRIS_313-11810	0	0	1	0	0	1	0	0	0	0	0	0	0	0	0	0	0	0	1	0	0	0	0	0	0	0	0	0	0	0	1	0	1	1	0	0	0	1	1	0	0	0	0	0	0	0	0
XI-3B1	ERS468962	IRIS_313-11812	0	0	1	0	0	1	0	0	0	0	1	0	0	0	0	0	0	0	0	0	0	0	0	0	0	0	0	0	0	0	1	1	1	1	0	0	0	1	1	1	0	0	0	0	0	0	0
XI-3B1	ERS468963	IRIS_313-11813	1	0	1	0	0	1	0	0	0	0	0	0	0	0	1	1	0	NA	0	0	0	0	0	0	0	0	0	0	0	0	1	0	1	1	0	0	0	1	0	0	0	0	0	0	0	0	0
XI-3B1	ERS468964	IRIS_313-11814	0	0	0	0	0	1	0	0	0	0	0	0	0	0	0	0	0	0	0	0	0	0	0	0	0	0	0	0	0	0	1	0	NA	1	0	0	0	1	1	0	0	0	0	0	0	0	0
XI-3B1	ERS468965	IRIS_313-11815	0	0	1	0	0	1	0	0	0	0	0	0	0	0	0	0	0	0	0	0	0	0	0	0	0	0	0	0	0	0	1	1	1	1	0	NA	NA	1	1	1	0	0	0	0	0	0	0
XI-3B1	ERS468969	IRIS_313-11819	0	0	0	0	0	1	0	0	0	0	1	0	0	0	0	0	0	0	0	0	0	0	1	1	0	0	0	0	0	0	1	0	1	1	0	0	0	1	NA	1	0	0	0	0	0	0	0
XI-3B1	ERS468970	IRIS_313-11820	0	0	1	0	0	0	NA	0	0	0	0	0	0	0	0	0	0	0	0	0	0	0	0	0	0	NA	0	0	0	0	1	0	1	1	0	0	0	0	0	0	0	0	0	0	0	0	0
XI-3B1	ERS468987	IRIS_313-11835	0	0	1	0	0	1	0	0	0	0	0	0	0	0	0	0	0	0	1	0	0	0	0	0	0	NA	0	0	0	0	1	0	0	1	0	0	0	0	0	0	0	0	0	0	0	0	0
XI-3B1	ERS468988	IRIS_313-11836	0	0	NA	0	0	1	0	0	0	0	0	0	1	0	0	0	0	0	0	0	0	0	0	0	0	1	0	0	0	0	1	1	NA	1	0	0	0	0	0	0	0	0	0	0	0	0	0
XI-3B1	ERS468989	IRIS_313-11837	0	0	NA	0	0	0	NA	0	0	0	0	0	0	0	0	0	0	0	0	0	0	0	0	0	0	NA	0	0	0	0	1	0	NA	1	0	0	0	1	1	0	0	0	0	0	0	1	0
XI-3B1	ERS468990	IRIS_313-11838	0	0	0	0	0	1	0	0	0	0	0	0	0	0	0	0	0	0	0	0	0	0	0	0	0	0	0	0	1	0	1	0	NA	1	0	0	0	0	1	0	0	0	0	0	0	0	0
XI-3B1	ERS468991	IRIS_313-11839	0	0	0	1	0	1	0	0	0	0	0	0	0	0	0	0	0	0	0	1	0	0	0	0	0	0	0	0	0	0	1	0	1	NA	0	0	0	0	1	1	0	0	0	0	0	0	0
XI-3B1	ERS468994	IRIS_313-11841	0	0	0	1	0	1	0	0	0	0	0	0	0	0	0	0	0	1	0	0	0	0	0	0	0	1	0	0	0	0	1	0	NA	1	0	0	0	0	0	0	0	0	0	0	0	0	0
XI-3B1	ERS468996	IRIS_313-11843	0	0	0	0	0	1	0	0	0	0	0	0	0	0	0	0	0	0	1	0	0	0	0	0	0	1	0	0	0	0	1	1	1	NA	0	0	0	0	0	0	0	0	0	0	0	0	0
XI-3B1	ERS468997	IRIS_313-11844	0	0	0	0	0	1	0	1	0	0	0	0	0	0	0	0	0	0	0	1	0	0	0	0	1	NA	0	0	0	0	1	0	NA	1	0	0	0	0	1	0	0	0	0	0	0	0	0
XI-3B1	ERS469037	IRIS_313-11895	0	0	0	1	0	1	0	0	0	0	0	0	0	0	0	0	0	0	0	1	0	0	0	0	0	0	0	0	0	0	1	0	1	1	0	0	0	0	1	0	0	0	0	0	0	0	0
XI-3B1	ERS469038	IRIS_313-11896	0	0	0	1	0	1	0	0	0	0	0	0	0	0	0	0	0	0	0	0	0	0	0	0	1	1	0	0	0	0	1	0	1	1	0	0	0	0	1	0	0	0	0	0	0	0	0
XI-3B1	ERS469040	IRIS_313-11898	0	0	0	0	0	1	0	0	0	0	0	0	0	0	0	0	0	0	0	0	0	0	0	0	0	0	0	0	0	0	1	0	1	1	0	0	0	0	0	0	0	0	0	0	0	0	0
XI-3B1	ERS469065	IRIS_313-11921	0	0	0	0	0	1	0	0	0	0	0	0	0	0	0	0	0	0	0	0	0	0	0	0	0	0	0	0	0	0	1	0	NA	1	0	0	0	0	1	0	0	0	0	0	1	0	0
XI-3B1	ERS469070	IRIS_313-11925	0	0	1	0	0	1	0	0	0	0	0	0	0	0	0	0	0	0	0	1	0	0	0	0	0	0	0	0	0	0	1	1	1	1	0	0	0	0	1	0	0	0	0	0	1	0	0
XI-3B1	ERS469072	IRIS_313-11927	0	0	0	1	0	1	0	0	0	0	0	0	0	0	0	0	0	0	0	0	0	0	0	0	0	NA	0	0	0	0	1	0	1	1	0	0	0	1	1	0	0	0	0	0	0	0	0
XI-3B1	ERS469080	IRIS_313-11935	0	0	0	1	0	1	0	0	0	0	0	0	0	0	0	0	0	0	0	0	0	0	0	0	1	0	0	0	0	0	1	1	1	1	0	0	0	0	1	0	0	0	0	0	0	0	0
XI-3B1	ERS469081	IRIS_313-11936	1	0	0	0	0	1	0	0	0	0	0	0	0	0	0	0	0	0	0	0	0	0	0	0	0	0	0	0	0	0	1	0	1	1	0	0	0	0	0	0	0	0	0	0	0	0	0
XI-3B1	ERS469084	IRIS_313-11939	0	0	0	1	0	NA	0	1	0	0	0	0	0	0	0	0	0	0	0	0	0	0	1	1	0	0	0	0	0	0	1	1	1	1	0	0	0	1	0	0	0	0	0	0	0	0	0
XI-3B1	ERS469103	IRIS_313-11958	0	NA	0	0	0	1	0	0	0	0	0	0	0	0	0	0	0	0	0	NA	0	0	0	1	0	0	0	0	0	0	1	1	NA	1	0	0	0	0	0	0	0	0	0	0	1	0	0
XI-3B1	ERS469106	IRIS_313-11961	0	0	0	1	0	1	0	0	0	0	0	0	0	0	0	0	0	0	1	1	0	0	0	0	0	0	0	0	0	0	1	1	1	1	0	0	0	0	0	0	0	0	0	0	0	0	0
XI-3B1	ERS469107	IRIS_313-11962	0	0	0	1	0	1	0	0	0	0	0	0	0	0	0	0	0	0	0	0	0	0	0	0	0	0	0	0	0	0	1	1	1	1	0	0	0	0	0	0	0	0	0	0	1	0	0
XI-3B1	ERS469129	IRIS_313-11991	0	0	0	0	0	1	0	0	0	0	0	0	0	0	0	0	0	0	0	1	0	0	0	0	1	NA	0	0	0	0	1	0	1	1	0	0	0	0	1	0	0	0	0	0	0	1	0
XI-3B1	ERS469130	IRIS_313-11992	0	0	0	0	0	1	0	0	0	0	0	0	0	0	0	0	0	0	0	1	0	0	0	1	1	NA	1	0	0	0	1	0	NA	1	0	0	0	0	1	0	0	0	0	0	0	0	0
XI-3B1	ERS469135	IRIS_313-11997	0	0	0	0	0	1	0	0	0	0	1	0	0	0	0	0	0	0	0	0	0	0	0	0	0	1	0	0	0	0	1	0	1	NA	0	0	0	1	0	0	0	0	0	0	0	0	0
XI-3B1	ERS469137	IRIS_313-11998	0	1	0	1	0	1	0	0	0	0	0	0	0	0	0	0	0	0	0	1	0	0	0	0	0	0	0	0	0	0	1	1	NA	1	0	0	0	1	1	0	0	0	0	0	0	0	0
XI-3B1	ERS469138	IRIS_313-11999	0	0	0	0	0	1	0	0	0	0	0	0	0	0	0	0	0	0	0	0	0	0	0	0	1	NA	0	0	0	0	1	0	1	1	0	0	0	0	1	0	0	0	0	0	0	0	0
XI-3B1	ERS469139	IRIS_313-12000	1	0	0	1	0	1	0	1	0	1	0	0	0	0	0	0	0	0	0	0	0	0	0	0	0	1	0	0	0	0	1	0	NA	NA	0	0	0	0	1	0	0	0	0	0	0	0	0
XI-3B1	ERS469167	IRIS_313-12036	0	0	0	1	0	1	0	0	0	0	0	0	0	0	0	0	0	0	0	NA	0	0	0	0	0	1	0	0	0	0	1	0	1	1	0	0	0	0	0	1	0	0	0	0	0	0	0
XI-3B1	ERS469168	IRIS_313-12037	0	0	0	NA	0	1	0	0	0	0	0	0	1	0	0	0	0	0	1	1	0	0	0	0	1	NA	0	0	0	0	1	0	1	1	0	0	0	0	1	0	0	0	0	0	0	0	0
XI-3B1	ERS469169	IRIS_313-12038	0	0	0	NA	0	1	0	0	0	0	0	0	0	0	0	0	0	0	0	1	0	0	0	0	0	1	0	0	0	0	1	0	1	1	0	0	0	1	1	0	0	0	0	0	0	0	0
XI-3B1	ERS469171	IRIS_313-12039	0	0	0	NA	0	NA	0	0	0	0	0	0	1	0	0	0	0	0	1	1	0	0	0	0	0	0	0	0	0	0	1	0	1	1	0	0	0	0	1	0	0	0	0	0	0	0	0
XI-3B1	ERS469172	IRIS_313-12040	0	0	0	1	0	1	0	0	0	0	0	0	0	0	0	0	0	0	0	1	0	0	0	0	0	0	0	0	0	0	1	1	1	1	0	0	0	0	1	0	0	0	0	0	0	0	0
XI-3B1	ERS469173	IRIS_313-12041	0	0	0	NA	0	1	0	0	0	0	0	0	0	0	0	0	0	0	0	0	0	0	0	0	1	0	0	0	0	0	1	0	1	1	0	0	0	0	1	0	0	0	0	0	0	0	0
XI-3B1	ERS469174	IRIS_313-12042	0	0	0	1	0	1	0	0	0	0	0	1	0	1	0	0	0	0	0	NA	0	0	0	0	0	1	0	0	0	0	1	1	1	1	0	0	0	0	1	0	0	0	0	0	0	1	0
XI-3B1	ERS469175	IRIS_313-12043	0	0	0	1	0	1	0	0	0	0	0	0	1	0	0	0	0	0	0	NA	0	0	0	0	0	0	0	0	0	0	1	0	1	1	0	0	0	0	1	0	0	0	0	0	0	0	0
XI-3B1	ERS469176	IRIS_313-12044	0	0	0	1	0	1	0	0	0	0	0	0	0	0	0	0	0	0	0	NA	0	0	0	0	1	0	0	0	0	0	1	0	1	1	0	0	0	0	1	0	0	0	0	0	0	0	0
XI-3B1	ERS469182	IRIS_313-12049	0	0	0	1	0	1	1	0	0	0	0	0	0	0	0	0	0	0	0	1	0	0	0	0	1	NA	0	0	0	0	0	0	1	1	0	0	0	1	0	0	0	0	0	0	0	0	0
XI-3B1	ERS469190	IRIS_313-12058	0	0	0	0	0	1	0	0	0	0	0	0	0	0	0	0	0	0	0	0	0	0	0	0	1	NA	0	0	0	0	1	0	1	1	0	0	0	1	1	0	0	0	0	0	0	0	0
XI-3B1	ERS469197	IRIS_313-12066	0	0	NA	1	0	1	0	0	0	0	0	0	0	0	0	0	0	0	0	0	0	0	0	0	0	0	0	0	0	0	1	0	1	1	0	0	0	1	0	0	0	0	0	0	0	0	0
XI-3B1	ERS469212	IRIS_313-12097	0	0	0	0	0	1	0	0	0	0	0	0	0	0	0	0	0	0	0	0	0	0	0	0	0	0	0	0	0	0	1	0	1	1	0	0	0	0	1	0	0	0	0	0	0	0	0
XI-3B1	ERS469213	IRIS_313-12101	0	0	0	1	0	1	0	0	0	0	0	0	0	0	0	0	0	0	0	0	0	0	0	0	1	NA	0	0	0	0	1	0	1	1	0	0	0	0	1	0	0	0	0	0	0	0	0
XI-3B1	ERS469214	IRIS_313-12102	0	0	0	1	0	1	0	0	0	0	0	0	1	0	0	0	0	0	0	0	0	1	0	0	0	0	1	0	0	0	1	1	NA	1	0	0	0	0	1	1	0	0	0	0	0	0	0
XI-3B1	ERS469216	IRIS_313-12109	0	0	0	1	0	1	0	0	0	0	0	0	0	0	0	0	0	0	0	0	0	0	0	0	0	1	0	0	0	0	1	0	NA	1	0	0	0	0	1	0	0	0	0	0	0	0	0
XI-3B1	ERS469219	IRIS_313-12121	0	0	0	1	0	1	0	0	0	0	0	0	0	0	0	0	0	0	0	0	0	0	0	0	0	1	0	0	0	0	1	0	1	1	0	0	0	0	1	0	0	0	0	0	0	0	0
XI-3B1	ERS469221	IRIS_313-12127	0	0	0	0	0	1	0	0	0	0	0	0	0	0	0	0	0	0	0	0	0	0	0	0	1	1	0	0	0	0	1	0	NA	1	0	0	0	0	0	0	0	0	0	0	0	0	0
XI-3B1	ERS469222	IRIS_313-12128	0	0	1	0	0	1	0	0	0	0	0	0	0	0	0	0	0	0	0	0	0	0	0	0	0	0	0	0	0	0	1	1	1	1	0	0	0	0	0	0	0	0	0	0	0	0	0
XI-3B1	ERS469224	IRIS_313-12130	0	0	0	1	0	1	0	0	0	0	0	0	0	0	0	0	0	0	0	0	0	0	0	0	0	0	0	0	0	0	1	0	NA	1	0	0	0	0	0	0	0	0	0	0	0	0	0
XI-3B1	ERS469227	IRIS_313-12133	0	0	0	0	0	1	0	0	0	0	0	0	0	0	0	0	0	0	1	0	0	0	0	0	1	NA	0	0	0	0	0	0	1	1	0	1	0	0	1	0	0	0	0	0	0	0	0
XI-3B1	ERS469234	IRIS_313-12142	0	0	0	1	0	1	0	0	0	0	0	0	0	0	0	0	0	0	0	0	0	0	0	0	0	0	0	0	0	0	1	0	1	1	0	0	0	1	1	0	0	0	0	0	0	0	0
XI-3B1	ERS469235	IRIS_313-12143	0	0	0	0	0	1	0	0	0	0	0	0	0	0	0	0	0	0	0	1	0	0	0	0	0	0	1	0	1	0	1	0	0	1	0	0	0	0	1	0	0	0	0	0	0	0	0
XI-3B1	ERS469238	IRIS_313-12147	0	0	0	0	0	1	0	0	0	0	0	0	0	0	0	0	0	0	0	0	0	0	0	0	1	NA	0	0	0	0	1	0	1	1	0	0	0	0	1	0	0	0	0	0	0	0	0
XI-3B1	ERS469239	IRIS_313-12148	0	0	0	0	0	1	0	0	0	0	1	0	0	0	0	0	0	0	1	1	0	0	0	0	0	0	0	0	0	0	1	1	NA	1	0	1	0	1	1	0	0	0	0	0	1	0	0
XI-3B1	ERS469240	IRIS_313-12151	0	0	0	1	0	1	0	0	0	0	0	0	0	0	0	0	0	0	0	0	0	0	0	0	0	0	0	0	0	0	1	0	1	1	0	0	0	0	1	0	0	0	0	0	0	0	0
XI-3B1	ERS469242	IRIS_313-12152	0	0	0	1	0	1	0	0	0	0	0	0	0	0	0	0	0	0	0	1	0	0	0	0	0	0	0	0	0	0	1	1	1	1	0	0	0	0	1	0	0	0	0	0	0	0	0
XI-3B1	ERS469243	IRIS_313-12161	0	0	0	0	0	1	0	0	0	0	0	0	0	0	0	0	0	0	0	0	0	0	0	0	0	0	0	0	0	0	1	0	NA	1	0	0	0	1	1	0	0	0	0	0	0	0	0
XI-3B1	ERS469249	IRIS_313-12185	0	0	NA	1	0	1	0	0	0	0	0	0	0	0	0	0	0	0	0	0	0	0	1	1	0	0	0	0	0	0	1	0	1	NA	0	1	0	1	1	0	0	0	0	0	0	0	0
XI-3B1	ERS469252	IRIS_313-12188	0	0	0	1	0	1	0	0	0	0	0	0	0	0	0	0	0	0	0	NA	0	0	0	0	1	NA	0	0	0	0	1	NA	1	1	0	0	0	0	1	0	0	0	0	0	0	0	0
XI-3B1	ERS469254	IRIS_313-12193	0	0	0	1	0	1	0	0	0	0	0	0	0	0	0	0	0	0	0	NA	0	0	0	0	1	0	0	0	0	0	1	1	NA	1	0	NA	NA	0	1	0	0	0	0	0	0	0	0
XI-3B1	ERS469255	IRIS_313-12194	0	0	0	NA	0	1	0	0	0	0	0	0	0	0	0	0	0	0	0	NA	0	0	0	0	0	0	0	0	0	0	1	NA	1	1	0	0	0	1	1	1	0	0	0	0	0	0	0
XI-3B1	ERS469261	IRIS_313-12221	0	0	0	0	0	1	0	0	0	0	0	0	0	0	0	0	0	0	0	0	0	0	0	0	0	1	0	0	0	0	1	0	1	1	0	0	0	1	0	0	0	0	0	0	0	0	0
XI-3B1	ERS469262	IRIS_313-12222	0	0	0	0	0	0	NA	0	0	0	0	0	0	0	0	0	0	0	0	0	0	0	0	0	0	0	0	0	0	0	1	0	1	1	0	0	0	1	0	0	0	0	0	0	0	0	0
XI-3B1	ERS469263	IRIS_313-12224	0	0	0	0	0	1	0	0	0	0	0	0	0	0	0	0	0	0	0	0	0	0	0	0	1	0	0	0	0	0	1	0	1	1	0	NA	NA	0	1	0	0	0	0	0	0	0	0
XI-3B1	ERS469264	IRIS_313-12225	0	0	NA	1	0	1	0	0	0	0	0	0	0	0	0	0	0	0	0	0	0	0	0	0	0	1	0	0	0	0	1	0	0	1	0	0	0	0	1	0	0	0	0	0	0	0	0
XI-3B1	ERS469268	IRIS_313-12229	0	0	0	1	0	1	0	0	0	0	0	0	1	0	0	0	0	0	0	0	0	0	0	0	0	1	0	0	0	0	1	1	1	1	0	0	0	0	1	0	0	0	0	0	0	0	0
XI-3B1	ERS469269	IRIS_313-12231	0	1	0	0	0	1	0	0	0	0	0	0	0	0	0	0	0	0	1	0	0	0	0	0	1	NA	0	0	0	0	1	0	1	1	0	0	0	0	0	1	0	0	0	0	0	0	0
XI-3B1	ERS469278	IRIS_313-12246	0	0	0	1	0	1	0	0	0	0	0	0	0	0	0	0	0	0	0	1	0	0	0	0	1	NA	0	0	0	0	1	0	NA	1	0	0	0	1	1	0	0	0	0	0	0	0	0
XI-3B1	ERS469279	IRIS_313-12247	0	0	0	0	0	1	0	0	0	0	0	0	0	0	0	0	0	0	0	0	0	0	0	0	1	NA	1	0	0	0	1	0	1	1	0	0	0	0	1	0	0	0	0	0	1	0	0
XI-3B1	ERS469280	IRIS_313-12249	0	0	0	0	0	0	NA	0	0	0	0	0	0	0	0	0	0	0	0	1	0	0	0	0	0	0	0	0	0	0	1	0	1	1	0	0	0	1	1	0	0	0	0	0	0	0	0
XI-3B1	ERS469281	IRIS_313-12251	0	0	0	0	0	1	0	0	0	0	0	0	0	0	0	0	0	0	0	0	0	0	0	0	0	0	0	0	0	0	1	0	0	1	0	0	0	0	1	0	0	0	0	0	0	0	0
XI-3B1	ERS469286	IRIS_313-12259	0	0	0	0	0	1	0	0	0	0	0	0	0	0	0	0	0	0	0	0	0	0	0	0	0	NA	0	0	0	0	1	0	1	1	0	0	NA	0	0	0	0	0	0	0	0	0	0
XI-3B1	ERS469294	IRIS_313-12260	0	0	0	1	0	1	0	0	0	0	0	0	0	0	0	0	0	0	0	1	0	0	0	0	0	NA	0	0	0	0	1	0	NA	1	0	0	0	0	0	0	0	0	0	0	0	0	0
XI-3B1	ERS469303	IRIS_313-12286	0	0	0	0	0	1	0	0	0	0	0	0	0	0	0	0	0	0	0	0	0	0	1	1	0	0	0	0	0	0	1	1	NA	1	0	0	0	1	1	0	0	0	0	0	0	0	0
XI-3B1	ERS469304	IRIS_313-12287	0	0	NA	0	0	1	0	0	0	0	0	0	0	0	0	0	0	0	1	0	0	0	0	0	0	0	0	0	0	0	1	1	1	1	0	0	0	0	0	0	0	0	0	0	0	0	0
XI-3B1	ERS469305	IRIS_313-12261	0	0	0	1	0	1	0	0	0	0	0	0	0	0	0	0	0	0	0	1	0	0	0	0	0	1	0	0	0	0	1	0	1	1	0	NA	NA	0	1	1	0	0	0	0	0	0	0
XI-3B1	ERS469317	IRIS_313-12302	0	0	NA	0	0	0	0	0	0	0	0	0	0	0	0	0	0	0	0	0	0	0	0	0	0	0	0	0	0	0	1	0	NA	NA	0	0	0	1	0	1	0	0	0	0	0	0	0
XI-3B1	ERS469319	IRIS_313-12305	0	0	NA	0	0	1	0	0	0	0	0	0	0	0	0	0	0	0	0	0	0	0	1	1	0	0	0	0	0	0	1	0	NA	1	0	0	0	0	1	0	0	0	0	0	0	0	0
XI-3B1	ERS469321	IRIS_313-12263	0	0	0	0	0	1	0	0	0	0	0	0	0	0	0	0	0	0	1	0	0	0	0	0	1	0	0	0	0	0	1	0	1	1	0	NA	NA	0	1	1	0	0	0	0	0	0	0
XI-3B1	ERS469322	IRIS_313-12308	0	0	NA	0	0	1	0	0	0	0	0	0	0	0	0	0	0	0	0	1	0	0	0	0	0	0	0	0	0	0	1	1	0	1	0	0	0	0	1	0	0	0	0	0	0	0	0
XI-3B1	ERS469323	IRIS_313-12309	0	0	0	1	0	1	0	0	0	0	0	0	0	0	0	0	0	0	0	0	0	0	0	0	0	1	0	0	0	0	1	1	NA	1	0	0	0	0	0	0	0	0	0	0	0	0	0
XI-3B1	ERS469337	IRIS_313-12334	0	NA	0	NA	0	1	0	0	0	0	0	0	0	0	0	0	0	0	0	NA	0	0	0	0	0	0	0	0	0	0	1	0	1	1	0	0	0	0	1	0	0	0	0	0	0	0	0
XI-3B1	ERS469358	IRIS_313-10441	0	0	0	1	0	1	0	0	0	0	0	0	0	0	0	0	0	0	1	NA	0	0	0	0	0	0	0	0	0	0	1	NA	0	1	0	0	0	0	1	0	0	0	0	0	0	0	0
XI-3B1	ERS469382	IRIS_313-10506	0	0	0	0	0	1	0	0	0	0	0	0	0	0	0	0	0	1	0	1	0	0	0	0	0	NA	0	0	0	0	1	0	NA	1	0	0	0	0	1	0	0	0	0	0	1	0	0
XI-3B1	ERS469384	IRIS_313-10509	0	0	1	0	0	1	0	0	0	0	0	0	0	0	0	0	0	0	0	0	0	0	0	0	0	0	0	0	0	0	1	0	1	1	0	NA	NA	1	1	1	0	0	0	0	0	0	0
XI-3B1	ERS469386	IRIS_313-10511	0	0	NA	0	0	1	0	0	0	0	1	0	0	0	0	0	0	0	1	0	0	0	0	0	0	0	0	0	0	0	1	0	1	1	0	0	0	1	1	0	0	0	0	0	0	0	0
XI-3B1	ERS469391	IRIS_313-10517	0	0	0	1	0	0	0	0	0	0	0	0	1	0	0	0	0	0	0	0	0	0	0	0	0	0	0	0	0	0	1	NA	1	1	0	0	0	0	1	0	0	0	0	0	0	0	0
XI-3B1	ERS469412	IRIS_313-10555	0	1	0	1	0	1	0	0	0	0	0	0	0	0	0	0	0	0	0	1	0	0	0	0	0	0	0	0	0	0	1	NA	1	1	0	0	0	0	1	0	0	0	0	0	1	0	0
XI-3B1	ERS469413	IRIS_313-10556	0	0	0	0	0	1	0	0	0	0	0	0	0	0	0	0	0	0	0	NA	0	0	0	0	0	0	0	0	0	0	1	1	1	1	0	0	0	0	0	0	0	0	0	0	0	0	0
XI-3B1	ERS469414	IRIS_313-10557	0	0	0	1	0	1	0	0	0	0	0	0	0	0	0	0	0	0	0	1	0	0	0	0	0	0	0	0	0	0	1	0	1	1	0	0	0	0	1	0	0	0	0	0	0	0	0
XI-3B1	ERS469427	IRIS_313-10524	0	0	0	1	0	1	0	0	0	0	0	0	0	0	0	0	0	0	0	0	0	0	0	0	0	0	0	0	0	0	1	1	1	1	0	0	0	0	1	0	0	0	0	0	1	0	0
XI-3B1	ERS469468	IRIS_313-10648	0	0	0	1	0	1	0	0	0	0	0	0	0	0	0	0	0	0	0	0	0	0	0	0	1	0	0	0	0	0	1	0	NA	1	0	0	0	0	1	0	0	0	0	0	0	0	0
XI-3B1	ERS469471	IRIS_313-10651	0	0	0	0	0	1	0	0	0	0	0	0	0	0	0	0	0	0	0	0	0	0	0	0	0	0	0	0	0	0	1	0	1	1	0	0	0	1	1	0	0	0	0	0	1	0	0
XI-3B1	ERS469472	IRIS_313-10652	0	0	0	0	0	1	0	0	0	0	0	0	0	0	0	0	0	0	0	0	0	0	0	0	1	NA	0	0	0	0	0	0	NA	1	0	0	0	0	0	0	0	0	0	0	0	0	0
XI-3B1	ERS469475	IRIS_313-10654	0	0	0	0	0	0	NA	0	0	0	0	0	0	0	0	0	0	0	0	0	0	0	0	0	0	0	0	0	0	0	1	0	1	1	0	0	0	1	1	0	0	0	0	0	0	0	0
XI-3B1	ERS469479	IRIS_313-10659	0	0	1	NA	0	1	0	0	0	0	0	0	0	0	0	0	0	0	0	0	0	0	0	0	0	0	0	0	1	0	1	1	NA	1	0	0	0	1	1	0	0	0	0	0	0	0	0
XI-3B1	ERS469485	IRIS_313-10666	0	0	0	0	0	1	0	0	0	0	0	0	0	0	0	0	0	0	0	0	0	0	0	0	1	0	0	0	0	0	1	0	1	1	0	0	0	1	1	0	0	0	0	0	0	0	0
XI-3B1	ERS469499	IRIS_313-10681	0	0	0	0	0	1	0	0	0	0	0	0	0	0	0	0	0	0	0	0	0	0	0	0	1	NA	0	0	0	0	0	0	1	1	0	0	0	0	1	1	0	0	0	0	0	0	0
XI-3B1	ERS469500	IRIS_313-10682	0	0	NA	0	0	1	0	0	0	0	0	0	0	0	0	0	0	0	0	0	0	0	1	1	0	0	0	0	0	0	1	0	1	1	0	0	0	0	1	0	0	0	0	0	0	0	0
XI-3B1	ERS469502	IRIS_313-10683	0	0	NA	0	0	1	0	0	0	0	0	0	0	0	0	0	0	0	0	0	0	0	1	1	0	0	0	0	0	0	1	0	1	1	0	0	0	1	1	0	0	0	0	0	0	0	0
XI-3B1	ERS469510	IRIS_313-10694	0	0	0	1	0	0	0	0	0	0	1	0	0	0	0	0	0	0	0	NA	0	0	0	0	0	1	0	0	0	0	1	1	1	1	0	0	0	0	0	0	0	0	0	0	1	0	0
XI-3B1	ERS469511	IRIS_313-10695	0	0	0	1	0	1	0	0	0	0	0	0	1	0	0	0	0	0	0	0	0	0	0	0	1	1	0	0	0	0	1	0	1	1	0	NA	0	0	1	0	0	0	0	0	0	0	0
XI-3B1	ERS469530	IRIS_313-10724	0	0	0	1	0	NA	0	1	0	0	0	1	0	0	0	1	0	0	0	0	0	0	0	0	0	0	0	0	0	0	1	0	1	1	0	0	0	0	0	0	0	0	0	0	0	0	0
XI-3B1	ERS469534	IRIS_313-10727	0	0	1	0	0	0	0	0	0	0	1	0	0	0	0	0	0	0	1	1	NA	1	0	0	0	0	0	0	0	0	1	1	NA	1	0	0	0	1	1	1	0	0	0	0	1	0	0
XI-3B1	ERS469558	IRIS_313-10749	0	0	0	0	0	1	0	0	0	0	1	0	0	0	0	0	0	0	0	0	0	0	0	0	0	0	0	0	0	0	1	1	1	1	0	0	0	0	0	0	0	0	0	0	0	0	0
XI-3B1	ERS469559	IRIS_313-10750	0	0	0	1	0	1	0	0	0	0	0	0	0	0	0	0	0	0	0	0	0	0	0	0	0	0	0	0	0	0	1	1	1	1	0	0	0	1	0	0	0	0	0	0	1	0	0
XI-3B1	ERS469564	IRIS_313-10755	0	0	0	0	0	1	0	0	0	0	0	0	0	0	0	0	0	0	0	0	0	0	0	0	0	0	0	0	0	0	1	0	1	1	0	0	0	0	1	0	0	0	0	0	0	0	0
XI-3B1	ERS469701	IRIS_313-10903	0	0	0	1	0	1	0	0	0	0	1	0	1	0	0	0	0	0	0	0	0	0	0	0	0	0	0	0	0	0	1	0	NA	1	0	0	0	1	1	0	0	0	0	0	0	0	0
XI-3B1	ERS469702	IRIS_313-10904	0	1	0	NA	0	1	0	0	0	0	0	0	0	0	0	0	0	0	0	0	0	0	0	0	0	0	0	0	0	0	1	1	NA	1	0	0	0	0	1	0	0	0	0	0	1	0	0
XI-3B1	ERS469703	IRIS_313-10905	0	0	0	0	0	1	0	0	0	0	0	0	0	0	0	0	0	0	0	1	0	0	0	0	0	1	1	0	0	0	1	0	0	1	0	0	0	0	1	0	0	0	0	0	0	0	0
XI-3B1	ERS469704	IRIS_313-10906	0	1	0	1	0	1	0	0	0	0	0	0	0	0	0	0	0	0	0	0	0	0	0	0	0	0	0	0	0	0	1	1	NA	1	0	0	0	0	0	0	0	0	0	0	0	0	0
XI-3B1	ERS469705	IRIS_313-10907	0	0	1	1	0	1	0	0	0	0	0	0	0	0	0	0	0	0	1	0	0	0	0	0	0	0	0	0	0	0	1	NA	NA	1	0	0	0	0	1	0	0	0	0	0	0	0	0
XI-3B1	ERS469706	IRIS_313-10908	0	0	0	1	0	1	0	0	0	0	0	0	0	0	0	0	0	0	1	0	0	0	0	0	0	0	0	0	0	0	1	NA	1	1	0	0	0	1	1	0	0	0	0	0	1	0	0
XI-3B1	ERS469707	IRIS_313-10909	0	0	0	0	0	1	0	0	0	0	0	0	0	0	0	0	0	0	1	0	0	0	0	0	0	0	0	0	0	0	1	1	1	1	0	0	0	0	1	0	0	0	0	0	0	0	0
XI-3B1	ERS469708	IRIS_313-10910	0	0	0	0	0	1	0	0	0	0	0	0	0	0	0	0	0	0	0	0	0	0	0	0	0	0	0	0	0	0	1	0	NA	1	0	0	0	1	1	0	0	0	0	0	0	0	0
XI-3B1	ERS469709	IRIS_313-10911	0	1	0	NA	0	1	0	0	0	0	0	0	0	0	0	0	0	0	0	0	0	0	0	0	0	0	0	0	1	0	1	NA	1	1	0	0	0	0	1	0	0	0	0	0	0	0	0
XI-3B1	ERS469710	IRIS_313-10912	0	0	0	0	0	1	0	0	0	0	0	0	0	0	0	0	0	0	1	0	0	0	0	0	0	0	0	0	0	0	1	0	0	1	0	0	0	1	1	0	0	0	0	0	0	0	0
XI-3B1	ERS469712	IRIS_313-10913	0	0	0	0	0	1	0	0	0	0	0	0	0	0	0	0	0	0	1	0	0	0	0	0	0	0	0	0	0	0	1	1	NA	1	0	0	0	1	1	0	0	0	0	0	0	0	0
XI-3B1	ERS469713	IRIS_313-10915	0	0	0	1	0	1	0	0	0	0	0	0	0	0	0	0	0	0	0	0	0	0	0	0	1	NA	0	0	0	0	1	0	NA	1	0	0	0	0	0	0	0	0	0	0	0	0	0
XI-3B1	ERS469727	IRIS_313-10928	0	0	0	0	0	0	NA	0	0	0	0	0	0	0	0	0	0	0	0	0	0	0	0	0	1	0	0	0	0	0	1	0	1	1	0	0	0	0	1	0	0	0	0	0	0	0	0
XI-3B1	ERS469732	IRIS_313-10897	0	0	0	1	0	1	0	0	0	0	0	0	0	0	0	0	0	0	0	0	0	0	0	0	0	0	0	0	0	0	1	1	1	1	0	0	0	0	1	0	0	0	0	0	0	0	0
XI-3B1	ERS469734	IRIS_313-10934	0	0	0	0	0	1	0	0	0	0	1	0	0	0	0	0	0	0	0	0	0	0	0	1	0	1	0	0	0	0	1	0	1	1	0	0	0	0	1	0	0	0	0	0	0	0	0
XI-3B1	ERS469742	IRIS_313-10898	0	0	0	1	0	1	0	0	0	0	0	0	1	0	0	0	0	0	0	0	0	0	0	0	0	0	0	0	0	0	1	1	NA	1	0	0	0	0	0	0	0	0	0	0	0	0	0
XI-3B1	ERS469753	IRIS_313-10899	0	0	0	1	0	1	0	0	0	0	0	0	0	0	0	0	0	0	0	0	0	0	0	0	0	0	0	0	1	0	1	1	NA	1	0	0	0	0	1	0	0	0	0	0	0	0	0
XI-3B1	ERS469764	IRIS_313-10900	0	0	0	0	0	1	0	0	0	0	0	0	0	0	0	0	0	0	0	0	0	0	0	0	0	0	0	0	0	0	1	0	1	1	0	0	0	0	1	0	0	0	0	0	0	0	0
XI-3B1	ERS469772	IRIS_313-10970	0	0	0	1	0	1	0	0	0	0	0	0	0	0	0	0	0	0	0	0	0	0	0	0	0	0	0	0	0	0	1	1	1	1	0	0	0	1	1	0	0	0	0	0	0	0	0
XI-3B1	ERS469775	IRIS_313-10901	0	0	0	0	0	1	0	0	0	0	1	0	0	0	0	0	0	0	0	1	0	0	0	0	1	1	0	0	0	0	1	1	1	1	0	1	0	0	1	0	0	0	0	0	0	0	0
XI-3B1	ERS469786	IRIS_313-10902	0	0	0	1	0	1	0	0	0	0	0	0	0	0	0	0	0	0	0	0	0	0	0	0	1	0	0	0	0	0	1	NA	1	1	0	0	0	0	0	0	0	0	0	0	0	0	0
XI-3B1	ERS469874	IRIS_313-11072	0	0	0	0	0	1	0	0	0	0	0	0	0	0	0	0	0	0	1	0	0	0	0	0	1	0	0	0	0	0	1	0	NA	1	0	0	0	0	0	0	0	0	0	0	0	0	0
XI-3B1	ERS469876	IRIS_313-11074	0	0	0	0	0	1	0	0	0	0	0	0	0	0	0	0	0	0	1	0	0	0	0	0	1	NA	0	0	0	0	1	0	1	1	0	NA	NA	0	1	0	0	0	0	0	0	0	0
XI-3B1	ERS469879	IRIS_313-11076	0	0	0	1	0	1	0	0	0	0	0	0	1	0	0	0	0	0	0	0	0	0	0	0	0	1	0	0	0	0	1	0	NA	1	0	0	0	1	1	0	0	0	0	0	0	0	0
XI-3B1	ERS469882	IRIS_313-11079	0	0	0	0	0	1	0	0	0	0	0	0	0	0	0	0	0	0	0	0	0	0	0	0	0	0	0	0	0	0	1	1	1	1	0	0	0	1	1	0	0	0	0	0	0	0	0
XI-3B1	ERS469885	IRIS_313-11090	0	0	0	1	0	1	0	0	0	0	0	1	0	0	0	0	0	0	0	0	0	0	0	0	0	1	0	0	0	0	1	0	NA	1	0	0	0	0	1	0	0	0	0	0	0	0	0
XI-3B1	ERS469890	IRIS_313-11095	0	1	0	0	0	0	0	0	0	0	0	0	0	0	0	0	0	0	0	0	0	0	0	0	0	0	0	0	0	0	1	0	0	0	0	1	0	0	1	0	0	0	0	0	0	0	0
XI-3B1	ERS469891	IRIS_313-11096	0	0	0	1	0	1	0	0	0	0	0	0	0	0	0	0	0	0	0	1	0	0	0	0	0	1	1	0	0	0	1	0	1	1	0	0	0	0	0	0	0	0	0	0	0	0	0
XI-3B1	ERS469894	IRIS_313-11081	0	0	0	0	0	1	0	0	0	0	0	0	0	0	0	0	0	0	0	0	0	0	1	1	0	0	0	0	0	0	1	0	NA	1	0	NA	1	0	1	1	0	0	0	0	0	0	0
XI-3B1	ERS469905	IRIS_313-11082	0	0	0	0	0	1	0	0	0	0	0	1	1	0	0	1	0	0	0	1	0	0	0	0	1	NA	1	0	0	0	1	0	NA	1	0	NA	NA	1	1	0	0	0	0	0	0	1	0
XI-3B1	ERS469915	IRIS_313-11118	0	0	0	0	0	1	0	0	0	0	0	0	0	0	0	0	0	0	0	0	0	0	0	0	0	0	0	0	0	0	1	0	0	1	0	0	0	0	1	0	0	0	0	0	0	0	0
XI-3B1	ERS469916	IRIS_313-11083	0	0	NA	0	0	1	0	0	0	0	0	0	0	0	0	0	0	0	0	0	0	0	1	1	0	0	0	0	0	0	1	0	1	1	0	0	0	0	1	0	0	0	0	0	0	0	0
XI-3B1	ERS469927	IRIS_313-11084	0	0	0	0	0	1	0	0	0	0	0	0	0	0	1	0	0	1	0	1	0	0	0	0	0	0	0	0	0	0	1	NA	0	1	0	0	0	0	0	0	0	0	0	0	0	0	0
XI-3B1	ERS469931	IRIS_313-11132	0	0	0	1	0	0	0	0	0	0	0	0	0	0	0	0	0	0	0	0	0	0	1	0	0	0	0	0	0	0	1	0	NA	1	0	0	0	0	1	1	0	0	0	0	0	0	0
XI-3B1	ERS469932	IRIS_313-11133	0	0	0	1	0	1	0	0	0	0	0	0	0	0	0	0	0	0	0	0	0	0	1	1	0	0	0	0	1	0	1	0	1	1	0	0	0	0	1	0	0	0	0	0	0	0	0
XI-3B1	ERS469945	IRIS_313-11145	0	0	NA	1	0	NA	0	0	0	0	0	0	0	0	0	0	0	0	0	0	0	0	0	0	0	0	0	0	0	0	0	0	1	1	0	0	0	0	1	0	0	0	0	0	1	0	0
XI-3B1	ERS469949	IRIS_313-11086	0	0	0	0	0	1	0	0	0	0	0	0	0	0	0	0	0	0	0	0	0	0	0	0	1	NA	1	0	0	0	1	0	1	1	0	0	0	1	1	0	0	0	0	0	0	0	0
XI-3B1	ERS469950	IRIS_313-11149	0	0	0	1	0	1	0	0	0	0	0	0	0	0	0	0	0	0	0	1	0	0	0	0	1	NA	0	0	0	0	1	1	NA	1	0	NA	NA	1	0	0	0	0	0	0	1	0	0
XI-3B1	ERS469951	IRIS_313-11150	0	0	1	1	0	NA	0	0	0	0	1	0	1	0	0	0	1	0	0	1	0	0	0	0	0	0	0	0	0	0	1	0	1	1	0	0	0	0	1	0	0	0	0	0	0	0	0
XI-3B1	ERS469960	IRIS_313-11087	0	0	0	1	0	1	0	0	0	0	0	0	0	0	0	0	0	0	0	0	0	0	0	0	0	0	0	0	0	0	1	1	1	1	0	0	0	1	1	1	0	0	0	0	0	0	0
XI-3B1	ERS469971	IRIS_313-11088	0	0	0	0	0	1	0	0	0	0	0	0	0	0	0	0	0	1	0	0	0	0	0	0	1	0	0	1	0	0	1	NA	NA	1	0	0	0	0	1	0	0	0	0	0	0	0	0
XI-3B1	ERS469984	IRIS_313-11194	0	0	0	1	0	0	0	0	0	0	0	0	0	0	0	0	0	0	0	1	0	0	0	0	0	0	0	0	0	0	1	1	1	1	0	0	0	0	1	0	0	0	0	0	0	0	0
XI-3B1	ERS470029	IRIS_313-11236	0	0	0	1	0	1	0	0	0	0	0	0	0	0	0	0	0	0	0	1	0	0	0	0	0	1	0	0	0	0	1	0	NA	1	0	0	0	0	1	0	0	0	0	0	0	0	0
XI-3B1	ERS470049	IRIS_313-11254	0	0	0	0	0	1	0	0	0	0	1	1	0	0	0	0	0	0	0	1	0	0	0	0	0	0	0	0	0	0	1	0	1	1	0	NA	NA	0	0	0	0	0	0	0	0	0	0
XI-3B1	ERS470120	IRIS_313-11327	0	0	1	0	0	0	NA	0	0	0	0	0	0	0	1	0	0	0	0	1	0	0	0	0	0	0	0	0	1	0	1	NA	1	1	0	0	0	1	0	0	0	0	0	0	0	0	0
XI-3B1	ERS470124	IRIS_313-11331	0	0	0	0	0	NA	0	0	0	0	0	0	0	0	0	0	0	0	0	0	0	0	0	0	0	1	0	0	0	0	1	0	1	1	0	0	0	1	0	0	0	0	0	0	0	0	0
XI-3B1	ERS470133	IRIS_313-11341	0	0	0	0	0	1	0	0	0	0	0	0	0	0	0	0	0	0	0	0	0	0	0	0	1	NA	0	0	0	0	1	1	NA	NA	0	0	0	1	1	0	0	0	0	0	0	0	0
XI-3B1	ERS470135	IRIS_313-11343	0	0	0	0	0	1	0	0	0	0	0	0	0	0	0	0	0	0	0	0	0	0	0	0	0	1	0	0	0	0	1	NA	1	1	0	0	0	1	0	0	0	0	0	0	0	0	0
XI-3B1	ERS470178	IRIS_313-11386	0	0	NA	1	0	1	0	0	0	0	0	0	0	0	0	0	0	0	1	1	0	0	0	0	0	0	0	0	0	0	1	0	1	1	0	0	0	1	1	0	0	0	0	0	0	0	0
XI-3B1	ERS470180	IRIS_313-11388	0	0	0	0	0	1	0	0	0	0	0	0	0	0	0	0	0	0	0	0	0	0	0	0	0	NA	0	0	0	0	1	0	NA	1	0	0	0	0	1	0	0	0	0	0	0	0	0
XI-3B1	ERS470181	IRIS_313-11389	0	0	NA	0	0	1	0	0	0	0	0	0	0	0	0	0	0	0	0	0	0	0	0	0	0	0	0	0	0	0	1	NA	NA	1	0	0	0	0	0	0	0	0	0	0	1	0	0
XI-3B1	ERS470182	IRIS_313-11390	0	0	0	0	0	1	0	0	0	0	0	0	0	0	0	0	0	0	0	0	0	0	0	0	1	0	0	0	0	0	1	0	NA	1	0	NA	NA	1	1	0	0	0	0	0	0	0	0
XI-3B1	ERS470183	IRIS_313-11391	0	0	0	0	0	1	0	0	0	0	0	0	0	0	0	0	0	0	0	0	0	0	1	1	0	0	0	0	0	0	1	0	NA	1	0	NA	NA	0	1	1	0	0	0	0	0	0	0
XI-3B1	ERS470184	IRIS_313-11392	0	0	0	1	0	1	0	0	0	0	0	0	0	0	0	0	0	0	1	0	0	0	0	0	1	1	0	0	1	0	1	1	0	1	0	0	0	1	1	0	0	0	0	0	0	0	0
XI-3B1	ERS470185	IRIS_313-11393	0	0	0	0	0	1	0	0	0	0	0	0	0	0	0	0	0	0	1	0	0	0	0	0	0	0	0	0	0	0	1	0	NA	1	0	NA	NA	0	1	0	0	0	0	0	0	0	0
XI-3B1	ERS470198	IRIS_313-11406	0	0	0	0	0	1	0	0	0	0	0	0	0	0	0	0	0	0	1	1	0	0	0	0	0	0	0	0	0	0	1	1	1	1	0	0	0	0	1	0	0	0	0	0	0	0	0
XI-3B1	ERS470519	CX154	0	0	1	0	0	1	0	0	0	0	1	0	0	0	0	0	0	0	0	NA	0	0	0	0	0	0	0	0	0	0	1	0	0	1	0	0	0	1	1	0	0	0	0	0	0	0	0
XI-3B1	ERS470724	CX71	0	0	1	0	0	1	0	0	0	0	0	0	0	0	0	0	0	0	0	NA	0	0	0	0	1	0	1	0	0	0	1	0	NA	1	0	0	0	0	1	0	0	0	0	0	0	0	0
XI-3B2	ERS467792	IRIS_313-9555	0	0	0	0	0	1	0	0	0	0	0	0	1	0	0	0	0	0	0	0	0	0	0	0	1	0	0	0	0	0	1	0	0	1	0	0	0	0	1	0	0	0	0	0	0	0	0
XI-3B2	ERS467793	IRIS_313-8409	0	0	0	1	0	1	0	0	0	0	0	0	0	0	0	0	0	0	0	0	0	0	0	0	1	1	0	0	0	0	1	0	1	1	0	NA	0	0	1	0	0	0	0	0	0	0	0
XI-3B2	ERS467795	IRIS_313-9882	0	0	0	0	0	0	0	0	0	0	0	0	0	0	0	0	0	0	0	1	0	0	0	0	0	0	0	0	0	0	0	0	1	1	0	0	0	1	1	0	0	0	0	0	0	0	0
XI-3B2	ERS467827	IRIS_313-8383	0	0	0	1	0	NA	0	0	0	0	0	0	0	0	0	0	0	0	0	0	0	0	0	0	0	0	0	0	0	0	1	0	NA	1	0	0	0	0	1	1	0	0	0	0	0	0	0
XI-3B2	ERS467836	IRIS_313-8405	0	0	0	0	0	1	0	0	0	0	0	0	0	0	0	0	0	0	0	0	0	0	0	0	1	0	0	0	0	0	1	0	NA	1	0	0	0	0	1	0	0	0	0	0	0	0	0
XI-3B2	ERS467838	IRIS_313-8743	0	0	0	NA	0	1	0	0	0	0	0	0	0	0	0	0	0	0	0	0	0	0	0	0	0	1	0	0	0	0	1	1	1	1	0	0	0	0	1	0	0	0	0	0	0	0	0
XI-3B2	ERS467930	IRIS_313-8341	0	0	0	0	0	1	0	0	0	0	0	0	0	0	0	0	0	0	1	0	0	0	0	0	1	0	0	0	0	0	1	0	0	1	0	0	0	0	1	0	0	0	0	0	0	0	0
XI-3B2	ERS467984	IRIS_313-8889	0	0	0	1	0	0	0	0	0	0	0	0	0	0	0	0	0	0	0	NA	0	0	0	0	0	0	0	0	0	0	1	0	1	NA	0	0	0	0	NA	NA	0	0	0	0	1	0	0
XI-3B2	ERS468033	IRIS_313-9184	0	0	0	0	0	1	0	0	0	0	0	0	1	0	0	0	0	0	0	0	0	0	0	0	1	NA	0	0	0	0	0	0	1	1	0	NA	NA	0	1	1	0	0	0	0	1	0	0
XI-3B2	ERS468056	IRIS_313-9317	0	0	1	1	0	1	0	0	0	0	0	0	0	0	0	0	0	0	1	0	0	0	0	0	0	1	0	0	0	0	1	0	NA	1	0	0	0	0	1	0	0	0	0	0	0	0	0
XI-3B2	ERS468146	IRIS_313-10034	0	0	0	1	0	0	1	0	0	0	0	0	0	0	0	0	0	0	0	0	0	0	0	0	1	NA	0	0	0	0	1	0	1	NA	0	0	0	0	NA	0	0	0	0	0	0	0	0
XI-3B2	ERS468168	IRIS_313-10177	0	0	0	0	0	1	0	0	0	0	1	0	0	0	0	0	0	0	0	0	0	0	0	0	1	NA	0	0	0	0	1	0	1	1	0	0	0	0	1	0	0	0	0	0	0	0	0
XI-3B2	ERS468170	IRIS_313-10179	0	0	0	0	0	0	0	0	0	0	0	0	0	0	0	0	0	0	0	0	0	0	0	0	1	NA	0	0	0	0	1	0	1	1	0	0	0	0	NA	0	0	0	0	0	0	0	0
XI-3B2	ERS468176	IRIS_313-10221	0	0	0	0	0	1	0	0	0	0	0	0	0	0	0	0	0	0	0	0	0	0	0	0	1	1	0	0	0	0	1	0	1	1	0	0	0	0	1	0	0	0	0	0	0	0	0
XI-3B2	ERS468177	IRIS_313-10226	0	0	0	0	0	1	0	0	0	0	0	0	0	0	0	0	0	0	0	0	0	0	0	0	1	NA	0	0	0	0	1	0	NA	1	0	0	0	0	0	0	0	0	0	0	0	0	0
XI-3B2	ERS468221	IRIS_313-9243	0	0	0	1	0	NA	0	0	0	0	0	0	0	0	0	0	0	0	1	0	0	0	0	0	0	0	0	0	0	0	1	0	0	1	0	0	0	1	0	0	0	0	0	0	0	0	0
XI-3B2	ERS468290	IRIS_313-9429	0	0	0	0	0	1	0	0	0	0	0	0	0	0	0	0	0	0	0	0	0	0	0	0	1	0	0	0	0	0	1	0	1	1	0	0	0	0	0	0	0	0	0	0	0	0	0
XI-3B2	ERS468581	IRIS_313-7769	0	0	0	0	0	NA	0	0	0	0	0	0	0	0	0	0	0	0	0	0	0	0	0	0	0	0	0	0	0	0	1	0	1	1	0	0	0	0	0	0	0	0	0	0	0	0	0
XI-3B2	ERS468586	IRIS_313-7778	0	0	0	1	0	1	0	0	0	0	0	0	0	0	0	0	0	0	0	1	0	0	0	0	1	1	0	0	0	0	1	0	1	1	0	0	0	0	0	0	0	0	0	0	1	0	0
XI-3B2	ERS468678	IRIS_313-11463	0	0	0	1	0	NA	0	0	0	0	0	0	0	0	0	0	0	0	0	0	0	0	0	0	0	0	0	0	0	0	1	0	1	1	0	0	0	0	0	0	0	0	0	0	0	0	0
XI-3B2	ERS468721	IRIS_313-11512	0	0	0	1	0	1	0	0	0	0	0	0	0	0	0	0	0	0	0	1	0	0	0	0	1	NA	0	0	0	0	1	0	1	1	0	0	0	1	0	0	0	0	0	0	0	0	0
XI-3B2	ERS468770	IRIS_313-11576	0	0	0	1	0	0	0	0	0	0	0	0	0	0	0	0	0	0	0	0	0	0	0	0	1	NA	0	0	0	0	1	1	1	1	0	0	0	0	0	1	0	0	0	0	0	0	0
XI-3B2	ERS468774	IRIS_313-11580	0	0	0	1	0	1	0	0	0	0	0	0	0	0	0	0	0	0	0	0	0	0	0	0	1	NA	0	0	0	0	1	0	1	1	0	0	0	1	1	0	0	0	0	0	0	0	0
XI-3B2	ERS468781	IRIS_313-11594	0	0	0	1	0	1	0	0	0	0	0	0	0	0	0	0	0	0	0	0	0	0	0	0	1	NA	0	0	0	0	1	0	NA	1	0	0	0	1	0	0	0	0	0	0	0	0	0
XI-3B2	ERS468868	IRIS_313-11693	0	0	0	NA	0	1	0	0	0	0	0	0	0	0	0	0	0	0	0	1	0	0	0	0	1	NA	0	0	0	0	1	0	0	1	0	0	0	1	1	0	0	0	0	0	0	0	0
XI-3B2	ERS468869	IRIS_313-11694	0	0	0	0	0	1	0	0	0	0	0	0	0	0	0	0	0	0	0	1	0	0	0	0	0	1	0	0	0	0	1	1	1	1	0	0	0	0	1	1	0	0	0	0	0	0	0
XI-3B2	ERS468889	IRIS_313-11726	0	0	0	0	0	1	0	0	0	0	0	0	0	0	0	0	0	0	0	0	0	0	0	0	0	NA	0	0	0	0	1	0	1	1	0	0	0	0	1	0	0	0	0	0	0	0	0
XI-3B2	ERS468898	IRIS_313-11735	0	0	0	0	0	1	0	0	0	0	0	0	0	0	0	0	0	0	0	0	0	0	0	0	1	0	0	0	0	0	1	0	1	1	0	0	0	0	1	0	0	0	0	0	0	0	0
XI-3B2	ERS468904	IRIS_313-11740	0	0	0	0	0	NA	0	0	0	0	0	0	0	0	0	0	0	0	0	0	0	0	0	0	0	0	0	0	0	0	1	0	0	1	0	0	0	1	1	0	0	0	0	0	0	0	0
XI-3B2	ERS468908	IRIS_313-11744	0	0	0	1	0	1	0	0	0	0	0	0	0	0	0	0	0	0	0	0	0	0	0	0	0	NA	0	0	0	0	1	0	1	1	0	0	0	1	1	0	0	0	0	0	0	0	0
[truncated: 752 more rows]
[truncated: 584 more columns]
