# Supplementary material for: Pan-genome inversion index reveals evolutionary insights into the subpopulation structure of Asian rice
Source: Nat Commun. 2023 Mar 21;14:1567. doi: 10.1038/s41467-023-37004-y (PMC10030860; doi:10.1038/s41467-023-37004-y)
Supplement: Supplementary file 11 — Supplementary Data 8 [file 41467_2023_37004_MOESM11_ESM.xlsx]

## Sheet: Supplementary Data 8
INV/lg(Frequency)	cB	GJ-trop2	GJ-tmp	GJ-subtrp	GJ-trop1	cA1	cA2	XI-2B	XI-2A	XI-adm	XI-3A	XI-3B1	XI-3B2	XI-1A	XI-1B1	XI-1B2	MAX(lg(freq))	# of Freqs >0.03	Classfication
Clu-INV0100080	0	0	0	0	0	0	0	0	0	0	0	0.00164719	0	0	0	0	0.00164719	0	Genome-Specific
Clu-INV0100780	0	0	0	0	0	0	0	0	0	0.000607587	0	0	0	0	0	0	0.000607587	0	Genome-Specific
Clu-INV0100890	0	0	0	0	0	0	0	0	0	0.000607587	0	0	0	0.00220927	0	0	0.00220927	0	Genome-Specific
Clu-INV0900160	0	0	0	0	0	0	0	0	0	0.000607587	0	0.00164719	0	0	0	0	0.00164719	0	Genome-Specific
Clu-INV1000390	0	0	0	0	0	0	0	0	0	0.000607587	0	0.00164719	0	0.00220927	0	0	0.00220927	0	Genome-Specific
Clu-INV0600870	0	0	0	0	0	0	0	0	0	0.00186346	0.00847242	0	0.00612361	0.00238207	0	0	0.00847242	0	Genome-Specific
Clu-INV0100230	0	0	0	0	0	0	0.00603795	0	0	0.000607587	0	0.00164719	0	0	0	0	0.00603795	0	Genome-Specific
Clu-INV0800050	0	0	0	0	0	0	0.00603795	0	0	0.00121433	0	0	0	0	0	0	0.00603795	0	Genome-Specific
Clu-INV0300240	0	0	0	0	0	0.00453632	0	0	0	0.0030726	0.00238207	0.00830202	0.00492295	0	0	0	0.00830202	0	Genome-Specific
Clu-INV0101000	0	0	0	0	0	0.00902574	0.0120354	0.00419236	0.00320195	0.00182022	0.00479411	0.00333126	0	0.00885556	0	0	0.0120354	0	Genome-Specific
Clu-INV0500830	0	0	0	0	0.00138752	0	0	0	0	0.000607587	0	0	0	0	0	0	0.00138752	0	Genome-Specific
Clu-INV0700980	0	0	0	0	0.00138752	0	0.0120354	0	0	0.00121433	0.00238207	0	0.00492295	0	0	0	0.0120354	0	Genome-Specific
Clu-INV0500850	0	0	0	0	0.00143081	0	0	0	0	0	0	0	0	0	0	0	0.00143081	0	Genome-Specific
Clu-INV0500810	0	0	0	0	0.00277063	0	0.00603795	0	0	0	0	0	0.00492295	0	0	0	0.00603795	0	Genome-Specific
Clu-INV1100640	0	0	0	0	0.00277063	0.00902574	0	0	0	0.00182022	0	0	0	0	0	0.00693645	0.00902574	0	Genome-Specific
Clu-INV0700370	0	0	0	0	0.00277063	0.0179094	0.018201	0	0	0.000607587	0.00479411	0.00164719	0	0	0	0	0.018201	0	Genome-Specific
Clu-INV1200130	0	0	0	0	0.00419236	0	0	0	0	0	0	0.00164719	0	0	0	0	0.00419236	0	Genome-Specific
Clu-INV0500970	0	0	0	0.00380507	0	0	0	0.00834463	0.00320195	0.0030726	0.00479411	0.00667993	0.00492295	0.00663716	0	0	0.00834463	0	Genome-Specific
Clu-INV0900230	0	0	0	0.00380507	0.00138752	0.00453632	0.0179511	0.0165319	0	0.00121433	0.00238207	0.00333126	0	0	0	0	0.0179511	0	Genome-Specific
Clu-INV1200240	0	0	0	0.00380507	0.00151738	0	0	0	0.00638046	0.00432137	0	0.00164719	0	0.00220927	0.0133429	0.00693645	0.0133429	0	Genome-Specific
Clu-INV0800470	0	0	0	0.00380507	0.00277063	0	0	0	0	0.000607587	0	0	0.00983318	0	0	0	0.00983318	0	Genome-Specific
Clu-INV0500800	0	0	0	0.00384812	0.0130059	0.00453632	0	0	0	0.000607587	0	0.00164719	0	0	0	0	0.0130059	0	Genome-Specific
Clu-INV0500440	0	0	0.00143081	0	0	0	0	0	0	0	0	0	0	0	0	0	0.00143081	0	Genome-Specific
Clu-INV0300090	0	0	0.00143081	0	0	0	0	0	0	0	0	0	0	0	0	0	0.00143081	0	Genome-Specific
Clu-INV0300120	0	0	0.00143081	0	0	0	0	0.00419236	0	0.000607587	0	0.00164719	0	0	0	0	0.00419236	0	Genome-Specific
Clu-INV0401460	0	0	0.00143081	0	0	0.00453632	0	0.00419236	0	0.00242526	0.00238207	0.00164719	0	0	0	0.00693645	0.00693645	0	Genome-Specific
Clu-INV0200360	0	0	0.00143081	0	0.00138752	0	0.00603795	0	0	0.0036759	0.00238207	0.00164719	0.00492295	0	0	0.00693645	0.00693645	0	Genome-Specific
Clu-INV0300010	0	0	0.00143081	0	0.00138752	0.00453632	0	0.00419236	0	0.000607587	0.00238207	0.00164719	0	0	0	0	0.00453632	0	Genome-Specific
Clu-INV0101110	0	0	0.00143081	0	0.00277063	0.00453632	0.0120354	0	0	0	0	0.00164719	0	0	0	0	0.0120354	0	Genome-Specific
Clu-INV0100110	0	0	0.00143081	0	0.00556657	0.00453632	0	0.00419236	0.0188669	0.0157788	0.01895	0.0148564	0.00492295	0.00220927	0	0	0.01895	0	Genome-Specific
Clu-INV0900970	0	0	0.00143081	0.00380507	0	0.00453632	0	0	0	0.00121433	0	0	0	0.00220927	0	0	0.00453632	0	Genome-Specific
Clu-INV0800900	0	0	0.00143081	0.00384812	0.00138752	0.0118664	0.00603795	0.00423537	0	0.000607587	0.00238207	0.00333126	0.00492295	0.00220927	0	0	0.0118664	0	Genome-Specific
Clu-INV1200100	0	0	0.00143081	0.00384812	0.00277063	0	0	0	0	0.00186346	0	0.00169045	0	0	0	0	0.00384812	0	Genome-Specific
Clu-INV0200470	0	0	0.00290007	0	0	0	0	0	0	0	0	0	0	0	0	0	0.00290007	0	Genome-Specific
Clu-INV1200290	0	0	0.00290007	0	0	0.00902574	0.00603795	0.00419236	0.00638046	0.00182022	0.00238207	0.00164719	0	0	0	0	0.00902574	0	Genome-Specific
Clu-INV0600140	0	0	0.00290007	0	0.00138752	0.00453632	0.0120354	0	0.00638046	0.0030726	0	0.00164719	0	0.00445035	0	0.00693645	0.0120354	0	Genome-Specific
Clu-INV0600850	0	0	0.00290007	0.00380507	0	0	0.0120354	0	0	0.000607587	0	0	0	0.00220927	0	0.00693645	0.0120354	0	Genome-Specific
Clu-INV1001160	0	0	0.00290007	0.00380507	0.00138752	0.00902574	0.00603795	0.00419236	0.00320195	0.00855759	0.00719282	0.0164901	0	0.00885556	0.0133429	0.00693645	0.0164901	0	Genome-Specific
Clu-INV0100170	0	0	0.00290007	0.00380507	0.00277063	0.00902574	0	0	0.00320195	0.00242526	0	0.00164719	0.00492295	0.00220927	0	0	0.00902574	0	Genome-Specific
Clu-INV0500050	0	0	0.00302947	0	0.00138752	0	0	0.00834463	0.00320195	0.00121433	0	0	0.00492295	0	0	0	0.00834463	0	Genome-Specific
Clu-INV0700800	0	0	0.00436437	0	0	0	0	0	0.00320195	0.00242526	0	0.00500882	0	0.00220927	0	0.00693645	0.00693645	0	Genome-Specific
Clu-INV0100810	0	0	0.00436437	0	0.00138752	0.00453632	0.00603795	0	0	0.0030726	0	0.00164719	0	0	0	0.00693645	0.00693645	0	Genome-Specific
Clu-INV1000580	0	0	0.00436437	0	0.00419236	0.00902574	0	0.0124576	0.00320195	0.0036759	0.00238207	0.00830202	0.00492295	0.00663716	0.00672269	0	0.0124576	0	Genome-Specific
Clu-INV0800020	0	0	0.00436437	0.00380507	0.00419236	0.00453632	0.00603795	0	0	0.00427837	0.00719282	0.00164719	0	0	0	0	0.00719282	0	Genome-Specific
Clu-INV0300140	0	0	0.00582375	0	0	0	0	0	0.00320195	0.000607587	0	0.00164719	0	0.00220927	0	0	0.00582375	0	Genome-Specific
Clu-INV0600480	0	0	0.00582375	0.00774778	0.00138752	0	0	0	0	0	0	0	0	0	0	0	0.00774778	0	Genome-Specific
Clu-INV0700790	0	0	0.00877045	0	0.00138752	0	0	0	0	0.000607587	0	0	0.0051376	0.00220927	0	0	0.00877045	0	Genome-Specific
Clu-INV1001090	0	0.00796103	0	0	0	0	0	0	0	0.000607587	0.00238207	0.00164719	0	0	0	0	0.00796103	0	Genome-Specific
Clu-INV1100780	0	0.00796103	0	0	0	0	0	0.00419236	0	0	0.00242526	0.00672269	0	0	0	0	0.00796103	0	Genome-Specific
Clu-INV1200500	0	0.00796103	0	0	0	0	0	0.0124576	0.00320195	0	0.00242526	0.00333126	0	0	0	0	0.0124576	0	Genome-Specific
Clu-INV0900740	0	0.00796103	0	0	0	0	0.0179511	0.0124576	0	0.00121433	0	0.00333126	0	0.00220927	0	0.00693645	0.0179511	0	Genome-Specific
Clu-INV0400780	0	0.00796103	0	0	0	0.00453632	0.0120354	0	0	0	0.00238207	0	0	0	0	0	0.0120354	0	Genome-Specific
Clu-INV0800440	0	0.00796103	0	0	0.00419236	0	0	0.0124576	0.00638046	0.0030726	0.00238207	0.00333126	0	0	0	0	0.0124576	0	Genome-Specific
Clu-INV1101030	0	0.00796103	0	0.00380507	0	0	0.00603795	0	0	0.00121433	0	0	0.00492295	0.00220927	0	0	0.00796103	0	Genome-Specific
Clu-INV1201200	0	0.00796103	0	0.00380507	0	0.00902574	0	0.0124576	0.00638046	0.0036759	0.00479411	0.00830202	0.00492295	0.00663716	0.00672269	0.00693645	0.0124576	0	Genome-Specific
Clu-INV0100790	0	0.00796103	0	0.0075771	0.0151501	0	0	0	0	0.00121433	0.00238207	0.00164719	0	0.00445035	0	0	0.0151501	0	Genome-Specific
Clu-INV0300830	0	0.00796103	0.00436437	0.00380507	0.00138752	0.00453632	0.00603795	0	0.00953588	0.0036759	0	0.00333126	0	0	0.00672269	0	0.00953588	0	Genome-Specific
Clu-INV0800940	0	0.00796103	0.00440736	0.00380507	0.00693645	0	0.00603795	0	0	0.00242526	0.00479411	0.00500882	0	0.00220927	0	0	0.00796103	0	Genome-Specific
Clu-INV1001000	0	0.0157788	0	0	0.00834463	0.00453632	0	0	0	0.00121433	0	0.00500882	0	0	0	0.0137639	0.0157788	0	Genome-Specific
Clu-INV0401390	0	0.0157788	0.00290007	0	0.00290007	0	0	0	0	0.00121433	0.00238207	0.00500882	0	0	0	0	0.0157788	0	Genome-Specific
Clu-INV0300550	0	0.0157788	0.00294321	0.0075771	0.00138752	0	0.00603795	0.00834463	0.00320195	0.00242526	0.00957836	0.00333126	0.00492295	0.00663716	0.00672269	0.00693645	0.0157788	0	Genome-Specific
Clu-INV0800040	0.00573804	0	0	0	0	0	0	0	0	0	0	0.00164719	0	0	0	0	0.00573804	0	Genome-Specific
Clu-INV0300230	0.00573804	0	0	0	0.00138752	0	0	0.00419236	0	0.000607587	0.00238207	0.00164719	0	0.00220927	0	0	0.00573804	0	Genome-Specific
Clu-INV0500730	0.00573804	0	0.00143081	0	0	0	0	0	0	0	0	0.00164719	0	0	0	0	0.00573804	0	Genome-Specific
Clu-INV0100260	0.00573804	0	0.00143081	0	0	0	0	0.00466523	0	0.000607587	0	0.00164719	0	0	0	0	0.00573804	0	Genome-Specific
Clu-INV0400730	0.00573804	0	0.00143081	0.00380507	0.00277063	0.0179094	0.0179511	0.00419236	0.00638046	0.00488001	0.00719282	0.0116127	0	0.00663716	0.0198637	0.0137639	0.0198637	0	Genome-Specific
Clu-INV0200700	0.00573804	0	0.00143081	0.011359	0	0.00453632	0.00603795	0	0	0.000607587	0	0	0	0.00445035	0	0	0.011359	0	Genome-Specific
Clu-INV0900800	0.00573804	0	0.00290007	0	0.00277063	0	0.00603795	0.00419236	0.00320195	0.00242526	0.00238207	0.00333126	0	0	0	0	0.00603795	0	Genome-Specific
Clu-INV0900790	0.00573804	0	0.00290007	0	0.00419236	0	0.00603795	0	0	0.00612361	0	0.00500882	0.00492295	0.00220927	0	0.00693645	0.00693645	0	Genome-Specific
Clu-INV0600380	0.00573804	0	0.00290007	0.00380507	0.00419236	0.00453632	0.00603795	0.00419236	0	0.0036759	0	0.00333126	0	0.00220927	0	0	0.00603795	0	Genome-Specific
Clu-INV0401240	0.00573804	0	0.00582375	0.0075771	0.00138752	0.00453632	0.0179511	0.0165319	0.0157788	0.00732095	0.00719282	0.0148564	0.00983318	0.00445035	0.00672269	0	0.0179511	0	Genome-Specific
Clu-INV0401280	0.00573804	0	0.00582375	0.0075771	0.00419236	0	0.00603795	0	0	0.0030726	0.00238207	0.00667993	0.00492295	0.00445035	0	0	0.0075771	0	Genome-Specific
Clu-INV0700900	0.00573804	0	0.00736365	0	0.00277063	0	0	0.00419236	0	0.0030726	0.00238207	0.00164719	0	0.00445035	0	0.00693645	0.00736365	0	Genome-Specific
Clu-INV0800430	0.00573804	0	0.00906828	0.00393421	0	0	0	0	0	0.000607587	0	0.00164719	0	0	0	0.0204856	0.0204856	0	Genome-Specific
Clu-INV1200060	0.00573804	0	0.0173673	0.011359	0.0151501	0.0134692	0.0120354	0.0124576	0.00953588	0.0157788	0.00479411	0.00830202	0.00983318	0.0132165	0.0198637	0	0.0198637	0	Genome-Specific
Clu-INV0500870	0.00573804	0.00796103	0	0.00380507	0.00138752	0	0	0.00834463	0	0.00182022	0	0.00333126	0	0.00220927	0.00672269	0.00693645	0.00834463	0	Genome-Specific
Clu-INV0200500	0.00573804	0.00796103	0.00290007	0	0.00277063	0	0	0.00419236	0	0.00552369	0.00719282	0.00500882	0	0.00445035	0.00672269	0	0.00796103	0	Genome-Specific
Clu-INV0100150	0.00573804	0.00796103	0.00787574	0.00380507	0.00556657	0	0.00603795	0	0.00320195	0.0030726	0.00238207	0.00830202	0	0	0.0133429	0.0137639	0.0137639	0	Genome-Specific
Clu-INV0900300	0.00573804	0.00796103	0.0101727	0.00389117	0.00970579	0	0.00620924	0	0.00646604	0.00371896	0	0.00169045	0.0051376	0.00220927	0	0	0.0101727	0	Genome-Specific
Clu-INV0100970	0.00573804	0.00796103	0.0116127	0.00380507	0.0110627	0.0134692	0.00603795	0.00834463	0.00638046	0.00915333	0.00723554	0.00500882	0	0.00885556	0.00672269	0	0.0134692	0	Genome-Specific
Clu-INV0600890	0.00573804	0.0157788	0.00290007	0.0075771	0.00277063	0.00453632	0.00603795	0	0.00638046	0.00492295	0.00479411	0.00996053	0	0	0.00672269	0.00693645	0.0157788	0	Genome-Specific
Clu-INV0500080	0.00573804	0.0157788	0.00599512	0.011359	0.00693645	0.00453632	0	0.00834463	0.00953588	0.0030726	0	0.00333126	0	0.00889811	0.00672269	0.00693645	0.0157788	0	Genome-Specific
Clu-INV1000190	0.0114013	0	0	0	0	0	0	0	0	0.00121433	0	0	0.00492295	0	0	0	0.0114013	0	Genome-Specific
Clu-INV1101090	0.0114013	0	0	0.00380507	0	0	0	0	0	0	0	0	0	0	0	0	0.0114013	0	Genome-Specific
Clu-INV0200440	0.0114013	0	0.00143081	0	0	0	0.00603795	0.00419236	0.00953588	0.00612361	0	0.00667993	0.00492295	0.00445035	0.0133429	0	0.0133429	0	Genome-Specific
Clu-INV0500910	0.0114013	0	0.00143081	0	0.00419236	0.00453632	0	0.00419236	0	0.00182022	0.00479411	0	0	0	0	0.00693645	0.0114013	0	Genome-Specific
Clu-INV0200730	0.0114013	0	0.00436437	0	0	0	0.00603795	0.00419236	0	0	0.00479411	0.00333126	0	0.00445035	0	0.0137639	0.0137639	0	Genome-Specific
Clu-INV0700870	0.0114013	0	0.0116127	0.011359	0.00138752	0.00902574	0.0179511	0.0124576	0	0.010978	0.00719282	0.0132587	0.00492295	0.00663716	0.0133429	0.0137639	0.0179511	0	Genome-Specific
Clu-INV0900880	0.0114013	0.00796103	0.00727825	0.0075771	0.00693645	0.0179094	0.0179511	0	0	0.0030726	0.00238207	0.00164719	0	0	0.00672269	0.0137639	0.0179511	0	Genome-Specific
Clu-INV0400080	0.0114013	0.00796103	0.0144365	0.0150662	0.00556657	0.00453632	0.0179511	0	0.0126685	0.00242526	0.00238207	0.00500882	0.0146885	0.0110204	0	0	0.0179511	0	Genome-Specific
Clu-INV0100420	0.0142264	0	0	0.00445035	0.00753442	0.00453632	0.0120354	0	0	0.0019067	0	0	0	0	0	0	0.0142264	0	Genome-Specific
Clu-INV1000310	0.0170333	0	0.00143081	0	0	0	0	0	0	0.00182022	0	0	0	0.00220927	0.00672269	0	0.0170333	0	Genome-Specific
Clu-INV0500120	0.0170333	0	0.00143081	0.00380507	0.00138752	0.00453632	0.00603795	0	0.00320195	0.0030726	0.00238207	0.0116127	0.00492295	0	0	0	0.0170333	0	Genome-Specific
Clu-INV0900630	0.0172421	0	0.00290007	0	0.00277063	0.00902574	0.00603795	0	0.00638046	0.0169498	0.00719282	0.00996053	0.0194902	0.00445035	0	0	0.0194902	0	Genome-Specific
Clu-INV1100730	0	0	0.0014741	0.00779044	0.00138752	0.00453632	0	0	0.00953588	0.0169498	0.00719282	0	0	0	0	0.0884196	0.0884196	1	Subpopulation-Specific
Clu-INV0500620	0.00582375	0	0.00436437	0	0.0178677	0.0134692	0	0.0124576	0.00320195	0.00796103	0.0143105	0.00164719	0	0.00220927	0.0263289	0	0.0263289	1	Subpopulation-Specific
Clu-INV1200970	0.00573804	0	0.00143081	0	0.00419236	0.00902574	0.00603795	0	0	0.00427837	0.00479411	0	0	0.00220927	0.0688535	0	0.0688535	1	Subpopulation-Specific
Clu-INV0700300	0.0114013	0.0157788	0.0130901	0	0.00693645	0.0134692	0.00603795	0.00419236	0	0.0121621	0.00957836	0.00667993	0.0289371	0.0132165	0.00672269	0.00693645	0.0289371	1	Subpopulation-Specific
Clu-INV0300610	0	0	0	0.0125842	0	0.00453632	0	0	0	0.00121433	0	0.00164719	0.0488301	0.00885556	0	0	0.0488301	1	Subpopulation-Specific
Clu-INV1101110	0	0	0.0014741	0	0.00138752	0.0058666	0.00659439	0	0.00646604	0.0140583	0.00238207	0.00164719	0.0472359	0.00220927	0.0198637	0.0139742	0.0472359	1	Subpopulation-Specific
Clu-INV1101500	0.00582375	0	0.0014741	0	0	0	0.0188669	0	0.00333126	0.00199317	0.0114013	0.00384812	0.0310043	0	0	0	0.0310043	1	Subpopulation-Specific
Clu-INV0600160	0	0	0	0.00380507	0.00138752	0.00453632	0	0.00834463	0.00642325	0.00736365	0.0143945	0.02983	0.0146885	0.0132165	0	0	0.02983	1	Subpopulation-Specific
Clu-INV0300660	0	0	0	0.00860017	0.00834463	0.00902574	0	0.00911081	0.00320195	0.0036759	0.00238207	0.029262	0	0.00445035	0.00672269	0.00693645	0.029262	1	Subpopulation-Specific
Clu-INV0300180	0.0114013	0	0	0	0.00138752	0.00453632	0.0120354	0	0.00320195	0.00915333	0.00479411	0.0507663	0	0	0.00672269	0.00693645	0.0507663	1	Subpopulation-Specific
Clu-INV0400900	0	0	0.00143081	0	0.00277063	0	0	0	0	0.0107662	0.0267783	0	0	0	0.0133429	0	0.0267783	1	Subpopulation-Specific
Clu-INV0300200	0.00573804	0.0157788	0.0051376	0	0.00138752	0	0.0120354	0.0125842	0.0157788	0.0176176	0.0281644	0.0149403	0.0194902	0.011105	0.00672269	0.00693645	0.0281644	1	Subpopulation-Specific
Clu-INV0800930	0	0	0	0.00380507	0	0	0	0	0.0126685	0.00427837	0.0567524	0	0	0	0	0.00693645	0.0567524	1	Subpopulation-Specific
Clu-INV0900650	0.0114013	0.00796103	0.00290007	0	0.00138752	0.00996053	0	0	0.0218919	0.00706466	0.00246845	0.00164719	0	0.00663716	0	0.00727825	0.0218919	1	Subpopulation-Specific
Clu-INV0101020	0	0	0.00143081	0.0075771	0.00138752	0	0.0237873	0	0	0.0036759	0	0.00164719	0	0.00220927	0.0133429	0.00693645	0.0237873	1	Subpopulation-Specific
Clu-INV0600270	0.00573804	0	0.00290007	0.00380507	0.00277063	0.00453632	0.0295461	0.0165319	0.00638046	0.0030726	0.00479411	0.00500882	0.00492295	0.00220927	0	0	0.0295461	1	Subpopulation-Specific
Clu-INV0300050	0.00573804	0.00796103	0.0101727	0.0075771	0.00419236	0.0134692	0.0237873	0.00419236	0.0157788	0.0127951	0.00957836	0.00667993	0.00983318	0.0196562	0.00672269	0.0137639	0.0237873	1	Subpopulation-Specific
Clu-INV0100510	0.0115704	0	0.00290007	0	0	0.0134692	0.0237873	0.00834463	0.0126685	0.013385	0.00238207	0.0164901	0.0146885	0.00885556	0.00672269	0.00693645	0.0237873	1	Subpopulation-Specific
Clu-INV0700710	0	0	0	0	0	0	0.0463391	0	0	0.00492295	0	0	0.00565232	0	0	0.00693645	0.0463391	1	Subpopulation-Specific
Clu-INV0700720	0	0	0	0	0.00138752	0.00453632	0.0352296	0	0	0.00552369	0	0.00164719	0	0	0	0	0.0352296	1	Subpopulation-Specific
Clu-INV1201160	0	0.00796103	0.00290007	0	0	0.029262	0.00996053	0	0	0.00320195	0	0.00182022	0	0	0	0	0.029262	1	Subpopulation-Specific
Clu-INV0200750	0.0114013	0	0.0144365	0.0187837	0.0165737	0.0222634	0.00603795	0.0124576	0.0126685	0.0116127	0.00719282	0.0148564	0.0194902	0.0155274	0.00672269	0.0137639	0.0222634	1	Subpopulation-Specific
Clu-INV1200590	0	0.00974826	0	0	0.00685096	0.03157	0.00680821	0	0	0.00324505	0	0.00346053	0	0.00220927	0.0112743	0	0.03157	1	Subpopulation-Specific
Clu-INV0300030	0.0170333	0.00796103	0.00290007	0.0075771	0.00138752	0.0978124	0.00603795	0.00419236	0.00638046	0.00121433	0	0.00333126	0	0.00220927	0.00672269	0	0.0978124	1	Subpopulation-Specific
Clu-INV1101450	0	0.00796103	0.00315883	0.00787574	0.0213547	0.0104272	0	0	0	0	0	0	0	0	0	0	0.0213547	1	Subpopulation-Specific
Clu-INV1100910	0	0.00796103	0.00582375	0.00380507	0.0503411	0.00902574	0	0.00419236	0.00320195	0.00855759	0.00479411	0.00996053	0.00492295	0.00220927	0.0133429	0.0137639	0.0503411	1	Subpopulation-Specific
Clu-INV0100560	0	0	0	0.0772225	0	0.00453632	0	0	0	0.000607587	0	0	0.00492295	0.00220927	0	0	0.0772225	1	Subpopulation-Specific
Clu-INV0300770	0	0	0.00143081	0.210533	0.00556657	0	0.00603795	0	0	0.00121433	0	0.00667993	0	0	0	0	0.210533	1	Subpopulation-Specific
Clu-INV0100530	0.0114013	0.0157788	0.00143081	0.259833	0.00277063	0.0134692	0.00603795	0.00419236	0.00953588	0.0030726	0	0.00164719	0.00492295	0.00445035	0	0.0137639	0.259833	1	Subpopulation-Specific
Clu-INV1100840	0	0.00808894	0.0564856	0.00380507	0.00697919	0.00902574	0	0.00834463	0	0.00732095	0.00238207	0.00500882	0	0.00220927	0.00672269	0	0.0564856	1	Subpopulation-Specific
Clu-INV0700630	0.0114013	0.0234582	0.00143081	0	0.00138752	0	0.00603795	0	0	0.000607587	0	0	0	0	0	0	0.0234582	1	Subpopulation-Specific
Clu-INV0100880	0.0114013	0.0234582	0.0058666	0.00380507	0.00556657	0	0	0	0.00320195	0.0036759	0.00479411	0.0116127	0	0.00445035	0.0133429	0.0204856	0.0234582	1	Subpopulation-Specific
Clu-INV0100850	0	0.073755	0	0	0.00138752	0	0	0	0	0	0.00238207	0	0	0	0	0	0.073755	1	Subpopulation-Specific
Clu-INV1100060	0	0.106429	0.0014741	0	0.00277063	0	0	0	0	0	0.00238207	0	0	0	0	0	0.106429	1	Subpopulation-Specific
Clu-INV0400480	0	0.124928	0.00143081	0.00380507	0.00419236	0.00902574	0.0120354	0	0.00320195	0.00242526	0.00479411	0.00333126	0	0.00445035	0	0.00693645	0.124928	1	Subpopulation-Specific
Clu-INV1201190	0	0.130912	0	0	0.00419236	0	0	0.00419236	0.00638046	0.00427837	0	0.00164719	0	0	0.00672269	0.00693645	0.130912	1	Subpopulation-Specific
Clu-INV1200760	0.0222634	0.0102151	0	0	0.00962084	0.0197392	0.0197392	0	0	0.00505175	0.00242526	0.00169045	0	0.00220927	0	0	0.0222634	1	Subpopulation-Specific
Clu-INV0700250	0.0225521	0	0	0	0.00138752	0.00902574	0	0	0	0.00182022	0	0	0.00492295	0	0	0.00693645	0.0225521	1	Subpopulation-Specific
Clu-INV1200340	0.0225521	0	0.00608078	0.00380507	0	0.00453632	0	0.00419236	0	0.00121433	0.00238207	0.00164719	0	0	0.00672269	0.00693645	0.0225521	1	Subpopulation-Specific
Clu-INV0300170	0.0225521	0	0.0159462	0.0150662	0.0111474	0.0134692	0.00603795	0.00834463	0.00953588	0.0175759	0.00479411	0.00500882	0.00492295	0.0110204	0.00680821	0.0208169	0.0225521	1	Subpopulation-Specific
Clu-INV0401180	0.0280016	0	0	0	0	0	0	0	0	0.000607587	0	0	0	0	0	0	0.0280016	1	Subpopulation-Specific
Clu-INV0200270	0.0284492	0.0157788	0.00877045	0.0150662	0.00710738	0	0.00603795	0.00834463	0.00638046	0.00427837	0.0143105	0.0116127	0.00492295	0.0110204	0.00672269	0.00693645	0.0284492	1	Subpopulation-Specific
Clu-INV0200460	0.049218	0	0.00143081	0	0	0	0	0	0	0.000607587	0	0	0	0	0.00672269	0	0.049218	1	Subpopulation-Specific
Clu-INV0600520	0.049218	0.00796103	0	0.00380507	0.00138752	0.00453632	0.0120354	0	0.00320195	0.00855759	0.00957836	0.00830202	0	0.00445035	0.0133429	0.0204856	0.049218	1	Subpopulation-Specific
Clu-INV0800200	0.137765	0	0.00143081	0	0.00138752	0	0	0	0.00320195	0.0036759	0	0.00333126	0	0	0	0	0.137765	1	Subpopulation-Specific
Clu-INV0200980	0.137765	0	0.00727825	0.0150662	0.00277063	0	0.00603795	0.00419236	0.00638046	0.00672269	0.0143105	0.0181177	0.00983318	0.00220927	0	0.00693645	0.137765	1	Subpopulation-Specific
Clu-INV0300880	0.170262	0	0	0.00380507	0.00419236	0.00453632	0.00603795	0	0	0.000607587	0	0.00164719	0	0	0	0	0.170262	1	Subpopulation-Specific
Clu-INV0201020	0.177998	0	0.00143081	0	0.00138752	0.00453632	0.00603795	0	0.00320195	0.00121433	0	0.00333126	0.00492295	0	0	0.00693645	0.177998	1	Subpopulation-Specific
Clu-INV1100540	0.225309	0	0.00143081	0.0191163	0	0	0	0	0	0.000607587	0	0	0	0.00479411	0	0	0.225309	1	Subpopulation-Specific
Clu-INV0500610	0	0	0.00290007	0	0.00970579	0.00453632	0.00603795	0.00419236	0	0.0103848	0.00479411	0.0116127	0.0381829	0.0508822	0	0.00693645	0.0508822	2	Group-Specific-XI
Clu-INV0700830	0	0	0.00143081	0	0	0	0	0.00419236	0.0126685	0.0175759	0.01895	0.0755105	0.0816353	0.00220927	0	0.00693645	0.0816353	2	Group-Specific-XI
Clu-INV1200300	0.00612361	0.00796103	0.00603795	0.00384812	0.00556657	0.0133429	0	0.00423537	0	0.0166155	0.0314489	0.00693645	0.00492295	0	0.0133429	0.0588434	0.0588434	2	Group-Specific-XI
Clu-INV0600790	0.00573804	0	0.00727825	0	0.00697919	0.0136376	0.0120354	0.0124576	0.00953588	0.019324	0.0349091	0.0165737	0.0335846	0.00445035	0	0.0204856	0.0349091	2	Group-Specific-XI
Clu-INV1200440	0	0	0	0	0.00138752	0	0	0.00834463	0	0.0257972	0	0.00164719	0.0289371	0.048636	0.0688535	0.0137639	0.0688535	4	Group-Specific-XI
Clu-INV0100500	0	0.0157788	0.00582375	0	0.00138752	0	0	0.00462227	0.00350361	0.0286119	0.113943	0.0952391	0.06989	0.0461829	0.0122043	0.00860017	0.113943	5	Group-Specific-XI
Clu-INV0200400	0.0114013	0.00796103	0	0.0075771	0.00138752	0.00902574	0.0120354	0.0165319	0.0219332	0.010978	0.0119509	0.0197392	0.00983318	0.0132165	0.0263289	0.00693645	0.0263289	2	Group-Specific-XI
Clu-INV1101070	0.00573804	0.00796103	0.00582375	0.00380507	0.00560945	0.0179094	0	0.00834463	0.024978	0.0157788	0.0326993	0.0866801	0.0690758	0.00889811	0.00680821	0.0137639	0.0866801	4	Group-Specific-XI
Clu-INV0401150	0	0	0.00290007	0.0075771	0.00277063	0.00753442	0.00796103	0.00877045	0.199206	0.148788	0.00962084	0.277586	0.269606	0.0153598	0.253726	0.0400878	0.277586	6	Group-Specific-XI
Clu-INV0200610	0.00573804	0	0	0.00380507	0.00277063	0	0	0.00419236	0.024978	0.0234582	0.0235817	0.0164901	0.00492295	0.00220927	0.0263289	0	0.0263289	4	Group-Specific-XI
Clu-INV0600150	0	0	0	0	0.00277063	0.00902574	0	0.00834463	0.0310043	0.0228818	0.0281644	0.0401274	0.00492295	0.00885556	0.0133429	0	0.0401274	4	Group-Specific-XI
Clu-INV1200010	0.00573804	0	0.00727825	0.00380507	0.00834463	0	0	0.00423537	0.0571714	0.0743043	0.0759118	0.0786018	0.00492295	0.0153598	0.0858968	0.126683	0.126683	6	Group-Specific-XI
Clu-INV1000130	0	0	0.00290007	0.00380507	0.00419236	0.00453632	0	0	0.0627699	0.0981243	0.112605	0.196894	0.0816353	0.128819	0.102296	0.0271457	0.196894	8	Group-Specific-XI
Clu-INV1200820	0	0	0.00290007	0	0	0.00453632	0	0.0265741	0.0209824	0.0124576	0	0.00169045	0.00556657	0.0270641	0	0	0.0270641	2	Group-Specific-XI
Clu-INV0300300	0	0	0.00872789	0	0.00834463	0.0136376	0	0.0285306	0.0189916	0.0145625	0.00238207	0.0480921	0.00492295	0.00445035	0.00672269	0.00693645	0.0480921	2	Group-Specific-XI
Clu-INV0100710	0	0	0	0	0.00138752	0.00500882	0.0173673	0.0495281	0.00376202	0.0253059	0.0075771	0.00182022	0.0051376	0.0861818	0.118099	0.138303	0.138303	5	Group-Specific-XI
Clu-INV0500570	0.0116973	0.0157788	0	0.0075771	0.00277063	0.00923837	0	0.0287339	0.00552369	0.0439122	0.0204856	0.0540382	0.0716611	0.00518051	0.0746336	0.0696311	0.0746336	6	Group-Specific-XI
Clu-INV0701030	0	0	0.00143081	0	0.00277063	0	0	0.0285306	0.0710347	0.0181594	0.0143105	0.00500882	0.0289371	0	0.0858968	0.00693645	0.0858968	4	Group-Specific-XI
Clu-INV0200100	0	0	0.00440736	0.0150662	0.00693645	0.0179094	0.0179511	0.0370678	0.135196	0.0535394	0.0148564	0.0332226	0.0567143	0.0386996	0.0230466	0.0253059	0.135196	8	Group-Specific-XI
Clu-INV1000630	0	0	0.00582375	0	0.00138752	0.00453632	0	0.0324576	0.0398898	0.0971531	0.0143105	0.069816	0.0647948	0.268484	0.0746336	0.0826418	0.268484	8	Group-Specific-XI
Clu-INV1000650	0	0.0157788	0.00290007	0	0.00277063	0.00453632	0	0.0324576	0.0314489	0.0861462	0.0166573	0.0715875	0.0825341	0.247064	0.070924	0.0730949	0.247064	8	Group-Specific-XI
Clu-INV0800120	0	0	0	0	0.00138752	0	0	0.104419	0.0791812	0.0246498	0.04159	0.00333126	0.0472359	0.0110204	0.0198637	0	0.104419	5	Group-Specific-XI
Clu-INV0600700	0	0.00796103	0	0	0.00138752	0	0	0.059033	0.170672	0.0719924	0.108633	0.105544	0.114711	0.052617	0.00702193	0.00740635	0.170672	7	Group-Specific-XI
Clu-INV1200050	0.00573804	0.00796103	0.00436437	0.00380507	0.00277063	0.0179094	0.0120354	0.0734984	0.0219332	0.0395727	0.14681	0.0828213	0.0647948	0.0364692	0.0133429	0.0137639	0.14681	7	Group-Specific-XI
Clu-INV0200630	0	0.00796103	0.00290007	0.0075771	0.00419236	0.00453632	0.0120354	0.059033	0.048636	0.0658784	0.0775496	0.0492568	0.0775133	0.0813833	0.0388982	0.033665	0.0813833	9	Group-Specific-XI
Clu-INV1000530	0	0.00796103	0.00582375	0	0.00138752	0.00453632	0	0.123852	0.0818512	0.100577	0.021272	0.047742	0.073315	0.12717	0.133315	0.166637	0.166637	9	Group-Specific-XI
Clu-INV0200910	0.00573804	0	0.00603795	0.00440736	0.00440736	0.00483706	0.0122043	0.204635	0.248047	0.261096	0.284273	0.292478	0.275311	0.266067	0.2545	0.286771	0.292478	9	Group-Specific-XI
Clu-INV1001120	0.00573804	0	0.0116127	0.00380507	0.00556657	0	0	0.277196	0.284634	0.267594	0.292433	0.269606	0.275311	0.289678	0.219113	0.142076	0.292433	9	Group-Specific-XI
Clu-INV0700730	0.00573804	0.0157788	0.00290007	0.00380507	0.0151501	0.0180761	0.00603795	0.118496	0.219846	0.196508	0.129787	0.123656	0.0690758	0.191563	0.283708	0.279484	0.283708	9	Group-Specific-XI
Clu-INV1200620	0.0114013	0	0.00143081	0.00380507	0.00277063	0	0.00603795	0.0909631	0.0369481	0.0886321	0.04159	0.0962146	0.171053	0.257487	0.0263289	0.033665	0.257487	9	Group-Specific-XI
Clu-INV0800700	0	0	0	0.00380507	0	0.0392951	0.0295461	0.00419236	0	0.00556657	0.00479411	0.00847242	0	0	0	0	0.0392951	2	Group-Specific-cA
Clu-INV0700080	0	0	0.00872789	0.0075771	0.00556657	0.02686	0.030802	0	0.00320195	0.00552369	0.00479411	0.00830202	0	0.00445035	0	0.00693645	0.030802	2	Group-Specific-cA
Clu-INV0301070	0.0170333	0	0.00290007	0.011359	0.00693645	0.02686	0.0352296	0.00419236	0.00320195	0.00855759	0.00238207	0.00164719	0.00492295	0.00220927	0.00672269	0	0.0352296	2	Group-Specific-cA
Clu-INV0700810	0.00573804	0	0.113375	0	0.0218919	0.00902574	0.00603795	0.0124576	0.00320195	0.0116127	0.00719282	0.00164719	0.0194902	0.0110204	0	0.0137639	0.113375	2	Group-Specific-GJ
Clu-INV0600530	0	0.280442	0.00290007	0	0.0553401	0	0	0	0.00320195	0	0	0	0	0	0	0	0.280442	2	Group-Specific-GJ
Clu-INV0800880	0	0.292898	0.0116127	0.0574759	0.266561	0.00457929	0.00603795	0.0165319	0.00953588	0.00974826	0.0143105	0.00667993	0	0	0	0.00693645	0.292898	3	Group-Specific-GJ
Clu-INV1101310	0	0.106429	0.0420239	0.0367885	0.0920887	0.00902574	0.0120354	0	0.00638046	0.0030726	0.00479411	0.00164719	0.00983318	0.00663716	0	0.00693645	0.106429	4	Group-Specific-GJ
Clu-INV0500250	0.0131323	0	0.0173673	0.0114436	0.0166991	0.0567905	0.0179511	0.273279	0.297761	0.286456	0.298526	0.300139	0.298154	0.299878	0.30103	0.280806	0.30103	10	Group-Shared-XI/cA
Clu-INV0100640	0.0170333	0.00796103	0.00582375	0.00380507	0.0206513	0.161518	0.256694	0.266443	0.295897	0.279005	0.297257	0.299246	0.30103	0.297454	0.234061	0.30103	0.30103	11	Group-Shared-XI/cA
Clu-INV0401430	0.0170333	0	0.00290007	0.00380507	0.0151501	0.146128	0.205637	0.24	0.291258	0.270259	0.288719	0.232818	0.298526	0.282735	0.290724	0.293959	0.298526	11	Group-Shared-XI/cA
Clu-INV0100620	0.018201	0	0.00740635	0.00851501	0.0100878	0.130527	0.258613	0.261501	0.288182	0.273811	0.249858	0.275933	0.263234	0.282758	0.285602	0.296906	0.296906	11	Group-Shared-XI/cA
Clu-INV0200430	0.00680821	0	0.00290007	0.00380507	0.0165319	0.291768	0.157336	0.286007	0.287847	0.283256	0.296095	0.299333	0.30103	0.293119	0.297454	0.30103	0.30103	11	Group-Shared-XI/cA
Clu-INV1000850	0.0170333	0.00796103	0.00143081	0.00380507	0.00556657	0.262807	0.265996	0.24959	0.240724	0.244969	0.241297	0.250176	0.247998	0.237242	0.227244	0.256814	0.265996	11	Group-Shared-XI/cA
Clu-INV0400860	0.0170333	0	0.0014741	0.011359	0.00277063	0.272375	0.279073	0.292145	0.271051	0.269863	0.280692	0.286299	0.279576	0.281465	0.221831	0.275357	0.292145	11	Group-Shared-XI/cA
Clu-INV0100990	0.0170333	0.00796103	0.0102151	0.00380507	0.00565232	0.273349	0.263873	0.280578	0.272468	0.26503	0.246966	0.272445	0.279073	0.274273	0.276186	0.265549	0.280578	11	Group-Shared-XI/cA
Clu-INV0200660	0.00573804	0.00796103	0.00582375	0.00380507	0.00970579	0.30103	0.275081	0.2925	0.30103	0.280351	0.274758	0.300182	0.295941	0.2697	0.297607	0.286546	0.30103	11	Group-Shared-XI/cA
Clu-INV0900470	0.0133429	0	0.00298634	0.00427837	0.00885556	0.279941	0.286771	0.289901	0.296775	0.28585	0.291746	0.292389	0.293097	0.287757	0.294775	0.273001	0.296775	11	Group-Shared-XI/cA
Clu-INV0400570	0.0114013	0.0157788	0	0.0150662	0.00556657	0.198355	0.117205	0.151492	0.216007	0.145321	0.0631081	0.190416	0.203495	0.0941915	0.00672269	0.256814	0.256814	10	Group-Shared-XI/cA
Clu-INV1201030	0.00573804	0	0.0030726	0.00384812	0.00143081	0.132836	0.205637	0.0324576	0.0791812	0.152716	0.112605	0.17719	0.117371	0.0887738	0.0133429	0.268297	0.268297	10	Group-Shared-XI/cA
Clu-INV1201020	0.0115704	0	0.0014741	0.00380507	0.00138752	0.132836	0.205637	0.0343878	0.0764584	0.168085	0.115044	0.185684	0.114711	0.0924048	0.0511525	0.275357	0.275357	11	Group-Shared-XI/cA
Clu-INV0600320	0.0114013	0.0157788	0.00582375	0.00380507	0.015234	0.0222634	0.144356	0.215029	0.267594	0.117901	0.0567524	0.168144	0.132356	0.161578	0.09691	0.00693645	0.267594	10	Group-Shared-XI/cA
Clu-INV0500320	0.00573804	0.0160718	0.0116973	0.0207755	0.0114859	0.0889153	0.115377	0.190528	0.113943	0.156852	0.104487	0.110186	0.129819	0.225774	0.0886321	0.195208	0.225774	11	Group-Shared-XI/cA
Clu-INV0301090	0	0.00796103	0.00143081	0.0075771	0.00419236	0.071477	0.0729847	0.115244	0.135324	0.119091	0.0844333	0.118496	0.128787	0.160409	0.0756929	0.040721	0.160409	11	Group-Shared-XI/cA
Clu-INV0200920	0	0	0.00440736	0.00766245	0.00834463	0.158905	0.0982629	0.11952	0.130816	0.141199	0.164264	0.181929	0.210024	0.121461	0.0927206	0.123133	0.210024	11	Group-Shared-XI/cA
Clu-INV0900030	0.00573804	0.00796103	0.0201126	0.00380507	0.00138752	0.139533	0.153052	0.101094	0.136816	0.107413	0.108869	0.124928	0.105783	0.110118	0.0914207	0.137006	0.153052	11	Group-Shared-XI/cA
Clu-INV1100880	0.0114013	0.00796103	0.00290007	0.00380507	0.00834463	0.136213	0.121855	0.154454	0.122511	0.119322	0.14681	0.12238	0.10968	0.130495	0.09691	0.0940866	0.154454	11	Group-Shared-XI/cA
Clu-INV1200070	0	0.00796103	0.00143081	0.00380507	0.00138752	0.23975	0.279073	0.107719	0.0710347	0.0418268	0	0.00164719	0.00492295	0.00220927	0.112873	0.0137639	0.279073	6	Group-Shared-XI/cA
Clu-INV0100460	0.0114013	0.00796103	0.00143081	0.00380507	0.00277063	0.226394	0.227912	0.11747	0.0157788	0.0423786	0.0235817	0.0339462	0	0.0110204	0	0	0.227912	6	Group-Shared-XI/cA
Clu-INV1000460	0.0170333	0	0	0	0.00693645	0.298722	0.294863	0.0805543	0.00638046	0.0157788	0.00238207	0	0	0.00220927	0	0	0.298722	3	Group-Shared-XI/cA
Clu-INV0100250	0.0114013	0	0.00582375	0.00380507	0.00419236	0.294113	0.288428	0.130173	0.0219332	0.0263698	0.00238207	0.00500882	0	0.00220927	0	0.0204856	0.294113	5	Group-Shared-XI/cA
Clu-INV1200020	0	0	0	0	0.00138752	0.180613	0.117205	0.0951694	0.0126685	0.00855759	0.00238207	0	0	0	0.00672269	0	0.180613	3	Group-Shared-XI/cA
Clu-INV0900350	0	0.00796103	0.00290007	0.00380507	0.00419236	0.213571	0.123296	0.064458	0.00953588	0.0135534	0	0.00500882	0	0.00445035	0.0149403	0.0137639	0.213571	3	Group-Shared-XI/cA
Clu-INV0200330	0.00573804	0	0.00143081	0	0.00693645	0.108633	0.238623	0.0165319	0.048636	0.0103848	0.00238207	0	0	0	0	0.00693645	0.238623	3	Group-Shared-XI/cA
Clu-INV0801000	0.0170333	0	0.00143081	0	0.00138752	0.165274	0.2491	0.0205684	0.0398898	0.0127951	0.00479411	0	0	0	0	0.0588434	0.2491	4	Group-Shared-XI/cA
Clu-INV0400310	0	0.0157788	0.0014741	0	0.00138752	0	0.0408001	0.0194902	0.00371896	0.0537313	0.0225109	0.103325	0.0154017	0.09691	0.0420239	0.164799	0.164799	7	Group-Shared-XI/cA
Clu-INV1100340	0	0	0.00872789	0.00380507	0.016908	0.00902574	0.0295461	0.0127107	0.0417873	0.0788192	0.0579702	0.103119	0.159687	0.14814	0.10995	0.173623	0.173623	9	Group-Shared-XI/cA
Clu-INV0800750	0.0114013	0	0.00727825	0.00796103	0	0.00902574	0.0241161	0.0105544	0.0122043	0.0449707	0.0457531	0.025019	0.0408791	0.1231	0.0266967	0.0204856	0.1231	7	Group-Shared-XI/cA
Clu-INV0200120	0.0114013	0	0.00290007	0.00380507	0.00834463	0.0222634	0	0	0	0.0216854	0.106972	0.00667993	0	0.00663716	0.0198637	0.0204856	0.106972	3	Group-Shared-XI/cA
Clu-INV1100290	0	0	0	0.00380507	0.00419236	0	0.0237873	0	0	0.0175759	0.0588813	0.00333126	0.00492295	0	0	0	0.0588813	2	Group-Shared-XI/cA
Clu-INV0200760	0.0114013	0.0157788	0	0.00380507	0.00419236	0.0179094	0.0352296	0.0165319	0.0126685	0.015192	0.0258791	0.029262	0.0289371	0.0175342	0.0133429	0.0137639	0.0352296	4	Group-Shared-XI/cA
Clu-INV0500170	0	0	0.00290007	0	0	0.0222634	0.0237873	0.00834463	0.00953588	0.0163647	0.01895	0.0197392	0.00983318	0.0196562	0.0263289	0.0204856	0.0263289	3	Group-Shared-XI/cA
Clu-INV0800730	0	0	0.00872789	0.00380507	0.011105	0.0308425	0.0237873	0.00419236	0.0219332	0.0187837	0.01895	0.0197807	0.0194902	0.0197807	0.0133429	0.00693645	0.0308425	3	Group-Shared-XI/cA
Clu-INV0500110	0.00573804	0	0.00889811	0.0075771	0.00423537	0	0.0237873	0.00419236	0	0.0107239	0.0321754	0.0343075	0.00565232	0.00229568	0.00680821	0	0.0343075	3	Group-Shared-XI/cA
Clu-INV0100040	0.0133429	0	0.0107239	0	0.00320195	0	0.0286119	0.0248139	0.02592	0.00693645	0.0312872	0.0166155	0.00492295	0.00445035	0.00693645	0	0.0312872	4	Group-Shared-XI/cA
Clu-INV0201100	0	0	0.00436437	0	0.00138752	0.0179094	0.0295461	0.0516155	0.0280016	0.0269824	0.0371475	0.022923	0.0194902	0.0196562	0.0511525	0.0464561	0.0516155	8	Group-Shared-XI/cA
Clu-INV0101010	0.0114013	0	0.00582375	0.00380507	0.00556657	0.0308425	0.0120354	0.0248139	0.0157788	0.0211066	0.00719282	0.0355098	0.0146885	0.0239517	0.0571334	0.0588434	0.0588434	7	Group-Shared-XI/cA
Clu-INV0900110	0.0114013	0	0.00582375	0.011359	0.00556657	0.0354698	0.0518083	0.0245678	0.0543449	0.0355898	0.0349091	0.0552254	0.0561041	0.0323367	0.0571334	0.0271457	0.0571334	11	Group-Shared-XI/cA
Clu-INV0100540	0.0172421	0	0.00582375	0.00380507	0.00970579	0.0556841	0.0572095	0.0363494	0.042851	0.019324	0.0235817	0.0245267	0	0.0175342	0.032659	0.0204856	0.0572095	7	Group-Shared-XI/cA
Clu-INV0301120	0.0114013	0	0.00582375	0.00380507	0.00834463	0.0351094	0.0463391	0.0440299	0.042851	0.0333031	0.01895	0.0447357	0.0146885	0.0466512	0.0198637	0.0464561	0.0466512	8	Group-Shared-XI/cA
Clu-INV0900400	0.00573804	0	0.013048	0.0075771	0	0.0760576	0.0237873	0.0207755	0.00953588	0.0146885	0.0124154	0.00590945	0.0100878	0.00685096	0.042733	0.00693645	0.0760576	3	Group-Shared-XI/cA
Clu-INV0100240	0	0.00796103	0.00436437	0.00380507	0.00277063	0.00453632	0.0463391	0.0440299	0.0188669	0.0036759	0.00238207	0.00500882	0	0.00220927	0.00672269	0	0.0463391	2	Group-Shared-XI/cA
Clu-INV1001130	0.0115704	0	0.0102151	0.011359	0.00834463	0.0179094	0.0241161	0.0245678	0.00320195	0.010978	0.00957836	0.00830202	0.00492295	0.00663716	0	0.0271457	0.0271457	3	Group-Shared-XI/cA
Clu-INV1200280	0	0	0.0101727	0.00384812	0.00970579	0.02592	0.0248139	0.017701	0.00320195	0.0118241	0.00749173	0.00346053	0	0.00220927	0.00680821	0.0271457	0.0271457	3	Group-Shared-XI/cA
Clu-INV1001080	0	0	0.00143081	0.00380507	0.019241	0.0179094	0.0352296	0.0205684	0.0157788	0.0199467	0.00719282	0.0261245	0.0242393	0.0218093	0.00672269	0.0400878	0.0400878	5	Group-Shared-XI/cA
Clu-INV1000040	0	0	0.0144365	0.011359	0.0138059	0.0392951	0.018201	0.0245678	0.024978	0.0145625	0.0119509	0.0132587	0.0242393	0.0175342	0.0266967	0.0400878	0.0400878	6	Group-Shared-XI/cA
Clu-INV0400710	0.0170333	0	0.00151738	0	0.00138752	0.108633	0.0739748	0.0734984	0.102639	0.0578182	0.0119509	0.0797238	0.0647948	0.0466512	0	0.121396	0.121396	9	Group-Shared-XI/cA
Clu-INV1100600	0	0	0.00290007	0	0	0.0721763	0.0983668	0.00419236	0.00320195	0.00744904	0.00483706	0.0856829	0.00492295	0.00445035	0.00672269	0	0.0983668	3	Group-Shared-XI/cA
Clu-INV0500420	0.00573804	0	0.00436437	0.011359	0.00277063	0.0904344	0.131009	0.0363494	0.0571714	0.0193656	0	0.0148564	0.0150243	0.00220927	0.00672269	0	0.131009	4	Group-Shared-XI/cA
Clu-INV1200870	0	0.00796103	0.0014741	0	0.0110627	0.0867157	0	0.146717	0.0871423	0.0582741	0.01895	0.0261245	0.0567143	0.0385009	0.128302	0	0.146717	8	Group-Shared-XI/cA
Clu-INV1000060	0.00620924	0	0	0.015234	0.0153178	0.0457531	0.0394934	0.0367087	0.132836	0.0632583	0.00255481	0.12359	0.0295867	0.0159044	0.106429	0.0321754	0.132836	9	Group-Shared-XI/cA
Clu-INV1100860	0.00573804	0	0.00143081	0	0.00970579	0.0480532	0.0352296	0.130173	0.129722	0.0808068	0.0631081	0.13615	0.0472359	0.0425755	0.063033	0.0826418	0.13615	11	Group-Shared-XI/cA
Clu-INV0700990	0	0.00796103	0.0101727	0.00380507	0.00138752	0.0222634	0.0678145	0.069927	0.073755	0.0545748	0.0393745	0.0880652	0.0775133	0.0662886	0.0511525	0.0526939	0.0880652	11	Group-Shared-XI/cA
Clu-INV0100310	0.0114013	0.00796103	0.00143081	0.011359	0.00419236	0.0434409	0.0625444	0.0909631	0.0764584	0.078964	0.112605	0.0654677	0.0775133	0.0565619	0.107617	0.033665	0.112605	11	Group-Shared-XI/cA
Clu-INV1101530	0	0	0.00457929	0.011359	0.00560945	0.0102151	0.0842902	0.0383419	0.00727825	0.0144365	0	0.0179511	0.0321754	0.0871423	0.176091	0.0211893	0.176091	6	Group-Shared-XI/cA
Clu-INV1100410	0.0115704	0	0.00727825	0.00779044	0.0152759	0.0277165	0.166933	0.143015	0.0514998	0.0404837	0.0119509	0.00830202	0.0561041	0.0491017	0.0394934	0	0.166933	8	Group-Shared-XI/cA
Clu-INV0700550	0.066922	0	0.0396124	0.20412	0.0518854	0.0142264	0.00672269	0.00419236	0	0.00121433	0	0	0.00612361	0	0	0	0.20412	4	Group-Shared-GJ/cB
Clu-INV0800520	0.044579	0.00796103	0.00290007	0.0961102	0.087533	0.00453632	0.00603795	0	0	0.00182022	0	0	0	0.00220927	0	0	0.0961102	3	Group-Shared-GJ/cB
Clu-INV0400210	0.0387393	0.0310043	0.0365491	0.0977777	0.0768952	0	0.00603795	0	0	0	0	0	0	0.00220927	0	0	0.0977777	5	Group-Shared-GJ/cB
Clu-INV1200800	0.137164	0.124928	0.0122887	0.0115704	0.0388982	0	0.0139742	0	0.00642325	0.00186346	0	0.00333126	0.00539503	0	0	0	0.137164	3	Group-Shared-GJ/cB
Clu-INV0401210	0.124928	0.106429	0	0.0296678	0.0770407	0	0	0	0.00320195	0.00672269	0	0	0.00983318	0	0	0	0.124928	4	Group-Shared-GJ/cB
Clu-INV1200510	0.0329812	0	0.00298634	0.00479411	0.0377849	0.0173673	0	0.00462227	0	0.00393421	0.00242526	0.00164719	0	0	0.0115704	0	0.0377849	2	Group-Shared-GJ/cB
Clu-INV0900560	0.049218	0	0.077949	0	0	0.00453632	0.0120354	0	0	0.00182022	0.00479411	0	0.00492295	0	0.00672269	0.0137639	0.077949	2	Group-Shared-GJ/cB
Clu-INV0700950	0.0594119	0.236084	0.0058666	0.0146885	0.0530016	0.294025	0.2491	0.215029	0.0514998	0.0716611	0.134528	0.0654677	0.117371	0.0468462	0.045049	0.0464561	0.294025	14	Group-Shared
Clu-INV0600670	0.0594119	0.271911	0.0243214	0.0224284	0.031166	0.160048	0.161578	0.163251	0.0871423	0.121199	0.0734617	0.198575	0.167672	0.0132165	0.063033	0.0588434	0.271911	15	Group-Shared
Clu-INV0300340	0.0280016	0	0.00436437	0.00380507	0.00556657	0.291768	0.238623	0.101094	0.100095	0.0991279	0.201697	0.174961	0.206583	0.0720292	0.032659	0.00693645	0.291768	11	Group-Shared
Clu-INV0800950	0.0439907	0.0157788	0.00143081	0.00380507	0.00556657	0.287085	0.272167	0.101094	0.156186	0.113776	0.23568	0.142734	0.0775133	0.0302353	0.0388982	0.0996806	0.287085	12	Group-Shared
Clu-INV0400950	0.0334238	0.00796103	0.0116127	0.0260836	0.0152759	0.298678	0.279073	0.110994	0.234061	0.152808	0.247237	0.118959	0.150357	0.0799045	0.045049	0.0768224	0.298678	13	Group-Shared
Clu-INV0800230	0.141324	0	0	0.011359	0.00655161	0.237116	0.0625444	0.0909631	0.111666	0.121658	0.181701	0.162385	0.139659	0.17158	0.0198637	0.0464561	0.237116	11	Group-Shared
Clu-INV1101590	0.064458	0.0529247	0.0243214	0.114211	0.045323	0.0867157	0.121724	0.130173	0.146128	0.127688	0.168733	0.118562	0.177738	0.122118	0	0.0940866	0.177738	15	Group-Shared
Clu-INV1200680	0.0893752	0.136816	0.023705	0.0595634	0.0738649	0.114811	0.135864	0.0677402	0.151982	0.103016	0.114811	0.117735	0.114711	0.118298	0.0294244	0	0.151982	15	Group-Shared
Clu-INV0800110	0.0280016	0.0157788	0.00436437	0.00766245	0.00277063	0.180728	0.190107	0.124928	0.0311256	0.064458	0.178603	0.0930012	0.0357098	0.0144365	0.0341871	0.00825941	0.190107	10	Group-Shared
Clu-INV0600280	0.0114013	0	0.00143081	0.00384812	0.0224696	0.10185	0.119948	0.0741579	0.0310043	0.0281237	0.145756	0.0308425	0.0146885	0.00885556	0	0	0.145756	8	Group-Shared
Clu-INV1101660	0.098055	0.0157788	0.02983	0.0437944	0.0218919	0.16838	0.102982	0.0553401	0.00953588	0.0310043	0.172019	0.0401274	0.0242393	0.0281644	0	0.033665	0.172019	13	Group-Shared
Clu-INV0900320	0.0449315	0.0310043	0.00440736	0.0347487	0.0142685	0.0696311	0.162206	0.138713	0.164799	0.0389776	0.0559896	0.0199467	0.0201955	0.00902574	0.0144365	0	0.164799	9	Group-Shared
Clu-INV0900590	0.0283679	0	0.00290007	0	0.00277063	0.0308425	0.146128	0.183042	0.0514998	0.0546131	0.0591846	0.0838966	0.00983318	0.0132165	0.0198637	0.00693645	0.183042	8	Group-Shared
Clu-INV0800740	0.049218	0.0257972	0.00290007	0.0296678	0.0124576	0.0179094	0.157336	0.149096	0.0497606	0.0494506	0.0408791	0.0258791	0.0394934	0.0210652	0.063971	0.0464561	0.157336	13	Group-Shared
Clu-INV1201170	0.0594119	0	0	0	0	0.139533	0.0781304	0.0285306	0.048636	0.0257972	0.00957836	0.0339462	0.0647948	0.0960057	0.0133429	0	0.139533	9	Group-Shared
Clu-INV0500550	0.0114013	0.0310043	0.0117396	0.011359	0.00693645	0.0815273	0.117205	0.0777312	0.0571714	0.0163647	0.00719282	0.00333126	0.00983318	0	0	0.0137639	0.117205	5	Group-Shared
Clu-INV0100660	0.00573804	0	0.00290007	0.0403254	0.0110627	0.0978124	0.126456	0.0626948	0	0.00855759	0.00238207	0	0.00492295	0.00445035	0	0	0.126456	4	Group-Shared
Clu-INV0100270	0.0228406	0.00796103	0.00582375	0.0150662	0.019241	0.09691	0.09691	0.0801934	0.00655161	0.0166155	0.0143945	0.0100454	0	0.0196562	0.0198637	0.0142264	0.09691	4	Group-Shared
Clu-INV0401080	0.0434409	0	0.0014741	0.00402027	0.00834463	0.146128	0.124928	0.00612361	0.0434409	0.00868532	0.00264115	0.0277979	0.00492295	0.00509468	0.0146885	0.00779044	0.146128	5	Group-Shared
Clu-INV0600820	0.0225521	0	0	0	0.00277063	0.155791	0.220605	0.0205684	0.0764584	0.0257972	0.00479411	0.00667993	0	0	0.0133429	0.0204856	0.220605	5	Group-Shared
Clu-INV1101340	0.085005	0.0384214	0.0257154	0.011359	0.040721	0.0354698	0.20412	0.070555	0.0988513	0.0436766	0.0190747	0.0184508	0.0289371	0.0219332	0.0388982	0.0526939	0.20412	13	Group-Shared
Clu-INV1200950	0.049218	0.0529247	0.0353096	0.0224284	0.0329812	0.108633	0.144356	0.0734984	0.0818512	0.0549193	0.069335	0.0447357	0.0561041	0.0836459	0.0201955	0.047158	0.144356	15	Group-Shared
Clu-INV0900690	0.0543449	0.0157788	0.00436437	0.00380507	0.00277063	0.0853976	0.150849	0.0324576	0.128238	0.0509208	0.0459876	0.0683714	0.0472359	0.0175342	0.0518854	0.0464561	0.150849	11	Group-Shared
Clu-INV1200940	0.0543449	0.0157788	0.013048	0.011359	0.0206513	0.119157	0.165749	0.0558369	0.0710347	0.0557223	0.0503411	0.022923	0.0561041	0.0323367	0.10914	0.0526939	0.165749	12	Group-Shared
Clu-INV0100100	0.102639	0.0160718	0.0889153	0.0406814	0.088703	0.168792	0.0642333	0.00868532	0.0167409	0.0172838	0.0119509	0.00346053	0.00996053	0.00220927	0.0198637	0.00693645	0.168792	6	Group-Shared
Clu-INV0800030	0.181844	0.00796103	0.0101727	0.011359	0.0415111	0.252707	0.0832159	0.00419236	0.00638046	0.0121621	0.00719282	0.00830202	0.0335846	0.00663716	0.00672269	0.0137639	0.252707	5	Group-Shared
Clu-INV0300720	0.088703	0.00796103	0.00290007	0	0.00277063	0.223652	0.272584	0.0363494	0.0457531	0.0469242	0.0143105	0.0133429	0.0561041	0.0196562	0.09691	0.0137639	0.272584	8	Group-Shared
Clu-INV1201270	0.0694091	0.0157788	0.00436437	0.00380507	0	0.275127	0.291746	0.0165319	0	0.0163647	0.00719282	0.00667993	0.00492295	0.00220927	0.00672269	0.0137639	0.291746	3	Group-Shared
Clu-INV1000490	0.0225521	0	0.0238695	0	0.00970579	0.289433	0.275473	0.0734984	0.00638046	0.0169498	0.00957836	0.00500882	0.00492295	0.00220927	0.00672269	0	0.289433	5	Group-Shared
Clu-INV0100010	0.0387393	0	0	0	0.00138752	0.228221	0.199206	0.0595634	0.00320195	0.00736365	0	0.00500882	0	0	0	0	0.228221	4	Group-Shared
Clu-INV0100470	0.0280016	0.0157788	0.00582375	0.0075771	0.0165319	0.229093	0.231521	0.123852	0.0157788	0.0446181	0.0283272	0.0386202	0	0.0110204	0.0133429	0	0.231521	7	Group-Shared
Clu-INV0400500	0.0511525	0.00825941	0	0	0.00138752	0.290035	0.286546	0.143202	0.12704	0.0954483	0.00962084	0.00774778	0.0129637	0.015234	0.0142264	0.268297	0.290035	7	Group-Shared
Clu-INV0100050	0.0463391	0	0.0117396	0.00393421	0.0093659	0.268438	0.205231	0.170555	0.0939817	0.125611	0.10738	0.0453621	0.00500882	0.0905049	0.0567143	0.187069	0.268438	11	Group-Shared
Clu-INV1101240	0.0284492	0	0.00302947	0	0.00620924	0.157185	0.230449	0.0558369	0.0410767	0.063596	0.0295461	0.0913504	0.115877	0.146903	0.180728	0	0.230449	11	Group-Shared
Clu-INV1101370	0.0594119	0.0529247	0.0145625	0.0296678	0.0772952	0.220918	0.197942	0.12704	0.124928	0.111733	0.0546131	0.144668	0.0938768	0.0218093	0.206637	0.0204856	0.220918	14	Group-Shared
Clu-INV1101380	0.0601688	0.0818871	0.0284492	0.0641584	0.10914	0.230168	0.219349	0.118496	0.137702	0.110253	0.0546131	0.155731	0.10185	0.0385009	0.166637	0.0271457	0.230168	16	Group-Shared
Clu-INV1201130	0.088703	0.0310043	0.06989	0.0296678	0.0430477	0.236084	0.20412	0.0367087	0.0659903	0.0810231	0.0616409	0.0447357	0.0907869	0.0817792	0.0756929	0.0838966	0.236084	16	Group-Shared
Clu-INV0800550	0.00603795	0	0.00608078	0.0184508	0.106565	0.155791	0.201807	0.11294	0.0768952	0.0879588	0.0909983	0.0797238	0.069816	0.0624316	0.0588434	0.0826418	0.201807	12	Group-Shared
Clu-INV1101360	0.0557223	0.0818871	0.013048	0.0713296	0.0234582	0.180814	0.221831	0.11294	0.14473	0.0980204	0.0978817	0.0937368	0.0775133	0.063033	0.112873	0.0897285	0.221831	15	Group-Shared
Clu-INV1101410	0.0280016	0.0936668	0.02983	0.0930363	0.0734984	0.165274	0.269303	0.104419	0.0764584	0.0853263	0.0609999	0.0880652	0.0335846	0.0585399	0.118099	0.126683	0.269303	16	Group-Shared
Clu-INV0401010	0.0488301	0.0334238	0.0122887	0.00774778	0.00868532	0.280442	0.279621	0.197556	0.0887738	0.0889153	0.0191578	0.0217267	0.00983318	0.0521551	0.20871	0.0779853	0.280442	11	Group-Shared
Clu-INV0401030	0.0610376	0.0406023	0.134591	0.00389117	0.00834463	0.289187	0.278754	0.187295	0.0845048	0.0862886	0.0119931	0.0620176	0.00492295	0.0565619	0.218667	0.0464561	0.289187	12	Group-Shared
Clu-INV1200720	0.189378	0	0.00143081	0.00380507	0.00834463	0.250152	0.235099	0.232666	0.0930012	0.0701118	0.0258791	0.0370678	0.00983318	0.00885556	0.210853	0.00693645	0.250152	9	Group-Shared
Clu-INV1200730	0.189378	0.0157788	0.013048	0.0075771	0.0151501	0.244351	0.231521	0.232666	0.100095	0.0662141	0.0258791	0.0339462	0.00983318	0.0110204	0.063033	0.0137639	0.244351	9	Group-Shared
Clu-INV1200750	0.189378	0.00796103	0.0101727	0.011359	0.0138059	0.248978	0.226986	0.227064	0.10075	0.066475	0.0235817	0.0355098	0.0146885	0.0153598	0.106429	0.00693645	0.248978	9	Group-Shared
Clu-INV1200740	0.193125	0.00796103	0.00143081	0.0075771	0.00834463	0.246966	0.240325	0.234416	0.0930012	0.065841	0.021272	0.0371874	0.0146885	0.0153598	0.121986	0.0137639	0.246966	9	Group-Shared
Clu-INV0900850	0.264298	0	0.00143081	0	0.00419236	0.296314	0.282259	0.173215	0.177161	0.0778038	0.00719282	0.00333126	0.0146885	0.23124	0.0571334	0.0204856	0.296314	8	Group-Shared
Clu-INV0600110	0.188675	0.0157788	0.0542682	0.0228406	0.0331824	0.2987	0.294863	0.139438	0.101438	0.096632	0.05304	0.0248139	0.141042	0.137671	0.131875	0.0606978	0.2987	15	Group-Shared
Clu-INV0100860	0.286299	0.0610376	0.0116127	0.0224284	0.171843	0.282327	0.262665	0.0840398	0.0514998	0.066922	0.069335	0.043205	0.0381829	0.0887738	0	0.0204856	0.286299	13	Group-Shared
Clu-INV0500200	0.190107	0	0.0486748	0.0804461	0.0206927	0.179149	0.187408	0.0245678	0.00953588	0.0235405	0.0258791	0.0197392	0.0146885	0.00889811	0.0133429	0.0271457	0.190107	9	Group-Shared
Clu-INV0900830	0.245513	0	0	0	0.00138752	0.250152	0.282259	0.0324576	0.0457531	0.0234582	0	0	0	0.00220927	0.00672269	0.00693645	0.282259	6	Group-Shared
Clu-INV0500190	0.261643	0.00796103	0.00582375	0.123002	0.00834463	0.242367	0.291613	0.0363494	0.0126685	0.020527	0.00719282	0.00830202	0.0381829	0.00885556	0.00672269	0.00693645	0.291613	6	Group-Shared
Clu-INV0900760	0.286299	0.296972	0.0257154	0.293274	0.279325	0.132836	0.0729847	0	0.00638046	0.0451664	0.00479411	0.00164719	0.0289371	0.17307	0.0858968	0.033665	0.296972	12	Group-Shared
Clu-INV1000730	0.0283679	0.263234	0.0889861	0.266749	0.260953	0.0521551	0.104282	0.0482864	0.133826	0.0905755	0.0803739	0.0999567	0.0654677	0.0132165	0.102296	0.0275535	0.266749	15	Group-Shared
Clu-INV0700570	0.153571	0.296906	0.0443437	0.226394	0.09691	0.0263289	0.0314085	0.0136376	0.0187837	0.00259798	0	0.00173371	0.0122043	0	0	0	0.296906	7	Group-Shared
Clu-INV0600570	0	0.249858	0.0257154	0.250103	0.245636	0	0.00603795	0.0363494	0	0.00672269	0.00238207	0	0.0146885	0.00220927	0	0.0137639	0.250103	5	Group-Shared
Clu-INV0200590	0.0543449	0.292898	0.040721	0.239174	0.260548	0	0	0	0	0.0263698	0.0503411	0	0	0	0.00672269	0.0271457	0.292898	8	Group-Shared
Clu-INV1200560	0.183839	0.170467	0.0102151	0.115111	0.122773	0.066922	0.0352296	0.0448924	0.042851	0.0504184	0.0582741	0.0386202	0.0194902	0.00445035	0.0636335	0.102639	0.183839	13	Group-Shared
Clu-INV1200570	0.183839	0.212081	0.011655	0.112136	0.176554	0.0280016	0.0237873	0.108666	0.115178	0.0871423	0.0929311	0.12408	0.0654677	0.0260427	0.102639	0.207607	0.212081	15	Group-Shared
Clu-INV1100500	0.241347	0.162206	0.112571	0.146655	0.141795	0.134081	0.182329	0.101094	0.0823904	0.0793622	0.0993007	0.0948553	0.126196	0.0924048	0.0388982	0.0137639	0.241347	15	Group-Shared
Clu-INV1100530	0.291191	0.207419	0.206934	0.217484	0.173856	0.19106	0.202407	0.0907164	0.0720292	0.0914207	0.0746336	0.0768588	0.0979511	0.060131	0.0570191	0.158543	0.291191	16	Group-Shared
Clu-INV1200490	0.180069	0.229963	0.0116127	0.0810952	0.236361	0.176091	0.0791812	0.0285306	0.00638046	0.0282458	0.00723554	0.00333126	0	0	0.164442	0.0139742	0.236361	9	Group-Shared
Clu-INV0600060	0.267946	0.255273	0.0130901	0.0075771	0.14264	0.119157	0.180441	0.0553401	0.0280016	0.0507277	0.021272	0.153022	0.039057	0.00663716	0.045049	0.0137639	0.267946	12	Group-Shared
Clu-INV0800860	0.218352	0.280442	0.115611	0.0437944	0.274112	0.00902574	0.174031	0.0626948	0.0310043	0.0269824	0.01895	0.00667993	0.00983318	0.00663716	0.00672269	0.00693645	0.280442	9	Group-Shared
Clu-INV0500290	0.0352296	0.267594	0.0626948	0.170555	0.278662	0.242367	0.282259	0.0579702	0.0225521	0.0706658	0.0225933	0.0148564	0.0543449	0.0543449	0	0.0713296	0.282259	14	Group-Shared
Clu-INV0900210	0.179293	0.240724	0.0158625	0.241372	0.256694	0.209783	0.2491	0.101094	0.0280016	0.0390967	0.00479411	0.0164901	0.00492295	0.00885556	0.063033	0.00693645	0.256694	10	Group-Shared
Clu-INV0200170	0.232132	0.292898	0.0513069	0.173478	0.212906	0.296314	0.29148	0.160348	0.00953588	0.0367885	0.0166573	0.00667993	0.00983318	0.00445035	0.148047	0.00693645	0.296314	10	Group-Shared
Clu-INV1101000	0	0.176091	0.0172838	0.0187837	0.0272273	0.0475474	0.0352296	0.0553401	0.0599797	0.0981243	0.178488	0.193681	0.0938768	0.0345884	0.0571334	0	0.193681	12	Group-Shared
Clu-INV0800830	0.0312468	0.200358	0.0404045	0.0799045	0.0466512	0.0358298	0.045049	0.0405232	0.114944	0.0938418	0.192372	0.0999222	0.0818871	0.088703	0.0610376	0.03157	0.200358	16	Group-Shared
Clu-INV1100790	0.0114013	0.181415	0.00732095	0.00774778	0.013848	0.0516541	0.0572095	0.123852	0.0571714	0.0768952	0.0567524	0.108193	0.0472359	0.0776585	0.0746336	0.0204856	0.181415	11	Group-Shared
Clu-INV0800790	0.0594119	0.0805183	0.0243214	0.0367885	0.02983	0.0904344	0.0932115	0.0909631	0.0543449	0.0784568	0.0567524	0.064046	0.0775133	0.079543	0.063033	0.0826418	0.0932115	16	Group-Shared
Clu-INV1201120	0.0609244	0.118099	0.0472359	0.0657291	0.0820669	0.0907869	0.0612639	0.0791812	0.0861818	0.0798322	0.0942614	0.0712927	0.0948553	0.0945759	0.0719924	0.0851478	0.118099	16	Group-Shared
Clu-INV0700580	0.0821748	0.155731	0.0432837	0	0.0384214	0.116143	0.106021	0.09691	0.0948204	0.0647574	0.0662141	0.0634084	0.0425361	0.0407605	0.0756929	0.0543449	0.155731	15	Group-Shared
Clu-INV0101050	0.10914	0.158061	0.0303568	0.0476642	0.0416295	0.117205	0.0871423	0.0931064	0.0838966	0.0844333	0.0873909	0.09691	0.0935968	0.0582741	0.106429	0.0901522	0.158061	16	Group-Shared
Clu-INV0400050	0	0.279484	0.00290007	0.0121198	0.00860017	0	0	0.0530784	0.0275535	0.0481698	0.0266967	0.0741579	0.0165737	0.225464	0.0917373	0.0142264	0.279484	8	Group-Shared
Clu-INV1101060	0	0.2395	0.00143081	0.00380507	0.00693645	0.031166	0.0579702	0.0363494	0	0.0145625	0.0235817	0.029262	0	0	0.0198637	0	0.2395	6	Group-Shared
Clu-INV0100430	0.098055	0.150756	0.00582375	0.0574759	0.0389379	0.00453632	0	0.0440299	0.048636	0.0163647	0	0.00500882	0.00492295	0	0	0	0.150756	6	Group-Shared
Clu-INV0200880	0.0439907	0.197005	0.0499929	0.0707396	0.0232936	0.00911081	0.0352296	0.0205684	0.0188669	0.0175759	0.0143105	0.0198637	0.0242393	0.00663716	0.0133429	0.0204856	0.197005	7	Group-Shared
Clu-INV0100200	0	0	0.00872789	0.230219	0.195761	0	0.00603795	0.0205684	0.0188669	0.0228818	0.0258791	0.00996053	0.00492295	0.0196562	0.00672269	0.0271457	0.230219	5	Group-Shared
Clu-INV0900390	0.0172421	0.0234582	0.0491405	0.258661	0.207257	0.00453632	0.0123732	0.00851501	0.0126685	0.015695	0.0238284	0.0132587	0.0256744	0.0308425	0.0133429	0.0371076	0.258661	8	Group-Shared
Clu-INV0100900	0.0114013	0	0.0173673	0.167022	0.0165319	0.0179094	0.0179511	0.00834463	0.0157788	0.0181594	0.0258791	0.0213134	0	0.0153598	0.00672269	0.0271457	0.167022	4	Group-Shared
Clu-INV0400180	0.116076	0.0248139	0.0185757	0.171668	0.084469	0.0102151	0.0612639	0.049218	0.0404837	0.025019	0.0824263	0.0179094	0.0611131	0.0153598	0.00680821	0.00693645	0.171668	10	Group-Shared
Clu-INV0500070	0.140979	0.0871423	0.173973	0.172077	0.169645	0.102399	0.104282	0.0402066	0.042851	0.0327799	0.0235817	0.0357898	0.042733	0.0306807	0.045049	0.0588434	0.173973	16	Group-Shared
Clu-INV0300850	0.26257	0	0.0455968	0.22003	0.0741579	0.0361896	0.116475	0.00860017	0	0.0030726	0	0.00164719	0.00492295	0	0	0	0.26257	6	Group-Shared
Clu-INV0300860	0.232132	0	0.0499929	0.223366	0.0920887	0.0392951	0.126456	0.0245678	0.00320195	0.00732095	0	0.00333126	0.00492295	0	0	0.00693645	0.232132	7	Group-Shared
Clu-INV0300790	0.088703	0.00796103	0.00290007	0.1959	0.00419236	0.0134692	0.0463391	0.00419236	0.00638046	0.0299516	0.00957836	0.0116127	0.042733	0.200741	0	0.00693645	0.200741	6	Group-Shared
Clu-INV1200230	0.0392158	0.124928	0.064907	0.0430084	0.154394	0.0166991	0.0569049	0.00620924	0.0127529	0.0300327	0.00242526	0.00346053	0.122314	0.231826	0.0137639	0	0.231826	9	Group-Shared
Clu-INV0600460	0.0280016	0.0157788	0.0102151	0	0.0110627	0.0224696	0.0625444	0.0165319	0.127332	0.0385407	0.0652061	0.0989205	0.0194902	0.0132165	0.0511525	0.0137639	0.127332	8	Group-Shared
Clu-INV0401410	0.0334238	0.00796103	0.00727825	0.0296678	0.0232525	0.0180761	0.0372272	0.0245678	0.100095	0.0706288	0.116342	0.0447357	0.0381829	0.0175342	0.0803017	0.0271457	0.116342	12	Group-Shared
Clu-INV0900720	0.0198637	0.0457531	0.00744904	0	0.00419236	0.0331422	0.12238	0.0245678	0.0526939	0.0496056	0.06989	0.0628451	0.0248139	0.0324979	0.053501	0.033665	0.12238	12	Group-Shared
Clu-INV1100370	0.018201	0.00796103	0.013048	0.0075771	0.0259609	0.0753279	0.0781304	0.0285306	0.0655424	0.0379044	0.0505731	0.0324173	0.042733	0.00663716	0	0	0.0781304	9	Group-Shared
Clu-INV0500660	0.0115704	0.0234582	0.00872789	0.0224284	0.0232525	0.0434409	0.0463391	0.0402066	0.0780579	0.0523861	0.0755105	0.0596391	0.0775133	0.0386996	0.032659	0.0271457	0.0780579	14	Group-Shared
Clu-INV1100930	0.0342674	0.0157788	0.0187005	0.0075771	0.0179511	0.0807347	0.0633709	0.0165319	0.024978	0.0504571	0.108869	0.0279201	0.0647948	0.00445035	0.00672269	0.117735	0.117735	9	Group-Shared
Clu-INV1200250	0.0768224	0	0	0.0260836	0.00419236	0.10914	0.118099	0.0599797	0.0557605	0.0753279	0.144325	0.0406023	0.0436766	0.0283272	0.076604	0.0464561	0.144325	13	Group-Shared
Clu-INV0800290	0.0907869	0.00808894	0.0116127	0.0129637	0.00770511	0.128302	0.117636	0.0421816	0.0413927	0.0745239	0.0550724	0.0804822	0.0781304	0.0333031	0.0529247	0.0570191	0.128302	12	Group-Shared
Clu-INV0200040	0.108464	0.0157788	0.0412347	0.0489077	0.0344279	0.0621305	0.118397	0.0367087	0.042851	0.0498767	0.053309	0.0499929	0.0446965	0.0349091	0.053501	0.053501	0.118397	15	Group-Shared
Clu-INV1200120	0.0170333	0.0310043	0.0158625	0.0224284	0.0110627	0.0475474	0.0832159	0.0977431	0.0514998	0.0852192	0.108869	0.0726542	0.0647948	0.068223	0.102296	0.105204	0.108869	13	Group-Shared
Clu-INV0300760	0.0594119	0	0	0.0472749	0.00277063	0.0475474	0.0729847	0.087533	0.048636	0.063446	0.0766768	0.069816	0.0604712	0.0153598	0.0746336	0.101128	0.101128	12	Group-Shared
Clu-INV0401190	0	0.0384214	0.0436766	0.0226345	0.0263289	0.122544	0.0832159	0.0285306	0.0314489	0.0409187	0.021272	0.0371874	0.042733	0.0448532	0.0571334	0.0779853	0.122544	15	Group-Shared
Clu-INV1100750	0.0425361	0.0384214	0.0492956	0.0371076	0.0331019	0.124928	0.0853976	0.0430084	0.0751453	0.0779853	0.0946458	0.0430871	0.0810231	0.0609999	0.0921239	0.146128	0.146128	16	Group-Shared
Clu-INV0100960	0.00573804	0	0.0353096	0.011359	0.0245678	0.0904344	0.0981243	0.0663259	0.09496	0.0810231	0.0609999	0.100233	0.0690758	0.0813833	0.0511525	0.0768224	0.100233	13	Group-Shared
Clu-INV0300700	0.0225521	0	0	0	0.00834463	0.0867157	0.0572095	0.0840398	0.0682972	0.0732416	0.0775496	0.0213134	0.0816353	0.079543	0.063033	0.0768224	0.0867157	12	Group-Shared
Clu-INV1201000	0	0	0.0433623	0.0150662	0.00138752	0.00996053	0.0482864	0.0369481	0.00923837	0.0665123	0.0170333	0.1456	0.0317719	0.0168245	0.156973	0.0139742	0.156973	7	Group-Shared
Clu-INV0200670	0.0114013	0	0.0116973	0.0437944	0.0246498	0.031166	0.0241161	0.0166991	0.137702	0.0799045	0.0355098	0.137354	0.0690758	0.0932465	0.032659	0.0616409	0.137702	12	Group-Shared
Clu-INV1000290	0.0694091	0.112672	0.075474	0.0574759	0.0465732	0	0.0120354	0.0205684	0.0975349	0.0727277	0.0652061	0.127429	0.128658	0.0323367	0.09691	0.0204856	0.128658	12	Group-Shared
Clu-INV1200390	0	0	0.0173673	0.140036	0.02983	0.00453632	0	0.00834463	0.00320195	0.0538081	0.106123	0.0951694	0.0472359	0.0425755	0.0263289	0.132228	0.140036	9	Group-Shared
Clu-INV0900660	0.0594119	0.069298	0.0187837	0.0842902	0.0784568	0.0488301	0.0352296	0.0638585	0.0559896	0.0551871	0.0592225	0.0511525	0.0516926	0.0366289	0.0616409	0.0353096	0.0842902	15	Group-Shared
Clu-INV0800780	0.0408001	0.0656544	0.0397313	0.0647948	0.0516155	0.0409582	0.0612639	0.0310043	0.0197392	0.0440692	0.0567905	0.0608866	0.0621305	0.0235817	0.0215201	0.0215201	0.0656544	15	Group-Shared
Clu-INV1000370	0.0387393	0.0157788	0.0339462	0.011359	0.0339864	0.0475474	0.0525016	0.101988	0.0514998	0.0536929	0.0672569	0.0401274	0.042733	0.0385009	0.0263289	0.070924	0.101988	14	Group-Shared
Clu-INV0200150	0.0334238	0.0457531	0.0325785	0.0296678	0.0338659	0.0392951	0.0463391	0.0663259	0.0599797	0.0496056	0.063446	0.064046	0.0289371	0.0282865	0.0511525	0.0588434	0.0663259	16	Group-Shared
Clu-INV0600450	0.0652435	0.0457531	0.0620176	0.051577	0.0513069	0.0490241	0.0352296	0.0324576	0.0369481	0.0482087	0.0440299	0.0361896	0.0662141	0.0390967	0.0518854	0.0526939	0.0662141	16	Group-Shared
Clu-INV0401020	0.0394934	0.017701	0.0504571	0.0374265	0.0363094	0.0495281	0.0587676	0.0563712	0.0404837	0.0440299	0.0440299	0.0300732	0.0381829	0.0561041	0.0518854	0.064907	0.064907	15	Group-Shared
Clu-INV0500100	0.0550341	0.0239106	0.072948	0.0651688	0.0469632	0.0409582	0.0413927	0.0540766	0.0321754	0.0623939	0.0491017	0.0268192	0.0476253	0.0817432	0.072544	0.0871423	0.0871423	16	Group-Shared
Clu-INV0500640	0	0	0.00582375	0	0.0737184	0.0308425	0	0.0840398	0.024978	0.0534626	0.0775496	0.0324173	0.10185	0.108396	0.032659	0.0204856	0.108396	10	Group-Shared
Clu-INV0300450	0.00573804	0	0.00582375	0.00380507	0.0363494	0.00453632	0.0179511	0.0516155	0.0764584	0.0691499	0.0393745	0.0581982	0.0816353	0.079543	0.0914207	0.0940866	0.0940866	10	Group-Shared
Clu-INV1100330	0.0439907	0.0579702	0.01603	0.00974826	0.0440692	0.0224696	0.0352296	0.0553401	0.0219332	0.0716611	0.0511525	0.092159	0.113542	0.145165	0.0571334	0.121396	0.145165	14	Group-Shared
Clu-INV0400280	0.141951	0.114544	0.0230054	0.0187837	0.019241	0	0.0120354	0.145507	0.0655424	0.0523091	0.0235817	0.0279201	0.0289371	0.0446181	0.0388982	0.0139742	0.145507	11	Group-Shared
Clu-INV0900430	0.168173	0	0	0	0.00138752	0.0658037	0.0394934	0.00932339	0.0157788	0.00246845	0	0.00164719	0	0	0.00740635	0	0.168173	3	Group-Shared
Clu-INV0200110	0.134687	0	0.00290007	0.00380507	0.00277063	0.00453632	0.0244446	0.0244446	0	0.00315883	0.00479411	0	0.00492295	0	0	0	0.134687	3	Group-Shared
Clu-INV0900250	0.207715	0.00796103	0.011655	0.0437944	0.0178677	0.0136376	0.0237873	0.0324576	0.0157788	0.0194071	0.0119509	0.00996053	0.0289371	0.0175342	0.0133429	0.0271457	0.207715	6	Group-Shared
Clu-INV1000400	0.211281	0	0.00290007	0.0187837	0.00419236	0.00453632	0.00603795	0.0124576	0.0219332	0.00974826	0.00238207	0	0.00492295	0.00445035	0.00672269	0.00693645	0.211281	2	Group-Shared
Clu-INV0600500	0.185627	0	0	0	0	0	0.0237873	0.00419236	0	0.00492295	0.00242526	0.00169045	0.00530924	0.00229568	0	0	0.185627	2	Group-Shared
Clu-INV0800420	0.208253	0.0222634	0.0145205	0.0226345	0.0236639	0.071477	0.0352296	0.0331019	0.0659903	0.0476642	0.0672569	0.071219	0.0516926	0.0132587	0.0388982	0.0271457	0.208253	14	Group-Shared
Clu-INV0900330	0.0934217	0.0157788	0.00582375	0.0075771	0.00693645	0.0791812	0.0739748	0.0650566	0.0588434	0.0294649	0.0260018	0.0315296	0.0436766	0.0110204	0.0400878	0.0137639	0.0934217	10	Group-Shared
Clu-INV0500010	0.098055	0.0239106	0.00582375	0.0150662	0.0178677	0.00453632	0.0120354	0.0402066	0.0514998	0.0252239	0.0459876	0.041669	0.0242393	0.0153598	0.0263289	0.0137639	0.098055	9	Group-Shared
Clu-INV0401130	0.141951	0	0.128948	0.011359	0.00556657	0	0.0469632	0.00419236	0.0157788	0.0030726	0	0.00169045	0.00492295	0.068223	0	0	0.141951	4	Group-Shared
Clu-INV0400490	0.148047	0.0391364	0.0394141	0.0585399	0.0279201	0.0823904	0.0457531	0.0125842	0.00638046	0.0104272	0.00479411	0.0132587	0.0194902	0.00667993	0.00672269	0.00693645	0.148047	7	Group-Shared
Clu-INV1200790	0.06472	0	0.0631081	0	0.00277063	0.0543449	0.0423786	0.00449334	0	0.00125763	0.00242526	0.00333126	0	0	0	0	0.06472	4	Group-Shared
Clu-INV0600740	0.0791812	0.00796103	0.0551871	0.011359	0.0178677	0.108633	0.0625444	0.0124576	0.00953588	0.0157788	0.00957836	0.00996053	0.00492295	0.0110204	0.00672269	0.033665	0.108633	5	Group-Shared
Clu-INV1000970	0.0114013	0	0.0667358	0.0187837	0.00834463	0.0179094	0.0179511	0.0205684	0.0310043	0.0463	0.01895	0.0245267	0.0194902	0.0941915	0.0388982	0.0137639	0.0941915	6	Group-Shared
Clu-INV0700420	0.049218	0	0.101884	0.108261	0.00556657	0.0134692	0.0179511	0	0.00638046	0.0252239	0.00238207	0.00164719	0.0289371	0.115311	0	0.00693645	0.115311	6	Group-Shared
Clu-INV0400220	0.0334238	0.00796103	0.146128	0.0150662	0.0798683	0.00453632	0.0248139	0.0402066	0.0342273	0.0206513	0.00238207	0.0181177	0.0197392	0.0405628	0.0457531	0.0347487	0.146128	9	Group-Shared
Clu-INV0700940	0.0225521	0.0457531	0.153418	0.00380507	0.0272273	0.0682601	0.0781304	0.0285306	0.00953588	0.0169498	0.0258791	0.0181177	0.0148564	0.00220927	0.0133429	0.0204856	0.153418	8	Group-Shared
Clu-INV0200540	0.0387393	0	0.00290007	0	0.00277063	0.0134692	0.0120354	0	0.00953588	0.0406814	0.00238207	0.00667993	0.0647948	0.079543	0.0198637	0.142076	0.142076	5	Group-Shared
Clu-INV0100700	0.0237873	0.0234582	0.0201126	0.01895	0.0179511	0.025101	0.00932339	0.0105544	0.0713296	0.0361496	0.00389117	0.0129637	0.0104272	0.0687052	0.0347487	0.124928	0.124928	8	Group-Shared
Clu-INV0200200	0.049838	0.0936668	0.0523091	0.0377849	0.0409977	0.0521551	0.0739748	0.0124576	0.0157788	0.0210238	0.00744904	0.0144365	0.0148564	0.00885556	0.00715011	0.0473917	0.0936668	9	Group-Shared
Clu-INV1001210	0.00595229	0.00796103	0.0455968	0.0403254	0.0352696	0.0438729	0.0587676	0.0205684	0.0219332	0.0269824	0.0304378	0.0276757	0.0386202	0.0132165	0.045049	0.033665	0.0587676	12	Group-Shared
Clu-INV1200810	0.0218919	0.0157788	0.0383817	0.0248139	0.0211066	0.073315	0.0719924	0.0290996	0.057552	0.0452056	0.0146045	0.0359098	0.0478976	0.0351495	0.0400878	0.0275535	0.073315	14	Group-Shared
Clu-INV0401000	0.0394934	0.0377849	0.0159881	0.00389117	0.032256	0.036589	0.0463391	0.0402066	0.0253468	0.0354297	0.0591846	0.0386599	0.0242393	0.0328201	0.00672269	0.0137639	0.0591846	12	Group-Shared
Clu-INV1000690	0.0280016	0.0465732	0.0230878	0	0.0179511	0.02686	0.0469632	0.0324576	0.0157788	0.0170333	0.0326993	0.0277979	0.0242393	0.0175342	0.0266967	0.0271457	0.0469632	11	Group-Shared
Clu-INV0500580	0.0392158	0.0457531	0.0271049	0.0338257	0.024896	0.0526939	0.0532321	0.0170333	0.0159881	0.0224284	0.00957836	0.022923	0.0206513	0.0381829	0.032659	0.00702193	0.0532321	11	Group-Shared
Clu-INV0701050	0.049218	0.0391364	0.0257972	0.044579	0.0368284	0.0480532	0.0299516	0.0402066	0.0157788	0.0357098	0.0168245	0.0197392	0.00983318	0.00889811	0.032659	0.033665	0.049218	11	Group-Shared
Clu-INV0700200	0	0.00796103	0.00582375	0.0150662	0.0852192	0.00902574	0.0832159	0	0.00320195	0.00121433	0.00238207	0	0.00492295	0	0	0.0139742	0.0852192	2	Group-Shared
Clu-INV0400460	0.0338257	0	0.0159881	0.0335444	0.0316104	0.00453632	0.0241161	0.0324576	0.00320195	0.0181177	0.0119509	0.0100454	0.0377849	0.00449334	0	0.0400878	0.0400878	7	Group-Shared
Clu-INV0200740	0.00582375	0.00796103	0.0257972	0.0367885	0.0205684	0.0308425	0.0120354	0.0245678	0.0188669	0.0223459	0.0235817	0.0132587	0.00983318	0.00885556	0.0263289	0.0137639	0.0367885	7	Group-Shared
Clu-INV0401050	0.0187421	0.00825941	0.0296272	0.0260836	0.0262063	0.0180761	0.0244446	0.0115704	0.0408001	0.0270233	0.021768	0.0331019	0.0242393	0.00667993	0.0218919	0.00753442	0.0408001	10	Group-Shared
Clu-INV1000980	0.0114013	0.00796103	0	0.0260836	0.00277063	0.00902574	0.0295461	0.00834463	0.00953588	0.0169498	0.0235817	0.0197392	0.0381829	0.0239517	0.0198637	0.0271457	0.0381829	6	Group-Shared
Clu-INV0500060	0.0204856	0	0.00761977	0.02592	0.011359	0.0204027	0.0538464	0	0.0131323	0.0215201	0.0258791	0.0418662	0.0146885	0.0132165	0	0.00702193	0.0538464	5	Group-Shared
Clu-INV0100180	0.0114013	0	0.00143081	0.0472749	0.00970579	0.0308425	0.0408001	0.0165319	0.0188669	0.0216854	0.0326993	0.0401274	0.0289371	0.00445035	0.0198637	0.00693645	0.0472749	7	Group-Shared
Clu-INV0900490	0.00573804	0.0457531	0.00143081	0.00380507	0.00419236	0	0	0	0.00638046	0.00427837	0.021272	0.029262	0	0	0.0133429	0	0.0457531	3	Group-Shared
Clu-INV0400400	0	0.0310043	0.00143081	0	0.0158206	0.0271457	0.0437551	0.0327799	0	0.00432137	0.00483706	0.00164719	0	0.00445035	0	0	0.0437551	4	Group-Shared
Clu-INV1101510	0.00573804	0	0.00290007	0.0224284	0.00556657	0.059677	0.0179511	0.00834463	0.0126685	0.00732095	0	0.0116127	0.00492295	0.00445035	0.00672269	0.00727825	0.059677	2	Group-Shared
Clu-INV0401120	0.0486748	0	0.00872789	0.011359	0.0152759	0.0398502	0.0122043	0.00432137	0.0200296	0.0117818	0.0119509	0.00333126	0.00983318	0.00663716	0	0.00715011	0.0486748	2	Group-Shared
Clu-INV0800270	0.0058666	0	0.0297895	0.00436437	0.00923837	0.00902574	0.00642325	0.0526939	0	0.0112743	0.0143945	0.0100878	0	0.0110204	0.00860017	0.0142264	0.0526939	2	Group-Shared
Clu-INV0400330	0	0	0.0235817	0	0.0280016	0.00825941	0	0.00932339	0.0224284	0.0163647	0.00727825	0.00535214	0.0115704	0.00449334	0.00753442	0	0.0280016	3	Group-Shared
Clu-INV0400380	0.00573804	0	0.00290007	0.00380507	0.0245678	0.0179094	0.0295461	0.00419236	0.00320195	0.00552369	0.0119509	0	0.00492295	0	0	0	0.0295461	2	Group-Shared
Clu-INV0900730	0	0	0.0529247	0.011359	0.00842983	0.0222634	0.0122043	0	0	0.00121433	0	0.00164719	0.00983318	0.00220927	0.00672269	0	0.0529247	2	Group-Shared
Clu-INV0200860	0.00603795	0	0.033906	0	0.00462227	0.0242393	0.0371076	0.0182843	0.00779044	0.0123732	0.00766245	0.0139742	0.0255516	0.0254288	0.0139742	0	0.0371076	5	Group-Shared
Clu-INV0300810	0.0811312	0.00796103	0.00143081	0	0.00138752	0.00902574	0.00603795	0	0	0.0217267	0.00479411	0.00500882	0.00983318	0.103256	0	0.00693645	0.103256	3	Group-Shared
Clu-INV0800410	0.0763855	0.00825941	0	0	0.00138752	0	0	0.00419236	0.00320195	0.0030726	0.00723554	0	0	0.0343878	0	0	0.0763855	2	Group-Shared
Clu-INV0800330	0.0853976	0	0.00928088	0	0.00281378	0.0182843	0.0187421	0.0245678	0.0157788	0.00974826	0.00483706	0.0339462	0.0194902	0.0196562	0.00672269	0.00693645	0.0853976	3	Group-Shared
Clu-INV0600880	0.0114013	0.0529247	0.00143081	0.00380507	0.00970579	0.00902574	0	0	0.00638046	0.0110204	0.0755105	0.00667993	0.0866801	0.0343878	0	0	0.0866801	4	Group-Shared
Clu-INV0100220	0	0	0.00290007	0	0.069927	0	0	0.0285306	0.0280016	0.0412742	0.0437944	0.043205	0.0381829	0.0466512	0.0388982	0.033665	0.069927	10	Group-Shared
Clu-INV0200010	0.0280016	0.00796103	0.00290007	0.00380507	0.00834463	0.00457929	0.0120354	0.00842983	0.0571714	0.0378646	0.0143105	0.0370678	0.0516926	0.011105	0.0746336	0.033665	0.0746336	7	Group-Shared
Clu-INV1200380	0.0170333	0.0157788	0.027268	0.0260836	0.0111474	0.0222634	0.0120354	0.00860017	0.0159044	0.0286526	0.0239106	0.0181177	0.0256744	0.0134271	0.0304783	0.0791812	0.0791812	8	Group-Shared
Clu-INV0300040	0.0334238	0.0234582	0.0437944	0.0117818	0.0305188	0.0358298	0.018201	0.0245678	0.0316912	0.0361097	0.023705	0.0232113	0.0299516	0.032659	0.0413927	0.0400878	0.0437944	14	Group-Shared
Clu-INV0900340	0.00573804	0.202079	0.0366688	0.258661	0.0337855	0.0675915	0.0352296	0.059033	0.183526	0.15667	0.260358	0.248292	0.187577	0.224067	0.0803017	0.0271457	0.260358	15	Group-Shared
Clu-INV1000500	0	0	0.0420239	0.0332629	0.106633	0	0.0120354	0.00419236	0.0791812	0.091667	0.250932	0.216746	0.10968	0.00663716	0.045049	0.070924	0.250932	10	Group-Shared
Clu-INV1000510	0.0280016	0.00796103	0.0284492	0.0224284	0.082893	0.059677	0.0932115	0.069927	0.122511	0.108362	0.201342	0.179437	0.0907869	0.0153598	0.0914207	0.116076	0.201342	14	Group-Shared
Clu-INV1100160	0.189378	0.124928	0.0230878	0.0332629	0.0492568	0.101438	0.205637	0.0363494	0.0845048	0.141763	0.222794	0.0962146	0.0775133	0.0176176	0.176091	0.248978	0.248978	15	Group-Shared
Clu-INV0900270	0.0225521	0	0.0201126	0.0187837	0.0178677	0.16838	0.0932115	0.0977431	0.105169	0.111867	0.227141	0.230832	0.0938768	0.0506504	0.0884196	0.216192	0.230832	12	Group-Shared
Clu-INV1100470	0.088703	0.0384214	0.0622434	0.108261	0.116475	0.116774	0.0832159	0.0770407	0.139155	0.156943	0.19293	0.170379	0.212747	0.144481	0.0914207	0.251224	0.251224	16	Group-Shared
Clu-INV1101080	0.121724	0.0384214	0.0230878	0.0713296	0.0381431	0.0283272	0.0464561	0.265902	0.199206	0.15415	0.119355	0.0637461	0.0199467	0.0783843	0.128302	0.0275535	0.265902	15	Group-Shared
Clu-INV0600040	0	0.159687	0	0.011359	0.0402066	0.00902574	0.00603795	0.244821	0.206124	0.137734	0.143327	0.186052	0.121166	0.137069	0.0571334	0.0400878	0.244821	11	Group-Shared
Clu-INV0600350	0.0116973	0.154089	0.0339462	0	0.143483	0.00453632	0.00603795	0.130173	0.193041	0.0956574	0.0235817	0.0654677	0.150357	0.0446181	0.00672269	0	0.193041	10	Group-Shared
Clu-INV0400940	0.194792	0	0	0.116873	0.0161137	0	0	0.139438	0.0796876	0.0925101	0.048403	0.0355098	0.042733	0.0913152	0.0858968	0.198822	0.198822	11	Group-Shared
Clu-INV0400510	0.207904	0	0.0014741	0.0179094	0.00277063	0.100646	0.0659903	0.102879	0.0883133	0.0991625	0.0799767	0.0835026	0.12238	0.0987129	0.064907	0.111632	0.207904	12	Group-Shared
Clu-INV0800210	0.144481	0.0170333	0.00298634	0.0155693	0.039652	0.0516541	0.101988	0.0734984	0.0194486	0.053501	0.064458	0.0603578	0.0746336	0.063971	0.09691	0.171375	0.171375	12	Group-Shared
Clu-INV0100600	0.0711453	0.0310043	0.0175342	0.00380507	0.0379044	0.0759118	0.100646	0.177565	0.190079	0.119025	0.114344	0.109545	0.0676659	0.0536546	0.0400878	0.196287	0.196287	14	Group-Shared
Clu-INV1100440	0.0122043	0.00796103	0.00877045	0.0343878	0.0217267	0.0224696	0.030802	0.0728746	0.0551489	0.0950996	0.100646	0.0815273	0.11694	0.0623187	0.0987475	0.218483	0.218483	13	Group-Shared
Clu-INV0800720	0	0.0243214	0	0	0.00138752	0.00902574	0.0123732	0.115377	0.114778	0.124015	0.141481	0.0964929	0.0901522	0.0486748	0.101128	0.120804	0.141481	10	Group-Shared
Clu-INV0700440	0.0334238	0	0.00727825	0.00380507	0.00277063	0.0134692	0.0463391	0.145507	0.0897639	0.13456	0.13274	0.162385	0.121166	0.110118	0.128302	0.166637	0.166637	11	Group-Shared
Clu-INV0701150	0.0225521	0.0234582	0.0257972	0.0187837	0.0181177	0.0400878	0.0120354	0.154028	0.143795	0.125091	0.13274	0.143421	0.0948553	0.0821748	0.152839	0.126683	0.154028	13	Group-Shared
Clu-INV0100480	0.0334238	0	0	0	0.00138752	0	0.0463391	0.191255	0.0682972	0.078964	0.13274	0.0935267	0.14681	0.0813833	0.0571334	0.0204856	0.191255	10	Group-Shared
Clu-INV1100610	0.0114013	0.0310043	0.00436437	0	0.00556657	0.115677	0.102982	0.087533	0.0599797	0.0931764	0.151952	0.11985	0.0978817	0.0850764	0.0511525	0.116076	0.151952	12	Group-Shared
Clu-INV0700120	0.0770043	0.0157788	0.00727825	0	0.00556657	0.119157	0.104282	0.109612	0.0818512	0.100233	0.141575	0.118562	0.136023	0.11237	0.0914207	0.033665	0.141575	12	Group-Shared
Clu-INV0100720	0.0791812	0.00796103	0.00436437	0.0075771	0	0.0941566	0.117205	0.101094	0.112672	0.116973	0.108869	0.124928	0.114711	0.12717	0.143202	0.0996806	0.143202	12	Group-Shared
Clu-INV0200950	0.098055	0	0	0	0	0.122642	0.131009	0.107719	0.12008	0.116973	0.114478	0.0948553	0.128658	0.118728	0.107617	0.121396	0.131009	12	Group-Shared
Clu-INV0701180	0.10721	0.0871423	0.0201126	0.125871	0.101094	0.270236	0.139942	0.0977431	0.0845048	0.105476	0.123721	0.100233	0.10185	0.138682	0.118099	0.126683	0.270236	15	Group-Shared
Clu-INV0401300	0.146128	0.115976	0.133315	0.128205	0.111599	0.119948	0.0791812	0.0466512	0.075401	0.0901875	0.0711084	0.0748164	0.108396	0.10185	0.122838	0.148418	0.148418	16	Group-Shared
Clu-INV0100340	0.0771498	0.0529247	0.0898345	0.0657291	0.0719556	0.0852192	0.0759482	0.0950996	0.103016	0.120278	0.104351	0.0950298	0.123492	0.115377	0.151707	0.144823	0.151707	16	Group-Shared
Clu-INV0200130	0.107617	0.0805183	0.098436	0.072544	0.0989205	0.129787	0.121855	0.114944	0.0936318	0.101506	0.0636335	0.104214	0.10914	0.0787467	0.0998877	0.139029	0.139029	16	Group-Shared
Clu-INV0400440	0.116143	0.0592983	0.0380635	0.101988	0.066922	0.122642	0.105612	0.0777312	0.113442	0.0996461	0.085576	0.0907869	0.102365	0.105374	0.0853976	0.126683	0.126683	16	Group-Shared
Clu-INV0300480	0.228734	0.0936668	0.0761305	0.09691	0.101128	0.0490241	0.0413927	0.0770407	0.106565	0.116276	0.121888	0.0979164	0.10185	0.184947	0.180585	0.232895	0.232895	16	Group-Shared
Clu-INV0200870	0.170262	0.124928	0.0936318	0.111263	0.0337855	0.140791	0.0572095	0.087533	0.127332	0.139533	0.106972	0.148263	0.0978817	0.229375	0.227244	0.0464561	0.229375	16	Group-Shared
Clu-INV0900540	0.254596	0.0871423	0.0499929	0.140445	0.0376655	0.0556841	0.0408001	0.0530784	0.0936318	0.108294	0.0591846	0.125351	0.0816353	0.2075	0.045049	0.0494506	0.254596	16	Group-Shared
Clu-INV0600180	0.0594119	0.240724	0.0197807	0.0740114	0.265902	0.162146	0.0781304	0.252538	0.28026	0.235048	0.288383	0.291258	0.278067	0.281783	0.171522	0.14712	0.291258	15	Group-Shared
Clu-INV1200640	0.0606978	0.245315	0.0101727	0.0541149	0.266655	0.0441869	0.0760576	0.278982	0.294532	0.280168	0.292433	0.287847	0.272654	0.298722	0.220422	0.297498	0.298722	15	Group-Shared
Clu-INV0400370	0.0179511	0.134687	0.022717	0.0683343	0.233783	0.155791	0.117205	0.241795	0.245784	0.227038	0.232437	0.206016	0.18935	0.140319	0.276186	0.166637	0.276186	15	Group-Shared
Clu-INV1000960	0.0225521	0.205123	0.0339462	0.142796	0.289366	0.0265741	0	0.274943	0.206124	0.227732	0.257679	0.108193	0.164264	0.213252	0.246892	0.272051	0.289366	15	Group-Shared
Clu-INV1100350	0.219454	0.271051	0.0382624	0.139659	0.27777	0.0179094	0.0295461	0.0791812	0.12008	0.171726	0.116906	0.168144	0.212747	0.257487	0.189434	0.290391	0.290391	15	Group-Shared
Clu-INV0301100	0.289277	0.296972	0.0243214	0.299093	0.273464	0.0343477	0.0179511	0.128108	0.176091	0.174554	0.270143	0.188338	0.186306	0.101541	0.246892	0.252926	0.299093	15	Group-Shared
Clu-INV0400160	0.213411	0.0367087	0.00672269	0.206448	0.200139	0.0105544	0.0982629	0.274689	0.202325	0.24492	0.157336	0.143982	0.181529	0.286928	0.294069	0.286546	0.294069	14	Group-Shared
Clu-INV0700380	0.215849	0.249858	0.0831441	0.228939	0.0126264	0.0443437	0.180585	0.236638	0.242541	0.249736	0.27485	0.266326	0.20197	0.246277	0.235326	0.238573	0.27485	15	Group-Shared
Clu-INV0700400	0.245513	0.276186	0.102742	0.255273	0.00974826	0.0434409	0.112504	0.251979	0.219899	0.254016	0.222794	0.255827	0.253605	0.273279	0.269349	0.260668	0.276186	15	Group-Shared
Clu-INV0301020	0.30103	0.30103	0.297301	0.299093	0.299616	0.255273	0	0.30103	0.30103	0.300704	0.30103	0.300161	0.30103	0.299899	0.30103	0.30103	0.30103	15	Group-Shared
Clu-INV0200560	0.27969	0.292898	0.0499929	0.289344	0.294621	0.20412	0.128011	0.251468	0.184635	0.25811	0.297279	0.295787	0.295941	0.242367	0.166312	0.267172	0.297279	16	Group-Shared
Clu-INV0200790	0.278273	0.283979	0.1456	0.261857	0.286367	0.290724	0.27676	0.270353	0.236084	0.246646	0.246572	0.198079	0.253096	0.254137	0.25799	0.256429	0.290724	16	Group-Shared
Clu-INV0400250	0.289121	0.292057	0.115777	0.284927	0.294047	0.30103	0.275473	0.282305	0.297957	0.26081	0.230679	0.200987	0.24403	0.295171	0.197115	0.229323	0.30103	16	Group-Shared
Clu-INV0400770	0.267946	0.288786	0.0590709	0.247949	0.285287	0.262807	0.245636	0.254331	0.253459	0.274873	0.278616	0.283844	0.280578	0.282735	0.26569	0.272051	0.288786	16	Group-Shared
Clu-INV0700690	0.291879	0.292898	0.10799	0.291213	0.293186	0.298678	0.294775	0.294643	0.289522	0.290969	0.297367	0.295875	0.217773	0.275657	0.297498	0.293959	0.298678	16	Group-Shared
Clu-INV0400760	0.288607	0.28364	0.0632958	0.217721	0.268718	0.30103	0.276186	0.294378	0.298657	0.292699	0.291147	0.292256	0.284746	0.293561	0.297564	0.29706	0.30103	16	Group-Shared
Clu-INV0600540	0.289121	0.284634	0.0420239	0.241372	0.278594	0.2987	0.291613	0.294643	0.299398	0.295677	0.298591	0.296731	0.293473	0.295347	0.297607	0.297498	0.299398	16	Group-Shared
Clu-INV0600600	0.29811	0.30103	0.0393745	0.25227	0.289634	0.30103	0.297957	0.30103	0.30103	0.299464	0.30103	0.30103	0.296007	0.299899	0.30103	0.30103	0.30103	16	Group-Shared
Clu-INV1100120	0.251054	0.236084	0.26392	0.266255	0.275242	0.264298	0.268835	0.208952	0.242019	0.252319	0.257439	0.24197	0.274689	0.22678	0.268835	0.280806	0.280806	16	Group-Shared
Clu-INV0400340	0.292123	0.292898	0.190079	0.179896	0.27793	0.298657	0.294863	0.287802	0.297782	0.296029	0.298591	0.295083	0.296007	0.297651	0.297607	0.286771	0.298657	16	Group-Shared
Clu-INV0700500	0.280806	0.296731	0.16566	0.299071	0.272793	0.30103	0.292057	0.298809	0.30103	0.297476	0.299725	0.30103	0.294576	0.299878	0.297498	0.29334	0.30103	16	Group-Shared
Clu-INV1101580	0.294687	0.296665	0.153327	0.30103	0.293539	0.30103	0.30103	0.295567	0.30103	0.298001	0.29695	0.296709	0.30103	0.297739	0.30103	0.30103	0.30103	16	Group-Shared
Clu-INV0400140	0.291324	0.295941	0.168792	0.290547	0.293606	0.298373	0.288316	0.293716	0.29918	0.296424	0.297629	0.296884	0.294951	0.296051	0.297257	0.297323	0.29918	16	Group-Shared
Clu-INV0600370	0.292256	0.292898	0.16465	0.287354	0.293937	0.294113	0.279073	0.294643	0.299398	0.296972	0.297345	0.295919	0.298526	0.295391	0.297607	0.297498	0.299398	16	Group-Shared
Clu-INV0400920	0.292256	0.292898	0.245019	0.289009	0.297104	0.2987	0.291613	0.294378	0.299246	0.297367	0.296534	0.299289	0.298154	0.295149	0.297454	0.293606	0.299289	16	Group-Shared
Clu-INV0600120	0.289277	0.296972	0.197611	0.291302	0.29323	0.298722	0.291746	0.294643	0.292898	0.297914	0.298591	0.298482	0.298526	0.297651	0.29418	0.293959	0.298722	16	Group-Shared
Clu-INV0600490	0.292256	0.292743	0.223028	0.293053	0.29741	0.298657	0.291613	0.29451	0.299398	0.298788	0.298526	0.297564	0.29846	0.297629	0.297388	0.297388	0.299398	16	Group-Shared
Clu-INV0300220	0.292256	0.292898	0.211414	0.291213	0.298176	0.298722	0.291613	0.294643	0.299398	0.298853	0.298591	0.297629	0.298526	0.297651	0.297607	0.297498	0.299398	16	Group-Shared
Clu-INV1101170	0.289277	0.284634	0.28883	0.287354	0.298897	0.298329	0.264818	0.294312	0.297717	0.298526	0.298591	0.295083	0.296007	0.297651	0.297607	0.290391	0.298897	16	Group-Shared
Clu-INV0200050	0.292256	0.292898	0.273672	0.291302	0.298897	0.298722	0.291746	0.294643	0.297782	0.299464	0.298591	0.297629	0.298526	0.298766	0.297607	0.297498	0.299464	16	Group-Shared
Clu-INV1100690	0.292256	0.296972	0.297213	0.291302	0.298897	0.298722	0.294863	0.296775	0.299398	0.29979	0.298569	0.299333	0.298526	0.299899	0.297607	0.297498	0.299899	16	Group-Shared
Clu-INV0300150	0.29088	0.292898	0.295831	0.291302	0.298897	0.298722	0.29088	0.294246	0.299049	0.299115	0.298591	0.297629	0.298526	0.297651	0.297607	0.297498	0.299115	16	Group-Shared
Clu-INV0400010	0.292256	0.292898	0.296556	0.291302	0.299616	0.298722	0.291746	0.294643	0.299398	0.299159	0.298591	0.297629	0.298526	0.297651	0.297607	0.297498	0.299616	16	Group-Shared
Clu-INV0700100	0.25787	0.288786	0.218588	0.291302	0.296051	0.296424	0.288607	0.2925	0.296138	0.290035	0.20989	0.284656	0.236562	0.295391	0.29418	0.290213	0.296424	16	Group-Shared
Clu-INV0500690	0.245636	0.278754	0.244351	0.245414	0.261572	0.281488	0.282259	0.284724	0.291036	0.286344	0.29148	0.289098	0.292699	0.286209	0.293959	0.278365	0.293959	16	Group-Shared
Clu-INV1100450	0.253943	0.243038	0.270562	0.264298	0.266043	0.259403	0.269303	0.281215	0.289522	0.292101	0.288272	0.29048	0.29846	0.289611	0.290724	0.293849	0.29846	16	Group-Shared
Clu-INV0300930	0.251054	0.268133	0.274643	0.2675	0.267594	0.293097	0.2766	0.260763	0.275772	0.274112	0.275542	0.264558	0.283979	0.250029	0.283437	0.275357	0.293097	16	Group-Shared
Clu-INV0500780	0.260405	0.261501	0.23264	0.252707	0.26302	0.273441	0.232564	0.27676	0.271051	0.277128	0.260453	0.263234	0.270819	0.26689	0.276186	0.286299	0.286299	16	Group-Shared
Clu-INV0200850	0.289277	0.271911	0.252586	0.267266	0.270236	0.284724	0.255948	0.264416	0.287645	0.28513	0.276048	0.271168	0.252999	0.288339	0.297607	0.290391	0.297607	16	Group-Shared
Clu-INV0500150	0.248782	0.170672	0.132612	0.23472	0.103085	0.298678	0.291613	0.296687	0.299398	0.289232	0.30103	0.299311	0.30103	0.299878	0.30103	0.290213	0.30103	16	Group-Shared
Clu-INV1000330	0.211281	0.231393	0.14925	0.0999912	0.170907	0.294113	0.282259	0.2925	0.294532	0.291635	0.294907	0.295941	0.280578	0.296512	0.297564	0.293959	0.297564	16	Group-Shared
Clu-INV1000300	0.23358	0.225309	0.134081	0.0804461	0.163728	0.295875	0.283437	0.287376	0.297542	0.289054	0.293075	0.295721	0.277105	0.295105	0.283437	0.293849	0.297542	16	Group-Shared
Clu-INV1201100	0.2395	0.167967	0.210987	0.183469	0.151921	0.206907	0.183896	0.248782	0.260119	0.25614	0.276439	0.272051	0.287802	0.270749	0.270749	0.28522	0.287802	16	Group-Shared
Clu-INV1100380	0.0934217	0.240724	0.192595	0.155306	0.210265	0.236235	0.224378	0.241696	0.282984	0.269816	0.292699	0.269396	0.239575	0.254983	0.257751	0.289009	0.292699	16	Group-Shared
Clu-INV0500770	0.201643	0.199563	0.184918	0.219349	0.206043	0.271051	0.221831	0.28585	0.294334	0.289366	0.284386	0.28558	0.277861	0.28092	0.30103	0.290391	0.30103	16	Group-Shared
Clu-INV0301060	0.218194	0.256309	0.222898	0.224455	0.251736	0.288428	0.268835	0.280806	0.275703	0.277311	0.272561	0.281579	0.292588	0.275657	0.264156	0.283979	0.292588	16	Group-Shared
Clu-INV1101570	0.252538	0.276186	0.114044	0.24937	0.222118	0.229323	0.193292	0.112169	0.214711	0.197832	0.251687	0.217668	0.151247	0.280806	0	0.233453	0.280806	15	Group-Shared
Clu-INV1000440	0.271051	0.288786	0.0939117	0.0437944	0.295963	0.298678	0.297957	0.11747	0.128141	0.196508	0.263896	0.25602	0.177738	0.274042	0.119718	0.14712	0.298678	16	Group-Shared
Clu-INV1000620	0.283301	0.292898	0.103016	0.0260836	0.291791	0.298722	0.291746	0.2925	0.299398	0.295105	0.294907	0.296797	0.296007	0.296512	0.297607	0.293959	0.299398	16	Group-Shared
Clu-INV1000610	0.296819	0.30103	0.148757	0.0267783	0.298154	0.30103	0.30103	0.30103	0.298809	0.297454	0.295611	0.298657	0.30103	0.299856	0.30103	0.29638	0.30103	16	Group-Shared
Clu-INV1200520	0.2545	0.23782	0.0341871	0.128755	0.295479	0.261382	0.282531	0.293871	0.299202	0.293164	0.295655	0.295259	0.287242	0.296029	0.292898	0.293186	0.299202	16	Group-Shared
Clu-INV1200480	0.271051	0.240724	0.0366688	0.123002	0.22745	0.267782	0.294775	0.30103	0.30103	0.292876	0.298547	0.29846	0.285782	0.299899	0.297564	0.297498	0.30103	16	Group-Shared
Clu-INV0401090	0.13389	0.178804	0.063521	0.0804461	0.257679	0.296314	0.28425	0.289678	0.284498	0.277518	0.290969	0.294973	0.295699	0.210479	0.297257	0.293053	0.297257	16	Group-Shared
Clu-INV0401100	0.141951	0.181415	0.0643831	0.0772225	0.258206	0.298678	0.288428	0.294643	0.286299	0.279713	0.292389	0.296775	0.298526	0.210506	0.297607	0.297498	0.298678	16	Group-Shared
Clu-INV0500300	0.0743043	0.263234	0.0501477	0.180126	0.281397	0.272306	0.287443	0.20412	0.297388	0.277815	0.278456	0.2801	0.257559	0.261501	0.248439	0.293186	0.297388	16	Group-Shared
Clu-INV1200610	0.049838	0.236084	0.0340667	0.0476642	0.296051	0.257799	0.255273	0.282078	0.299268	0.282894	0.29148	0.280214	0.256212	0.284634	0.293959	0.293473	0.299268	16	Group-Shared
Clu-INV0200570	0.0791812	0.30103	0.0372671	0.138303	0.297301	0.297498	0.29148	0.298591	0.297126	0.295787	0.299159	0.292832	0.30103	0.298198	0.296665	0.30103	0.30103	16	Group-Shared
Clu-INV1200880	0.277219	0.220187	0.0729847	0.187464	0.261168	0.129464	0.227912	0.294643	0.276186	0.198657	0.180097	0.265832	0.203495	0.214605	0.262	0.033665	0.294643	16	Group-Shared
Clu-INV1200830	0.206313	0.218483	0.235932	0.214526	0.2154	0.164799	0.19382	0.148201	0.203196	0.205935	0.228349	0.185089	0.187662	0.190388	0.249858	0.251224	0.251224	16	Group-Shared
Clu-INV1100050	0.229323	0.205123	0.23777	0.205123	0.193041	0.231928	0.244895	0.145507	0.156186	0.212986	0.158543	0.17035	0.215585	0.283799	0.209247	0.24403	0.283799	16	Group-Shared
Clu-INV0800840	0.286299	0.288786	0.147151	0.30103	0.286726	0.289433	0.272584	0.296775	0.281283	0.250908	0.0672569	0.268695	0.203495	0.295391	0.283708	0.264511	0.30103	16	Group-Shared
Clu-INV0800820	0.214844	0.284634	0.0900816	0.0899051	0.272515	0.293959	0.254572	0.263636	0.132964	0.223963	0.0714033	0.244054	0.167672	0.284814	0.272538	0.268297	0.293959	16	Group-Shared
Clu-INV0800810	0.228734	0.288786	0.0830724	0.0930363	0.280146	0.291768	0.272584	0.251979	0.127332	0.212694	0.0588813	0.241571	0.167672	0.274481	0.280168	0.264511	0.291768	16	Group-Shared
Clu-INV0300100	0.0791812	0.00796103	0	0.00380507	0.00277063	0.0941566	0.0842902	0.206232	0.221831	0.128625	0.0371475	0.213677	0.224818	0.247187	0.0571334	0.0271457	0.247187	12	Group-Shared
Clu-INV1100980	0.00573804	0.0347487	0.00732095	0.00397724	0.0058666	0.0134692	0.0832159	0.246351	0.276829	0.204608	0.0430084	0.239975	0.237669	0.281601	0.2464	0.0884196	0.281601	11	Group-Shared
Clu-INV1100990	0.0225521	0.0274312	0.0101727	0.00380507	0.00834463	0.0134692	0.0832159	0.225206	0.249858	0.162684	0.0143105	0.126196	0.190808	0.264865	0.223184	0.0884196	0.264865	11	Group-Shared
Clu-INV0500350	0.0114013	0.0321754	0.0356698	0.0613394	0.0956923	0.0746336	0.241422	0.249198	0.195955	0.22781	0.181958	0.266255	0.298198	0.293849	0.169116	0.130591	0.298198	15	Group-Shared
Clu-INV0600920	0.0860393	0.122838	0.113475	0.098055	0.156367	0.112169	0.139942	0.213863	0.0871423	0.154789	0.152594	0.202134	0.239199	0.280806	0.219532	0.110186	0.280806	16	Group-Shared
Clu-INV1101420	0.0853976	0.0687052	0.0553019	0.0396917	0.0614148	0.113208	0.0201955	0.214844	0.275473	0.197969	0.216694	0.0791812	0.205746	0.137259	0.289433	0.292256	0.292256	15	Group-Shared
Clu-INV0300960	0.0609244	0.0833234	0.128593	0.110994	0.10738	0.100818	0.0853976	0.19382	0.152074	0.199783	0.23945	0.11032	0.124928	0.134846	0.267735	0.212081	0.267735	16	Group-Shared
Clu-INV0700450	0.133315	0	0.00294321	0.00380507	0.00423537	0.0180761	0.108328	0.251054	0.218824	0.225077	0.225852	0.236663	0.121724	0.16462	0.209005	0.275012	0.275012	11	Group-Shared
Clu-INV0700190	0.00573804	0.00796103	0.00290007	0.0187837	0.0817432	0.0265741	0.0932115	0.204635	0.181415	0.200522	0.20044	0.215743	0.203495	0.213252	0.198135	0.194376	0.215743	12	Group-Shared
Clu-INV0600400	0.0387393	0.0457531	0.0490241	0.011359	0.0470411	0.0184508	0.0746336	0.170936	0.148603	0.176091	0.228606	0.200632	0.163102	0.203658	0.192456	0.189518	0.228606	14	Group-Shared
Clu-INV1100760	0	0.0526939	0.00143081	0.00380507	0.00991808	0.069816	0.0463391	0.202733	0.23945	0.177248	0.170672	0.124341	0.144481	0.140068	0.186306	0.252707	0.252707	12	Group-Shared
Clu-INV0501000	0.098055	0.00796103	0.00143081	0	0.00970579	0.00453632	0.0932115	0.230193	0.217957	0.204418	0.188028	0.156579	0.179437	0.0776585	0.133315	0.176091	0.230193	11	Group-Shared
Clu-INV1100170	0.162355	0.271911	0.0101727	0.0224284	0.0376655	0.0791812	0.157336	0.154454	0.166312	0.200139	0.227141	0.0935267	0.25081	0.159327	0.219113	0.252926	0.271911	15	Group-Shared
Clu-INV0700470	0.214526	0.130912	0.032014	0.0263289	0.032256	0.166312	0.166312	0.129206	0.137987	0.166637	0.139407	0.122347	0.189041	0.164293	0.196287	0.230883	0.230883	16	Group-Shared
Clu-INV0900700	0.00672269	0.214844	0.00919585	0.00397724	0.0117396	0.111128	0.113208	0.129948	0.135292	0.151829	0.194681	0.14681	0.155731	0.156398	0.147429	0.217773	0.217773	12	Group-Shared
Clu-INV0900620	0.0115704	0.202079	0.00290007	0.0075771	0.0166155	0.139533	0.0237873	0.193987	0.152961	0.176901	0.191171	0.180556	0.194015	0.211868	0.202407	0.198822	0.211868	12	Group-Shared
Clu-INV0600690	0.127882	0.162206	0.0303568	0.0550341	0.113943	0.17117	0.140602	0.163251	0.186391	0.1869	0.225619	0.198657	0.150634	0.159507	0.153418	0.171229	0.225619	16	Group-Shared
Clu-INV1001190	0.0225521	0.197005	0.0486748	0.0740114	0.059033	0.139533	0.118661	0.160348	0.159687	0.167937	0.14681	0.135355	0.153876	0.1294	0.185032	0.16891	0.197005	16	Group-Shared
Clu-INV1201110	0.0652435	0.147305	0.0679631	0.108261	0.101438	0.128399	0.132964	0.124928	0.17035	0.163251	0.197198	0.172019	0.169292	0.14965	0.198135	0.110691	0.198135	16	Group-Shared
Clu-INV1200350	0.111699	0.130912	0.0244036	0.0999912	0.119223	0.0516541	0.0572095	0.11747	0.181472	0.161937	0.204418	0.184436	0.197198	0.176091	0.206637	0.0884196	0.206637	16	Group-Shared
Clu-INV0201130	0.105612	0.0821748	0.0285713	0.0374265	0.0577802	0.136467	0.11886	0.194042	0.152319	0.175802	0.173186	0.126813	0.164174	0.168674	0.199014	0.196287	0.199014	16	Group-Shared
Clu-INV0900040	0.063033	0.0299516	0.00449334	0.0771498	0.0408001	0.0917373	0.0801934	0.121166	0.178603	0.15788	0.181758	0.182044	0.194709	0.17693	0.150756	0.184521	0.194709	15	Group-Shared
Clu-INV0300570	0.049838	0.0750357	0.0789278	0.0641584	0.0734251	0.0884196	0.0633709	0.155336	0.126586	0.157064	0.168556	0.185627	0.149742	0.116906	0.14712	0.161847	0.185627	16	Group-Shared
Clu-INV0600640	0.0170333	0.066922	0.00872789	0.00380507	0.00693645	0	0	0.283821	0.202079	0.217721	0.0588813	0.183867	0.267289	0.289678	0.210853	0.232895	0.289678	10	Group-Shared
Clu-INV0800460	0.0439907	0.0157788	0.0158625	0.0899051	0.0363494	0.0516541	0.0295461	0.265902	0.223755	0.242144	0.0835743	0.217431	0.288361	0.275657	0.262	0.293959	0.293959	14	Group-Shared
Clu-INV1100320	0.0439907	0	0.0188253	0.00380507	0.0358298	0.02686	0.0251829	0.0535778	0.137101	0.160288	0.126975	0.20981	0.265478	0.251906	0.183896	0.286299	0.286299	13	Group-Shared
Clu-INV0700920	0.106735	0.0413927	0.0269824	0.0232525	0.122609	0.00911081	0.0383419	0.0988167	0.24817	0.223678	0.163549	0.203223	0.178373	0.274366	0.199014	0.274689	0.274689	15	Group-Shared
Clu-INV0100750	0.0114013	0.0157788	0.0230054	0.0150662	0.0193656	0.0791812	0.135482	0.0943663	0.227578	0.193459	0.0631081	0.0464171	0.0522706	0.279211	0.283708	0.293959	0.293959	12	Group-Shared
Clu-INV1101650	0.0280016	0	0.00872789	0	0.0124998	0.0904344	0.0625444	0.14851	0.1321	0.169439	0.0835743	0.0962146	0.0898345	0.145165	0.29418	0.161847	0.29418	12	Group-Shared
Clu-INV0700390	0.0532321	0	0.0226345	0.0146885	0.00138752	0.0184508	0.0299516	0.154454	0.111666	0.142264	0.157064	0.137006	0.118331	0.198767	0.152839	0.183127	0.198767	12	Group-Shared
Clu-INV0100060	0.0752184	0.0384214	0.0867157	0.061867	0.0879233	0.261857	0.288249	0.20412	0.17035	0.136689	0.111061	0.158453	0.162714	0.172836	0.159146	0.0779853	0.288249	16	Group-Shared
Clu-INV0300330	0.0752184	0.0457531	0.0340667	0.0472749	0.0522321	0.264086	0.244796	0.136372	0.166312	0.140948	0.156095	0.126196	0.158905	0.138682	0.118099	0.137006	0.264086	16	Group-Shared
Clu-INV0200260	0.0334238	0	0.00445035	0	0.00440736	0.202951	0.118397	0.154028	0.204934	0.160769	0.175222	0.162714	0.167199	0.128722	0.170672	0.119157	0.204934	12	Group-Shared
Clu-INV0701200	0.0752184	0.00796103	0.00290007	0.114844	0.0681859	0.186052	0.176091	0.195069	0.181558	0.189967	0.214155	0.210292	0.212081	0.203196	0.192372	0.188591	0.214155	14	Group-Shared
Clu-INV0200890	0.0715506	0.072544	0.106021	0.0887738	0.101575	0.192679	0.178373	0.17438	0.203006	0.17866	0.219401	0.189603	0.185032	0.176091	0.161038	0.19382	0.219401	16	Group-Shared
Clu-INV1201230	0.0518083	0.0234582	0.0187837	0.011359	0.0220983	0.264298	0.261857	0.244475	0.176091	0.20922	0.287757	0.293318	0.10353	0.0323367	0.257751	0.27358	0.293318	14	Group-Shared
Clu-INV0500270	0.0334238	0.100095	0.00582375	0.0367885	0.0540766	0.289433	0.291746	0.069927	0.161907	0.136372	0.121888	0.179437	0.167672	0.0385009	0.250713	0.23699	0.291746	15	Group-Shared
Clu-INV0800220	0.283301	0.0599797	0.013048	0.105272	0.103325	0.101438	0.269303	0.237569	0.236487	0.197859	0.163787	0.192707	0.206583	0.17158	0.198135	0.248978	0.283301	15	Group-Shared
Clu-INV0900580	0.281987	0.0746336	0.0415506	0.138682	0.0380237	0.171931	0.148911	0.188225	0.199152	0.187182	0.0651688	0.199673	0.171229	0.253411	0.164799	0.142952	0.281987	16	Group-Shared
Clu-INV0400520	0.217668	0.0157788	0.00290007	0.03157	0.00702193	0.247777	0.280168	0.231928	0.151247	0.17076	0.145631	0.108091	0.113208	0.203305	0.240325	0.197005	0.280168	13	Group-Shared
Clu-INV1000230	0.25847	0.066922	0.0460267	0.142796	0.0687423	0.230985	0.153052	0.2727	0.150695	0.127234	0.143327	0.0522706	0.14681	0.0850764	0.185032	0.110691	0.2727	16	Group-Shared
Clu-INV1200580	0.16891	0.196287	0.0107662	0.0243214	0.185287	0.236084	0.252319	0.197281	0.106429	0.139816	0.0774042	0.0827136	0.0993698	0.206448	0.243038	0.266255	0.266255	15	Group-Shared
Clu-INV0700560	0.170672	0.288786	0.0406023	0.138303	0.107447	0.166578	0.161038	0.142483	0.156186	0.126651	0.111296	0.121133	0.124928	0.086929	0.138303	0.105204	0.288786	16	Group-Shared
Clu-INV1200930	0.268344	0.226626	0.0561423	0.090646	0.193737	0.158212	0.227578	0.14367	0.192093	0.176728	0.228221	0.187605	0.222846	0.119256	0.185939	0.171375	0.268344	16	Group-Shared
Clu-INV0700700	0.166312	0.124928	0.0539232	0.131587	0.155458	0.223652	0.197942	0.160348	0.161907	0.161817	0.170379	0.161248	0.128658	0.14192	0.148047	0.156973	0.223652	16	Group-Shared
Clu-INV1000640	0.229323	0.164799	0.0837534	0.108633	0.227089	0.204717	0.184521	0.149219	0.127396	0.152502	0.151094	0.116276	0.160978	0.16776	0.153967	0.176091	0.229323	16	Group-Shared
Clu-INV1100510	0.248022	0.00796103	0.01895	0.0187837	0.037307	0.0314893	0.0579702	0.234517	0.296007	0.285287	0.292522	0.29894	0.295567	0.291413	0.29627	0.297126	0.29894	13	Group-Shared
Clu-INV0801030	0.0114013	0	0.013048	0.0543449	0.0218919	0.00457929	0.00603795	0.252319	0.2464	0.227553	0.262071	0.252076	0.25988	0.238698	0.225955	0.254451	0.262071	11	Group-Shared
Clu-INV0201140	0.0334238	0.0157788	0.0201126	0.0075771	0.0246498	0.122642	0.0408001	0.22269	0.289611	0.289411	0.298591	0.30103	0.290925	0.298766	0.287242	0.30103	0.30103	13	Group-Shared
Clu-INV0900480	0.0572095	0.101988	0.0102151	0.0472749	0.0312468	0.0941566	0.0884196	0.271842	0.295259	0.275265	0.288786	0.295105	0.285422	0.283889	0.23935	0.288048	0.295259	15	Group-Shared
Clu-INV0201110	0.0609244	0.00796103	0.0116973	0	0.0138901	0.0907869	0.16779	0.295413	0.291968	0.272932	0.287018	0.291258	0.269863	0.259331	0.286299	0.29638	0.29638	12	Group-Shared
Clu-INV0800670	0.0228406	0.0157788	0.0475085	0.0367885	0.0391761	0.0636335	0.137164	0.244252	0.256357	0.252465	0.222794	0.244722	0.287891	0.29638	0.264511	0.297388	0.297388	15	Group-Shared
Clu-INV0800130	0.03157	0.29638	0.00877045	0.0150662	0.012542	0	0.0248139	0.201643	0.264723	0.231087	0.297257	0.275427	0.30103	0.271144	0.131875	0.0713296	0.30103	12	Group-Shared
Clu-INV0300470	0.049218	0.249858	0.0172838	0.0263289	0.159357	0.0308425	0.0469632	0.279416	0.269326	0.238949	0.261691	0.27321	0.280578	0.143546	0.166933	0.110691	0.280578	15	Group-Shared
Clu-INV0100090	0.0280016	0.288786	0.0629203	0.00380507	0.150511	0.00453632	0.0352296	0.268133	0.126586	0.241522	0.283595	0.279484	0.245636	0.293031	0.294069	0.272051	0.294069	14	Group-Shared
Clu-INV0700290	0	0.284634	0.013048	0.011359	0.00834463	0.0308425	0.0120354	0.258996	0.287958	0.28269	0.299812	0.30103	0.233656	0.30103	0.30103	0.293959	0.30103	11	Group-Shared
Clu-INV0900610	0.0170333	0.280442	0.00727825	0.00380507	0.0285306	0.174554	0.0120354	0.2727	0.193931	0.235705	0.273464	0.262309	0.224818	0.278044	0.2766	0.290391	0.290391	12	Group-Shared
Clu-INV0600250	0.0334238	0.0157788	0.0144365	0.197336	0.169086	0.0978124	0.194042	0.244821	0.291258	0.271633	0.284949	0.295061	0.29846	0.200741	0.30103	0.30103	0.30103	14	Group-Shared
Clu-INV0200900	0.102639	0.0936668	0.146345	0.107719	0.123394	0.240923	0.196867	0.28364	0.297782	0.292832	0.296138	0.297629	0.298482	0.294224	0.29418	0.293959	0.298482	16	Group-Shared
Clu-INV1000070	0.0184508	0.10353	0.0147725	0.139344	0.0542682	0.296556	0.28522	0.293804	0.294488	0.28558	0.299573	0.290346	0.27754	0.291879	0.289121	0.29638	0.299573	14	Group-Shared
Clu-INV1201040	0.0439907	0.130912	0.0577802	0.238573	0.082893	0.2987	0.28522	0.292411	0.282962	0.287712	0.293672	0.297564	0.29068	0.296468	0.287242	0.293849	0.2987	16	Group-Shared
Clu-INV0100950	0.0280016	0.0457531	0.0201955	0.239174	0.184464	0.298678	0.269303	0.276692	0.292832	0.282531	0.289433	0.273672	0.277953	0.275657	0.283708	0.293716	0.298678	15	Group-Shared
Clu-INV0701220	0.0291402	0.0406023	0.0411162	0.206043	0.121691	0.248978	0.167731	0.270446	0.242094	0.276048	0.27591	0.30103	0.30103	0.30103	0.290724	0.30103	0.30103	16	Group-Shared
Clu-INV0100580	0.0170333	0.00796103	0.00872789	0.0075771	0.0324576	0.228477	0.258685	0.263234	0.281283	0.245142	0.294907	0.295941	0.285782	0.159327	0.126683	0.256814	0.295941	12	Group-Shared
Clu-INV0400850	0.0280016	0	0.0014741	0.0150662	0.00277063	0.284363	0.28142	0.290235	0.296051	0.275219	0.282758	0.294907	0.29281	0.29418	0.135133	0.282531	0.296051	12	Group-Shared
Clu-INV0500160	0.0387393	0.0234582	0.00727825	0.0075771	0.00556657	0.186843	0.219244	0.21927	0.223755	0.247335	0.289968	0.289076	0.277953	0.271772	0.269349	0.268297	0.289968	13	Group-Shared
Clu-INV0100730	0.10721	0.00796103	0.0075771	0.00419236	0.00427837	0.256044	0.258829	0.244895	0.271563	0.249443	0.24341	0.240824	0.250225	0.257006	0.25042	0.244104	0.271563	12	Group-Shared
Clu-INV0900180	0.162355	0.0157788	0.0172838	0.0224284	0.02983	0.247581	0.2491	0.251979	0.249858	0.244969	0.2399	0.251127	0.264582	0.256261	0.269349	0.256814	0.269349	14	Group-Shared
Clu-INV1100560	0.0543449	0	0.0202369	0.0114436	0.016908	0.243757	0.30103	0.285782	0.294576	0.28603	0.299464	0.28522	0.180327	0.222924	0.30103	0.30103	0.30103	12	Group-Shared
Clu-INV1101250	0.0283679	0.066922	0.0496444	0.0253059	0.0741213	0.265101	0.231393	0.283098	0.280601	0.28549	0.266796	0.287242	0.267735	0.259618	0.297323	0.292256	0.297323	16	Group-Shared
Clu-INV0900950	0.0743043	0	0	0.00380507	0.00693645	0.262807	0.245636	0.292411	0.281124	0.277219	0.291036	0.287958	0.280578	0.290658	0.275772	0.290035	0.292411	12	Group-Shared
Clu-INV0900080	0.0280016	0.00796103	0.00436437	0.0150662	0.00419236	0.294113	0.291746	0.290346	0.281124	0.276806	0.282441	0.289076	0.277953	0.268484	0.250713	0.283143	0.294113	12	Group-Shared
Clu-INV0200930	0.0225521	0.0234582	0.00732095	0.00380507	0.0247319	0.30103	0.297957	0.296775	0.294532	0.287511	0.299812	0.299333	0.285782	0.297651	0.290724	0.293959	0.30103	14	Group-Shared
Clu-INV0900960	0.0225521	0.00796103	0	0.0150662	0.00556657	0.30103	0.297957	0.30103	0.294532	0.287197	0.30103	0.300182	0.296007	0.298766	0.297607	0.297498	0.30103	12	Group-Shared
Clu-INV0900140	0.0334238	0.00796103	0.0144365	0.0260836	0.00974826	0.298722	0.294775	0.298897	0.30103	0.293208	0.297367	0.300182	0.298526	0.293119	0.30103	0.30103	0.30103	13	Group-Shared
Clu-INV0200420	0.0283679	0	0	0	0.00285693	0.29822	0.29088	0.293473	0.297169	0.285647	0.29281	0.294554	0.297607	0.291768	0.289634	0.297323	0.29822	12	Group-Shared
Clu-INV0900120	0.0334238	0.00796103	0.00436437	0.0150662	0.00697919	0.30103	0.297957	0.298897	0.30103	0.29068	0.297367	0.300182	0.298526	0.294246	0.26569	0.30103	0.30103	12	Group-Shared
Clu-INV0300980	0.0439907	0.0384214	0.0116127	0.0075771	0.0206513	0.284182	0.278411	0.292256	0.289433	0.281397	0.290969	0.284904	0.295809	0.295303	0.290391	0.286299	0.295809	13	Group-Shared
Clu-INV0900130	0.0579702	0.0157788	0.0101727	0.01895	0.0110627	0.296424	0.297957	0.294643	0.297782	0.289723	0.294907	0.297629	0.293473	0.288518	0.30103	0.297498	0.30103	12	Group-Shared
Clu-INV0201000	0.0525016	0.0310043	0.0058666	0.0150662	0.0139321	0.292588	0.30103	0.30103	0.298635	0.287645	0.299137	0.30103	0.30103	0.292411	0.284634	0.277953	0.30103	13	Group-Shared
Clu-INV0800600	0.0174507	0.00808894	0.0146885	0.0758753	0.0222634	0.30103	0.290391	0.294113	0.271563	0.259737	0.257631	0.23965	0.283753	0.288204	0.274689	0.29706	0.30103	13	Group-Shared
Clu-INV0400870	0.0334238	0	0.0158625	0.0224284	0.0138901	0.259116	0.261501	0.250152	0.266796	0.255803	0.26347	0.267219	0.279028	0.265242	0.226909	0.263234	0.279028	13	Group-Shared
Clu-INV0700140	0.0334238	0.00796103	0.0058666	0.0075771	0.0232525	0.29616	0.288048	0.294576	0.296095	0.26811	0.297279	0.295787	0.293385	0.289433	0.220422	0.161368	0.297279	13	Group-Shared
Clu-INV0500720	0	0.0310043	0.00582375	0	0.0906107	0.295567	0.264818	0.29418	0.297585	0.28117	0.292433	0.293296	0.298482	0.291724	0.283708	0.14712	0.298482	13	Group-Shared
Clu-INV0501030	0.0280016	0.0599797	0.00290007	0	0.0614902	0.291569	0.265996	0.30103	0.292898	0.275058	0.283686	0.262925	0.280578	0.297651	0.29418	0.207607	0.30103	14	Group-Shared
Clu-INV0500220	0.0511525	0	0.00582375	0.0541149	0.132228	0.298722	0.291746	0.296665	0.299398	0.294135	0.297367	0.299311	0.298482	0.299899	0.30103	0.275772	0.30103	14	Group-Shared
Clu-INV0300640	0.0678888	0	0.00638046	0.0172003	0.153479	0.264038	0.221831	0.256742	0.294378	0.285017	0.290791	0.294929	0.284431	0.292544	0.290213	0.289634	0.294929	13	Group-Shared
Clu-INV0300710	0.102639	0	0.00290007	0.00380507	0.156307	0.286771	0.265996	0.260477	0.296138	0.287421	0.291147	0.294202	0.293473	0.287376	0.290724	0.286771	0.296138	13	Group-Shared
Clu-INV0300630	0.10721	0.00796103	0.00294321	0.044579	0.154454	0.285782	0.269349	0.260763	0.299115	0.290324	0.290836	0.295039	0.293606	0.288652	0.297126	0.29706	0.299115	14	Group-Shared
Clu-INV0200160	0.16711	0.0310043	0.0587676	0.0457531	0.0588813	0.292057	0.27754	0.27937	0.226497	0.276393	0.294907	0.287712	0.285962	0.288652	0.27754	0.260906	0.294907	16	Group-Shared
Clu-INV0701100	0.138303	0.0234582	0.0394934	0	0.00979072	0.30103	0.297564	0.298766	0.30103	0.28176	0.296994	0.296336	0.256597	0.296226	0.280806	0.274458	0.30103	14	Group-Shared
Clu-INV0300060	0.116143	0.0157788	0.0564856	0.0187837	0.0272273	0.296424	0.291613	0.2925	0.299398	0.290346	0.297367	0.297607	0.296007	0.290836	0.297607	0.283143	0.299398	14	Group-Shared
Clu-INV0201010	0.088703	0.0457531	0.0600175	0.0409977	0.0501863	0.294113	0.291746	0.294576	0.297782	0.292167	0.297345	0.296775	0.298526	0.297651	0.297607	0.293716	0.298526	16	Group-Shared
Clu-INV0701090	0.0387393	0.00796103	0.00881301	0.0871423	0.0700009	0.19992	0.183896	0.279188	0.273001	0.2479	0.172836	0.289834	0.211414	0.276002	0.283052	0.247777	0.289834	14	Group-Shared
Clu-INV0200770	0.00573804	0.00796103	0.00582375	0.0075771	0.0465732	0.180613	0.0729847	0.258996	0.292898	0.255731	0.246819	0.225852	0.227784	0.232004	0.2766	0.30103	0.30103	12	Group-Shared
Clu-INV0200490	0.0702596	0	0.00582375	0	0.00834463	0.2154	0.117205	0.201998	0.217957	0.217352	0.209542	0.231826	0.236562	0.252513	0.239124	0.232895	0.252513	12	Group-Shared
Clu-INV1100270	0.0387393	0.0310043	0.131137	0.0641584	0.0178677	0.289433	0.285445	0.168998	0.200057	0.240699	0.250932	0.241795	0.277953	0.293075	0.280168	0.30103	0.30103	15	Group-Shared
Clu-INV0400820	0.0225521	0.0157788	0.0116127	0.0641584	0.00556657	0.223652	0.235099	0.232666	0.216007	0.227372	0.24269	0.226858	0.224818	0.261191	0.118099	0.224637	0.261191	13	Group-Shared
Clu-INV1001010	0.0694091	0	0.00436437	0.164383	0.0138059	0.27754	0.269303	0.230193	0.231393	0.208871	0.191171	0.197969	0.205367	0.221388	0.206637	0.207607	0.27754	13	Group-Shared
Clu-INV1000480	0.268835	0.0384214	0.0513069	0.0406814	0.206043	0.2987	0.288428	0.298897	0.299311	0.294995	0.294885	0.297585	0.285422	0.299878	0.30103	0.297388	0.30103	16	Group-Shared
Clu-INV0400790	0.276875	0.0457531	0.0101727	0.191311	0.0175342	0.259857	0.234061	0.28142	0.284386	0.277586	0.293517	0.288048	0.296007	0.287242	0.19187	0.278754	0.296007	14	Group-Shared
Clu-INV0800180	0.272375	0.0871423	0.012542	0.0853976	0.0784206	0.298678	0.288249	0.29451	0.299398	0.283686	0.298504	0.295941	0.298526	0.297651	0.202407	0.271051	0.299398	15	Group-Shared
Clu-INV0600560	0.28026	0.0610376	0.00736365	0	0.0485972	0.256309	0.245019	0.227501	0.26998	0.220944	0.267172	0.275404	0.214526	0.182272	0.238573	0.200358	0.28026	14	Group-Shared
Clu-INV0800240	0.284746	0.0125842	0.00440736	0.0559514	0.00556657	0.221831	0.221831	0.295809	0.30103	0.291968	0.29616	0.298198	0.29706	0.297476	0.293849	0.290391	0.30103	13	Group-Shared
Clu-INV0800370	0.256597	0	0.0603578	0.0867868	0.00974826	0.284724	0.285445	0.281624	0.289076	0.286771	0.288719	0.287242	0.288361	0.289678	0.269349	0.268297	0.289678	14	Group-Shared
Clu-INV1000900	0.239575	0	0.0475085	0.0403254	0.0427723	0.257415	0.233022	0.273857	0.29418	0.281511	0.278868	0.287062	0.287578	0.286614	0.285512	0.289634	0.29418	15	Group-Shared
Clu-INV0900550	0.221831	0.0457531	0.0393348	0.0800851	0.00911081	0.282327	0.272584	0.29616	0.29706	0.253798	0.22858	0.240774	0.245981	0.247973	0.278754	0.292898	0.29706	15	Group-Shared
Clu-INV1100080	0.224378	0.0805183	0.0707765	0.0075771	0.0274719	0.298395	0.291324	0.294312	0.299333	0.290658	0.29048	0.297498	0.293296	0.297388	0.297191	0.296819	0.299333	15	Group-Shared
Clu-INV0101060	0.207122	0.0157788	0.00582375	0.0347487	0.0320544	0.292588	0.274689	0.290035	0.292455	0.291036	0.297169	0.295787	0.268438	0.292942	0.30103	0.30103	0.30103	14	Group-Shared
Clu-INV1100020	0.250713	0.0234582	0.00727825	0	0.011105	0.278228	0.288048	0.290035	0.299377	0.285422	0.297257	0.295831	0.264156	0.294069	0.294069	0.286299	0.299377	13	Group-Shared
Clu-INV0400090	0.264818	0.27147	0.100129	0.156428	0.0618293	0.2987	0.291613	0.24608	0.270143	0.222118	0.25375	0.23231	0.237895	0.145476	0.117106	0.290035	0.2987	16	Group-Shared
Clu-INV0600710	0.255273	0.181415	0.0616409	0.256549	0.151492	0.255273	0.272584	0.258996	0.170672	0.241073	0.25902	0.233783	0.224818	0.264865	0.290724	0.279484	0.290724	16	Group-Shared
Clu-INV0900240	0.286097	0.226626	0.0381431	0.267054	0.0273904	0.267782	0.186165	0.274943	0.286299	0.287488	0.294907	0.295919	0.295875	0.295391	0.297607	0.297498	0.297607	16	Group-Shared
Clu-INV0900510	0.168173	0.197005	0.0420239	0.162953	0.0166991	0.294113	0.275841	0.296599	0.296051	0.293097	0.298569	0.297542	0.293385	0.282123	0.297607	0.297498	0.298569	15	Group-Shared
Clu-INV0900440	0.137765	0.245315	0.0393745	0.0437944	0.045323	0.265313	0.264393	0.30103	0.289344	0.29088	0.299812	0.299311	0.293385	0.284972	0.30103	0.30103	0.30103	16	Group-Shared
Clu-INV1100190	0.286299	0.212081	0.00436437	0.0541149	0.118562	0.296424	0.291746	0.283821	0.297782	0.283663	0.23568	0.27937	0.293473	0.294246	0.297607	0.297498	0.297782	15	Group-Shared
Clu-INV0700650	0.285962	0.289433	0.0515384	0.00380507	0.0138901	0.297126	0.295259	0.287018	0.298416	0.286748	0.295413	0.294554	0.291879	0.287511	0.29168	0.29706	0.298416	14	Group-Shared
Clu-INV1100220	0.0408001	0.223859	0.0717348	0.0154855	0.0493731	0.297717	0.278754	0.255731	0.27277	0.272236	0.296906	0.250176	0.252999	0.270213	0.287242	0.293959	0.297717	15	Group-Shared
Clu-INV1100960	0.0387393	0.154089	0.0116127	0.0191163	0.0364692	0.286771	0.252319	0.293871	0.295215	0.284949	0.289433	0.292478	0.274504	0.294576	0.297388	0.293473	0.297388	14	Group-Shared
Clu-INV1100680	0.044579	0.178804	0.0187837	0.00766245	0.0350693	0.293804	0.29148	0.286771	0.297542	0.293318	0.298263	0.29451	0.298198	0.292588	0.297257	0.293473	0.298263	14	Group-Shared
Clu-INV1100660	0.064458	0.181415	0.0244857	0.0367885	0.0443045	0.298722	0.294863	0.290346	0.30103	0.295083	0.299812	0.296797	0.296007	0.296512	0.29418	0.293959	0.30103	16	Group-Shared
Clu-INV0800710	0.00573804	0.254355	0.00872789	0.0224284	0.0897992	0.291768	0.288428	0.254331	0.248047	0.247433	0.222794	0.223859	0.272654	0.259952	0.269349	0.268297	0.291768	14	Group-Shared
Clu-INV1000680	0.0280016	0.296972	0.0542682	0.0472749	0.138555	0.298569	0.208871	0.279233	0.277449	0.282123	0.294466	0.298875	0.277357	0.285782	0.292256	0.291879	0.298875	16	Group-Shared
Clu-INV0600680	0.117735	0.227244	0.0188253	0.0541149	0.101128	0.187351	0.23975	0.256044	0.250932	0.251444	0.228734	0.255586	0.249858	0.27432	0.256814	0.231138	0.27432	15	Group-Shared
Clu-INV0500960	0.103872	0.184209	0.0939117	0.0824263	0.11227	0.165036	0.205637	0.233707	0.276002	0.262142	0.284634	0.275887	0.288361	0.276714	0.258278	0.189855	0.288361	16	Group-Shared
Clu-INV0900010	0.151952	0.159687	0.0915966	0.157245	0.0124576	0.242367	0.235099	0.24959	0.227578	0.241148	0.241297	0.243038	0.242318	0.255007	0.245981	0.231699	0.255007	15	Group-Shared
Clu-INV1000380	0.206448	0.0889153	0.0933516	0.0585019	0.113676	0.257319	0.238623	0.246671	0.251808	0.240899	0.247875	0.254355	0.208495	0.253774	0.267735	0.238874	0.267735	16	Group-Shared
