# Supplementary material for: Pan-genome inversion index reveals evolutionary insights into the subpopulation structure of Asian rice
Source: Nat Commun. 2023 Mar 21;14:1567. doi: 10.1038/s41467-023-37004-y (PMC10030860; doi:10.1038/s41467-023-37004-y)
Supplement: Supplementary file 12 — Supplementary Data 9 [file 41467_2023_37004_MOESM12_ESM.xlsx]

## Sheet: Supplementary Data 9
%TE	Class	IRGSP	CMeo	Azu	KeNa	ARC	PR106	MH63	IR64	ZS97	Lima	KYG	GoSa	LiXu	LaMu	N22	NaBo	O. rufipogon	O. punctata
Centro	Total	0.003	0.0045	0.0045	0.0042	0.0037	0.0034	0.0032	0.0042	0.0027	0.0045	0.0046	0.0041	0.0051	0.0041	0.004	0.0073	0.0032	0.0035
DNA	Total	0.0851	0.0065	0.0845	0.0514	0.031	0.0348	0.0798	0.0804	0.0802	0.0014	0.0381	0.0484	0.0483	0.0787	0.0816	0.0471	0.074	0.0674
	DTA	0.0019	0	0.002	0.0019	0	0.0013	0.0019	0.0018	0.0018	0	0.0013	0.0018	0.0018	0.0019	0.0018	0.0017	0.0021	0.0021
	DTC	0.0054	0	0.0056	0.0056	0	0.0031	0.0052	0.005	0.0049	0	0.0037	0.005	0.0053	0.005	0.0055	0.0051	0.0055	0.0101
	DTH	0.0015	0	0.0015	0.0016	0	0.0011	0.0014	0.0015	0.0015	0	0.0011	0.0014	0.0014	0.0015	0.0015	0.0015	0.0014	0.0021
	DTM	0.0147	0	0.0147	0.0148	0	0.0119	0.0141	0.0145	0.0142	0	0.0124	0.014	0.0139	0.014	0.0143	0.0131	0.0138	0.01
	DTT	0.0268	0	0.0262	0.027	0	0.0168	0.0261	0.026	0.0258	0	0.0193	0.0261	0.0258	0.0251	0.0274	0.0251	0.0246	0.0084
	Helitron	0.0348	0.0065	0.0345	0.0005	0.031	0.0006	0.0311	0.0316	0.032	0.0014	0.0003	0.0001	0.0001	0.0312	0.0311	0.0006	0.0266	0.0347
DNAauto	Total	0.0463	0.0473	0.0449	0.0451	0.0459	0.0432	0.0427	0.0408	0.0425	0.0437	0.0427	0.0425	0.0429	0.0415	0.0428	0.0425	0.052	0.06
	CACTA	0.0101	0.0103	0.01	0.0099	0.0096	0.0089	0.0091	0.0085	0.009	0.0094	0.0089	0.0086	0.0089	0.009	0.0088	0.0089	0.0099	0.0282
	CACTG	0.016	0.0153	0.0148	0.0147	0.0153	0.0144	0.0139	0.0131	0.0142	0.0136	0.014	0.0142	0.0145	0.014	0.0147	0.0142	0.0203	0.0112
	Helitron	0.0018	0.002	0.0018	0.0019	0.0019	0.002	0.0018	0.0017	0.0018	0.002	0.0019	0.0019	0.002	0.0018	0.0019	0.002	0.0016	0.0026
	MLE	0.0006	0.0006	0.0006	0.0006	0.0006	0.0006	0.0006	0.0005	0.0006	0.0006	0.0006	0.0006	0.0005	0.0005	0.0005	0.0005	0.0005	0.0004
	MULE	0.0136	0.0145	0.0136	0.0138	0.0141	0.0134	0.0135	0.0132	0.0132	0.0139	0.0133	0.0134	0.0132	0.0125	0.013	0.0131	0.0151	0.0132
	PILE	0.0013	0.0014	0.0013	0.0013	0.0013	0.0012	0.0012	0.0012	0.0013	0.0012	0.0012	0.0012	0.0012	0.0012	0.0013	0.0011	0.0012	0.0014
	POLE	0.0009	0.001	0.0009	0.0009	0.0009	0.0008	0.0008	0.0008	0.0007	0.0009	0.0009	0.0008	0.0008	0.0008	0.0009	0.0009	0.0009	0.0008
	hAT	0.002	0.0022	0.0019	0.002	0.0022	0.0019	0.0018	0.0018	0.0017	0.0021	0.0019	0.0018	0.0018	0.0017	0.0017	0.0018	0.0025	0.0022
DNAnona	Total	0.0806	0.0908	0.0792	0.0831	0.0873	0.0822	0.0772	0.0766	0.0762	0.0876	0.0817	0.0798	0.0806	0.076	0.0771	0.0814	0.0758	0.0559
	CACTA	0.0076	0.009	0.0076	0.0079	0.0085	0.0079	0.0075	0.0074	0.0073	0.0087	0.0078	0.0074	0.0076	0.0073	0.0074	0.0075	0.0072	0.0067
	CACTG	0.002	0.0026	0.002	0.002	0.0024	0.002	0.0019	0.0019	0.0018	0.0024	0.0021	0.0018	0.0019	0.0019	0.0018	0.0019	0.0021	0.0014
	Helitron	0.026	0.0287	0.0252	0.0282	0.0267	0.0275	0.0246	0.0243	0.0242	0.0278	0.0274	0.0267	0.0272	0.0242	0.0246	0.0274	0.0246	0.0168
	MLE	0.0001	0.0001	0.0001	0.0001	0.0001	0.0001	0.0001	0.0001	0.0001	0.0001	0.0001	0.0001	0.0001	0.0001	0.0001	0.0001	0.0001	0
	MULE	0.0265	0.0298	0.0262	0.0266	0.0294	0.0265	0.0255	0.0254	0.0254	0.0288	0.0263	0.026	0.026	0.0252	0.0256	0.0264	0.0246	0.0175
	MULEtir	0.0026	0.0032	0.0026	0.0027	0.0032	0.0026	0.0025	0.0025	0.0025	0.0031	0.0026	0.0026	0.0026	0.0025	0.0026	0.0027	0.0025	0.0019
	PILE	0.0012	0.0012	0.0012	0.0011	0.0012	0.0011	0.0012	0.0011	0.0011	0.0012	0.0011	0.0011	0.0011	0.0011	0.0011	0.0011	0.001	0.0008
	POLE	0.0004	0.0005	0.0004	0.0004	0.0005	0.0004	0.0004	0.0004	0.0004	0.0005	0.0004	0.0004	0.0004	0.0004	0.0004	0.0004	0.0004	0.0002
	Tourist	0.0015	0.0017	0.0014	0.0014	0.0016	0.0014	0.0014	0.0014	0.0014	0.0016	0.0014	0.0014	0.0014	0.0014	0.0014	0.0015	0.0013	0.0007
	hAT	0.0109	0.0121	0.0107	0.0109	0.0118	0.0109	0.0104	0.0104	0.0103	0.0116	0.0108	0.0106	0.0106	0.0102	0.0104	0.0107	0.0104	0.0088
	unknown	0.0018	0.0019	0.0018	0.0018	0.0019	0.0018	0.0017	0.0017	0.0017	0.0018	0.0017	0.0017	0.0017	0.0017	0.0017	0.0017	0.0016	0.0011
Evirus	Total	0.0014	0.0011	0.0012	0.0013	0.0012	0.001	0.0007	0.0006	0.0007	0.0008	0.0008	0.0009	0.0009	0.0011	0.0009	0.001	0.004	0.0161
	ERTBV	0.0003	0.0003	0.0002	0.0003	0.0003	0.0005	0.0002	0.0002	0.0002	0.0002	0.0003	0.0003	0.0004	0.0005	0.0002	0.0003	0.0003	0.0001
	ERTBV-A	0.0003	0.0002	0.0003	0.0003	0.0003	0.0001	0.0001	0.0001	0.0001	0.0001	0.0001	0.0001	0.0001	0.0001	0.0002	0.0002	0.0017	0.0002
	ERTBV-B	0.0004	0.0003	0.0004	0.0004	0.0003	0.0002	0.0002	0.0002	0.0002	0.0003	0.0003	0.0002	0.0002	0.0003	0.0003	0.0003	0.0013	0.0002
	ERTBV-C	0.0004	0.0003	0.0003	0.0003	0.0003	0.0002	0.0002	0.0001	0.0002	0.0002	0.0001	0.0003	0.0002	0.0002	0.0002	0.0002	0.0007	0.0002
LINE	Total	0.0103	0.0105	0.0099	0.0102	0.0104	0.0098	0.0096	0.0095	0.0096	0.01	0.0097	0.0097	0.0097	0.0094	0.0097	0.0098	0.0089	0.0077
	unknown	0.0103	0.0105	0.0099	0.0102	0.0104	0.0098	0.0096	0.0095	0.0096	0.01	0.0097	0.0097	0.0097	0.0094	0.0097	0.0098	0.0089	0.0077
LTR	Total	0.2283	0.2407	0.239	0.2445	0.244	0.2636	0.2601	0.2618	0.261	0.2668	0.2659	0.2687	0.2623	0.2656	0.2518	0.2538	0.287	0.3023
	Copia	0.0354	0.0352	0.0348	0.0348	0.0336	0.0325	0.0315	0.0319	0.0319	0.0323	0.0318	0.0321	0.0321	0.0314	0.0332	0.0322	0.0311	0.0457
	Gypsy	0.186	0.1982	0.1973	0.2025	0.2027	0.2235	0.2218	0.2229	0.2223	0.2274	0.227	0.2294	0.2235	0.2272	0.2122	0.215	0.2462	0.2498
	Solo	0.0003	0.0003	0.0003	0.0003	0.0003	0.0003	0.0003	0.0003	0.0003	0.0003	0.0003	0.0003	0.0003	0.0003	0.0003	0.0003	0.0003	0.0001
	TRIM	0.0014	0.0015	0.0014	0.0014	0.0015	0.0014	0.0014	0.0013	0.0013	0.0015	0.0014	0.0014	0.0014	0.0014	0.0014	0.0014	0.0014	0.0012
	unknown	0.0052	0.0055	0.0052	0.0055	0.0059	0.0059	0.0051	0.0054	0.0052	0.0053	0.0054	0.0055	0.005	0.0053	0.0047	0.0049	0.008	0.0055
MITE	Total	0.0426	0.0456	0.0413	0.0423	0.0447	0.0425	0.0408	0.0401	0.0405	0.0442	0.0419	0.041	0.041	0.04	0.0409	0.0418	0.0382	0.0203
	DTA	0.0004	0	0.0004	0.0004	0	0.0003	0.0004	0.0003	0.0003	0	0.0003	0.0003	0.0003	0.0004	0.0004	0.0003	0.0003	0.0004
	DTC	0.0001	0	0.0001	0.0001	0	0.0001	0.0001	0.0001	0.0001	0	0	0.0001	0.0001	0.0001	0.0001	0.0001	0.0001	0.0003
	DTH	0.0002	0	0.0002	0.0003	0	0.0002	0.0003	0.0003	0.0002	0	0.0002	0.0002	0.0003	0.0003	0.0003	0.0002	0.0003	0.0003
	DTM	0.0007	0	0.0006	0.0007	0	0.0005	0.0007	0.0006	0.0007	0	0.0006	0.0006	0.0006	0.0006	0.0007	0.0006	0.0006	0.0007
	DTT	0.002	0	0.0019	0.002	0	0.0015	0.0019	0.0018	0.0022	0	0.0021	0.0022	0.0018	0.0018	0.0018	0.0018	0.0019	0.0007
	Stow	0.0155	0.0198	0.015	0.0152	0.0194	0.0162	0.0146	0.0144	0.0144	0.0191	0.0154	0.0146	0.0148	0.0143	0.0146	0.0155	0.0136	0.0073
	Tourist	0.0237	0.0258	0.0231	0.0236	0.0253	0.0237	0.0228	0.0226	0.0226	0.0251	0.0233	0.023	0.0231	0.0225	0.023	0.0233	0.0214	0.0106
SINE	Total	0.0136	0.0179	0.0135	0.0139	0.0175	0.0141	0.0134	0.0133	0.0133	0.0173	0.014	0.0137	0.0138	0.0133	0.0136	0.0142	0.0133	0.0107
	unknown	0.0031	0.0034	0.0031	0.0031	0.0033	0.0032	0.003	0.003	0.003	0.0033	0.0031	0.0031	0.0031	0.003	0.0031	0.0031	0.003	0.0022
	Unspecified	0.0001	0.0002	0.0001	0.0001	0.0001	0.0001	0.0001	0.0001	0.0001	0.0001	0.0001	0.0001	0.0001	0.0001	0.0001	0.0001	0.0001	0.0005
unknown	-	0.0104	0.0143	0.0103	0.0107	0.0141	0.0108	0.0103	0.0102	0.0102	0.0139	0.0108	0.0105	0.0106	0.0102	0.0104	0.011	0.0102	0.008
interspersed	-	0.5175	0.4734	0.5246	0.5024	0.4942	0.5013	0.5335	0.5332	0.5331	0.4841	0.5058	0.5151	0.5108	0.5352	0.528	0.5049	0.5613	0.5321
Satellite	-	0.0004	0.0007	0.001	0.0006	0.0008	0.0032	0.0006	0.0023	0.001	0.0052	0.0043	0.0015	0.0017	0.0041	0.0002	0.0015	0.0041	-
Total		0.5179	0.4741	0.5256	0.503	0.495	0.5045	0.5341	0.5355	0.5341	0.4893	0.5101	0.5166	0.5125	0.5393	0.5282	0.5064	0.5654	0.5321
