# Supplementary material for: Pan-genome inversion index reveals evolutionary insights into the subpopulation structure of Asian rice
Source: Nat Commun. 2023 Mar 21;14:1567. doi: 10.1038/s41467-023-37004-y (PMC10030860; doi:10.1038/s41467-023-37004-y)
Supplement: Supplementary file 13 — Supplementary Data 10 [file 41467_2023_37004_MOESM13_ESM.xlsx]

## Sheet: Supplementary Data 10
TE superfamily	ID	IRGSP	CMeo	Azu	KeNa	ARC	PR106	MH63	IR64	ZS97	Lima	KYG	GoSa	LiXu	LaMu	N22	NaBo
TIR-CACTA	Os0014	13	8	9	7	13	12	10	15	15	12	16	16	15	10	10	9
	Os0294	18	18	10	12	6	7	8	10	16	12	8	4	6	6	8	7
TIR-Mutator	Os0037	8	10	8	9	10	11	8	9	9	10	12	12	10	9	9	11
LTR-Copia	Os0008	13	13	17	14	19	20	16	18	15	20	20	16	17	20	17	13
LTR-Gypsy	Os0019	20	17	16	25	24	25	19	19	27	27	16	23	19	25	15	13
	Os0025	27	25	25	33	22	25	26	23	24	15	24	21	23	19	27	17
	Os0032	18	24	18	15	14	10	13	13	16	17	10	12	20	16	16	27
	Os0039	57	56	44	42	53	46	49	42	39	37	33	45	53	39	61	58
	Os0060	12	22	13	12	13	15	18	12	16	21	14	13	16	23	14	13
	Os0077	20	16	24	18	16	16	18	14	9	10	11	13	14	12	15	19
	Os0119	11	10	13	8	12	15	13	10	8	9	6	9	15	4	9	8
	Os0142	8	7	5	11	7	24	15	17	19	13	16	15	20	18	15	20
	Os0365	11	25	14	16	14	19	17	17	22	20	20	10	10	14	13	11
	Os0366	0	3	4	8	13	12	9	13	16	11	17	13	15	12	11	13
	Os0387	13	10	18	5	12	10	6	10	8	3	12	6	10	11	9	10
	Os0391	43	29	26	32	21	33	26	17	23	20	27	23	33	22	17	67
	Os0850	4	7	12	7	12	8	12	15	14	18	15	17	11	14	16	20
