# Supplementary material for: Pan-genome inversion index reveals evolutionary insights into the subpopulation structure of Asian rice
Source: Nat Commun. 2023 Mar 21;14:1567. doi: 10.1038/s41467-023-37004-y (PMC10030860; doi:10.1038/s41467-023-37004-y)
Supplement: Supplementary file 14 — Supplementary Data 11 [file 41467_2023_37004_MOESM14_ESM.xlsx]

## Sheet: Supplementary Data 11
Inversion Name	Repeats Analysis
INV0100010	IR		IR: Inverted repeats
INV0401560	IR		DR: direct repeats
INV0401580	IR		UNCLEAR: no clear evidence found (could be very short, though)
INV0401950	IR
INV0401970	IR
INV0500970	IR
INV0600200	IR
INV0600550	IR
INV0600990	IR
INV0700960	IR
INV0701040	IR
INV0701110	IR
INV0701120	IR
INV0801240	IR
INV0901090	IR
INV1000040	IR
INV0100160	IR
INV1001110	IR
INV1100510	IR
INV0100790	IR
INV1200070	IR
INV0101070	IR
INV1201000	IR
INV1201130	IR
INV0200950	IR
INV0201120	IR
INV0300060	IR
INV0300470	IR
INV0300510	IR
INV0400970	IR
INV0600260	DR
INV0600400	DR
INV0601030	DR
INV0601110	DR
INV1001010	DR
INV1200920	DR
INV0100370	DR
INV0200850	DR
INV0201050	DR
INV0400110	DR
INV0400550	DR
INV0401830	UNCLEAR
INV0401860	UNCLEAR
INV0401990	UNCLEAR
INV0500390	UNCLEAR
INV0500550	UNCLEAR
INV0500560	UNCLEAR
INV0501070	UNCLEAR
INV0600410	UNCLEAR
INV0600580	UNCLEAR
INV0600780	UNCLEAR
INV0600980	UNCLEAR
INV0700170	UNCLEAR
INV0700400	UNCLEAR
INV0700490	UNCLEAR
INV0700510	UNCLEAR
INV0700900	UNCLEAR
INV0701200	UNCLEAR
INV0701510	UNCLEAR
INV0800090	UNCLEAR
INV0800440	UNCLEAR
INV0800540	UNCLEAR
INV0800840	UNCLEAR
INV0900220	UNCLEAR
INV0900750	UNCLEAR
INV0900800	UNCLEAR
INV0900900	UNCLEAR
INV1000220	UNCLEAR
INV1000320	UNCLEAR
INV1000650	UNCLEAR
INV1000720	UNCLEAR
INV0100170	UNCLEAR
INV1100200	UNCLEAR
INV1100270	UNCLEAR
INV0100730	UNCLEAR
INV1100730	UNCLEAR
INV1100840	UNCLEAR
INV1101120	UNCLEAR
INV1101200	UNCLEAR
INV1101450	UNCLEAR
INV1101690	UNCLEAR
INV1101790	UNCLEAR
INV0100910	UNCLEAR
INV1200110	UNCLEAR
INV1200240	UNCLEAR
INV1200410	UNCLEAR
INV1201270	UNCLEAR
INV0101150	UNCLEAR
INV0200180	UNCLEAR
INV0200280	UNCLEAR
INV0200440	UNCLEAR
INV0200510	UNCLEAR
INV0200790	UNCLEAR
INV0300280	UNCLEAR
INV0300320	UNCLEAR
INV0300940	UNCLEAR
INV0301030	UNCLEAR
INV0301060	UNCLEAR
INV0301210	UNCLEAR
INV0400520	UNCLEAR
