# Supplementary material for: Pan-genome inversion index reveals evolutionary insights into the subpopulation structure of Asian rice
Source: Nat Commun. 2023 Mar 21;14:1567. doi: 10.1038/s41467-023-37004-y (PMC10030860; doi:10.1038/s41467-023-37004-y)
Supplement: Supplementary file 15 — Supplementary Data 12 [file 41467_2023_37004_MOESM15_ESM.xlsx]

## Sheet: Supplementary Data 12
Query Genomes	Genes in INVs			Genes at BKs of INVs			Dataset
	Ref Genome (IRGSP-1.0)	# of Expressed Genes in Ref.	# of DEG in Queries	Ref Genome (IRGSP-1.0)	# of Expressed Genes in Ref.	# of Suppressed Genes in Queries
CMeo	705	204	NA	29	12	2	RNA-Seq dataset#2
Azu	890	238	NA	33	17	2	RNA-Seq dataset#2
KeNa	738	203	NA	46	22	4	RNA-Seq dataset#2
ARC	794	205	NA	53	27	5	RNA-Seq dataset#2
PR106	946	245	NA	61	25	5	RNA-Seq dataset#2
MH63	1001	284	31	60	38	14	RNA-Seq dataset#1
IR64	981	278	NA	61	29	8	RNA-Seq dataset#2
ZS97	865	356	26	57	46	10	RNA-Seq dataset#2
Lima	1132	334	NA	59	31	7	RNA-Seq dataset#2
KYG	1079	305	NA	71	30	8	RNA-Seq dataset#2
GoSa	1017	268	NA	60	25	11	RNA-Seq dataset#2
LiXu	930	248	NA	59	29	8	RNA-Seq dataset#2
LaMu	1018	274	NA	55	30	10	RNA-Seq dataset#2
N22	1094	316	NA	57	24	9	RNA-Seq dataset#1
NaBo	1378	406	NA	59	31	13	RNA-Seq dataset#2
Average	971.2	277.6	28.5	54.6667	27.7333	7.73333	-
