# Supplementary material for: Pan-genome inversion index reveals evolutionary insights into the subpopulation structure of Asian rice
Source: Nat Commun. 2023 Mar 21;14:1567. doi: 10.1038/s41467-023-37004-y (PMC10030860; doi:10.1038/s41467-023-37004-y)
Supplement: Supplementary file 16 — Supplementary Data 13 [file 41467_2023_37004_MOESM16_ESM.xlsx]

## Sheet: Supplementary Data 13
Chr	Minghui 63 PSRefSeq			Zhenshan 97 PSRefSeq
	Start	End	Length	Start	End	Length
Chr01	1829088	1877650	48562	1757753	1811402	53649
Chr01	4647400	4649199	1799	4585689	4587484	1795
Chr01	17524139	17631822	107683	17538929	17743158	204229
Chr01	21871968	21874129	2161	21843100	21845286	2186
Chr01	39105081	39107746	2665	39128737	39131402	2665
Chr02	570731	584244	13513	617350	630792	13442
Chr02	9464257	9470953	6696	9634737	9641421	6684
Chr02	20785422	20786486	1064	21173712	21174776	1064
Chr03	257529	261293	3764	282459	286237	3778
Chr03	277345	283046	5701	306400	312116	5716
Chr03	13210367	13211504	1137	13238201	13239378	1177
Chr03	16150278	16152434	2156	16126231	16128384	2153
Chr03	19942761	19979602	36841	20029382	20083009	53627
Chr03	21333714	21337780	4066	21370231	21374282	4051
Chr03	21732549	21755635	23086	21741800	21754495	12695
Chr03	26509361	26511437	2076	26360573	26362641	2068
Chr03	32982393	33028435	46042	32783016	32826300	43284
Chr04	849980	873153	23173	892045	924225	32180
Chr04	1755476	1756935	1459	1832585	1834063	1478
Chr04	2814378	2820633	6255	2976177	2982454	6277
Chr04	12149157	12156824	7667	12725979	12733661	7682
Chr04	17847313	18938183	1090870	18022579	19108394	1085815
Chr05	1407942	1409625	1683	1414486	1416171	1685
Chr05	12786334	12792051	5717	12590244	12595908	5664
Chr05	23456464	23470229	13765	23188107	23201876	13769
Chr06	3384301	3411745	27444	3408152	3436314	28162
Chr06	4870904	4872191	1287	4921707	4922992	1285
Chr06	8308384	8399451	91067	8460001	8484498	24497
Chr06	14210442	14376168	165726	14195046	14308362	113316
Chr06	14909647	14913631	3984	14853856	14857888	4032
Chr06	16288200	16307048	18848	16293608	16316462	22854
Chr06	17246660	17248448	1788	17424149	17425958	1809
Chr06	19795226	19802564	7338	20056975	20064312	7337
Chr06	21331688	21334401	2713	21660407	21663142	2735
Chr06	25522946	25554427	31481	25859244	25890947	31703
Chr06	26056694	26061584	4890	26423166	26428376	5210
Chr07	1349072	1393614	44542	1385767	1394067	8300
Chr07	1841664	1857813	16149	2142535	2161550	19015
Chr07	18288505	18290069	1564	18795117	18796665	1548
Chr07	22309764	22320003	10239	22458916	22465613	6697
Chr08	3470268	3471469	1201	3592610	3593773	1163
Chr08	5535692	5536833	1141	5761748	5762908	1160
Chr08	18306454	18348425	41971	18753584	18795867	42283
Chr08	21052908	21054571	1663	21378445	21380138	1693
Chr09	231643	235387	3744	220045	223814	3769
Chr09	4483412	4515141	31729	3673647	3720166	46519
Chr09	6545540	6572742	27202	5639021	5658615	19594
Chr09	7883481	7886702	3221	6879752	6882972	3220
Chr09	11397114	11436918	39804	9415865	9455709	39844
Chr10	328371	329698	1327	394534	395900	1366
Chr10	5528966	5530130	1164	5730251	5731416	1165
Chr10	8617684	8696869	79185	8804122	8859892	55770
Chr10	9725141	9737775	12634	10193000	10235552	42552
Chr10	9789504	9795236	5732	10289825	10311321	21496
Chr10	10496686	10498749	2063	10935181	10937236	2055
Chr10	11314677	11356954	42277	11652736	11687134	34398
Chr10	15797635	15895005	97370	16212115	16309510	97395
Chr10	21980883	21982736	1853	22473681	22475552	1871
Chr10	24505724	24507699	1975	24960692	24962691	1999
Chr11	1763157	1788799	25642	1859567	1885153	25586
Chr11	3518899	3520925	2026	3640008	3642050	2042
Chr11	12940684	12943096	2412	12926945	12929330	2385
Chr11	13115279	13121227	5948	13007102	13013048	5946
Chr11	13473616	13901502	427886	13193515	13540478	346963
Chr11	13902191	13995232	93041	13559811	13687577	127766
Chr11	15976178	15984220	8042	15862003	15870051	8048
Chr11	18376081	18577929	201848	18516547	18653793	137246
Chr11	21592787	21618575	25788	21734499	21767774	33275
Chr11	22714849	22716719	1870	22971067	22972928	1861
Chr12	746223	1090674	344451	777459	1140048	362589
Chr12	9667333	9693625	26292	9860710	9909433	48723
Chr12	10660858	10661937	1079	11122872	11123951	1079
Chr12	12192949	12195386	2437	12649593	12652029	2436
Chr12	14985213	14988666	3453	15976021	15979461	3440
Chr12	15676995	15680945	3950	16466200	16470174	3974
Chr12	22301765	22304401	2636	23249620	23252321	2701
Chr12	22979140	22983403	4263	23892848	23897141	4293
Chr12	25256585	25369299	112714	26210372	26338526	128154
