# Supplementary material for: Pan-genome inversion index reveals evolutionary insights into the subpopulation structure of Asian rice
Source: Nat Commun. 2023 Mar 21;14:1567. doi: 10.1038/s41467-023-37004-y (PMC10030860; doi:10.1038/s41467-023-37004-y)
Supplement: Supplementary file 17 — Supplementary Data 14 [file 41467_2023_37004_MOESM17_ESM.xlsx]

## Sheet: Supplementary Data 14
CHROM	clusterID	Start	End	INV ID	number of INVs	nGenomes	Length	Comment
Chr01	Clu-INV0100180	5966062	7971800	INV0100190	1	1	2005739	one genome
Chr01	Clu-INV0100370	12376473	12486928	INV0100440	1	1	110456	LD pattern
Chr01	Clu-INV0100560	15171573	15281856	INV0100650	1	2	110284	LD pattern
Chr01	Clu-INV0100580	15843515	15967306	INV0100670	1	33	123792	LD pattern
Chr01	Clu-INV0100660	19913222	21736006	INV0100750	1	3	1822785
Chr02	Clu-INV0200330	10641114	10822742	INV0200510	1	3	181629	LD pattern
Chr02	Clu-INV0200900	27713924	28007436	INV0201120	1	1	293513	LD pattern
Chr03	Clu-INV0300600	18905801	19256308	INV0300690	1	2	350508	LD pattern
Chr03	Clu-INV0300600	18912611	19341970	INV0300700,INV0300710	2	43	429360	LD pattern
Chr04	Clu-INV0400050	753507	2102680	INV0400050	1	1	1349174	LD pattern
Chr04	Clu-INV0400090	1128554	1444857	INV0400090	1	1	316304	LD pattern
Chr04	Clu-INV0400140	2.10629e+06	2291225	INV0400150,INV0400160,INV0400170,INV0400180	4	16	184934	LD pattern
Chr04	Clu-INV0400650	9661887	14027637	INV0400760	1	1	4365751	LD pattern
Chr04	Clu-INV0400930	1.39355e+07	14041718	INV0401100,INV0401110,INV0401120,INV0401130	4	28	106260	LD pattern
Chr04	Clu-INV0400970	14303849	15007744	INV0401190,INV0401200,INV0401210	3	3	703896	complex inversion
Chr04	Clu-INV0401000	14473688	1.53194e+07	INV0401240,INV0401250	2	2	845737	complex inversion
Chr04	Clu-INV0401020	14564033	15087851	INV0401270,INV0401280,INV0401290	3	6	523819	complex inversion
Chr04	Clu-INV0401020	14672054	15091385	INV0401300,INV0401310,INV0401320	3	5	419332	complex inversion
Chr04	Clu-INV0401100	16774949	17443882	INV0401400	1	1	668934	one genome
Chr04	Clu-INV0401130	17277496	17721381	INV0401430	1	2	443886	LD pattern
Chr04	Clu-INV0401150	17723456	18681774	INV0401450	1	9	958319	LD pattern
Chr05	Clu-INV0500270	4960882	8118113	INV0500310	1	1	3157232	one genome
Chr05	Clu-INV0500670	16166153	1.64343e+07	INV0500790,INV0500800,INV0500810,INV0500820,INV0500830,INV0500840	6	21	268184	LD pattern
Chr06	Clu-INV0600530	12774823	13082396	INV0600670	1	1	307574	LD pattern
Chr06	Clu-INV0600550	13119682	1.76533e+07	INV0600690,INV0600700,INV0600710,INV0600720,INV0600730,INV0600740	6	59	4533631	LD pattern
Chr06	Clu-INV0600600	17659075	17855209	INV0600790,INV0600800,INV0600810,INV0600820	4	53	196135	LD pattern
Chr06	Clu-INV0600920	30563884	30708822	INV0601240	1	3	144939	LD pattern
Chr07	Clu-INV0700370	9346840	10146068	INV0700490	1	1	799229	LD pattern
Chr07	Clu-INV0700380	9424698	9.58867e+06	INV0700500,INV0700510	2	7	163976	LD pattern
Chr07	Clu-INV0700390	9424698	9676079	INV0700520	1	27	251382	LD pattern
Chr07	Clu-INV0700440	10139323	10357623	INV0700570	1	38	218301	LD pattern
Chr07	Clu-INV0700470	11168873	11293127	INV0700600	1	3	124255	LD pattern
Chr07	Clu-INV0700630	12872445	13144889	INV0700770	1	1	272445	LD pattern
Chr07	Clu-INV0700790	17478165	17775160	INV0700950	1	1	296996	LD pattern
Chr07	Clu-INV0701180	28583955	28700441	INV0701470	1	10	116487	LD pattern
Chr08	Clu-INV0800180	4834099	5005637	INV0800190	1	1	171539	LD pattern
Chr08	Clu-INV0800250	6600468	6882878	INV0800270,INV0800280,INV0800290,INV0800300,INV0800310	5	6	282411	LD pattern
Chr08	Clu-INV0800260	6687990	6890245	INV0800320,INV0800330,INV0800340,INV0800350,INV0800360,INV0800390,INV0800400,INV0800420,INV0800430	9	41	202256	LD pattern
Chr08	Clu-INV0800260	6689389	7.11591e+06	INV0800370,INV0800410	2	2	426525	LD pattern
Chr08	Clu-INV0800270	6690788	6817654	INV0800380	1	1	126867	LD pattern
Chr08	Clu-INV0800290	6841088	7114792	INV0800440	1	1	273705	LD pattern
Chr08	Clu-INV0800300	6981950	7368388	INV0800450	1	1	386439	LD pattern
Chr08	Clu-INV0800310	7117032	7.41355e+06	INV0800460,INV0800470,INV0800480,INV0800490,INV0800510,INV0800520	6	35	296515	LD pattern
Chr08	Clu-INV0800310	7137559	7368388	INV0800500,INV0800530	2	23	230830	LD pattern
Chr08	Clu-INV0800450	9984173	15241312	INV0800690	1	3	5257140	LD pattern
Chr08	Clu-INV0800470	11308383	12498414	INV0800710	1	1	1190032	LD pattern
Chr08	Clu-INV0800510	11950425	12398940	INV0800820	1	7	448516	LD pattern
Chr08	Clu-INV0800520	11950425	12883521	INV0800830	1	1	933097	LD pattern
Chr08	Clu-INV0800520	12021457	12403834	INV0800840	1	4	382378	LD pattern
Chr08	Clu-INV0800540	12468210	12745117	INV0800860,INV0800870	2	2	276908	LD pattern
Chr08	Clu-INV0800930	24622394	24879011	INV0801270	1	2	256618
Chr09	Clu-INV0900190	4682171	4811846	INV0900190	1	1	129676	LD pattern
Chr09	Clu-INV0900360	7585213	7701250	INV0900390	1	2	116038	LD pattern
Chr10	Clu-INV1000040	1773928	2074292	INV1000040	1	1	300365	one genome
Chr10	Clu-INV1000310	4971109	5435084	INV1000390	1	1	463976	LD pattern
Chr10	Clu-INV1000400	5717408	6581999	INV1000480	1	1	864592	LD pattern
Chr10	Clu-INV1000470	6920348	7220870	INV1000550	1	5	300523	LD pattern
Chr10	Clu-INV1000720	10790276	10902143	INV1000830	1	1	111868	LD pattern
Chr10	Clu-INV1001100	20443060	20547482	INV1001290	1	1	104423	LD pattern
Chr11	Clu-INV1100020	1186323	1339327	INV1100020	1	1	153005	LD pattern
Chr11	Clu-INV1100340	6642246	6838293	INV1100430	1	1	196048	complex inversion
Chr11	Clu-INV1100470	8369834	8574350	INV1100660	1	1	204517	LD pattern
Chr11	Clu-INV1100530	9396374	9705214	INV1100720	1	3	308841	complex inversion
Chr11	Clu-INV1100540	9481529	9703083	INV1100730	1	1	221555	complex inversion
Chr11	Clu-INV1100600	11155246	12028444	INV1100790	1	1	873199	LD pattern
Chr11	Clu-INV1100610	11456053	11698129	INV1100800	1	1	242077	LD pattern
Chr11	Clu-INV1100670	12045822	12149155	INV1100860,INV1100870	2	2	103334	LD pattern
Chr11	Clu-INV1100690	12191465	12727710	INV1100890	1	14	536246	LD pattern
Chr11	Clu-INV1100700	12193884	13296596	INV1100900	1	1	1102713	LD pattern
Chr11	Clu-INV1100690	12295169	12727710	INV1100910	1	2	432542	LD pattern
Chr11	Clu-INV1100710	12557302	12727710	INV1100920,INV1100950,INV1100960	3	20	170409	LD pattern
Chr11	Clu-INV1100720	12557302	12695981	INV1100940	1	1	138680	LD pattern
Chr11	Clu-INV1100740	12727710	12911906	INV1100980	1	1	184197	LD pattern
Chr11	Clu-INV1100750	1.27279e+07	1.30274e+07	INV1100990,INV1101000	2	14	299548	LD pattern
Chr11	Clu-INV1100850	14293691	14616823	INV1101100,INV1101110,INV1101120	3	46	323133	LD pattern
Chr11	Clu-INV1100990	16583043	16765720	INV1101310	1	25	182678	LD pattern
Chr11	Clu-INV1101020	1.70799e+07	17238537	INV1101340,INV1101350	2	63	158677	LD pattern
Chr11	Clu-INV1101080	18560207	18686439	INV1101420	1	11	126233	LD pattern
Chr11	Clu-INV1101370	22637944	22978838	INV1101790	1	2	340895	LD pattern
Chr11	Clu-INV1101450	24290052	24601121	INV1101890	1	1	311070	LD pattern
Chr11	Clu-INV1101570	26986816	27120492	INV1102010	1	3	133677	LD pattern
Chr12	Clu-INV1200010	691451	1016732	INV1200010	1	21	325282	LD pattern
Chr12	Clu-INV1200020	746511	1421700	INV1200020	1	7	675190	LD pattern
Chr12	Clu-INV1200460	14822002	15059221	INV1200520,INV1200530,INV1200540	3	56	237220	LD pattern
Chr12	Clu-INV1200570	15672411	15964604	INV1200670	1	1	292194	complex inversion
Chr12	Clu-INV1200750	17009059	17488002	INV1200850	1	2	478944	LD pattern
Chr12	Clu-INV1200790	18082524	18184140	INV1200890	1	1	101617	LD pattern
Chr12	Clu-INV1201250	26732266	26860421	INV1201410,INV1201420,INV1201430	3	38	128156	LD pattern
