# Supplementary material for: Pan-genome inversion index reveals evolutionary insights into the subpopulation structure of Asian rice
Source: Nat Commun. 2023 Mar 21;14:1567. doi: 10.1038/s41467-023-37004-y (PMC10030860; doi:10.1038/s41467-023-37004-y)
Supplement: Supplementary file 18 — Supplementary Data 15 [file 41467_2023_37004_MOESM18_ESM.xlsx]

## Sheet: Supplementary Data 15
#CHROM	Start	End	ID	Length	GJ-trop1: Azucena	GJ-trop2: KETAN NANGKA	GJ-subtrp: CHAO MEO	cB: ARC 10497	XI-adm: Minghui 63	XI-1A: Zhenshan 97	XI-1B1: IR 64	XI-2B: LARHA MUGAD	XI-3B2: LIU XU	XI-3B1: KHAO YAI GUANG	XI-3A: LIMA	XI-1B2: PR 106	XI-2A: GOBOL SAIL (BALAM)	cA1: N22	cA2: NATEL BORO
chr02	13713797	13750018	INV3KSNPSEEK30662	36259	0	0	0	0	0	1	0	0	0	0	0	0	0	0	0
chr03	24019110	24071245	INV3KSNPSEEK58373	52135	0	0	0	0	0	0	0	0	0	0	0	0	0	1	0
chr04	9786913	9822026	INV3KSNPSEEK71124	35113	0	0	0	0	1	0	0	0	0	0	0	0	0	0	0
chr04	9790178	9819409	INV3KSNPSEEK71127	29231	0	0	0	0	1	1	0	0	0	0	0	0	0	0	0
chr07	10181686	10182984	INV3KSNPSEEK117247	1298	0	0	0	0	0	0	0	1	0	0	0	0	0	0	0
chr07	10181885	10182133	INV3KSNPSEEK117248	248	0	0	0	0	0	0	0	1	0	0	0	0	0	0	0
