# Supplementary material for: Pan-genome inversion index reveals evolutionary insights into the subpopulation structure of Asian rice
Source: Nat Commun. 2023 Mar 21;14:1567. doi: 10.1038/s41467-023-37004-y (PMC10030860; doi:10.1038/s41467-023-37004-y)
Supplement: Supplementary file 20 — Source Data [file 41467_2023_37004_MOESM20_ESM.zip]

Archive with 28 entries (25 files):
- SourceData/
- SourceData/Source Data Supplementary Fig. 6.txt
- __MACOSX/
- __MACOSX/SourceData/
- __MACOSX/SourceData/._Source Data Supplementary Fig. 6.txt
- SourceData/Source Data Supplementary Fig. 7.txt
- __MACOSX/SourceData/._Source Data Supplementary Fig. 7.txt
- SourceData/Source Data Figure 2.xlsx
- __MACOSX/SourceData/._Source Data Figure 2.xlsx
- SourceData/Source Data Figure 3.nwk.txt
- __MACOSX/SourceData/._Source Data Figure 3.nwk.txt
- SourceData/.DS_Store
- __MACOSX/SourceData/._.DS_Store
- SourceData/Source Data Figure 4.txt
- __MACOSX/SourceData/._Source Data Figure 4.txt
- SourceData/Source Data Supplementary Fig. 5.xlsx
- __MACOSX/SourceData/._Source Data Supplementary Fig. 5.xlsx
- SourceData/Source Data Supplementary Fig. 8.xlsx
- __MACOSX/SourceData/._Source Data Supplementary Fig. 8.xlsx
- SourceData/Source Data Figure 5.xlsx
- __MACOSX/SourceData/._Source Data Figure 5.xlsx
- SourceData/Source Data Supplementary Fig. 3.zip
- __MACOSX/SourceData/._Source Data Supplementary Fig. 3.zip
- SourceData/Source Data Supplementary Fig. 1.zip
- SourceData/Source Data Figure 1.xlsx
- __MACOSX/SourceData/._Source Data Figure 1.xlsx
- SourceData/Source Data Figure 7.zip
- __MACOSX/._SourceData
