# Supplementary material for: Pan-genome inversion index reveals evolutionary insights into the subpopulation structure of Asian rice
Source: Nat Commun. 2023 Mar 21;14:1567. doi: 10.1038/s41467-023-37004-y (PMC10030860; doi:10.1038/s41467-023-37004-y)
Supplement: Supplementary file 20 — Source Data [file 41467_2023_37004_MOESM20_ESM.zip › SourceData/Source Data Supplementary Fig. 6.txt]

Epoch 1/100
41/41 [==============================] - 50s 1s/step - loss: 2.3657 - accuracy: 0.6431 - val_loss: 0.4662 - val_accuracy: 0.8580
Epoch 2/100
41/41 [==============================] - 50s 1s/step - loss: 0.4009 - accuracy: 0.8615 - val_loss: 0.2368 - val_accuracy: 0.9074
Epoch 3/100
41/41 [==============================] - 53s 1s/step - loss: 0.1937 - accuracy: 0.9192 - val_loss: 0.1568 - val_accuracy: 0.9475
Epoch 4/100
41/41 [==============================] - 52s 1s/step - loss: 0.1347 - accuracy: 0.9538 - val_loss: 0.1866 - val_accuracy: 0.9321
Epoch 5/100
41/41 [==============================] - 53s 1s/step - loss: 0.1021 - accuracy: 0.9700 - val_loss: 0.1482 - val_accuracy: 0.9444
Epoch 6/100
41/41 [==============================] - 52s 1s/step - loss: 0.1127 - accuracy: 0.9623 - val_loss: 0.1506 - val_accuracy: 0.9475
Epoch 7/100
41/41 [==============================] - 59s 1s/step - loss: 0.0636 - accuracy: 0.9815 - val_loss: 0.1941 - val_accuracy: 0.9383
Epoch 8/100
41/41 [==============================] - 56s 1s/step - loss: 0.0388 - accuracy: 0.9931 - val_loss: 0.2131 - val_accuracy: 0.9383
Epoch 9/100
41/41 [==============================] - 56s 1s/step - loss: 0.0498 - accuracy: 0.9862 - val_loss: 0.1977 - val_accuracy: 0.9475
Epoch 10/100
41/41 [==============================] - 60s 1s/step - loss: 0.0389 - accuracy: 0.9900 - val_loss: 0.1375 - val_accuracy: 0.9599
Epoch 11/100
41/41 [==============================] - 57s 1s/step - loss: 0.0256 - accuracy: 0.9931 - val_loss: 0.1807 - val_accuracy: 0.9444
Epoch 12/100
41/41 [==============================] - 61s 1s/step - loss: 0.1131 - accuracy: 0.9708 - val_loss: 0.3550 - val_accuracy: 0.8765
Epoch 13/100
41/41 [==============================] - 63s 2s/step - loss: 0.1089 - accuracy: 0.9600 - val_loss: 0.1753 - val_accuracy: 0.9414
Epoch 14/100
41/41 [==============================] - 64s 2s/step - loss: 0.0465 - accuracy: 0.9862 - val_loss: 0.1058 - val_accuracy: 0.9722
Epoch 15/100
41/41 [==============================] - 65s 2s/step - loss: 0.0297 - accuracy: 0.9931 - val_loss: 0.1738 - val_accuracy: 0.9506
Epoch 16/100
41/41 [==============================] - 64s 2s/step - loss: 0.0235 - accuracy: 0.9938 - val_loss: 0.1318 - val_accuracy: 0.9599
Epoch 17/100
41/41 [==============================] - 64s 2s/step - loss: 0.0170 - accuracy: 0.9969 - val_loss: 0.1426 - val_accuracy: 0.9568
Epoch 18/100
41/41 [==============================] - 65s 2s/step - loss: 0.0208 - accuracy: 0.9962 - val_loss: 0.1250 - val_accuracy: 0.9660
Epoch 19/100
41/41 [==============================] - 65s 2s/step - loss: 0.0147 - accuracy: 0.9962 - val_loss: 0.1403 - val_accuracy: 0.9630
Epoch 20/100
41/41 [==============================] - 65s 2s/step - loss: 0.0176 - accuracy: 0.9954 - val_loss: 0.1375 - val_accuracy: 0.9599
Epoch 21/100
41/41 [==============================] - 63s 2s/step - loss: 0.0152 - accuracy: 0.9946 - val_loss: 0.1382 - val_accuracy: 0.9660
Epoch 22/100
41/41 [==============================] - 59s 1s/step - loss: 0.0151 - accuracy: 0.9962 - val_loss: 0.1399 - val_accuracy: 0.9691
Epoch 23/100
41/41 [==============================] - 56s 1s/step - loss: 0.0147 - accuracy: 0.9962 - val_loss: 0.1448 - val_accuracy: 0.9660
Epoch 24/100
41/41 [==============================] - 56s 1s/step - loss: 0.0140 - accuracy: 0.9954 - val_loss: 0.1330 - val_accuracy: 0.9660
Epoch 25/100
41/41 [==============================] - 59s 1s/step - loss: 0.0138 - accuracy: 0.9962 - val_loss: 0.1429 - val_accuracy: 0.9630
Epoch 26/100
41/41 [==============================] - 60s 1s/step - loss: 0.0132 - accuracy: 0.9962 - val_loss: 0.1369 - val_accuracy: 0.9660
Epoch 27/100
41/41 [==============================] - 62s 2s/step - loss: 0.0115 - accuracy: 0.9962 - val_loss: 0.1367 - val_accuracy: 0.9691
Epoch 28/100
41/41 [==============================] - 58s 1s/step - loss: 0.0154 - accuracy: 0.9962 - val_loss: 0.1281 - val_accuracy: 0.9630
Epoch 29/100
41/41 [==============================] - 55s 1s/step - loss: 0.0152 - accuracy: 0.9962 - val_loss: 0.1535 - val_accuracy: 0.9537
Epoch 30/100
41/41 [==============================] - 56s 1s/step - loss: 0.0118 - accuracy: 0.9962 - val_loss: 0.1437 - val_accuracy: 0.9599
Epoch 31/100
41/41 [==============================] - 55s 1s/step - loss: 0.0116 - accuracy: 0.9962 - val_loss: 0.1359 - val_accuracy: 0.9568
Epoch 32/100
41/41 [==============================] - 55s 1s/step - loss: 0.0148 - accuracy: 0.9962 - val_loss: 0.1605 - val_accuracy: 0.9599
Epoch 33/100
41/41 [==============================] - 60s 1s/step - loss: 0.0493 - accuracy: 0.9869 - val_loss: 0.3929 - val_accuracy: 0.9228
Epoch 34/100
41/41 [==============================] - 61s 1s/step - loss: 0.3291 - accuracy: 0.9215 - val_loss: 0.1405 - val_accuracy: 0.9599
Epoch 35/100
41/41 [==============================] - 59s 1s/step - loss: 0.0746 - accuracy: 0.9754 - val_loss: 0.1514 - val_accuracy: 0.9506
Epoch 36/100
41/41 [==============================] - 64s 2s/step - loss: 0.0498 - accuracy: 0.9846 - val_loss: 0.3316 - val_accuracy: 0.9105
Epoch 37/100
41/41 [==============================] - 63s 2s/step - loss: 0.0330 - accuracy: 0.9915 - val_loss: 0.1336 - val_accuracy: 0.9660
Epoch 38/100
41/41 [==============================] - 63s 2s/step - loss: 0.0279 - accuracy: 0.9915 - val_loss: 0.1528 - val_accuracy: 0.9506
Epoch 39/100
41/41 [==============================] - 64s 2s/step - loss: 0.0255 - accuracy: 0.9923 - val_loss: 0.1684 - val_accuracy: 0.9599
Epoch 40/100
41/41 [==============================] - 62s 2s/step - loss: 0.0122 - accuracy: 0.9962 - val_loss: 0.1653 - val_accuracy: 0.9691
Epoch 41/100
41/41 [==============================] - 60s 1s/step - loss: 0.0115 - accuracy: 0.9962 - val_loss: 0.1687 - val_accuracy: 0.9630
Epoch 42/100
41/41 [==============================] - 56s 1s/step - loss: 0.0099 - accuracy: 0.9969 - val_loss: 0.1697 - val_accuracy: 0.9630
Epoch 43/100
41/41 [==============================] - 56s 1s/step - loss: 0.0112 - accuracy: 0.9969 - val_loss: 0.1637 - val_accuracy: 0.9691
Epoch 44/100
41/41 [==============================] - 56s 1s/step - loss: 0.0098 - accuracy: 0.9962 - val_loss: 0.1690 - val_accuracy: 0.9630
Epoch 45/100
41/41 [==============================] - 56s 1s/step - loss: 0.0110 - accuracy: 0.9962 - val_loss: 0.1760 - val_accuracy: 0.9660
Epoch 46/100
41/41 [==============================] - 55s 1s/step - loss: 0.0115 - accuracy: 0.9969 - val_loss: 0.1687 - val_accuracy: 0.9691
Epoch 47/100
41/41 [==============================] - 56s 1s/step - loss: 0.0091 - accuracy: 0.9962 - val_loss: 0.1634 - val_accuracy: 0.9691
Epoch 48/100
41/41 [==============================] - 55s 1s/step - loss: 0.0085 - accuracy: 0.9977 - val_loss: 0.1712 - val_accuracy: 0.9722
Epoch 49/100
41/41 [==============================] - 55s 1s/step - loss: 0.0087 - accuracy: 0.9977 - val_loss: 0.1668 - val_accuracy: 0.9691
Epoch 50/100
41/41 [==============================] - 54s 1s/step - loss: 0.0091 - accuracy: 0.9962 - val_loss: 0.1672 - val_accuracy: 0.9691
Epoch 51/100
41/41 [==============================] - 54s 1s/step - loss: 0.0109 - accuracy: 0.9969 - val_loss: 0.1679 - val_accuracy: 0.9691
Epoch 52/100
41/41 [==============================] - 54s 1s/step - loss: 0.0091 - accuracy: 0.9977 - val_loss: 0.1818 - val_accuracy: 0.9660
Epoch 53/100
41/41 [==============================] - 54s 1s/step - loss: 0.0616 - accuracy: 0.9808 - val_loss: 0.2367 - val_accuracy: 0.9383
Epoch 54/100
41/41 [==============================] - 54s 1s/step - loss: 0.0811 - accuracy: 0.9738 - val_loss: 0.1605 - val_accuracy: 0.9537
Epoch 55/100
41/41 [==============================] - 54s 1s/step - loss: 0.0373 - accuracy: 0.9892 - val_loss: 0.2117 - val_accuracy: 0.9506
Epoch 56/100
41/41 [==============================] - 54s 1s/step - loss: 0.0414 - accuracy: 0.9885 - val_loss: 0.1647 - val_accuracy: 0.9568
Epoch 57/100
41/41 [==============================] - 53s 1s/step - loss: 0.0182 - accuracy: 0.9946 - val_loss: 0.1538 - val_accuracy: 0.9660
Epoch 58/100
41/41 [==============================] - 54s 1s/step - loss: 0.0117 - accuracy: 0.9962 - val_loss: 0.1570 - val_accuracy: 0.9660
Epoch 59/100
41/41 [==============================] - 54s 1s/step - loss: 0.0089 - accuracy: 0.9969 - val_loss: 0.1510 - val_accuracy: 0.9691
Epoch 60/100
41/41 [==============================] - 53s 1s/step - loss: 0.0084 - accuracy: 0.9969 - val_loss: 0.1606 - val_accuracy: 0.9660
Epoch 61/100
41/41 [==============================] - 53s 1s/step - loss: 0.0102 - accuracy: 0.9969 - val_loss: 0.1692 - val_accuracy: 0.9630
Epoch 62/100
41/41 [==============================] - 54s 1s/step - loss: 0.0109 - accuracy: 0.9954 - val_loss: 0.1454 - val_accuracy: 0.9660
Epoch 63/100
41/41 [==============================] - 53s 1s/step - loss: 0.0096 - accuracy: 0.9977 - val_loss: 0.1456 - val_accuracy: 0.9660
Epoch 64/100
41/41 [==============================] - 53s 1s/step - loss: 0.0091 - accuracy: 0.9977 - val_loss: 0.1287 - val_accuracy: 0.9660
Epoch 65/100
41/41 [==============================] - 53s 1s/step - loss: 0.0089 - accuracy: 0.9977 - val_loss: 0.1445 - val_accuracy: 0.9660
Epoch 66/100
41/41 [==============================] - 53s 1s/step - loss: 0.0074 - accuracy: 0.9977 - val_loss: 0.1446 - val_accuracy: 0.9660
Epoch 67/100
41/41 [==============================] - 54s 1s/step - loss: 0.0081 - accuracy: 0.9977 - val_loss: 0.1404 - val_accuracy: 0.9630
Epoch 68/100
41/41 [==============================] - 53s 1s/step - loss: 0.0076 - accuracy: 0.9969 - val_loss: 0.1360 - val_accuracy: 0.9660
Epoch 69/100
41/41 [==============================] - 53s 1s/step - loss: 0.0082 - accuracy: 0.9977 - val_loss: 0.1640 - val_accuracy: 0.9660
Epoch 70/100
41/41 [==============================] - 53s 1s/step - loss: 0.0071 - accuracy: 0.9977 - val_loss: 0.1444 - val_accuracy: 0.9630
Epoch 71/100
41/41 [==============================] - 54s 1s/step - loss: 0.0075 - accuracy: 0.9977 - val_loss: 0.1521 - val_accuracy: 0.9630
Epoch 72/100
41/41 [==============================] - 54s 1s/step - loss: 0.0074 - accuracy: 0.9977 - val_loss: 0.1520 - val_accuracy: 0.9630
Epoch 73/100
41/41 [==============================] - 54s 1s/step - loss: 0.0066 - accuracy: 0.9977 - val_loss: 0.1532 - val_accuracy: 0.9630
Epoch 74/100
41/41 [==============================] - 57s 1s/step - loss: 0.0082 - accuracy: 0.9969 - val_loss: 0.1504 - val_accuracy: 0.9630
Epoch 75/100
41/41 [==============================] - 81s 2s/step - loss: 0.0068 - accuracy: 0.9969 - val_loss: 0.1537 - val_accuracy: 0.9630
Epoch 76/100
41/41 [==============================] - 81s 2s/step - loss: 0.0066 - accuracy: 0.9977 - val_loss: 0.1380 - val_accuracy: 0.9691
Epoch 77/100
41/41 [==============================] - 80s 2s/step - loss: 0.0077 - accuracy: 0.9969 - val_loss: 0.1592 - val_accuracy: 0.9630
Epoch 78/100
41/41 [==============================] - 80s 2s/step - loss: 0.0079 - accuracy: 0.9977 - val_loss: 0.1432 - val_accuracy: 0.9691
Epoch 79/100
41/41 [==============================] - 80s 2s/step - loss: 0.0072 - accuracy: 0.9969 - val_loss: 0.1376 - val_accuracy: 0.9660
Epoch 80/100
41/41 [==============================] - 80s 2s/step - loss: 0.0064 - accuracy: 0.9977 - val_loss: 0.1357 - val_accuracy: 0.9660
Epoch 81/100
41/41 [==============================] - 80s 2s/step - loss: 0.0071 - accuracy: 0.9977 - val_loss: 0.1420 - val_accuracy: 0.9660
Epoch 82/100
41/41 [==============================] - 81s 2s/step - loss: 0.0066 - accuracy: 0.9969 - val_loss: 0.1394 - val_accuracy: 0.9660
Epoch 83/100
41/41 [==============================] - 81s 2s/step - loss: 0.0065 - accuracy: 0.9969 - val_loss: 0.1368 - val_accuracy: 0.9722
Epoch 84/100
41/41 [==============================] - 81s 2s/step - loss: 0.0054 - accuracy: 0.9992 - val_loss: 0.1440 - val_accuracy: 0.9722
Epoch 85/100
41/41 [==============================] - 81s 2s/step - loss: 0.0062 - accuracy: 0.9977 - val_loss: 0.1374 - val_accuracy: 0.9722
Epoch 86/100
41/41 [==============================] - 82s 2s/step - loss: 0.0067 - accuracy: 0.9985 - val_loss: 0.1260 - val_accuracy: 0.9691
Epoch 87/100
41/41 [==============================] - 82s 2s/step - loss: 0.0065 - accuracy: 0.9977 - val_loss: 0.1434 - val_accuracy: 0.9660
Epoch 88/100
41/41 [==============================] - 81s 2s/step - loss: 0.0068 - accuracy: 0.9969 - val_loss: 0.1402 - val_accuracy: 0.9691
Epoch 89/100
41/41 [==============================] - 81s 2s/step - loss: 0.0059 - accuracy: 0.9977 - val_loss: 0.1416 - val_accuracy: 0.9691
Epoch 90/100
41/41 [==============================] - 81s 2s/step - loss: 0.0060 - accuracy: 0.9977 - val_loss: 0.1363 - val_accuracy: 0.9722
Epoch 91/100
41/41 [==============================] - 82s 2s/step - loss: 0.0058 - accuracy: 0.9985 - val_loss: 0.1442 - val_accuracy: 0.9722
Epoch 92/100
41/41 [==============================] - 81s 2s/step - loss: 0.0063 - accuracy: 0.9977 - val_loss: 0.1373 - val_accuracy: 0.9691
Epoch 93/100
41/41 [==============================] - 83s 2s/step - loss: 0.0061 - accuracy: 0.9977 - val_loss: 0.1587 - val_accuracy: 0.9599
Epoch 94/100
41/41 [==============================] - 82s 2s/step - loss: 0.0060 - accuracy: 0.9985 - val_loss: 0.1400 - val_accuracy: 0.9722
Epoch 95/100
41/41 [==============================] - 82s 2s/step - loss: 0.0056 - accuracy: 0.9985 - val_loss: 0.1413 - val_accuracy: 0.9722
Epoch 96/100
41/41 [==============================] - 82s 2s/step - loss: 0.0066 - accuracy: 0.9969 - val_loss: 0.1371 - val_accuracy: 0.9691
Epoch 97/100
41/41 [==============================] - 81s 2s/step - loss: 0.0058 - accuracy: 0.9977 - val_loss: 0.1467 - val_accuracy: 0.9722
Epoch 98/100
41/41 [==============================] - 82s 2s/step - loss: 0.0057 - accuracy: 0.9985 - val_loss: 0.1453 - val_accuracy: 0.9722
Epoch 99/100
41/41 [==============================] - 82s 2s/step - loss: 0.0052 - accuracy: 0.9985 - val_loss: 0.1515 - val_accuracy: 0.9722
Epoch 100/100
41/41 [==============================] - 82s 2s/step - loss: 0.0055 - accuracy: 0.9985 - val_loss: 0.1445 - val_accuracy: 0.9691
