# Supplementary material for: Pan-genome inversion index reveals evolutionary insights into the subpopulation structure of Asian rice
Source: Nat Commun. 2023 Mar 21;14:1567. doi: 10.1038/s41467-023-37004-y (PMC10030860; doi:10.1038/s41467-023-37004-y)
Supplement: Supplementary file 20 — Source Data [file 41467_2023_37004_MOESM20_ESM.zip › SourceData/Source Data Supplementary Fig. 7.txt]

MHGenomewideML	ZSGenomewideML	MHGenomewidePanicle	ZSGenomewidePanicle	MHGenomewideRoot	ZSGenomewideRoot	MHGenomewideYL	ZSGenomewideYL	MHFlankingOnlyML	MHInversionOnlyML	ZSFlankingOnlyML	ZSInversionOnlyML	MHFlankingOnlyYL	MHInversionOnlyYL	ZSFlankingOnlyYL	ZSInversionOnlyYL	MHFlankingOnlyRoot	MHInversionOnlyRoot	ZSFlankingOnlyRoot	ZSInversionOnlyRoot	MHFlankingOnlyPanicle	MHInversionOnlyPanicle	ZSFlankingOnlyPanicle	ZSInversionOnlyPanicle
2.4691358024691357	0.0	2.013422818791946	2.684563758389262	1.6853932584269662	1.6853932584269662	4.316546762589928	3.597122302158273	0.3676470588235294	1.9607843137254901	0.15873015873015872	1.4285714285714286	0.8997429305912596	3.984575835475578	1.5625	3.125	0.7339449541284404	2.385321100917431	0.2801120448179272	0.8403361344537815	0.42253521126760557	2.112676056338028	0.4830917874396135	1.4492753623188406
4.0	2.0	0.6024096385542169	0.6024096385542169	0.5405405405405406	2.7027027027027026	2.4271844660194173	1.9417475728155338	0.2766251728907331	2.2130013831258646	0.7894736842105263	0.7894736842105263	0.8663366336633664	4.207920792079208	1.0291595197255576	3.6020583190394513	0.4160887656033287	1.9417475728155338	0.338409475465313	1.1844331641285957	0.6165228113440198	2.342786683107275	0.6472491909385114	1.6181229773462782
3.0927835051546393	3.0927835051546393	1.8518518518518516	1.2345679012345678	0.0	0.0	1.8518518518518516	1.8518518518518516	0.2560819462227913	2.3047375160051216	0.33167495854063017	1.4925373134328357	0.9079118028534372	3.8910505836575875	1.1345218800648298	2.593192868719611	0.5242463958060288	1.5727391874180863	0.3144654088050315	1.10062893081761	0.5108556832694764	2.554278416347382	0.7957559681697612	1.3262599469496021
3.867403314917127	0.0	0.5208333333333333	0.0	1.7045454545454544	1.1363636363636365	3.35195530726257	1.1173184357541899	0.7125890736342043	1.66270783847981	0.8379888268156425	1.3966480446927374	0.8706467661691543	4.228855721393035	1.675977653631285	3.072625698324022	0.5617977528089888	2.247191011235955	0.0	0.7824726134585289	0.517464424320828	2.3285899094437257	0.6309148264984227	1.4195583596214512
1.6216216216216217	0.5405405405405406	2.197802197802198	0.5494505494505495	2.73224043715847	2.73224043715847	3.9215686274509802	2.6143790849673203	0.3826530612244898	2.0408163265306123	0.3115264797507788	1.2461059190031152	0.7326007326007326	4.212454212454213	0.9900990099009901	3.1353135313531353	0.37926675094816686	1.5170670037926675	0.31496062992125984	0.9448818897637795	0.5031446540880503	2.515723270440252	0.5145797598627788	1.3722126929674099
1.875	1.875	0.5291005291005291	0.5291005291005291	4.294478527607362	1.8404907975460123	1.1173184357541899	1.675977653631285	0.27816411682892905	1.808066759388039	0.322061191626409	1.288244766505636	0.9762900976290098	3.486750348675035	0.6220839813374806	2.9548989113530326	0.3712871287128713	1.7326732673267329	0.3225806451612903	0.967741935483871	0.6928406466512702	1.3856812933025404	1.1173184357541899	1.3966480446927374
2.955665024630542	1.477832512315271	0.0	0.5714285714285714	0.5649717514124294	2.2598870056497176	2.631578947368421	2.631578947368421	0.2597402597402597	2.207792207792208	0.9287925696594427	1.238390092879257	0.8534850640113799	3.2716927453769555	0.4754358161648178	3.1695721077654517	0.5141388174807198	1.9280205655526992	0.3436426116838488	0.859106529209622	0.5755395683453237	2.014388489208633	0.6163328197226503	1.386748844375963
1.1049723756906076	0.5524861878453038	2.4096385542168677	3.0120481927710845	1.744186046511628	1.1627906976744187	2.3952095808383236	2.3952095808383236	0.3836317135549872	2.0460358056265986	0.5163511187607573	1.2048192771084338	1.095890410958904	3.6986301369863015	1.9230769230769231	4.1208791208791204	0.46224961479198773	1.386748844375963	0.32310177705977383	1.1308562197092082	0.9578544061302682	2.10727969348659	0.16835016835016833	1.6835016835016834
1.1695906432748537	0.0	0.6060606060606061	0.6060606060606061	1.2987012987012987	1.948051948051948	3.4090909090909087	2.272727272727273	0.5494505494505495	2.564102564102564	0.49504950495049505	1.3201320132013201	0.6402048655569782	3.585147247119078	0.6611570247933884	3.1404958677685952	0.5089058524173028	1.653944020356234	0.16863406408094433	0.8431703204047217	0.697350069735007	2.092050209205021	0.84985835694051	1.69971671388102
1.0362694300518136	0.0	2.4539877300613497	1.8404907975460123	2.18978102189781	1.4598540145985401	2.380952380952381	2.380952380952381	0.2557544757033248	2.3017902813299234	0.487012987012987	1.1363636363636365	1.1095700416088765	3.467406380027739	1.1041009463722398	2.6813880126182967	0.5442176870748299	1.3605442176870748	0.32	0.96	0.8403361344537815	2.100840336134454	0.6430868167202572	1.607717041800643
1.0471204188481675	1.5706806282722512	2.604166666666667	2.083333333333333	1.948051948051948	2.5974025974025974	4.635761589403973	2.6490066225165565	0.38314176245210724	2.1711366538952745	0.3246753246753247	1.2987012987012987	0.620347394540943	4.094292803970223	1.7341040462427744	2.312138728323699	0.5813953488372093	1.4534883720930232	0.15552099533437014	0.9331259720062209	0.13175230566534915	2.635046113306983	0.49261083743842365	1.6420361247947455
0.625	0.0	0.5813953488372093	1.744186046511628	1.1049723756906076	0.0	3.314917127071823	1.1049723756906076	0.6493506493506493	2.813852813852814	0.33500837520938026	1.340033500837521	0.9497964721845319	3.3921302578018993	1.391304347826087	2.9565217391304346	0.425531914893617	2.3404255319148937	0.3424657534246575	1.1986301369863013	0.6297229219143577	2.518891687657431	0.6589785831960462	1.6474464579901154
0.5494505494505495	1.098901098901099	1.8404907975460123	4.294478527607362	0.6172839506172839	0.6172839506172839	4.25531914893617	3.723404255319149	0.2789400278940028	1.5341701534170153	0.8823529411764706	1.1764705882352942	0.9887005649717515	3.389830508474576	1.09375	2.8125	0.12690355329949238	1.7766497461928936	0.5291005291005291	0.7936507936507936	0.8403361344537815	2.100840336134454	0.7633587786259541	1.0178117048346056
1.0362694300518136	0.5181347150259068	1.8518518518518516	1.2345679012345678	2.8735632183908044	1.7241379310344827	3.389830508474576	2.2598870056497176	0.2805049088359046	0.9817671809256662	0.819672131147541	1.366120218579235	0.7490636704119851	3.9950062421972534	1.0118043844856661	3.372681281618887	0.38022813688212925	1.7743979721166032	0.5390835579514826	0.8086253369272237	0.7421150278293136	2.2263450834879404	0.322061191626409	1.610305958132045
3.3783783783783785	1.3513513513513513	0.5555555555555556	0.5555555555555556	1.6129032258064515	2.6881720430107525	3.1578947368421053	2.631578947368421	0.4273504273504274	1.566951566951567	0.32	1.1199999999999999	0.9541984732824428	4.198473282442748	1.0084033613445378	3.0252100840336134	0.38510911424903727	1.797175866495507	0.31007751937984496	1.0852713178294573	0.5148005148005148	2.574002574002574	0.4754358161648178	1.5847860538827259
2.631578947368421	1.3157894736842104	2.312138728323699	1.1560693641618496	1.2738853503184715	0.6369426751592357	2.547770700636943	1.910828025477707	0.2617801047120419	1.963350785340314	0.47770700636942676	1.4331210191082804	0.8894536213468869	4.066073697585769	1.155115511551155	3.1353135313531353	0.36855036855036855	1.8427518427518428	0.3262642740619902	0.9787928221859705	0.5141388174807198	2.570694087403599	0.49668874172185434	1.3245033112582782
1.1764705882352942	0.5882352941176471	0.0	0.0	2.072538860103627	1.5544041450777202	4.2682926829268295	1.8292682926829267	0.12391573729863693	2.1065675340768277	0.4909983633387889	1.1456628477905073	1.2773722627737227	4.562043795620438	1.2558869701726845	3.296703296703297	0.25510204081632654	1.6581632653061225	0.32102728731942215	0.9630818619582664	0.7961783439490446	1.4331210191082804	0.333889816360601	1.669449081803005
3.4246575342465753	0.684931506849315	0.625	0.625	2.380952380952381	1.7857142857142856	4.242424242424243	4.242424242424243	0.5758157389635317	2.8790786948176583	0.5420054200542005	0.5420054200542005	1.094890510948905	4.014598540145985	1.8567639257294428	3.7135278514588856	0.0	1.9255455712451863	0.27548209366391185	1.1019283746556474	0.6821282401091405	2.592087312414734	0.6655574043261231	1.497504159733777
2.072538860103627	0.5181347150259068	1.1235955056179776	0.5617977528089888	1.1363636363636365	1.1363636363636365	4.069767441860465	3.488372093023256	0.3740648379052369	1.8703241895261846	0.4815409309791332	1.2841091492776886	0.8871989860583016	4.182509505703422	0.9724473257698543	2.755267423014587	0.13351134846461948	1.4686248331108143	0.3179650238473768	0.7949125596184419	0.53475935828877	2.5401069518716577	0.16474464579901155	1.3179571663920924
3.3783783783783785	0.6756756756756757	2.083333333333333	2.083333333333333	2.209944751381215	1.6574585635359116	2.7624309392265194	2.209944751381215	0.25125628140703515	2.261306532663317	0.3179650238473768	1.2718600953895072	0.9900990099009901	4.207920792079208	1.1041009463722398	2.6813880126182967	0.5738880918220948	1.1477761836441895	0.3048780487804878	0.9146341463414633	0.7822685788787485	2.4771838331160363	0.31746031746031744	1.746031746031746
2.2988505747126435	1.7241379310344827	0.0	1.1049723756906076	1.7045454545454544	0.5681818181818182	5.376344086021505	4.301075268817205	0.2506265664160401	2.0050125313283207	0.3215434083601286	1.4469453376205788	1.0416666666666665	3.958333333333333	1.3582342954159592	3.0560271646859083	0.14749262536873156	1.0324483775811208	0.3252032520325203	1.1382113821138211	0.7496251874062968	1.3493253373313343	0.8108108108108109	1.3513513513513513
3.4246575342465753	1.36986301369863	2.7027027027027026	2.7027027027027026	1.2903225806451613	0.6451612903225806	3.0303030303030303	1.8181818181818181	0.2915451895043732	1.4577259475218658	0.32573289902280134	1.1400651465798046	0.922266139657444	3.9525691699604746	1.1235955056179776	3.210272873194221	0.7155635062611807	1.7889087656529516	0.16366612111292964	0.8183306055646482	0.8547008547008548	1.9943019943019942	0.6525285481239804	1.631321370309951
1.7142857142857144	0.5714285714285714	1.1363636363636365	1.1363636363636365	1.675977653631285	1.675977653631285	3.0927835051546393	2.0618556701030926	0.2564102564102564	1.9230769230769231	0.16339869281045752	1.4705882352941175	1.3282732447817838	4.554079696394687	1.2924071082390953	3.0694668820678515	0.2840909090909091	1.8465909090909092	0.3134796238244514	0.9404388714733543	1.0460251046025104	1.4644351464435146	0.482315112540193	1.607717041800643
3.7735849056603774	1.257861635220126	0.0	0.6097560975609756	1.2195121951219512	0.0	2.4390243902439024	0.975609756097561	0.40816326530612246	1.6326530612244898	0.1594896331738437	1.1164274322169059	0.9602194787379973	3.292181069958848	0.8431703204047217	3.204047217537943	0.5563282336578581	1.3908205841446455	0.33333333333333337	1.0	0.6459948320413437	2.454780361757106	0.4761904761904762	1.5873015873015872
1.675977653631285	0.5586592178770949	2.5806451612903225	3.225806451612903	1.6666666666666667	0.5555555555555556	2.3952095808383236	1.1976047904191618	0.39893617021276595	2.127659574468085	0.49019607843137253	1.3071895424836601	0.7173601147776184	3.012912482065997	1.2903225806451613	3.5483870967741935	0.37641154328732745	1.8820577164366372	0.16260162601626016	0.8130081300813009	1.1428571428571428	2.0952380952380953	0.6451612903225806	1.4516129032258065
1.910828025477707	0.6369426751592357	2.2346368715083798	2.2346368715083798	1.7341040462427744	0.5780346820809248	1.675977653631285	1.675977653631285	0.37267080745341613	1.9875776397515528	0.49180327868852464	1.3114754098360655	0.7751937984496124	3.875968992248062	0.7836990595611284	3.1347962382445136	0.5383580080753702	1.6150740242261103	0.15748031496062992	1.1023622047244095	0.78125	2.604166666666667	1.1049723756906076	1.3812154696132597
2.247191011235955	1.1235955056179776	1.2121212121212122	2.4242424242424243	2.051282051282051	2.564102564102564	4.102564102564102	3.076923076923077	0.2560819462227913	2.176696542893726	0.8695652173913043	1.1594202898550725	1.0355029585798818	3.2544378698224854	0.8403361344537815	3.361344537815126	0.5369127516778524	1.0738255033557047	0.32	1.1199999999999999	0.5148005148005148	2.574002574002574	0.62402496099844	1.40405616224649
0.0	0.5847953216374269	2.0	2.0	1.5625	1.5625	3.296703296703297	2.7472527472527473	0.375	2.125	0.3294892915980231	1.3179571663920924	0.628930817610063	4.0251572327044025	1.2678288431061806	3.4865293185419968	0.49261083743842365	1.7241379310344827	0.33333333333333337	1.0	0.5390835579514826	2.0215633423180592	0.78125	1.3020833333333335
0.0	0.5524861878453038	0.5555555555555556	0.5555555555555556	1.5873015873015872	0.5291005291005291	1.5873015873015872	0.5291005291005291	0.398406374501992	1.7928286852589643	0.482315112540193	1.4469453376205788	0.8528784648187633	3.8379530916844353	1.5625	3.6458333333333335	0.25348542458808615	1.7743979721166032	0.16181229773462785	1.132686084142395	0.9124087591240875	2.0072992700729926	0.690846286701209	1.381692573402418
0.6535947712418301	1.3071895424836601	1.0309278350515463	1.5463917525773196	3.1055900621118013	3.1055900621118013	4.3478260869565215	4.968944099378882	0.4160887656033287	1.9417475728155338	0.4694835680751174	1.2519561815336464	0.9695290858725761	3.4626038781163437	1.3179571663920924	2.9654036243822075	0.3740648379052369	1.4962593516209477	0.3305785123966942	1.1570247933884297	0.6426735218508998	2.570694087403599	0.49504950495049505	1.65016501650165
1.5957446808510638	1.5957446808510638	0.628930817610063	1.257861635220126	2.4691358024691357	1.2345679012345678	5.202312138728324	4.624277456647398	0.5524861878453038	2.394106813996317	0.544959128065395	1.08991825613079	0.5154639175257731	3.865979381443299	2.005730659025788	3.7249283667621778	0.4329004329004329	1.948051948051948	0.2808988764044944	0.8426966292134831	0.2506265664160401	2.380952380952381	0.6525285481239804	1.794453507340946
2.185792349726776	0.546448087431694	0.46511627906976744	0.46511627906976744	0.6578947368421052	0.6578947368421052	2.923976608187134	1.7543859649122806	0.25477707006369427	1.910828025477707	0.33277870216306155	1.1647254575707155	1.436265709156194	4.129263913824058	1.1589403973509933	2.814569536423841	0.5722460658082975	1.859799713876967	0.16339869281045752	0.9803921568627451	0.75	2.5	0.8241758241758242	1.3736263736263736
1.2048192771084338	0.6024096385542169	0.0	0.5555555555555556	2.547770700636943	2.547770700636943	6.289308176100629	4.40251572327044	0.39473684210526316	2.1052631578947367	0.5059021922428331	1.1804384485666104	1.019108280254777	4.3312101910828025	2.023121387283237	3.4682080924855487	0.5	1.875	0.5361930294906166	1.0723860589812333	0.9107468123861567	2.185792349726776	0.49916805324459235	1.6638935108153077
1.3333333333333335	0.0	1.1428571428571428	1.1428571428571428	2.2346368715083798	2.793296089385475	5.9880239520958085	4.191616766467066	0.2607561929595828	1.694915254237288	0.7936507936507936	1.0582010582010581	0.6622516556291391	3.576158940397351	1.1199999999999999	3.04	0.1287001287001287	1.8018018018018018	0.33613445378151263	0.8403361344537815	0.7575757575757576	1.5151515151515151	0.6369426751592357	1.5923566878980893
3.75	1.25	2.2988505747126435	0.5747126436781609	1.25	1.25	1.8518518518518516	2.4691358024691357	0.4166666666666667	1.8055555555555554	0.5747126436781609	0.8620689655172413	1.0012515644555695	4.130162703379224	0.949367088607595	3.0063291139240507	0.535475234270415	1.8741633199464525	0.15723270440251574	0.9433962264150944	0.27972027972027974	2.097902097902098	0.4754358161648178	1.7432646592709984
3.428571428571429	1.1428571428571428	1.6304347826086956	1.0869565217391304	1.0582010582010581	2.1164021164021163	2.247191011235955	1.6853932584269662	0.2915451895043732	1.8950437317784257	0.31695721077654515	1.2678288431061806	0.9090909090909091	4.545454545454546	1.151315789473684	2.9605263157894735	0.2472187886279357	1.8541409147095178	0.5405405405405406	0.8108108108108109	0.639386189258312	2.557544757033248	1.015228426395939	1.2690355329949239
3.048780487804878	1.2195121951219512	3.3783783783783785	2.027027027027027	2.9585798816568047	1.7751479289940828	5.4945054945054945	4.395604395604396	0.2766251728907331	1.5214384508990317	0.4815409309791332	1.4446227929373996	0.8333333333333334	3.194444444444444	1.643835616438356	3.287671232876712	0.7326007326007326	1.8315018315018317	0.2777777777777778	1.1111111111111112	0.8403361344537815	1.4705882352941175	0.6633499170812603	1.3266998341625207
3.389830508474576	1.1299435028248588	1.0638297872340425	1.0638297872340425	1.1428571428571428	1.1428571428571428	2.6178010471204187	3.664921465968586	0.43859649122807015	1.608187134502924	0.33613445378151263	1.5126050420168067	0.7776049766718507	3.1104199066874028	0.7824726134585289	2.660406885758998	0.2503128911138924	1.376720901126408	0.0	0.96	0.7380073800738007	2.214022140221402	0.4934210526315789	1.8092105263157896
1.5873015873015872	1.0582010582010581	0.0	0.0	2.2598870056497176	1.694915254237288	2.3255813953488373	2.3255813953488373	0.258732212160414	2.1992238033635187	0.3205128205128205	1.4423076923076923	0.8333333333333334	3.6111111111111107	0.8223684210526315	2.9605263157894735	0.5063291139240507	1.3924050632911391	0.5333333333333333	1.0666666666666667	0.5221932114882507	2.610966057441253	0.46801872074883	1.71606864274571
0.6535947712418301	0.0	2.1052631578947367	2.631578947368421	0.6134969325153374	1.2269938650306749	3.1847133757961785	3.1847133757961785	0.4010695187165776	1.6042780748663104	0.32679738562091504	1.3071895424836601	0.7653061224489796	4.081632653061225	0.7961783439490446	2.8662420382165608	0.7434944237918215	2.41635687732342	0.2695417789757413	0.8086253369272237	0.9244992295839755	1.386748844375963	0.4754358161648178	1.4263074484944533
2.941176470588235	0.5882352941176471	1.7142857142857144	1.7142857142857144	1.1299435028248588	0.5649717514124294	3.314917127071823	2.7624309392265194	0.12987012987012986	2.0779220779220777	0.7894736842105263	1.3157894736842104	0.8793969849246231	4.0201005025125625	1.2987012987012987	3.4090909090909087	0.8565310492505354	2.355460385438972	0.5063291139240507	1.0126582278481013	0.7761966364812419	2.58732212160414	0.48465266558966075	1.7770597738287561
0.6172839506172839	1.2345679012345678	0.5235602094240838	0.5235602094240838	2.380952380952381	0.5952380952380952	3.614457831325301	2.4096385542168677	0.38167938931297707	2.2900763358778624	0.30959752321981426	1.393188854489164	1.1347517730496455	3.404255319148936	0.9900990099009901	3.1353135313531353	0.7407407407407408	2.2222222222222223	0.53475935828877	0.53475935828877	0.6426735218508998	2.570694087403599	0.7712082262210797	1.5424164524421593
1.6666666666666667	1.1111111111111112	2.185792349726776	0.546448087431694	2.8089887640449436	2.247191011235955	3.954802259887006	1.694915254237288	0.6342494714587738	2.3255813953488373	0.5277044854881267	1.3192612137203166	0.8415147265077139	3.506311360448808	0.9554140127388535	3.5031847133757963	0.25380710659898476	1.7766497461928936	0.33444816053511706	1.0033444816053512	0.516795865633075	2.3255813953488373	0.31695721077654515	1.5847860538827259
1.8072289156626504	0.0	1.948051948051948	0.0	2.564102564102564	1.9230769230769231	1.0362694300518136	1.5544041450777202	0.5597014925373134	2.798507462686567	0.33726812816188867	1.3490725126475547	1.4842300556586272	4.823747680890538	1.1965811965811968	3.076923076923077	0.5201560468140443	1.5604681404421328	0.31645569620253167	1.1075949367088607	0.8207934336525308	2.0519835841313268	1.098901098901099	1.098901098901099
2.4096385542168677	2.4096385542168677	0.6097560975609756	1.2195121951219512	2.8735632183908044	1.7241379310344827	2.2222222222222223	3.3333333333333335	0.38022813688212925	2.2813688212927756	0.9202453987730062	0.6134969325153374	0.764525993883792	2.90519877675841	1.4209591474245116	2.841918294849023	0.49566294919454773	1.858736059479554	0.16420361247947454	0.9852216748768473	0.8683068017366137	2.0260492040520983	0.48543689320388345	1.6181229773462782
2.2222222222222223	0.7407407407407408	2.0202020202020203	1.0101010101010102	1.8633540372670807	1.2422360248447204	4.242424242424243	1.8181818181818181	0.38314176245210724	2.2988505747126435	0.5263157894736842	1.3157894736842104	0.7643312101910829	3.821656050955414	1.1666666666666667	3.3333333333333335	0.42796005706134094	1.8544935805991443	0.56657223796034	1.13314447592068	0.5277044854881267	2.5065963060686016	0.6349206349206349	1.746031746031746
0.5586592178770949	0.5586592178770949	1.639344262295082	1.092896174863388	2.1739130434782608	1.6304347826086956	2.1621621621621623	3.2432432432432434	0.3787878787878788	1.893939393939394	0.4878048780487805	1.1382113821138211	1.0243277848911652	3.969270166453265	1.6260162601626018	3.523035230352303	0.41551246537396125	1.9390581717451523	0.0	0.9950248756218906	0.5102040816326531	2.5510204081632653	0.6688963210702341	1.5050167224080269
2.272727272727273	0.5681818181818182	1.7857142857142856	1.7857142857142856	0.5617977528089888	0.0	1.9230769230769231	1.282051282051282	0.5424954792043399	2.7124773960216997	0.47244094488188976	1.4173228346456692	1.0139416983523446	3.929024081115336	1.2658227848101267	3.0063291139240507	0.27586206896551724	1.6551724137931034	0.16	1.1199999999999999	0.5333333333333333	1.866666666666667	0.4746835443037975	1.4240506329113924
0.0	0.0	0.0	0.0	1.0752688172043012	0.0	2.5	2.5	0.12531328320802004	2.1303258145363406	0.45871559633027525	1.3761467889908259	0.7894736842105263	4.342105263157895	0.8143322475570033	2.9315960912052117	0.9216589861751152	2.0737327188940093	0.3115264797507788	1.0903426791277258	0.6265664160401002	2.506265664160401	0.4784688995215311	1.4354066985645932
2.312138728323699	0.5780346820809248	1.694915254237288	1.1299435028248588	1.5463917525773196	1.0309278350515463	1.948051948051948	1.948051948051948	0.38910505836575876	2.204928664072633	0.16501650165016502	1.4851485148514851	0.7556675062972292	3.9042821158690177	1.309328968903437	3.109656301145663	0.2564102564102564	1.6666666666666667	0.5494505494505495	0.5494505494505495	0.5326231691078562	2.5299600532623168	0.33444816053511706	1.6722408026755853
1.1695906432748537	0.0	2.366863905325444	1.7751479289940828	1.2121212121212122	1.2121212121212122	0.5847953216374269	1.1695906432748537	0.25220680958385877	2.1437578814627996	0.46728971962616817	1.2461059190031152	1.0062893081761006	4.0251572327044025	0.628930817610063	2.9874213836477987	0.3901170351105332	1.950585175552666	0.3205128205128205	0.8012820512820512	0.5069708491761723	2.4081115335868186	0.3472222222222222	1.9097222222222223
1.6853932584269662	0.5617977528089888	2.2346368715083798	2.2346368715083798	2.8089887640449436	2.8089887640449436	2.7624309392265194	1.1049723756906076	0.6564551422319475	2.1881838074398248	0.48465266558966075	1.4539579967689822	1.147227533460803	4.588910133843212	1.1075949367088607	3.481012658227848	0.7476635514018692	2.2429906542056073	0.5970149253731344	0.5970149253731344	0.7142857142857143	2.142857142857143	0.15698587127158556	1.5698587127158554
1.8292682926829267	1.2195121951219512	0.5988023952095809	0.5988023952095809	3.6363636363636362	3.0303030303030303	2.272727272727273	2.272727272727273	0.1310615989515072	2.2280471821756227	0.33167495854063017	1.1608623548922055	0.9043927648578811	4.3927648578811365	0.8223684210526315	3.453947368421053	0.5	1.625	0.33500837520938026	1.0050251256281406	0.5427408412483039	2.03527815468114	0.546448087431694	1.366120218579235
2.7624309392265194	0.5524861878453038	1.3513513513513513	2.027027027027027	1.7241379310344827	0.5747126436781609	4.918032786885246	5.46448087431694	0.28169014084507044	1.5492957746478873	0.49019607843137253	1.4705882352941175	0.9735744089012517	3.477051460361613	0.9983361064891847	2.995008319467554	0.5641748942172073	1.692524682651622	0.3284072249589491	1.1494252873563218	0.7643312101910829	2.547770700636943	0.33222591362126247	1.3289036544850499
0.6756756756756757	0.6756756756756757	0.49019607843137253	0.0	1.7241379310344827	0.5747126436781609	4.0	2.857142857142857	0.2971768202080238	1.9316493313521546	0.3436426116838488	1.202749140893471	1.4414414414414414	4.504504504504505	1.1570247933884297	2.975206611570248	0.38860103626943004	1.6839378238341969	0.1620745542949757	0.9724473257698543	0.6839945280437756	2.0519835841313268	0.48465266558966075	1.4539579967689822
4.123711340206185	1.0309278350515463	0.5882352941176471	0.5882352941176471	0.5714285714285714	1.1428571428571428	2.247191011235955	1.6853932584269662	0.27972027972027974	1.6783216783216783	0.30959752321981426	1.238390092879257	0.9708737864077669	2.5889967637540456	0.949367088607595	2.848101265822785	0.38961038961038963	1.6883116883116882	0.3294892915980231	0.8237232289950577	0.4968944099378882	2.360248447204969	0.6269592476489028	1.7241379310344827
1.3953488372093024	0.9302325581395349	1.639344262295082	2.185792349726776	1.2422360248447204	1.8633540372670807	3.6269430051813467	3.1088082901554404	0.3865979381443299	1.804123711340206	0.33277870216306155	1.497504159733777	0.8368200836820083	3.486750348675035	1.1666666666666667	3.3333333333333335	0.7797270955165692	2.144249512670565	0.1631321370309951	0.9787928221859705	0.846262341325811	1.9746121297602257	0.47318611987381703	1.7350157728706623
2.127659574468085	0.5319148936170213	1.0204081632653061	0.5102040816326531	1.1976047904191618	1.7964071856287425	3.755868544600939	3.286384976525822	0.5736137667304015	2.8680688336520075	0.33277870216306155	1.3311148086522462	0.9114583333333334	4.296875	0.9708737864077669	2.912621359223301	0.5134788189987163	1.797175866495507	0.3241491085899514	1.1345218800648298	0.5128205128205128	2.564102564102564	0.5145797598627788	1.5437392795883362
0.6578947368421052	1.9736842105263157	2.547770700636943	2.547770700636943	2.380952380952381	1.7857142857142856	3.804347826086957	3.260869565217391	0.40650406504065045	2.168021680216802	0.3134796238244514	1.2539184952978055	0.6361323155216284	4.198473282442748	0.9463722397476341	3.4700315457413247	0.546448087431694	2.0036429872495445	0.3139717425431711	1.098901098901099	0.7215007215007215	1.875901875901876	0.6379585326953748	1.5948963317384368
1.25	0.625	0.0	0.6896551724137931	3.6764705882352944	1.4705882352941175	2.4390243902439024	3.048780487804878	0.25316455696202533	2.0253164556962027	0.48543689320388345	1.2944983818770228	0.8750000000000001	3.75	0.8064516129032258	3.064516129032258	0.25673940949935814	1.797175866495507	0.3215434083601286	1.1254019292604502	0.7623888182973316	2.5412960609911055	0.56657223796034	1.69971671388102
0.684931506849315	0.0	1.257861635220126	1.257861635220126	2.793296089385475	2.2346368715083798	2.976190476190476	2.976190476190476	0.3865979381443299	2.0618556701030926	0.546448087431694	1.092896174863388	1.5250544662309369	4.357298474945534	0.975609756097561	3.089430894308943	0.42253521126760557	1.5492957746478873	0.2777777777777778	0.8333333333333334	0.5031446540880503	2.515723270440252	0.6182380216383307	1.7001545595054095
2.2346368715083798	0.0	2.13903743315508	1.06951871657754	0.5847953216374269	0.0	2.2346368715083798	3.35195530726257	0.5586592178770949	2.4208566108007448	0.3262642740619902	1.3050570962479608	0.7957559681697612	3.978779840848806	1.1437908496732025	2.941176470588235	0.554016620498615	1.5235457063711912	0.16260162601626016	0.6504065040650406	0.4149377593360996	2.0746887966804977	0.5025125628140703	1.507537688442211
1.0810810810810811	0.0	0.0	1.8867924528301887	3.723404255319149	4.25531914893617	4.733727810650888	2.9585798816568047	0.3838771593090211	1.9193857965451053	0.8426966292134831	1.4044943820224718	0.7614213197969544	3.934010152284264	0.6430868167202572	3.215434083601286	0.5089058524173028	1.653944020356234	0.5235602094240838	0.7853403141361256	0.6830601092896175	2.0491803278688523	0.31645569620253167	1.5822784810126582
1.7543859649122806	0.5847953216374269	0.5847953216374269	1.1695906432748537	0.641025641025641	0.641025641025641	4.371584699453552	1.639344262295082	0.38022813688212925	2.6615969581749046	0.8426966292134831	0.5617977528089888	1.084010840108401	3.523035230352303	1.837270341207349	3.674540682414698	0.5063291139240507	1.89873417721519	0.3241491085899514	0.9724473257698543	0.5602240896358543	2.100840336134454	0.5	1.6666666666666667
0.0	0.0	1.2422360248447204	0.6211180124223602	1.1235955056179776	2.247191011235955	2.1621621621621623	1.0810810810810811	0.2518891687657431	2.141057934508816	0.7672634271099744	1.278772378516624	1.0174418604651163	3.488372093023256	0.9693053311793215	3.5541195476575123	0.591715976331361	1.9723865877712032	0.16366612111292964	1.1456628477905073	0.8391608391608392	2.097902097902098	0.48939641109298526	1.468189233278956
1.639344262295082	0.546448087431694	0.6493506493506493	0.6493506493506493	0.5780346820809248	1.1560693641618496	3.932584269662921	1.6853932584269662	0.38022813688212925	2.2813688212927756	0.47244094488188976	1.2598425196850394	1.48619957537155	4.033970276008493	1.1254019292604502	3.215434083601286	0.4987531172069825	1.7456359102244388	0.16638935108153077	0.8319467554076538	1.107011070110701	2.214022140221402	0.49019607843137253	1.7973856209150325
3.3333333333333335	0.0	1.2195121951219512	1.2195121951219512	1.257861635220126	0.628930817610063	1.744186046511628	1.1627906976744187	0.2828854314002829	2.1216407355021216	0.48	1.44	0.8962868117797695	4.353393085787452	1.0920436817472698	2.9641185647425896	0.5277044854881267	1.58311345646438	0.547945205479452	0.547945205479452	0.5333333333333333	2.533333333333333	0.8152173913043478	1.6304347826086956
0.0	0.6134969325153374	1.0	0.5	2.797202797202797	3.4965034965034967	2.0408163265306123	3.4013605442176873	0.4048582995951417	2.1592442645074224	0.5586592178770949	1.1173184357541899	1.0610079575596816	3.7135278514588856	0.967741935483871	3.5483870967741935	0.410958904109589	1.7808219178082192	0.3289473684210526	1.151315789473684	0.7537688442211055	0.5025125628140703	0.3401360544217687	1.3605442176870748
3.763440860215054	3.225806451612903	0.6451612903225806	1.2903225806451613	0.6060606060606061	2.4242424242424243	2.5806451612903225	2.5806451612903225	0.2820874471086037	1.8335684062059237	0.4784688995215311	1.4354066985645932	0.821917808219178	3.0136986301369864	0.9771986970684038	3.0944625407166124	0.5181347150259068	1.2953367875647668	0.273972602739726	1.095890410958904	0.7363770250368188	2.0618556701030926	0.482315112540193	1.7684887459807075
2.051282051282051	0.5128205128205128	2.8089887640449436	2.247191011235955	2.1164021164021163	1.5873015873015872	4.678362573099415	4.678362573099415	0.141643059490085	2.1246458923512748	0.1610305958132045	1.4492753623188406	0.7594936708860759	3.79746835443038	1.3245033112582782	3.145695364238411	0.436046511627907	1.1627906976744187	0.32310177705977383	0.9693053311793215	0.516795865633075	2.5839793281653747	0.33003300330033003	1.4851485148514851
2.9585798816568047	0.591715976331361	0.641025641025641	0.641025641025641	0.0	0.0	6.707317073170732	6.097560975609756	0.25773195876288657	2.190721649484536	0.16129032258064516	1.129032258064516	1.0025062656641603	4.260651629072681	0.7824726134585289	2.97339593114241	0.42796005706134094	1.9971469329529243	0.1579778830963665	0.7898894154818324	0.5524861878453038	1.9337016574585635	0.6644518272425249	1.8272425249169437
1.7857142857142856	0.5952380952380952	0.5681818181818182	0.5681818181818182	2.0	2.666666666666667	2.4539877300613497	4.294478527607362	0.12987012987012986	1.8181818181818181	0.482315112540193	1.1254019292604502	0.7623888182973316	4.066073697585769	0.31545741324921134	2.8391167192429023	0.2824858757062147	1.977401129943503	0.15503875968992248	1.0852713178294573	0.6544502617801047	2.6178010471204187	0.27548209366391185	1.1019283746556474
4.294478527607362	1.2269938650306749	1.6216216216216217	1.6216216216216217	1.2345679012345678	0.0	2.73972602739726	3.4246575342465753	0.2564102564102564	2.307692307692308	0.4754358161648178	1.2678288431061806	0.7761966364812419	4.010349288486417	1.2738853503184715	3.1847133757961785	0.5235602094240838	1.1780104712041886	0.3305785123966942	1.1570247933884297	0.6793478260869565	2.0380434782608696	0.6535947712418301	1.6339869281045754
2.9268292682926833	0.975609756097561	2.3952095808383236	2.9940119760479043	2.083333333333333	2.083333333333333	0.5714285714285714	1.7142857142857144	0.6507592190889371	1.9522776572668112	0.5586592178770949	0.8379888268156425	0.7453416149068323	3.7267080745341614	1.2738853503184715	2.8662420382165608	0.5037783375314862	1.7632241813602016	0.16025641025641024	0.8012820512820512	0.6265664160401002	2.506265664160401	0.6349206349206349	1.5873015873015872
1.6042780748663104	0.53475935828877	2.247191011235955	0.5617977528089888	1.7142857142857144	2.857142857142857	3.9473684210526314	2.631578947368421	0.2635046113306983	2.371541501976284	0.2638522427440633	1.0554089709762533	1.10803324099723	3.4626038781163437	1.1182108626198082	3.035143769968051	0.2656042496679947	1.593625498007968	0.16501650165016502	1.155115511551155	0.655307994757536	2.621231979030144	0.5361930294906166	1.3404825737265416
0.0	0.0	1.1299435028248588	1.694915254237288	0.6211180124223602	0.6211180124223602	2.857142857142857	1.7142857142857144	0.25380710659898476	2.030456852791878	0.3284072249589491	1.1494252873563218	0.6435006435006435	4.1184041184041185	2.127659574468085	3.723404255319149	0.37688442211055273	1.7587939698492463	0.34305317324185247	1.2006861063464835	0.516795865633075	2.5839793281653747	0.5067567567567568	1.5202702702702704
1.2738853503184715	0.0	1.1560693641618496	1.1560693641618496	1.7647058823529411	1.7647058823529411	7.453416149068323	3.7267080745341614	0.5747126436781609	2.8735632183908044	0.47095761381475665	1.4128728414442702	1.0484927916120577	4.3250327653997385	0.9523809523809524	3.1746031746031744	0.7547169811320755	2.4528301886792456	0.16778523489932887	0.8389261744966443	0.648508430609598	2.4643320363164722	0.3401360544217687	1.530612244897959
0.6329113924050633	1.2658227848101267	1.0362694300518136	1.0362694300518136	0.5847953216374269	0.5847953216374269	3.6809815950920246	3.067484662576687	0.2638522427440633	1.978891820580475	0.15923566878980894	1.2738853503184715	0.995732574679943	3.4139402560455197	0.6633499170812603	2.8192371475953566	0.5649717514124294	2.2598870056497176	0.53475935828877	0.8021390374331552	0.6435006435006435	2.445302445302445	0.32	1.76
3.0864197530864197	1.2345679012345678	1.0	0.0	2.7777777777777777	2.2222222222222223	3.482587064676617	2.9850746268656714	0.25380710659898476	2.1573604060913705	0.5586592178770949	1.1173184357541899	0.8805031446540881	4.276729559748428	0.9433962264150944	3.1446540880503147	0.13003901170351106	1.8205461638491547	0.33726812816188867	1.1804384485666104	0.8559201141226819	2.1398002853067046	1.06951871657754	1.3368983957219251
1.257861635220126	1.8867924528301887	1.6042780748663104	2.13903743315508	1.2195121951219512	0.6097560975609756	1.7241379310344827	2.8735632183908044	0.6578947368421052	2.631578947368421	0.5865102639296188	0.8797653958944283	0.628930817610063	4.0251572327044025	0.96	3.04	0.3875968992248062	2.131782945736434	0.315955766192733	1.1058451816745656	0.5069708491761723	2.5348542458808616	0.6814310051107325	1.7035775127768313
2.484472049689441	0.6211180124223602	0.5988023952095809	0.5988023952095809	3.664921465968586	2.6178010471204187	3.827751196172249	3.349282296650718	0.2518891687657431	1.8891687657430731	0.482315112540193	1.1254019292604502	1.28	2.7199999999999998	1.5873015873015872	3.439153439153439	0.5201560468140443	1.4304291287386215	0.0	0.8025682182985553	0.6963788300835655	2.0891364902506964	0.48939641109298526	1.631321370309951
2.051282051282051	0.5128205128205128	1.6129032258064515	1.0752688172043012	1.7647058823529411	2.3529411764705883	3.1645569620253164	3.79746835443038	0.12626262626262627	2.272727272727273	0.16	1.44	0.9628610729023385	3.43878954607978	1.36986301369863	3.8356164383561646	0.2808988764044944	1.544943820224719	0.0	0.974025974025974	0.5747126436781609	2.1551724137931036	0.6462035541195477	1.7770597738287561
1.183431952662722	0.591715976331361	2.185792349726776	1.639344262295082	1.1627906976744187	1.744186046511628	3.260869565217391	3.260869565217391	0.2828854314002829	1.9801980198019802	0.32	1.28	1.0389610389610389	3.896103896103896	1.694915254237288	3.1073446327683616	0.5208333333333333	1.953125	0.3236245954692557	0.9708737864077669	0.5673758865248227	2.127659574468085	0.6745362563237773	1.854974704890388
1.1627906976744187	1.1627906976744187	3.3333333333333335	3.888888888888889	1.2658227848101267	1.2658227848101267	4.945054945054945	2.7472527472527473	0.25220680958385877	2.01765447667087	0.3412969283276451	1.3651877133105803	1.0086455331412103	3.890489913544669	0.966183574879227	3.3816425120772946	0.5076142131979695	1.6497461928934012	0.3289473684210526	0.8223684210526315	0.5249343832020997	2.6246719160104988	0.48543689320388345	1.2944983818770228
3.4246575342465753	2.054794520547945	0.0	0.5617977528089888	1.1560693641618496	1.1560693641618496	1.098901098901099	1.098901098901099	0.41841004184100417	2.092050209205021	0.5617977528089888	0.8426966292134831	0.929368029739777	4.275092936802974	1.0135135135135136	2.5337837837837838	0.45801526717557256	1.3740458015267176	0.1589825119236884	1.1128775834658187	0.4	2.0	0.667779632721202	1.8363939899833055
0.0	0.6711409395973155	1.935483870967742	1.935483870967742	0.0	1.3245033112582782	1.89873417721519	3.79746835443038	0.3740648379052369	2.2443890274314215	0.33726812816188867	0.8431703204047217	0.9345794392523363	3.204272363150868	1.1345218800648298	3.2414910858995136	0.7518796992481203	1.8796992481203008	0.33112582781456956	0.8278145695364238	0.5012531328320802	2.506265664160401	0.49504950495049505	1.8151815181518154
1.2121212121212122	1.2121212121212122	0.625	1.875	0.0	0.0	1.675977653631285	1.675977653631285	0.25380710659898476	2.030456852791878	0.47318611987381703	1.1041009463722398	0.7072135785007072	2.6874115983026874	1.6260162601626018	3.2520325203252036	0.5076142131979695	1.903553299492386	0.3252032520325203	1.1382113821138211	1.0101010101010102	1.4141414141414141	0.8064516129032258	0.8064516129032258
3.571428571428571	3.571428571428571	1.1363636363636365	1.7045454545454544	1.2903225806451613	1.2903225806451613	1.257861635220126	2.515723270440252	0.38510911424903727	2.3106546854942236	0.5376344086021506	1.3440860215053763	0.8894536213468869	4.066073697585769	0.625	3.28125	0.517464424320828	1.8111254851228977	0.16611295681063123	0.9966777408637874	0.9140767824497258	2.1937842778793417	0.33557046979865773	1.8456375838926176
1.7751479289940828	1.7751479289940828	1.7964071856287425	1.7964071856287425	1.1299435028248588	1.1299435028248588	3.4090909090909087	2.840909090909091	0.3787878787878788	2.146464646464646	0.3395585738539898	1.5280135823429541	0.9900990099009901	3.6775106082036775	1.3333333333333335	3.2	0.7393715341959335	2.033271719038817	0.3184713375796179	0.7961783439490446	0.6954102920723227	2.086230876216968	0.6339144215530903	1.7432646592709984
4.4692737430167595	1.1173184357541899	2.923976608187134	3.508771929824561	1.1764705882352942	2.3529411764705883	4.761904761904762	5.291005291005291	0.2898550724637681	2.0289855072463765	0.4934210526315789	1.3157894736842104	0.7518796992481203	4.010025062656641	0.8375209380234505	2.8475711892797317	0.5502063273727648	1.7881705639614855	0.30959752321981426	0.9287925696594427	0.8912655971479502	2.13903743315508	0.6482982171799028	1.7828200972447326
2.7624309392265194	1.6574585635359116	1.3793103448275863	1.3793103448275863	2.127659574468085	2.127659574468085	2.941176470588235	2.941176470588235	0.2789400278940028	1.9525801952580195	0.3179650238473768	1.1128775834658187	0.7905138339920948	4.3478260869565215	0.9950248756218906	2.9850746268656714	0.4746835443037975	1.2658227848101267	0.33670033670033667	1.1784511784511784	0.8275862068965517	2.0689655172413794	0.32679738562091504	1.6339869281045754
1.2048192771084338	0.0	2.1052631578947367	1.5789473684210527	1.694915254237288	2.2598870056497176	3.1578947368421053	3.1578947368421053	0.2805049088359046	1.6830294530154277	0.821917808219178	0.821917808219178	0.801068090787717	3.871829105473965	0.9836065573770493	2.9508196721311477	0.5714285714285714	2.4761904761904763	0.53475935828877	1.06951871657754	0.4968944099378882	2.484472049689441	0.6279434850863422	1.726844583987441
2.2857142857142856	1.1428571428571428	1.694915254237288	1.1299435028248588	0.0	0.6666666666666667	1.7751479289940828	2.366863905325444	0.245398773006135	2.085889570552147	0.4838709677419355	1.2903225806451613	0.8310249307479225	3.6011080332409975	1.366120218579235	3.278688524590164	0.2801120448179272	1.680672268907563	0.3215434083601286	0.964630225080386	0.5532503457814661	2.0746887966804977	0.6600660066006601	1.8151815181518154
1.3333333333333335	1.3333333333333335	0.5263157894736842	0.0	1.092896174863388	1.092896174863388	2.8901734104046244	2.312138728323699	0.1277139208173691	2.1711366538952745	0.8108108108108109	1.0810810810810811	1.3108614232209739	4.119850187265917	1.263823064770932	2.843601895734597	0.28653295128939826	1.2893982808022924	0.1594896331738437	1.1164274322169059	0.7585335018963337	2.5284450063211126	0.6379585326953748	1.2759170653907497
1.8181818181818181	0.6060606060606061	0.5681818181818182	1.7045454545454544	1.3245033112582782	0.0	3.8461538461538463	4.945054945054945	0.2188183807439825	2.1881838074398248	0.4942339373970346	1.4827018121911038	0.6426735218508998	3.984575835475578	1.1075949367088607	3.322784810126582	0.7393715341959335	2.4029574861367835	0.3236245954692557	1.132686084142395	0.931098696461825	2.0484171322160147	0.5102040816326531	1.530612244897959
1.7857142857142856	1.1904761904761905	1.2195121951219512	1.2195121951219512	0.6172839506172839	1.2345679012345678	3.205128205128205	3.205128205128205	0.42253521126760557	1.8309859154929577	0.3194888178913738	1.4376996805111821	0.7853403141361256	4.319371727748691	2.2857142857142856	3.1428571428571432	0.25316455696202533	1.7721518987341773	0.16556291390728478	1.1589403973509933	0.6925207756232686	1.9390581717451523	0.6462035541195477	1.615508885298869
2.5974025974025974	1.948051948051948	3.9215686274509802	3.2679738562091507	2.4390243902439024	2.4390243902439024	0.7352941176470588	1.4705882352941175	0.12658227848101267	2.151898734177215	0.31645569620253167	1.2658227848101267	1.1450381679389312	4.770992366412214	1.6216216216216217	2.7027027027027026	0.7797270955165692	1.7543859649122806	0.31695721077654515	0.9508716323296356	1.282051282051282	1.4957264957264957	0.47095761381475665	1.726844583987441
1.1695906432748537	2.3391812865497075	1.7241379310344827	1.7241379310344827	1.875	1.25	3.825136612021858	3.825136612021858	0.628930817610063	1.8867924528301887	0.32102728731942215	1.4446227929373996	0.9859154929577465	3.3802816901408446	0.9419152276295133	3.296703296703297	0.12690355329949238	1.3959390862944163	0.273224043715847	0.819672131147541	0.5390835579514826	2.6954177897574128	0.3262642740619902	1.794453507340946
2.1739130434782608	1.0869565217391304	0.628930817610063	0.628930817610063	1.1627906976744187	1.1627906976744187	4.069767441860465	4.069767441860465	0.5628517823639775	2.8142589118198873	0.33003300330033003	1.3201320132013201	0.5031446540880503	3.7735849056603774	0.9868421052631579	2.9605263157894735	0.5056890012642226	1.7699115044247788	0.31645569620253167	0.949367088607595	0.7741935483870968	2.5806451612903225	0.628930817610063	1.4150943396226416
3.125	1.5625	1.2195121951219512	1.2195121951219512	0.5988023952095809	0.5988023952095809	4.046242774566474	5.780346820809249	0.4518072289156626	1.5060240963855422	0.8547008547008548	1.4245014245014245	1.5283842794759825	3.2751091703056767	1.1475409836065573	3.4426229508196724	0.5484460694698354	2.1937842778793417	0.5291005291005291	1.0582010582010581	0.5050505050505051	2.525252525252525	0.487012987012987	1.6233766233766231
2.898550724637681	1.4492753623188406	0.6329113924050633	1.2658227848101267	0.0	1.342281879194631	1.7045454545454544	2.272727272727273	0.631578947368421	1.8947368421052633	0.3194888178913738	1.4376996805111821	0.9067357512953367	4.274611398963731	0.9983361064891847	3.1613976705490847	0.3856041131105398	1.7994858611825193	0.0	1.1146496815286624	0.3963011889035667	2.509907529722589	0.33277870216306155	1.6638935108153077
1.6129032258064515	0.5376344086021506	1.3333333333333335	0.0	1.7751479289940828	2.366863905325444	4.878048780487805	4.878048780487805	0.141643059490085	1.5580736543909348	0.5571030640668524	1.392757660167131	0.7884362680683311	3.942181340341656	0.9819967266775778	2.7823240589198037	0.5649717514124294	1.694915254237288	0.25773195876288657	0.7731958762886598	0.7462686567164178	2.4875621890547266	0.8287292817679558	1.6574585635359116
0.5813953488372093	1.1627906976744187	1.092896174863388	1.092896174863388	1.6042780748663104	1.06951871657754	3.888888888888889	3.3333333333333335	0.12594458438287154	2.0151133501259446	0.27932960893854747	1.1173184357541899	0.62266500622665	3.9850560398505603	1.109350237717908	3.4865293185419968	0.3836317135549872	1.6624040920716114	0.31746031746031744	0.9523809523809524	0.628140703517588	2.512562814070352	0.32102728731942215	1.7656500802568218
1.7857142857142856	0.5952380952380952	0.6802721088435374	0.6802721088435374	2.094240837696335	1.0471204188481675	4.761904761904762	4.232804232804233	0.37688442211055273	2.135678391959799	0.32310177705977383	1.2924071082390953	1.1065006915629323	3.872752420470263	0.8143322475570033	2.9315960912052117	0.3826530612244898	1.913265306122449	0.546448087431694	0.819672131147541	0.8207934336525308	2.0519835841313268	0.6462035541195477	1.7770597738287561
1.1904761904761905	0.5952380952380952	1.0416666666666665	0.5208333333333333	2.5316455696202533	1.2658227848101267	7.027027027027027	5.9459459459459465	0.38167938931297707	2.2900763358778624	0.48	1.1199999999999999	0.6305170239596469	4.03530895334174	1.3377926421404682	3.0100334448160537	0.5	1.5	0.2770083102493075	0.8310249307479225	0.76103500761035	1.5220700152207	0.48939641109298526	1.794453507340946
2.6881720430107525	1.0752688172043012	1.0309278350515463	1.5463917525773196	1.0582010582010581	2.6455026455026456	2.976190476190476	2.380952380952381	0.12738853503184713	2.2929936305732483	0.4754358161648178	1.2678288431061806	1.6359918200409	4.08997955010225	1.1199999999999999	3.52	0.2808988764044944	1.8258426966292134	0.17152658662092624	1.2006861063464835	0.8310249307479225	2.0775623268698062	0.315955766192733	1.7377567140600316
1.5384615384615385	0.0	1.1173184357541899	1.675977653631285	0.5434782608695652	0.0	3.3783783783783785	2.7027027027027026	0.26007802340702213	2.080624187256177	0.1557632398753894	1.4018691588785046	1.1111111111111112	3.6111111111111107	2.346041055718475	3.812316715542522	0.4524886877828055	1.6591251885369533	0.32733224222585927	0.9819967266775778	0.5201560468140443	2.4707412223667102	0.3236245954692557	1.6181229773462782
1.7857142857142856	1.1904761904761905	0.0	0.0	1.1560693641618496	1.7341040462427744	3.1847133757961785	3.1847133757961785	0.3875968992248062	1.8087855297157622	0.5136986301369862	1.1986301369863013	0.9831460674157303	3.932584269662921	1.0135135135135136	3.040540540540541	0.39215686274509803	1.5686274509803921	0.3129890453834116	1.0954616588419406	0.5201560468140443	2.600780234070221	0.49019607843137253	1.6339869281045754
2.083333333333333	0.0	0.5405405405405406	1.6216216216216217	1.2195121951219512	2.4390243902439024	1.0101010101010102	1.0101010101010102	0.38461538461538464	2.1794871794871793	0.3067484662576687	1.3803680981595092	0.7761966364812419	3.8809831824062093	0.9724473257698543	3.079416531604538	0.5571030640668524	1.9498607242339834	0.32679738562091504	0.9803921568627451	0.7453416149068323	2.484472049689441	0.4754358161648178	1.5847860538827259
3.488372093023256	1.744186046511628	1.2422360248447204	1.2422360248447204	0.6211180124223602	0.0	2.3952095808383236	2.9940119760479043	0.13966480446927373	1.536312849162011	0.16286644951140067	1.4657980456026058	1.1173184357541899	4.283054003724395	1.1217948717948718	2.8846153846153846	0.8438818565400843	1.4767932489451476	0.5649717514124294	0.847457627118644	0.2557544757033248	2.557544757033248	0.49180327868852464	1.639344262295082
1.8181818181818181	0.6060606060606061	0.6578947368421052	1.3157894736842104	4.27807486631016	2.13903743315508	3.9735099337748347	3.3112582781456954	0.1937984496124031	2.5193798449612403	0.3134796238244514	1.4106583072100314	1.2658227848101267	4.3399638336347195	1.1111111111111112	3.3333333333333335	0.5025125628140703	1.8844221105527637	0.3179650238473768	1.1128775834658187	0.5188067444876783	2.594033722438392	1.08991825613079	1.3623978201634876
0.6134969325153374	0.0	1.2345679012345678	1.2345679012345678	2.7624309392265194	2.209944751381215	4.060913705583756	4.060913705583756	0.12690355329949238	2.284263959390863	0.32	1.44	1.0269576379974326	4.2362002567394095	2.3391812865497075	3.216374269005848	0.7352941176470588	2.389705882352941	0.3246753246753247	0.974025974025974	1.1385199240986716	2.0872865275142316	0.7692307692307693	1.5384615384615385
1.3333333333333335	0.6666666666666667	1.7142857142857144	0.5714285714285714	0.6756756756756757	1.3513513513513513	4.046242774566474	1.7341040462427744	0.4329004329004329	1.948051948051948	0.5208333333333333	1.215277777777778	1.1385199240986716	4.174573055028463	1.1661807580174928	2.3323615160349855	0.5747126436781609	1.7241379310344827	0.1610305958132045	0.966183574879227	0.37593984962406013	2.380952380952381	0.7978723404255319	1.3297872340425532
1.1764705882352942	0.5882352941176471	0.6024096385542169	0.6024096385542169	0.5780346820809248	0.5780346820809248	2.4539877300613497	1.2269938650306749	0.3067484662576687	1.3803680981595092	0.3115264797507788	1.0903426791277258	0.957592339261286	3.830369357045144	0.9708737864077669	3.074433656957929	0.25157232704402516	1.8867924528301887	0.3179650238473768	1.1128775834658187	0.7183908045977011	2.1551724137931036	0.315955766192733	1.579778830963665
1.6666666666666667	0.5555555555555556	1.5384615384615385	1.0256410256410255	3.260869565217391	2.1739130434782608	3.825136612021858	3.278688524590164	0.39473684210526316	1.9736842105263157	0.5333333333333333	1.3333333333333335	0.7575757575757576	4.166666666666666	1.2367491166077738	3.0035335689045937	0.4291845493562232	1.7167381974248928	0.16233766233766234	1.1363636363636365	0.8368200836820083	1.9525801952580195	0.6349206349206349	1.5873015873015872
0.9900990099009901	0.49504950495049505	1.7857142857142856	1.1904761904761905	2.3529411764705883	2.941176470588235	2.1164021164021163	2.1164021164021163	0.2583979328165375	2.1963824289405682	0.4601226993865031	1.3803680981595092	0.9876543209876543	3.950617283950617	1.129032258064516	2.741935483870968	0.5095541401273885	1.910828025477707	0.16638935108153077	0.9983361064891847	0.37546933667083854	2.3779724655819776	0.33670033670033667	1.5151515151515151
4.375	1.25	0.0	0.0	1.7241379310344827	1.7241379310344827	8.284023668639055	7.100591715976331	0.5736137667304015	2.48565965583174	0.16155088852988692	1.4539579967689822	1.07095046854083	4.016064257028113	0.8183306055646482	2.9459901800327333	0.8714596949891068	2.6143790849673203	0.5102040816326531	1.0204081632653061	0.9463722397476341	1.5772870662460567	0.48622366288492713	1.7828200972447326
2.097902097902098	1.3986013986013985	0.0	1.1494252873563218	1.1494252873563218	1.1494252873563218	3.902439024390244	1.4634146341463417	0.7389162561576355	1.7241379310344827	0.49180327868852464	1.3114754098360655	1.0086455331412103	3.45821325648415	1.1475409836065573	2.459016393442623	0.5617977528089888	1.3108614232209739	0.15847860538827258	1.109350237717908	0.9398496240601504	2.2556390977443606	0.7978723404255319	1.5957446808510638
2.2857142857142856	0.5714285714285714	1.7964071856287425	1.7964071856287425	0.5586592178770949	1.1173184357541899	1.1695906432748537	2.3391812865497075	0.5405405405405406	2.5225225225225225	0.4807692307692308	1.1217948717948718	0.7672634271099744	4.092071611253197	1.2558869701726845	3.296703296703297	0.546448087431694	1.639344262295082	0.33167495854063017	0.9950248756218906	0.5108556832694764	2.554278416347382	0.4746835443037975	1.5822784810126582
1.2738853503184715	0.6369426751592357	0.7042253521126761	1.4084507042253522	1.1428571428571428	1.7142857142857144	2.923976608187134	2.3391812865497075	0.27472527472527475	1.510989010989011	0.47318611987381703	1.4195583596214512	0.6305170239596469	4.16141235813367	1.1058451816745656	3.0015797788309637	0.6369426751592357	2.335456475583864	0.1620745542949757	1.1345218800648298	0.37546933667083854	2.3779724655819776	1.0666666666666667	1.6
2.547770700636943	0.6369426751592357	2.8901734104046244	2.8901734104046244	1.7142857142857144	3.428571428571429	5.405405405405405	2.7027027027027026	0.5565862708719851	2.782931354359926	0.48465266558966075	1.2924071082390953	0.8951406649616368	3.9641943734015346	1.109350237717908	2.694136291600634	0.7504690431519699	2.4390243902439024	0.267379679144385	0.267379679144385	0.646830530401035	2.58732212160414	0.4716981132075472	1.729559748427673
0.5681818181818182	0.5681818181818182	0.6578947368421052	2.631578947368421	1.507537688442211	2.0100502512562812	1.6042780748663104	1.06951871657754	0.29069767441860467	1.744186046511628	0.3189792663476874	1.2759170653907497	0.6345177664974619	3.807106598984772	0.8237232289950577	2.9654036243822075	0.5738880918220948	1.4347202295552368	0.1620745542949757	1.1345218800648298	0.700280112044818	1.9607843137254901	0.4716981132075472	1.4150943396226416
2.8089887640449436	0.0	1.4851485148514851	0.9900990099009901	1.935483870967742	1.935483870967742	5.0	6.111111111111111	0.6369426751592357	1.910828025477707	0.17513134851138354	1.4010507880910683	0.7692307692307693	3.974358974358974	1.0903426791277258	3.115264797507788	0.5069708491761723	1.9011406844106464	0.33112582781456956	1.1589403973509933	0.6493506493506493	2.4675324675324677	0.47244094488188976	1.7322834645669292
1.7751479289940828	1.183431952662722	0.5649717514124294	0.5649717514124294	1.1904761904761905	1.1904761904761905	1.694915254237288	1.1299435028248588	0.27548209366391185	1.6528925619834711	0.15625	1.40625	0.6242197253433208	3.9950062421972534	0.9584664536741214	3.1948881789137378	0.25	1.625	0.26666666666666666	0.8	0.5082592121982211	2.5412960609911055	0.33112582781456956	1.490066225165563
1.8867924528301887	0.628930817610063	1.183431952662722	0.591715976331361	1.3513513513513513	0.6756756756756757	3.664921465968586	4.712041884816754	0.38510911424903727	2.1822849807445444	0.5319148936170213	0.7978723404255319	1.08991825613079	3.6784741144414173	0.9448818897637795	3.3070866141732282	0.2544529262086514	1.7811704834605597	0.5780346820809248	0.5780346820809248	0.6934812760055479	2.0804438280166435	0.4830917874396135	1.4492753623188406
2.5316455696202533	0.6329113924050633	1.1627906976744187	1.1627906976744187	1.7964071856287425	2.3952095808383236	1.7857142857142856	0.5952380952380952	0.26007802340702213	1.8205461638491547	0.49261083743842365	1.3136288998357963	1.4842300556586272	4.267161410018553	0.8223684210526315	3.125	0.5082592121982211	1.6518424396442184	0.15772870662460567	0.7886435331230284	0.7978723404255319	2.6595744680851063	1.08991825613079	1.3623978201634876
1.2422360248447204	0.0	1.2195121951219512	0.6097560975609756	1.257861635220126	1.8867924528301887	4.624277456647398	4.046242774566474	0.13869625520110956	1.9417475728155338	0.4983388704318937	1.3289036544850499	0.6369426751592357	3.821656050955414	1.2678288431061806	2.694136291600634	0.3712871287128713	1.7326732673267329	0.30816640986132515	1.078582434514638	0.9140767824497258	2.1937842778793417	0.6589785831960462	1.8121911037891267
1.948051948051948	1.2987012987012987	1.1764705882352942	1.1764705882352942	0.6451612903225806	0.6451612903225806	2.4242424242424243	2.4242424242424243	0.4005340453938585	1.602136181575434	0.4942339373970346	1.1532125205930808	0.9722222222222222	3.888888888888889	1.1182108626198082	3.035143769968051	0.37974683544303794	1.3924050632911391	0.34843205574912894	1.0452961672473868	0.8771929824561403	1.461988304093567	0.482315112540193	1.7684887459807075
1.0256410256410255	0.0	1.7142857142857144	1.7142857142857144	2.127659574468085	1.5957446808510638	4.046242774566474	2.8901734104046244	0.1402524544179523	2.1037868162692845	0.5172413793103449	1.3793103448275863	0.7653061224489796	4.081632653061225	1.1475409836065573	3.114754098360656	0.5141388174807198	1.6709511568123392	0.315955766192733	1.1058451816745656	0.7633587786259541	1.5267175572519083	0.48	1.6
4.0	2.0	1.9230769230769231	1.9230769230769231	0.0	0.5681818181818182	3.7735849056603774	2.515723270440252	0.3821656050955414	2.2929936305732483	0.4754358161648178	1.2678288431061806	1.0606060606060608	2.878787878787879	1.3445378151260505	2.689075630252101	0.25348542458808615	1.9011406844106464	0.3189792663476874	0.7974481658692184	0.5115089514066496	2.557544757033248	0.4942339373970346	1.6474464579901154
2.5	0.625	2.2857142857142856	1.7142857142857144	1.2195121951219512	1.2195121951219512	2.793296089385475	2.2346368715083798	0.1851851851851852	2.5925925925925926	0.5	0.8333333333333334	0.5115089514066496	3.9641943734015346	0.9966777408637874	3.488372093023256	0.5148005148005148	1.5444015444015444	0.0	0.9803921568627451	0.5108556832694764	2.554278416347382	0.4702194357366771	1.5673981191222568
2.380952380952381	1.1904761904761905	3.4482758620689653	2.0689655172413794	1.2121212121212122	1.2121212121212122	0.5291005291005291	1.0582010582010581	0.1314060446780552	1.7082785808147174	0.4807692307692308	1.1217948717948718	0.8174386920980926	3.4059945504087197	1.1456628477905073	3.109656301145663	0.4993757802746567	1.8726591760299627	0.16129032258064516	0.967741935483871	0.5018820577164366	2.5094102885821834	0.482315112540193	1.4469453376205788
1.7751479289940828	0.591715976331361	1.1363636363636365	1.7045454545454544	1.282051282051282	0.641025641025641	4.635761589403973	5.298013245033113	0.5758157389635317	2.8790786948176583	0.16611295681063123	1.1627906976744187	0.8253094910591471	3.576341127922971	0.9724473257698543	3.079416531604538	0.2590673575129534	1.6839378238341969	0.5221932114882507	0.26109660574412535	0.8534850640113799	1.991465149359886	0.8849557522123894	1.7699115044247788
2.4242424242424243	0.6060606060606061	1.7751479289940828	1.183431952662722	1.6853932584269662	1.6853932584269662	4.4692737430167595	3.35195530726257	0.6607929515418502	1.9823788546255507	0.4934210526315789	1.4802631578947367	0.6501950585175552	4.031209362808843	0.9630818619582664	3.0497592295345104	0.5006257822277848	1.6270337922403004	0.15873015873015872	0.7936507936507936	0.657030223390276	2.628120893561104	0.4838709677419355	1.6129032258064515
2.4691358024691357	1.8518518518518516	1.1049723756906076	1.1049723756906076	1.7142857142857144	2.2857142857142856	2.013422818791946	1.342281879194631	0.3778337531486146	2.0151133501259446	0.3284072249589491	1.1494252873563218	1.147227533460803	4.2065009560229445	1.1725293132328307	3.6850921273031827	0.3731343283582089	1.7412935323383085	0.3105590062111801	0.9316770186335404	0.544959128065395	2.043596730245232	0.5163511187607573	1.2048192771084338
0.0	0.0	0.0	0.6756756756756757	2.2222222222222223	1.6666666666666667	4.216867469879518	4.216867469879518	0.2590673575129534	2.33160621761658	0.5102040816326531	1.3605442176870748	0.902061855670103	3.7371134020618557	1.174496644295302	3.1879194630872485	0.5069708491761723	1.6476552598225602	0.15772870662460567	1.1041009463722398	0.522875816993464	2.4836601307189543	0.49261083743842365	1.8062397372742198
2.6143790849673203	1.3071895424836601	0.6024096385542169	0.6024096385542169	2.083333333333333	1.5625	2.9940119760479043	2.3952095808383236	0.2857142857142857	2.2857142857142856	0.33444816053511706	1.3377926421404682	0.8816120906801008	4.282115869017632	0.825082508250825	2.6402640264026402	0.3811944091486658	1.6518424396442184	0.16891891891891891	1.0135135135135136	0.7585335018963337	2.5284450063211126	0.6339144215530903	1.4263074484944533
1.744186046511628	1.744186046511628	0.628930817610063	1.257861635220126	1.8867924528301887	1.8867924528301887	4.242424242424243	4.242424242424243	0.2824858757062147	1.8361581920903955	0.16611295681063123	1.1627906976744187	1.098901098901099	4.395604395604396	1.8087855297157622	3.359173126614987	0.35714285714285715	2.3214285714285716	0.3225806451612903	0.967741935483871	0.8676789587852495	1.0845986984815619	0.5420054200542005	1.084010840108401
0.6172839506172839	0.0	2.112676056338028	2.112676056338028	0.6329113924050633	0.6329113924050633	1.1627906976744187	0.5813953488372093	0.3901170351105332	1.8205461638491547	0.3236245954692557	1.2944983818770228	0.7594936708860759	4.050632911392405	0.625	3.125	0.410958904109589	1.643835616438356	0.32786885245901637	0.819672131147541	0.5420054200542005	2.0325203252032518	0.4716981132075472	1.5723270440251573
1.098901098901099	1.6483516483516485	1.4285714285714286	1.4285714285714286	1.6574585635359116	2.7624309392265194	2.366863905325444	2.9585798816568047	0.3807106598984772	2.1573604060913705	0.33333333333333337	1.0	1.338432122370937	4.2065009560229445	1.0084033613445378	2.5210084033613445	0.4140786749482402	1.6563146997929608	0.5221932114882507	0.7832898172323759	0.6544502617801047	2.486910994764398	0.3225806451612903	1.6129032258064515
1.744186046511628	1.1627906976744187	1.3888888888888888	2.083333333333333	2.7777777777777777	2.7777777777777777	3.389830508474576	3.954802259887006	0.39473684210526316	2.1052631578947367	0.27472527472527475	1.098901098901099	1.2844036697247707	4.587155963302752	0.7974481658692184	3.349282296650718	0.5089058524173028	1.5267175572519083	0.27100271002710025	0.5420054200542005	0.6127450980392157	2.3284313725490198	0.47318611987381703	1.7350157728706623
1.7142857142857144	2.2857142857142856	1.2269938650306749	0.6134969325153374	0.5681818181818182	1.1363636363636365	3.977272727272727	2.840909090909091	0.40431266846361186	2.15633423180593	0.3389830508474576	1.1864406779661016	0.9722222222222222	3.4722222222222223	0.9693053311793215	3.0694668820678515	0.3787878787878788	2.272727272727273	0.32733224222585927	1.1456628477905073	0.42075736325385693	2.1037868162692845	0.1652892561983471	1.8181818181818181
2.209944751381215	1.6574585635359116	1.2658227848101267	0.6329113924050633	2.2598870056497176	1.694915254237288	3.1847133757961785	3.1847133757961785	0.2506265664160401	2.1303258145363406	0.48622366288492713	1.1345218800648298	0.8684863523573202	3.970223325062035	0.967741935483871	3.064516129032258	0.2635046113306983	1.844532279314888	0.2840909090909091	0.8522727272727272	0.28328611898017	2.1246458923512748	0.4942339373970346	1.4827018121911038
2.3529411764705883	1.1764705882352942	1.1695906432748537	0.5847953216374269	2.857142857142857	1.7142857142857144	3.888888888888889	2.2222222222222223	0.13679890560875513	2.188782489740082	0.4658385093167702	1.2422360248447204	0.6476683937823834	3.8860103626943006	2.0348837209302326	2.9069767441860463	0.5128205128205128	1.6666666666666667	0.3262642740619902	0.6525285481239804	0.7623888182973316	2.5412960609911055	0.6309148264984227	1.5772870662460567
4.972375690607735	2.7624309392265194	0.6172839506172839	0.0	1.4925373134328357	0.9950248756218906	1.1049723756906076	3.314917127071823	0.24875621890547264	1.9900497512437811	0.47318611987381703	1.2618296529968454	1.1627906976744187	3.1976744186046515	1.9662921348314606	2.8089887640449436	0.554016620498615	1.8005540166204987	0.1620745542949757	0.9724473257698543	0.904977375565611	1.583710407239819	0.4885993485342019	1.4657980456026058
1.477832512315271	0.9852216748768473	1.935483870967742	1.935483870967742	1.5384615384615385	1.0256410256410255	1.2195121951219512	1.2195121951219512	0.7263922518159807	1.694915254237288	0.48939641109298526	1.3050570962479608	0.78125	3.90625	0.8077544426494345	3.392568659127625	0.37735849056603776	1.8867924528301887	0.1631321370309951	1.1419249592169658	0.5018820577164366	2.3839397741530743	0.8064516129032258	1.0752688172043012
0.5050505050505051	0.5050505050505051	0.625	1.875	2.366863905325444	2.366863905325444	2.1621621621621623	1.6216216216216217	0.36855036855036855	2.211302211302211	0.33557046979865773	1.174496644295302	1.0324483775811208	2.949852507374631	1.1456628477905073	2.7823240589198037	0.1272264631043257	1.653944020356234	0.24875621890547264	0.9950248756218906	0.5108556832694764	2.554278416347382	0.64	1.6
1.1363636363636365	0.0	0.5128205128205128	1.0256410256410255	2.4242424242424243	1.2121212121212122	2.185792349726776	2.185792349726776	0.12706480304955528	1.7789072426937738	0.49916805324459235	1.1647254575707155	1.3059701492537312	4.291044776119403	0.8077544426494345	2.9079159935379644	0.2801120448179272	1.1204481792717087	0.3305785123966942	1.1570247933884297	0.5361930294906166	2.0107238605898123	0.64	1.76
0.5524861878453038	0.5524861878453038	1.4705882352941175	0.49019607843137253	1.1627906976744187	1.1627906976744187	3.1055900621118013	3.1055900621118013	0.36900369003690037	2.7675276752767526	0.3110419906687403	1.244167962674961	0.9987515605493134	4.119850187265917	0.9983361064891847	2.6622296173044924	0.7518796992481203	2.0676691729323307	0.33167495854063017	1.1608623548922055	0.4166666666666667	2.083333333333333	0.6568144499178982	1.8062397372742198
1.4084507042253522	0.7042253521126761	1.1173184357541899	0.0	2.1164021164021163	2.1164021164021163	1.2422360248447204	1.8633540372670807	0.4178272980501393	2.2284122562674096	0.32310177705977383	1.2924071082390953	0.8670520231213872	3.6127167630057806	1.3157894736842104	3.289473684210526	0.49813200498132004	1.61892901618929	0.33222591362126247	0.9966777408637874	0.5547850208044383	1.9417475728155338	0.8571428571428572	0.8571428571428572
1.2121212121212122	0.0	3.614457831325301	1.2048192771084338	1.7964071856287425	0.5988023952095809	4.545454545454546	3.977272727272727	0.3712871287128713	2.103960396039604	0.16393442622950818	1.4754098360655739	0.9589041095890412	3.1506849315068495	1.1570247933884297	3.3057851239669422	0.5134788189987163	1.540436456996149	0.1607717041800643	1.1254019292604502	0.3875968992248062	2.5839793281653747	0.5084745762711864	1.3559322033898304
1.2269938650306749	1.2269938650306749	0.5847953216374269	0.0	0.6134969325153374	0.6134969325153374	3.8461538461538463	3.8461538461538463	0.3963011889035667	1.9815059445178336	0.3294892915980231	1.3179571663920924	0.6305170239596469	3.783102143757881	0.9900990099009901	2.8052805280528053	0.5128205128205128	1.9230769230769231	0.3252032520325203	1.1382113821138211	1.2320328542094456	1.4373716632443532	0.3236245954692557	1.779935275080906
3.205128205128205	0.641025641025641	1.6483516483516485	1.6483516483516485	0.6756756756756757	0.0	3.3112582781456954	3.9735099337748347	0.12610340479192939	2.1437578814627996	0.49019607843137253	1.3071895424836601	0.8683068017366137	3.4732272069464547	1.1400651465798046	2.9315960912052117	0.5181347150259068	1.6839378238341969	0.16	0.8	0.6747638326585695	2.0242914979757085	0.8021390374331552	1.6042780748663104
5.806451612903226	0.6451612903225806	2.2988505747126435	2.2988505747126435	0.6756756756756757	0.0	1.7241379310344827	1.1494252873563218	0.2820874471086037	1.9746121297602257	0.29069767441860467	1.1627906976744187	1.1320754716981132	4.716981132075472	1.1475409836065573	3.4426229508196724	0.5063291139240507	1.89873417721519	0.33003300330033003	1.155115511551155	0.6172839506172839	2.4691358024691357	1.03359173126615	0.7751937984496124
3.4090909090909087	1.7045454545454544	1.6129032258064515	1.6129032258064515	3.0303030303030303	1.2121212121212122	1.4285714285714286	1.9047619047619049	0.37359900373599003	2.1170610211706102	0.47770700636942676	1.1146496815286624	1.1611030478955007	3.483309143686502	1.3333333333333335	3.0	0.517464424320828	1.29366106080207	0.0	0.9463722397476341	0.8438818565400843	1.969057665260197	0.6451612903225806	1.7741935483870968
2.484472049689441	1.2422360248447204	2.3391812865497075	1.1695906432748537	2.3952095808383236	1.7964071856287425	2.8901734104046244	2.8901734104046244	0.43668122270742354	1.6011644832605532	0.48622366288492713	1.4586709886547813	0.9025270758122743	4.512635379061372	0.9448818897637795	3.3070866141732282	0.7155635062611807	2.146690518783542	0.3189792663476874	1.1164274322169059	1.0660980810234542	1.4925373134328357	0.6420545746388443	1.7656500802568218
2.7777777777777777	1.6666666666666667	2.9702970297029703	3.4653465346534658	0.0	0.0	2.380952380952381	2.976190476190476	0.3926701570680628	1.963350785340314	0.5509641873278237	0.8264462809917356	1.0849909584086799	4.3399638336347195	0.7874015748031495	3.149606299212598	0.5102040816326531	1.6581632653061225	0.3454231433506045	1.0362694300518136	0.7153075822603719	1.859799713876967	0.6611570247933884	1.487603305785124
3.508771929824561	1.7543859649122806	0.5181347150259068	0.5181347150259068	1.1764705882352942	1.7647058823529411	2.923976608187134	2.3391812865497075	0.29455081001472755	1.4727540500736376	0.32786885245901637	1.4754098360655739	0.8287292817679558	3.7292817679558015	1.1725293132328307	3.015075376884422	0.3870967741935484	1.5483870967741935	0.3129890453834116	0.9389671361502347	0.25157232704402516	2.515723270440252	0.487012987012987	1.6233766233766231
0.5524861878453038	1.6574585635359116	2.4539877300613497	1.8404907975460123	1.1299435028248588	1.1299435028248588	2.9585798816568047	2.366863905325444	0.2789400278940028	1.6736401673640167	0.5319148936170213	1.0638297872340425	1.1131725417439702	4.267161410018553	0.9569377990430622	3.1897926634768736	0.5128205128205128	1.4102564102564104	0.1652892561983471	1.1570247933884297	0.39318479685452157	2.621231979030144	0.33557046979865773	1.8456375838926176
2.0100502512562812	2.512562814070352	1.3245033112582782	0.6622516556291391	1.2345679012345678	1.2345679012345678	4.166666666666666	4.6875	0.375	2.125	0.4784688995215311	1.1164274322169059	1.1204481792717087	3.5014005602240896	1.1235955056179776	3.0497592295345104	0.2621231979030144	1.9659239842726082	0.16420361247947454	1.1494252873563218	0.628930817610063	2.515723270440252	0.5119453924914675	1.3651877133105803
3.614457831325301	2.4096385542168677	1.0204081632653061	2.0408163265306123	3.5502958579881656	3.5502958579881656	1.1494252873563218	1.1494252873563218	0.13089005235602094	2.225130890052356	0.32310177705977383	1.1308562197092082	0.7926023778071334	4.095112285336857	1.257861635220126	3.1446540880503147	0.5194805194805194	1.4285714285714286	0.16129032258064516	1.129032258064516	0.5031446540880503	2.515723270440252	0.4694835680751174	1.5649452269170578
2.1505376344086025	0.5376344086021506	1.1049723756906076	1.6574585635359116	1.8404907975460123	0.6134969325153374	3.278688524590164	5.46448087431694	0.3778337531486146	1.7632241813602016	0.5154639175257731	1.202749140893471	0.7453416149068323	3.9751552795031055	0.967741935483871	3.387096774193549	0.5602240896358543	1.5406162464985995	0.16260162601626016	0.975609756097561	0.6578947368421052	2.631578947368421	1.2345679012345678	1.2345679012345678
2.366863905325444	0.591715976331361	1.2903225806451613	0.6451612903225806	1.7241379310344827	1.7241379310344827	3.4246575342465753	2.73972602739726	0.4092769440654843	1.9099590723055935	0.33277870216306155	1.1647254575707155	1.0050251256281406	4.1457286432160805	1.1254019292604502	3.054662379421222	0.60882800608828	1.5220700152207	0.3289473684210526	0.8223684210526315	0.628140703517588	2.512562814070352	1.2012012012012012	1.5015015015015014
0.5076142131979695	0.5076142131979695	1.1904761904761905	1.1904761904761905	0.6060606060606061	1.8181818181818181	3.804347826086957	2.717391304347826	0.37174721189591076	2.7881040892193307	0.3225806451612903	1.129032258064516	1.36986301369863	4.305283757338552	1.3123359580052494	3.674540682414698	0.3861003861003861	1.7374517374517375	0.0	0.8064516129032258	0.8108108108108109	2.027027027027027	0.6644518272425249	1.6611295681063125
0.6802721088435374	0.0	1.0256410256410255	1.5384615384615385	1.3605442176870748	1.3605442176870748	4.25531914893617	3.723404255319149	0.3807106598984772	1.7766497461928936	0.5181347150259068	1.2953367875647668	0.7398273736128237	3.6991368680641186	1.1784511784511784	2.861952861952862	0.53475935828877	1.3368983957219251	0.32786885245901637	0.9836065573770493	0.7339449541284404	2.2018348623853212	0.322061191626409	1.4492753623188406
2.4390243902439024	1.2195121951219512	1.5544041450777202	0.5181347150259068	1.1494252873563218	1.7241379310344827	4.324324324324325	3.2432432432432434	0.37453183520599254	2.247191011235955	0.5	1.3333333333333335	0.7518796992481203	3.8847117794486214	1.1023622047244095	2.8346456692913384	0.5056890012642226	1.643489254108723	0.31645569620253167	0.949367088607595	1.0869565217391304	1.9927536231884055	0.48543689320388345	1.779935275080906
1.1111111111111112	1.1111111111111112	2.684563758389262	3.3557046979865772	3.2432432432432434	3.2432432432432434	2.9069767441860463	4.651162790697675	0.3826530612244898	2.295918367346939	0.3252032520325203	1.3008130081300813	1.4522821576763485	3.7344398340248963	0.96	3.36	0.38461538461538464	1.282051282051282	0.273972602739726	1.095890410958904	0.7843137254901961	1.9607843137254901	0.6220839813374806	1.7107309486780715
0.5952380952380952	0.0	2.8089887640449436	3.3707865168539324	1.5957446808510638	1.0638297872340425	1.3245033112582782	1.9867549668874174	0.2789400278940028	1.2552301255230125	0.3205128205128205	1.282051282051282	1.3257575757575757	4.356060606060606	0.9771986970684038	2.9315960912052117	0.7380073800738007	2.3985239852398523	0.31645569620253167	0.7911392405063291	0.5115089514066496	2.557544757033248	0.8152173913043478	1.0869565217391304
1.0869565217391304	0.5434782608695652	4.166666666666666	2.083333333333333	2.7777777777777777	2.2222222222222223	4.761904761904762	2.976190476190476	0.2564102564102564	2.1794871794871793	0.5145797598627788	1.2006861063464835	1.2773722627737227	4.37956204379562	1.8421052631578945	3.684210526315789	0.1422475106685633	1.2802275960170697	0.2898550724637681	0.8695652173913043	0.700280112044818	2.100840336134454	0.4694835680751174	1.7214397496087637
2.197802197802198	0.5494505494505495	0.0	0.0	0.6134969325153374	0.0	2.127659574468085	1.5957446808510638	0.38314176245210724	1.9157088122605364	0.49586776859504134	1.322314049586777	0.4993757802746567	3.9950062421972534	1.6304347826086956	3.260869565217391	0.5134788189987163	1.9255455712451863	0.16666666666666669	1.0	0.7537688442211055	2.512562814070352	0.49019607843137253	1.7973856209150325
1.1560693641618496	0.5780346820809248	2.631578947368421	1.3157894736842104	0.6172839506172839	1.8518518518518516	2.072538860103627	2.072538860103627	0.38910505836575876	2.204928664072633	0.32733224222585927	1.4729950900163666	0.3856041131105398	3.8560411311053984	0.8064516129032258	3.064516129032258	0.42979942693409745	2.005730659025788	0.31695721077654515	0.9508716323296356	0.6666666666666667	2.533333333333333	0.6349206349206349	1.746031746031746
3.1055900621118013	0.6211180124223602	1.8072289156626504	1.8072289156626504	1.5151515151515151	1.0101010101010102	4.375	3.75	0.25316455696202533	2.278481012658228	0.33333333333333337	1.1666666666666667	0.8974358974358974	3.8461538461538463	1.1456628477905073	3.436988543371522	0.881057268722467	2.4229074889867843	0.3110419906687403	0.7776049766718507	0.7853403141361256	2.356020942408377	1.015228426395939	1.5228426395939088
2.7624309392265194	0.5524861878453038	0.0	0.6802721088435374	3.508771929824561	2.923976608187134	2.0408163265306123	0.5102040816326531	0.0	2.091254752851711	0.4983388704318937	1.1627906976744187	1.098901098901099	2.9827315541601256	0.9569377990430622	3.349282296650718	0.26490066225165565	1.9867549668874174	0.16366612111292964	0.9819967266775778	0.39318479685452157	2.490170380078637	0.32733224222585927	1.4729950900163666
2.083333333333333	1.0416666666666665	1.1560693641618496	1.7341040462427744	1.8181818181818181	1.8181818181818181	3.592814371257485	2.9940119760479043	0.41265474552957354	2.063273727647868	0.4746835443037975	1.2658227848101267	1.0080645161290323	3.8306451612903225	1.891891891891892	2.9729729729729732	0.2958579881656805	1.4792899408284024	0.16722408026755853	1.0033444816053512	0.881057268722467	1.1013215859030838	0.4975124378109453	1.8242122719734661
1.9607843137254901	0.0	2.484472049689441	2.484472049689441	1.5151515151515151	2.0202020202020203	3.0456852791878175	1.5228426395939088	0.39473684210526316	2.368421052631579	0.5	1.3333333333333335	1.1173184357541899	4.283054003724395	1.9178082191780823	3.5616438356164384	0.522875816993464	1.8300653594771243	0.3215434083601286	0.964630225080386	0.7320644216691069	2.049780380673499	0.6420545746388443	1.7656500802568218
1.7241379310344827	0.0	1.875	0.0	1.1299435028248588	0.5649717514124294	1.1976047904191618	1.1976047904191618	0.2557544757033248	2.0460358056265986	0.5	1.3333333333333335	1.2875536480686696	2.575107296137339	1.9337016574585635	3.314917127071823	0.2560819462227913	1.6645326504481435	0.17482517482517482	1.048951048951049	0.6906077348066298	1.9337016574585635	0.31007751937984496	1.550387596899225
2.3255813953488373	0.0	0.546448087431694	1.639344262295082	1.1299435028248588	0.5649717514124294	3.9800995024875623	3.9800995024875623	0.29239766081871343	1.7543859649122806	0.4878048780487805	1.4634146341463417	0.7361963190184049	3.8036809815950923	0.8025682182985553	3.0497592295345104	0.5050505050505051	1.7676767676767675	0.32679738562091504	1.1437908496732025	0.25316455696202533	2.4050632911392404	0.6279434850863422	1.5698587127158554
2.2222222222222223	0.0	2.857142857142857	2.857142857142857	1.0752688172043012	1.6129032258064515	3.723404255319149	3.1914893617021276	0.24783147459727387	1.982651796778191	0.5494505494505495	0.8241758241758242	1.2844036697247707	4.4036697247706424	1.3793103448275863	3.103448275862069	0.49566294919454773	1.858736059479554	0.16339869281045752	1.1437908496732025	0.7032348804500703	2.109704641350211	0.4629629629629629	1.5432098765432098
2.5316455696202533	0.0	2.717391304347826	3.260869565217391	2.13903743315508	2.13903743315508	2.824858757062147	2.2598870056497176	0.26455026455026454	2.2486772486772484	0.47095761381475665	1.4128728414442702	0.7643312101910829	4.076433121019108	1.151315789473684	3.125	0.38510911424903727	1.797175866495507	0.16611295681063123	1.1627906976744187	0.7662835249042145	2.554278416347382	0.4975124378109453	1.4925373134328357
1.183431952662722	0.591715976331361	1.7964071856287425	1.1976047904191618	2.604166666666667	1.5625	1.9230769230769231	0.641025641025641	0.37735849056603776	2.0125786163522013	0.4942339373970346	1.4827018121911038	0.9831460674157303	3.51123595505618	1.1532125205930808	3.130148270181219	0.26041666666666663	1.8229166666666667	0.16260162601626016	1.1382113821138211	0.6729475100942126	1.8842530282637955	0.6535947712418301	1.3071895424836601
1.3605442176870748	1.3605442176870748	1.4634146341463417	1.951219512195122	1.257861635220126	1.257861635220126	2.5	2.5	0.37546933667083854	2.252816020025031	0.16366612111292964	1.309328968903437	0.7547169811320755	4.0251572327044025	2.1164021164021163	3.968253968253968	0.5012531328320802	1.6290726817042605	0.3129890453834116	0.7824726134585289	0.8185538881309686	2.046384720327422	0.6211180124223602	1.7080745341614907
0.7299270072992701	0.7299270072992701	2.1739130434782608	1.6304347826086956	0.5681818181818182	1.1363636363636365	2.2222222222222223	2.7777777777777777	0.3865979381443299	1.9329896907216495	0.49019607843137253	1.4705882352941175	0.697350069735007	3.3472803347280333	0.9419152276295133	2.9827315541601256	0.8639308855291578	1.2958963282937366	0.31545741324921134	1.1041009463722398	0.7434944237918215	2.478314745972739	0.4909983633387889	1.4729950900163666
1.2048192771084338	0.6024096385542169	1.098901098901099	0.5494505494505495	0.5586592178770949	1.675977653631285	4.216867469879518	3.614457831325301	0.4087193460490463	1.6348773841961852	0.8645533141210375	0.8645533141210375	0.9602194787379973	3.5665294924554183	1.228878648233487	3.0721966205837172	0.37453183520599254	2.4344569288389515	0.28169014084507044	1.1267605633802817	0.945179584120983	2.2684310018903595	0.6201550387596899	1.7054263565891472
1.183431952662722	0.591715976331361	2.18978102189781	1.4598540145985401	1.0362694300518136	2.072538860103627	4.678362573099415	4.093567251461988	0.3826530612244898	1.913265306122449	0.8042895442359249	1.0723860589812333	0.9749303621169917	3.6211699164345403	0.9630818619582664	2.889245585874799	0.2484472049689441	1.7391304347826086	0.5617977528089888	1.1235955056179776	0.5031446540880503	2.3899371069182394	0.49916805324459235	1.497504159733777
0.5882352941176471	0.5882352941176471	1.1904761904761905	1.1904761904761905	1.4492753623188406	1.4492753623188406	4.591836734693878	4.081632653061225	0.41551246537396125	1.2465373961218837	0.31545741324921134	1.2618296529968454	1.079136690647482	4.316546762589928	1.1475409836065573	2.9508196721311477	0.40705563093622793	1.3568521031207599	0.17006802721088435	1.1904761904761905	0.4518072289156626	1.355421686746988	0.6557377049180327	1.4754098360655739
0.5649717514124294	1.1299435028248588	0.5154639175257731	2.0618556701030926	0.0	0.0	1.5463917525773196	1.0309278350515463	0.4016064257028112	1.7402945113788488	0.8379888268156425	1.1173184357541899	0.7173601147776184	3.443328550932568	0.7849293563579277	3.296703296703297	0.5979073243647235	1.4947683109118086	0.32102728731942215	0.9630818619582664	0.904977375565611	1.583710407239819	0.47393364928909953	1.579778830963665
1.5	0.0	1.1173184357541899	1.1173184357541899	1.015228426395939	0.5076142131979695	3.6269430051813467	3.1088082901554404	0.3129890453834116	1.5649452269170578	0.333889816360601	1.5025041736227045	0.7751937984496124	4.263565891472868	0.9523809523809524	3.3333333333333335	0.36429872495446264	2.185792349726776	0.16286644951140067	1.1400651465798046	0.5714285714285714	2.142857142857143	0.6546644844517185	1.800327332242226
3.6809815950920246	1.8404907975460123	0.684931506849315	2.054794520547945	1.0582010582010581	1.5873015873015872	2.4539877300613497	0.6134969325153374	0.2801120448179272	2.2408963585434174	0.33444816053511706	1.1705685618729096	1.5296367112810707	3.824091778202677	1.1784511784511784	2.6936026936026933	0.819672131147541	2.0491803278688523	0.2808988764044944	0.8426966292134831	0.8450704225352111	2.112676056338028	0.3262642740619902	1.468189233278956
1.935483870967742	0.0	1.1976047904191618	1.1976047904191618	0.6369426751592357	0.0	3.1413612565445024	3.1413612565445024	0.0	2.2988505747126435	0.4792332268370607	1.2779552715654952	2.0779220779220777	1.8181818181818181	0.9615384615384616	2.7243589743589745	0.5161290322580645	1.935483870967742	0.3225806451612903	1.129032258064516	0.4418262150220913	2.0618556701030926	0.4815409309791332	1.7656500802568218
2.3391812865497075	1.1695906432748537	2.380952380952381	2.976190476190476	2.272727272727273	2.272727272727273	3.763440860215054	3.225806451612903	0.5597014925373134	2.2388059701492535	0.487012987012987	1.2987012987012987	1.1173184357541899	2.793296089385475	0.8012820512820512	3.205128205128205	0.4149377593360996	1.3831258644536653	0.16393442622950818	1.1475409836065573	0.6993006993006993	2.097902097902098	0.5586592178770949	1.1173184357541899
1.25	0.0	0.5617977528089888	1.1235955056179776	0.0	0.0	2.4096385542168677	3.614457831325301	0.38314176245210724	2.0434227330779056	0.1597444089456869	1.4376996805111821	0.7731958762886598	3.865979381443299	1.155115511551155	3.1353135313531353	0.5555555555555556	1.6666666666666667	0.32733224222585927	0.9819967266775778	0.8130081300813009	2.0325203252032518	1.0204081632653061	1.2755102040816326
1.7142857142857144	1.7142857142857144	1.2269938650306749	0.6134969325153374	2.1621621621621623	2.1621621621621623	4.225352112676056	3.5211267605633805	0.37453183520599254	1.9975031210986267	0.32	1.44	0.9708737864077669	3.19001386962552	1.6042780748663104	3.7433155080213902	0.5095541401273885	1.5286624203821657	0.1564945226917058	0.7824726134585289	0.6385696040868455	2.554278416347382	0.8021390374331552	1.06951871657754
1.9736842105263157	0.6578947368421052	1.183431952662722	0.591715976331361	1.9736842105263157	1.3157894736842104	3.867403314917127	3.314917127071823	0.42105263157894735	2.736842105263158	0.5008347245409015	1.335559265442404	1.1299435028248588	3.954802259887006	1.7142857142857144	2.857142857142857	0.7561436672967864	1.7013232514177694	0.16393442622950818	0.819672131147541	0.4243281471004243	2.1216407355021216	0.5494505494505495	0.8241758241758242
3.5000000000000004	1.0	1.6574585635359116	1.1049723756906076	2.197802197802198	0.5494505494505495	4.705882352941177	5.294117647058823	0.20325203252032523	1.8292682926829267	0.7633587786259541	1.0178117048346056	0.7772020725388601	4.145077720207254	1.1437908496732025	3.104575163398693	0.7532956685499058	2.4482109227871938	0.16366612111292964	0.9819967266775778	0.7712082262210797	2.442159383033419	0.3134796238244514	1.7241379310344827
1.1560693641618496	0.0	2.1621621621621623	1.0810810810810811	1.1494252873563218	1.1494252873563218	1.7647058823529411	1.7647058823529411	0.4166666666666667	1.6666666666666667	0.15923566878980894	1.2738853503184715	0.9328358208955223	4.664179104477612	0.9868421052631579	2.7960526315789473	0.7233273056057866	1.4466546112115732	0.2652519893899204	1.0610079575596816	0.6218905472636816	2.4875621890547266	0.6535947712418301	1.7973856209150325
1.935483870967742	0.0	1.183431952662722	0.591715976331361	0.0	1.3333333333333335	3.571428571428571	2.976190476190476	0.2557544757033248	2.3017902813299234	0.16181229773462785	1.132686084142395	0.8805031446540881	4.150943396226415	1.2965964343598055	2.593192868719611	0.3861003861003861	1.673101673101673	0.16366612111292964	0.9819967266775778	1.094890510948905	2.18978102189781	0.5042016806722689	1.680672268907563
3.076923076923077	0.5128205128205128	0.0	0.0	3.0120481927710845	1.8072289156626504	3.821656050955414	2.547770700636943	0.3841229193341869	2.176696542893726	0.3262642740619902	1.468189233278956	1.0512483574244416	4.07358738501971	2.072538860103627	3.1088082901554404	0.5194805194805194	1.4285714285714286	0.315955766192733	0.9478672985781991	0.7471980074719801	2.4906600249066	0.6493506493506493	1.461038961038961
3.3980582524271843	0.0	1.1299435028248588	1.1299435028248588	3.225806451612903	2.1505376344086025	2.272727272727273	2.840909090909091	0.267379679144385	1.7379679144385027	0.3289473684210526	1.3157894736842104	1.289134438305709	4.6040515653775325	1.1128775834658187	3.1796502384737675	0.3926701570680628	1.4397905759162304	0.3262642740619902	0.9787928221859705	0.648508430609598	2.594033722438392	0.47393364928909953	1.579778830963665
0.0	0.0	1.744186046511628	1.1627906976744187	2.6490066225165565	1.9867549668874174	3.314917127071823	2.209944751381215	0.37641154328732745	2.0075282308657463	0.5025125628140703	1.1725293132328307	0.9943181818181818	3.835227272727273	1.3071895424836601	2.450980392156863	0.547945205479452	1.7808219178082192	0.3134796238244514	0.9404388714733543	0.6811989100817438	1.9073569482288828	0.6722689075630253	1.8487394957983194
1.098901098901099	0.5494505494505495	0.6060606060606061	2.4242424242424243	0.628930817610063	0.0	1.2195121951219512	0.0	0.47244094488188976	1.574803149606299	0.47694753577106513	1.4308426073131957	1.0471204188481675	3.926701570680628	0.8116883116883116	3.4090909090909087	0.27816411682892905	1.6689847009735743	0.3115264797507788	0.9345794392523363	0.5031446540880503	2.515723270440252	1.0554089709762533	1.0554089709762533
1.3245033112582782	1.9867549668874174	2.515723270440252	1.8867924528301887	1.6574585635359116	1.1049723756906076	3.8095238095238098	3.8095238095238098	0.1342281879194631	1.6107382550335572	0.487012987012987	1.461038961038961	1.0086455331412103	3.45821325648415	1.1589403973509933	2.814569536423841	0.49566294919454773	1.6109045848822798	0.16806722689075632	1.0084033613445378	0.41379310344827586	2.0689655172413794	0.5190311418685121	1.5570934256055362
1.3071895424836601	0.6535947712418301	1.5957446808510638	1.0638297872340425	1.9607843137254901	1.3071895424836601	4.10958904109589	4.10958904109589	0.41265474552957354	1.6506189821182942	0.3184713375796179	1.1146496815286624	0.9985734664764622	3.7089871611982885	1.1804384485666104	2.866779089376054	0.2590673575129534	1.4248704663212435	0.16750418760469013	1.1725293132328307	1.0657193605683837	2.1314387211367674	0.64	1.6
1.6129032258064515	1.0752688172043012	1.2345679012345678	0.6172839506172839	0.0	0.5208333333333333	5.172413793103448	3.4482758620689653	0.26007802340702213	2.340702210663199	0.47393364928909953	1.4218009478672986	0.9937888198757764	4.099378881987578	1.1589403973509933	3.145695364238411	0.25348542458808615	1.7743979721166032	0.0	0.821917808219178	0.639386189258312	2.557544757033248	0.6791171477079796	1.5280135823429541
2.2346368715083798	1.1173184357541899	1.694915254237288	1.694915254237288	1.1494252873563218	1.1494252873563218	2.2598870056497176	1.694915254237288	0.4172461752433936	2.2253129346314324	0.8241758241758242	1.098901098901099	1.1023622047244095	2.8346456692913384	0.6482982171799028	2.4311183144246353	0.36719706242350064	1.7135862913096693	0.31645569620253167	0.949367088607595	0.5791505791505791	2.3166023166023164	0.49261083743842365	1.6420361247947455
1.8181818181818181	1.2121212121212122	2.072538860103627	0.5181347150259068	1.0471204188481675	1.0471204188481675	2.840909090909091	1.1363636363636365	0.4076086956521739	2.0380434782608696	0.4830917874396135	0.966183574879227	1.4767932489451476	3.79746835443038	1.1945392491467577	3.4129692832764507	0.38510911424903727	1.9255455712451863	0.3284072249589491	0.9852216748768473	0.929368029739777	2.2304832713754648	0.4746835443037975	1.5822784810126582
1.6666666666666667	0.5555555555555556	1.1764705882352942	1.7647058823529411	1.1049723756906076	1.1049723756906076	2.13903743315508	2.13903743315508	0.2621231979030144	1.834862385321101	0.48465266558966075	1.2924071082390953	1.06951871657754	4.010695187165775	1.1804384485666104	3.0354131534569984	0.516795865633075	1.937984496124031	0.5291005291005291	0.7936507936507936	0.6396588486140725	1.279317697228145	0.6420545746388443	1.4446227929373996
1.25	0.625	0.6060606060606061	0.6060606060606061	1.1173184357541899	1.1173184357541899	5.291005291005291	3.7037037037037033	0.2590673575129534	2.2020725388601035	0.5025125628140703	1.507537688442211	0.997506234413965	4.114713216957606	0.974025974025974	3.0844155844155843	0.6116207951070336	1.0703363914373087	0.17035775127768313	1.0221465076660987	0.49566294919454773	2.478314745972739	0.3215434083601286	1.4469453376205788
1.7142857142857144	1.7142857142857144	0.6802721088435374	0.0	3.2467532467532463	1.948051948051948	3.6363636363636362	3.6363636363636362	0.2628120893561104	2.3653088042049935	0.46875	1.25	0.8771929824561403	3.258145363408521	0.7861635220125787	3.459119496855346	0.25673940949935814	1.9255455712451863	0.16233766233766234	1.1363636363636365	0.6544502617801047	2.6178010471204187	0.48543689320388345	1.779935275080906
4.591836734693878	3.061224489795918	1.7964071856287425	1.1976047904191618	2.1739130434782608	2.717391304347826	1.910828025477707	1.910828025477707	0.4424778761061947	2.2123893805309733	0.3125	1.09375	0.7407407407407408	3.950617283950617	0.631911532385466	3.15955766192733	0.5056890012642226	1.8963337547408345	0.56657223796034	0.84985835694051	0.5504587155963303	2.2018348623853212	0.8287292817679558	1.3812154696132597
1.1627906976744187	1.1627906976744187	1.5957446808510638	1.5957446808510638	1.875	1.875	2.525252525252525	2.0202020202020203	0.43415340086830684	1.3024602026049203	0.819672131147541	0.819672131147541	0.7153075822603719	3.1473533619456364	0.9615384615384616	2.7243589743589745	0.2178649237472767	2.3965141612200433	0.32679738562091504	1.1437908496732025	0.7585335018963337	2.5284450063211126	0.4885993485342019	1.7915309446254073
0.7042253521126761	1.4084507042253522	1.5789473684210527	1.0526315789473684	0.0	0.0	3.5502958579881656	2.366863905325444	0.2770083102493075	1.5235457063711912	0.49261083743842365	1.3136288998357963	0.8962868117797695	3.969270166453265	2.2346368715083798	3.35195530726257	0.4329004329004329	1.875901875901876	0.3225806451612903	1.129032258064516	0.5031446540880503	2.515723270440252	0.3179650238473768	1.7488076311605723
1.6216216216216217	0.5405405405405406	1.2345679012345678	2.4691358024691357	0.6060606060606061	0.6060606060606061	2.6881720430107525	2.1505376344086025	0.38809831824062097	2.1992238033635187	0.47694753577106513	1.2718600953895072	0.6182380216383307	2.3183925811437405	1.10062893081761	3.30188679245283	0.5555555555555556	1.6666666666666667	0.5194805194805194	0.5194805194805194	0.5681818181818182	2.272727272727273	0.6451612903225806	1.4516129032258065
1.744186046511628	0.5813953488372093	1.0582010582010581	1.5873015873015872	1.9230769230769231	1.9230769230769231	4.605263157894736	3.9473684210526314	0.40540540540540543	1.6216216216216217	0.48465266558966075	1.2924071082390953	1.0139416983523446	3.929024081115336	0.9771986970684038	2.768729641693811	0.4048582995951417	1.484480431848853	0.15748031496062992	1.1023622047244095	0.7672634271099744	2.4296675191815855	1.1142061281337048	0.8356545961002786
3.0927835051546393	1.0309278350515463	0.0	0.0	1.694915254237288	1.1299435028248588	1.2658227848101267	1.89873417721519	0.28169014084507044	1.1267605633802817	0.3215434083601286	1.4469453376205788	0.8130081300813009	3.523035230352303	0.8183306055646482	3.273322422258593	0.4076086956521739	1.6304347826086956	0.16501650165016502	0.9900990099009901	0.5194805194805194	2.4675324675324677	0.3225806451612903	1.7741935483870968
1.0309278350515463	1.0309278350515463	1.2422360248447204	1.2422360248447204	1.257861635220126	1.257861635220126	5.487804878048781	7.317073170731707	0.2560819462227913	1.792573623559539	0.3003003003003003	1.5015015015015014	0.8391608391608392	3.4965034965034967	1.28	2.56	0.2597402597402597	1.4285714285714286	0.546448087431694	0.546448087431694	0.7741935483870968	2.4516129032258065	0.4815409309791332	1.6051364365971106
2.8901734104046244	2.8901734104046244	0.0	0.0	2.5510204081632653	1.0204081632653061	2.3391812865497075	2.3391812865497075	0.258732212160414	2.1992238033635187	0.47318611987381703	1.1041009463722398	1.078582434514638	3.2357473035439135	0.7874015748031495	2.9921259842519685	0.12903225806451613	1.6774193548387095	0.3205128205128205	0.8012820512820512	0.7547169811320755	2.515723270440252	0.4878048780487805	1.788617886178862
2.209944751381215	1.6574585635359116	1.8633540372670807	1.8633540372670807	0.5291005291005291	1.0582010582010581	4.624277456647398	4.046242774566474	0.25673940949935814	2.1822849807445444	0.32	1.1199999999999999	1.0256410256410255	4.358974358974359	2.0289855072463765	3.4782608695652173	0.37220843672456577	1.3647642679900744	0.15600624024961	0.93603744149766	0.6361323155216284	2.5445292620865136	0.8	1.3333333333333335
1.2121212121212122	0.6060606060606061	0.5681818181818182	1.1363636363636365	3.9735099337748347	0.6622516556291391	3.488372093023256	2.3255813953488373	0.37453183520599254	2.247191011235955	0.5172413793103449	1.5517241379310345	0.9497964721845319	3.6635006784260513	0.949367088607595	3.1645569620253164	0.5813953488372093	2.131782945736434	0.3236245954692557	1.132686084142395	0.7434944237918215	2.478314745972739	0.48543689320388345	1.4563106796116505
2.941176470588235	1.1764705882352942	1.2048192771084338	1.8072289156626504	1.1494252873563218	1.1494252873563218	2.2598870056497176	1.1299435028248588	0.2528445006321113	1.8963337547408345	0.3205128205128205	1.4423076923076923	0.6877579092159559	3.576341127922971	0.8223684210526315	3.125	0.42796005706134094	1.2838801711840229	0.16233766233766234	1.1363636363636365	0.7122507122507122	2.1367521367521367	1.092896174863388	1.639344262295082
2.793296089385475	2.2346368715083798	0.9389671361502347	0.4694835680751174	1.9867549668874174	1.3245033112582782	2.4691358024691357	1.8518518518518516	0.423728813559322	1.2711864406779663	0.8928571428571428	0.8928571428571428	0.7849293563579277	3.139717425431711	1.3289036544850499	3.322259136212625	0.5050505050505051	1.893939393939394	0.3105590062111801	1.0869565217391304	0.7782101167315175	2.140077821011673	0.6568144499178982	1.8062397372742198
0.5847953216374269	0.0	0.6134969325153374	1.8404907975460123	1.3071895424836601	0.0	4.733727810650888	3.5502958579881656	0.3778337531486146	2.141057934508816	0.3241491085899514	1.2965964343598055	0.9079118028534372	3.761348897535668	1.7595307917888565	2.932551319648094	0.28169014084507044	1.5492957746478873	0.32679738562091504	0.9803921568627451	0.5586592178770949	2.094972067039106	0.79155672823219	1.58311345646438
3.8461538461538463	1.6483516483516485	0.53475935828877	0.0	1.5957446808510638	2.127659574468085	1.5957446808510638	3.1914893617021276	0.24906600249066002	1.9925280199252802	0.47318611987381703	1.4195583596214512	0.7547169811320755	4.0251572327044025	1.881720430107527	2.956989247311828	0.3708281829419036	1.73053152039555	0.16129032258064516	0.967741935483871	0.9456264775413712	0.4728132387706856	0.5970149253731344	0.2985074626865672
0.5780346820809248	1.1560693641618496	0.4484304932735426	0.0	0.5847953216374269	0.5847953216374269	4.069767441860465	1.1627906976744187	0.24752475247524752	2.2277227722772275	0.4838709677419355	1.2903225806451613	0.8750000000000001	3.75	1.0050251256281406	2.8475711892797317	0.3901170351105332	1.8205461638491547	0.5813953488372093	1.1627906976744187	0.7682458386683738	2.4327784891165174	0.628930817610063	1.729559748427673
2.7027027027027026	1.6216216216216217	0.591715976331361	0.0	2.6455026455026456	3.1746031746031744	3.2467532467532463	4.545454545454546	0.42194092827004215	2.7426160337552745	0.46728971962616817	1.2461059190031152	1.2915129151291513	4.428044280442804	0.4942339373970346	2.9654036243822075	0.1371742112482853	1.646090534979424	0.32679738562091504	0.8169934640522877	0.6443298969072164	2.5773195876288657	0.6430868167202572	1.607717041800643
0.6134969325153374	0.6134969325153374	2.072538860103627	1.0362694300518136	0.9852216748768473	1.477832512315271	5.445544554455446	3.4653465346534658	0.12919896640826875	2.3255813953488373	0.3236245954692557	1.2944983818770228	0.641025641025641	4.102564102564102	1.0344827586206897	2.586206896551724	0.39370078740157477	1.837270341207349	0.1610305958132045	0.966183574879227	0.6435006435006435	2.574002574002574	0.6379585326953748	1.7543859649122806
2.272727272727273	0.5681818181818182	1.1235955056179776	1.6853932584269662	1.183431952662722	1.183431952662722	3.0303030303030303	3.0303030303030303	0.4608294930875576	1.6897081413210446	0.273972602739726	0.821917808219178	0.9067357512953367	4.145077720207254	0.975609756097561	2.7642276422764227	0.5270092226613966	1.844532279314888	0.32679738562091504	0.8169934640522877	1.02880658436214	1.440329218106996	0.33333333333333337	1.3333333333333335
2.2346368715083798	0.5586592178770949	0.0	0.0	0.6097560975609756	1.8292682926829267	1.1428571428571428	2.2857142857142856	0.2597402597402597	1.948051948051948	0.49916805324459235	1.497504159733777	1.3282732447817838	4.174573055028463	1.4010507880910683	2.4518388791593697	0.5427408412483039	1.2211668928086838	0.32786885245901637	0.819672131147541	0.8042895442359249	2.4128686327077746	0.6299212598425197	1.7322834645669292
2.366863905325444	1.7751479289940828	1.8518518518518516	1.2345679012345678	1.0810810810810811	1.0810810810810811	0.6172839506172839	0.6172839506172839	0.3841229193341869	2.3047375160051216	0.3395585738539898	1.1884550084889642	0.9308510638297872	3.856382978723404	0.9950248756218906	3.316749585406302	0.2824858757062147	1.4124293785310735	0.3389830508474576	1.1864406779661016	0.5128205128205128	2.435897435897436	0.5420054200542005	1.3550135501355014
0.5376344086021506	1.0752688172043012	2.4390243902439024	1.8292682926829267	2.4539877300613497	1.2269938650306749	2.3529411764705883	1.1764705882352942	0.2680965147453083	2.0107238605898123	0.4807692307692308	1.282051282051282	0.6313131313131313	4.166666666666666	0.6644518272425249	2.990033222591362	0.5298013245033113	1.5894039735099337	0.17211703958691912	1.0327022375215147	0.881057268722467	2.0558002936857562	0.6369426751592357	1.7515923566878981
1.5789473684210527	2.1052631578947367	2.6737967914438503	2.6737967914438503	1.507537688442211	1.0050251256281406	2.2857142857142856	1.1428571428571428	0.40431266846361186	1.6172506738544474	0.48939641109298526	1.3050570962479608	0.5050505050505051	4.040404040404041	1.1146496815286624	3.343949044585987	0.5102040816326531	1.1479591836734695	0.15772870662460567	0.7886435331230284	0.8086253369272237	2.4258760107816713	0.3289473684210526	1.4802631578947367
5.960264900662252	1.3245033112582782	1.6483516483516485	1.098901098901099	0.0	0.641025641025641	0.5235602094240838	0.5235602094240838	0.2688172043010753	1.881720430107527	0.4815409309791332	1.1235955056179776	0.9090909090909091	4.285714285714286	1.0118043844856661	3.0354131534569984	0.37641154328732745	1.8820577164366372	0.2762430939226519	0.8287292817679558	0.7556675062972292	2.392947103274559	0.6279434850863422	1.4128728414442702
1.183431952662722	0.0	1.092896174863388	1.092896174863388	0.5847953216374269	1.7543859649122806	3.977272727272727	3.4090909090909087	0.3978779840848806	2.3872679045092835	0.4942339373970346	1.3179571663920924	0.6493506493506493	3.896103896103896	1.866666666666667	3.4666666666666663	0.3836317135549872	1.1508951406649617	0.16638935108153077	0.9983361064891847	0.5494505494505495	2.0604395604395602	0.6299212598425197	1.7322834645669292
2.2857142857142856	1.1428571428571428	0.9950248756218906	0.4975124378109453	2.4390243902439024	0.6097560975609756	2.013422818791946	2.013422818791946	0.31746031746031744	1.4285714285714286	0.33670033670033667	1.3468013468013467	0.9090909090909091	4.025974025974026	0.9569377990430622	3.1897926634768736	0.1838235294117647	1.4705882352941175	0.0	1.1235955056179776	0.5031446540880503	2.515723270440252	0.8310249307479225	1.10803324099723
2.185792349726776	1.092896174863388	0.5813953488372093	0.0	0.5649717514124294	0.5649717514124294	3.8461538461538463	4.326923076923077	0.5415162454873645	2.527075812274368	0.315955766192733	1.263823064770932	0.7692307692307693	3.8461538461538463	0.9950248756218906	3.482587064676617	0.3865979381443299	1.675257731958763	0.3215434083601286	1.1254019292604502	0.5763688760806917	2.0172910662824206	0.49504950495049505	1.4851485148514851
0.0	1.948051948051948	0.5434782608695652	0.0	0.0	1.0869565217391304	1.6216216216216217	1.6216216216216217	0.37688442211055273	2.0100502512562812	0.32	0.96	0.8871989860583016	4.055766793409378	0.7911392405063291	2.689873417721519	0.5802707930367506	1.7408123791102514	0.17064846416382254	0.8532423208191127	0.5194805194805194	2.3376623376623376	0.4702194357366771	1.7241379310344827
3.4682080924855487	1.7341040462427744	0.5813953488372093	1.1627906976744187	1.342281879194631	1.342281879194631	3.1746031746031744	1.5873015873015872	0.37174721189591076	2.2304832713754648	0.32573289902280134	1.3029315960912053	0.8974358974358974	4.102564102564102	1.1400651465798046	3.420195439739414	0.2560819462227913	1.6645326504481435	0.0	0.9478672985781991	0.6544502617801047	2.486910994764398	0.49019607843137253	1.6339869281045754
2.185792349726776	1.639344262295082	1.1764705882352942	1.1764705882352942	0.6711409395973155	0.0	3.3557046979865772	2.684563758389262	0.39893617021276595	1.5957446808510638	0.5033557046979865	1.342281879194631	0.9602194787379973	3.5665294924554183	0.966183574879227	2.898550724637681	0.3870967741935484	1.806451612903226	0.15772870662460567	1.1041009463722398	0.6257822277847309	2.5031289111389237	0.34305317324185247	1.7152658662092626
3.4013605442176873	2.0408163265306123	1.0638297872340425	0.5319148936170213	2.272727272727273	2.272727272727273	3.488372093023256	2.3255813953488373	0.25348542458808615	2.2813688212927756	0.3305785123966942	1.487603305785124	0.5602240896358543	3.361344537815126	0.9868421052631579	3.125	0.5471956224350205	1.3679890560875512	0.2762430939226519	0.8287292817679558	0.6443298969072164	2.448453608247423	0.8875739644970414	0.8875739644970414
1.06951871657754	0.0	0.6060606060606061	0.6060606060606061	1.1299435028248588	3.389830508474576	2.797202797202797	2.097902097902098	0.2528445006321113	2.0227560050568902	0.554016620498615	0.8310249307479225	0.4987531172069825	4.114713216957606	1.1475409836065573	3.278688524590164	0.2728512960436562	1.227830832196453	0.3110419906687403	1.088646967340591	1.2875536480686696	1.2875536480686696	0.8042895442359249	1.6085790884718498
0.7299270072992701	0.0	0.5952380952380952	0.5952380952380952	0.0	0.5434782608695652	4.545454545454546	2.840909090909091	0.2557544757033248	2.3017902813299234	0.32102728731942215	1.2841091492776886	0.7782101167315175	3.501945525291829	1.9283746556473829	3.0303030303030303	0.26041666666666663	1.6927083333333333	0.3215434083601286	0.964630225080386	0.130718954248366	2.4836601307189543	0.5145797598627788	1.5437392795883362
0.6134969325153374	0.6134969325153374	1.8292682926829267	1.8292682926829267	0.6097560975609756	0.0	2.5	1.25	0.3795066413662239	2.2770398481973433	0.2631578947368421	1.0526315789473684	0.6451612903225806	3.870967741935484	1.2738853503184715	3.0254777070063694	0.4166666666666667	1.6666666666666667	0.32	0.96	1.0204081632653061	1.4285714285714286	0.4784688995215311	1.5948963317384368
2.840909090909091	1.7045454545454544	0.591715976331361	1.7751479289940828	0.5235602094240838	1.0471204188481675	2.403846153846154	2.403846153846154	0.25510204081632654	2.1683673469387754	0.3236245954692557	1.4563106796116505	0.7518796992481203	4.135338345864661	0.964630225080386	3.215434083601286	0.29027576197387517	1.4513788098693758	0.5263157894736842	0.7894736842105263	0.7662835249042145	2.10727969348659	0.6600660066006601	1.8151815181518154
2.3255813953488373	1.1627906976744187	0.591715976331361	0.591715976331361	0.628930817610063	1.257861635220126	2.941176470588235	3.5294117647058822	0.43668122270742354	1.7467248908296942	0.48543689320388345	1.4563106796116505	1.0624169986719787	4.116865869853918	0.7792207792207793	3.3766233766233764	0.5208333333333333	1.8229166666666667	0.3125	0.78125	0.9157509157509158	2.197802197802198	0.6451612903225806	1.6129032258064515
1.7543859649122806	1.1695906432748537	1.2121212121212122	0.0	1.2048192771084338	1.2048192771084338	2.9585798816568047	2.366863905325444	0.19230769230769232	2.1153846153846154	0.4807692307692308	1.4423076923076923	1.0610079575596816	3.8461538461538463	1.1419249592169658	2.7732463295269167	0.8247422680412372	1.8556701030927836	0.3215434083601286	1.1254019292604502	0.8944543828264758	1.9677996422182469	0.47770700636942676	1.5923566878980893
1.7647058823529411	0.5882352941176471	1.5384615384615385	1.0256410256410255	3.2085561497326207	1.6042780748663104	3.4482758620689653	3.4482758620689653	0.5905511811023622	2.1653543307086616	0.1597444089456869	1.2779552715654952	0.6273525721455459	3.7641154328732744	0.6525285481239804	2.936378466557912	0.13227513227513227	1.984126984126984	0.16474464579901155	0.9884678747940692	0.6337135614702154	2.4081115335868186	0.6557377049180327	1.639344262295082
1.8867924528301887	0.628930817610063	1.1904761904761905	1.7857142857142856	2.9940119760479043	1.1976047904191618	2.272727272727273	1.1363636363636365	0.2762430939226519	2.071823204419889	0.48465266558966075	1.4539579967689822	0.8739076154806492	4.119850187265917	0.9693053311793215	2.7463651050080773	0.3807106598984772	1.7766497461928936	0.1610305958132045	0.966183574879227	0.6830601092896175	2.0491803278688523	0.4754358161648178	1.4263074484944533
3.783783783783784	0.5405405405405406	1.4423076923076923	2.8846153846153846	1.3157894736842104	1.9736842105263157	3.0303030303030303	3.6363636363636362	0.4291845493562232	1.7167381974248928	0.3241491085899514	1.1345218800648298	0.847457627118644	3.8135593220338984	0.9693053311793215	3.231017770597738	0.2886002886002886	1.7316017316017316	0.3262642740619902	0.9787928221859705	0.7547169811320755	2.2641509433962264	0.5361930294906166	1.6085790884718498
1.5873015873015872	0.5291005291005291	3.067484662576687	1.8404907975460123	0.5847953216374269	0.5847953216374269	3.4722222222222223	3.4722222222222223	0.2560819462227913	2.176696542893726	0.554016620498615	0.8310249307479225	0.9124087591240875	3.832116788321168	1.2237762237762237	2.6223776223776225	0.43010752688172044	2.3655913978494625	0.30864197530864196	1.0802469135802468	0.8344923504867872	2.086230876216968	0.8086253369272237	1.3477088948787064
1.1428571428571428	0.0	4.516129032258064	4.516129032258064	0.0	0.5952380952380952	2.7027027027027026	1.6216216216216217	0.4143646408839779	1.2430939226519337	0.33222591362126247	1.3289036544850499	1.1283497884344147	3.5260930888575457	0.975609756097561	3.577235772357724	0.5115089514066496	1.9181585677749362	0.16339869281045752	0.9803921568627451	0.8350730688935281	1.4613778705636742	0.6451612903225806	1.6129032258064515
1.3888888888888888	2.083333333333333	1.7647058823529411	1.1764705882352942	3.205128205128205	2.564102564102564	5.0	5.0	0.5628517823639775	2.8142589118198873	0.47318611987381703	1.4195583596214512	0.4987531172069825	3.865336658354115	1.4035087719298245	2.982456140350877	0.5076142131979695	1.7766497461928936	0.16638935108153077	1.1647254575707155	0.5908419497784343	2.06794682422452	0.8130081300813009	1.3550135501355014
0.6172839506172839	1.2345679012345678	0.5524861878453038	1.1049723756906076	1.1976047904191618	1.1976047904191618	3.1055900621118013	3.1055900621118013	0.6741573033707865	1.7977528089887642	0.33277870216306155	1.1647254575707155	0.9962640099626401	4.10958904109589	1.0084033613445378	2.5210084033613445	0.5089058524173028	1.9083969465648856	0.3189792663476874	1.1164274322169059	0.7022471910112359	2.106741573033708	0.31645569620253167	1.740506329113924
2.4242424242424243	0.6060606060606061	3.428571428571429	2.857142857142857	1.5463917525773196	1.0309278350515463	1.8633540372670807	1.2422360248447204	0.2684563758389262	2.1476510067114094	0.5	1.3333333333333335	0.7692307692307693	4.230769230769231	1.174496644295302	3.1879194630872485	0.8298755186721992	1.8672199170124482	0.3076923076923077	1.0769230769230769	0.5194805194805194	2.3376623376623376	0.31746031746031744	1.2698412698412698
1.1494252873563218	0.0	1.342281879194631	1.342281879194631	4.545454545454546	3.2467532467532463	1.6483516483516485	1.6483516483516485	0.4143646408839779	1.5193370165745856	0.8849557522123894	0.5899705014749262	0.6830601092896175	3.551912568306011	0.964630225080386	2.8938906752411575	0.7312614259597806	2.1937842778793417	0.5602240896358543	0.5602240896358543	0.6784260515603799	2.03527815468114	0.48622366288492713	1.2965964343598055
2.197802197802198	2.197802197802198	0.0	0.0	1.7857142857142856	2.380952380952381	4.444444444444445	1.6666666666666667	0.25510204081632654	2.295918367346939	0.5033557046979865	1.342281879194631	0.8871989860583016	3.5487959442332064	0.9724473257698543	2.4311183144246353	0.7518796992481203	2.0676691729323307	0.16051364365971107	0.9630818619582664	0.6839945280437756	2.0519835841313268	0.4878048780487805	1.4634146341463417
2.3529411764705883	1.1764705882352942	0.5181347150259068	0.5181347150259068	2.2857142857142856	1.7142857142857144	4.411764705882353	0.7352941176470588	0.3865979381443299	2.3195876288659796	0.3241491085899514	1.1345218800648298	1.5217391304347827	4.3478260869565215	1.1382113821138211	2.7642276422764227	0.522875816993464	1.5686274509803921	0.16722408026755853	1.1705685618729096	0.5625879043600562	2.109704641350211	0.6259780907668232	1.5649452269170578
4.430379746835443	0.0	0.0	0.0	2.2346368715083798	0.5586592178770949	2.272727272727273	2.272727272727273	0.3865979381443299	2.190721649484536	0.3241491085899514	0.9724473257698543	0.8962868117797695	4.225352112676056	0.6211180124223602	3.1055900621118013	0.4914004914004914	1.71990171990172	0.3225806451612903	1.129032258064516	0.7102272727272727	2.130681818181818	1.08991825613079	1.3623978201634876
1.935483870967742	2.5806451612903225	4.191616766467066	4.790419161676647	2.366863905325444	2.366863905325444	2.857142857142857	1.7142857142857144	0.1404494382022472	1.544943820224719	0.33222591362126247	1.1627906976744187	0.7832898172323759	3.7859007832898173	0.7763975155279503	3.1055900621118013	0.5442176870748299	1.9047619047619049	0.16420361247947454	0.9852216748768473	0.6631299734748011	2.6525198938992043	0.8310249307479225	1.3850415512465373
3.6269430051813467	2.5906735751295336	0.7299270072992701	0.7299270072992701	1.8072289156626504	1.8072289156626504	4.166666666666666	4.861111111111112	0.3811944091486658	2.1601016518424396	0.35211267605633806	1.4084507042253522	1.4314928425357873	3.885480572597137	0.8460236886632826	2.8764805414551606	0.5340453938584779	2.0026702269692924	0.3139717425431711	0.9419152276295133	0.9328358208955223	2.2388059701492535	0.5067567567567568	1.6891891891891893
1.282051282051282	0.641025641025641	0.0	0.0	1.36986301369863	0.684931506849315	5.357142857142857	4.166666666666666	0.5882352941176471	2.156862745098039	0.3129890453834116	1.4084507042253522	0.8528784648187633	3.624733475479744	1.1146496815286624	3.1847133757961785	0.2564102564102564	1.9230769230769231	0.322061191626409	1.1272141706924315	0.6305170239596469	2.5220680958385877	0.6622516556291391	1.8211920529801324
1.092896174863388	1.092896174863388	1.4851485148514851	1.4851485148514851	0.0	0.5524861878453038	3.7037037037037033	4.320987654320987	0.12626262626262627	2.146464646464646	0.4942339373970346	1.1532125205930808	0.8207934336525308	3.4199726402188784	1.282051282051282	2.8846153846153846	0.38510911424903727	1.9255455712451863	0.1620745542949757	0.8103727714748784	0.6493506493506493	2.5974025974025974	0.32102728731942215	1.7656500802568218
0.0	0.0	1.7341040462427744	1.7341040462427744	2.2598870056497176	1.694915254237288	1.1627906976744187	0.5813953488372093	0.2570694087403599	1.7994858611825193	0.5033557046979865	1.5100671140939599	0.9074410163339384	3.9927404718693285	1.1589403973509933	3.145695364238411	0.38022813688212925	1.9011406844106464	0.32573289902280134	1.1400651465798046	0.9784735812133072	2.3483365949119372	1.10803324099723	1.3850415512465373
1.3513513513513513	0.0	1.5873015873015872	1.0582010582010581	4.3478260869565215	2.1739130434782608	2.127659574468085	2.127659574468085	0.628930817610063	2.0964360587002098	0.8042895442359249	1.3404825737265416	0.9259259259259258	3.835978835978836	2.0710059171597637	3.2544378698224854	0.4160887656033287	1.8030513176144243	0.3252032520325203	0.975609756097561	0.5108556832694764	2.2988505747126435	0.4784688995215311	1.7543859649122806
1.8072289156626504	1.2048192771084338	0.5649717514124294	1.1299435028248588	1.1173184357541899	0.5586592178770949	2.3255813953488373	2.9069767441860463	0.2560819462227913	2.3047375160051216	0.4807692307692308	1.4423076923076923	1.2738853503184715	4.246284501061571	1.1111111111111112	2.857142857142857	0.7393715341959335	2.2181146025878005	0.0	1.0920436817472698	0.700280112044818	2.100840336134454	0.33277870216306155	1.6638935108153077
2.824858757062147	1.1299435028248588	2.6737967914438503	2.6737967914438503	2.3529411764705883	1.1764705882352942	2.515723270440252	1.8867924528301887	0.576923076923077	2.307692307692308	0.47393364928909953	1.4218009478672986	1.0178117048346056	4.071246819338422	1.1075949367088607	3.1645569620253164	0.5689900426742532	1.849217638691323	0.3412969283276451	1.023890784982935	0.6345177664974619	2.4111675126903553	0.6722689075630253	1.5126050420168067
2.1739130434782608	0.5434782608695652	1.875	1.25	1.4354066985645932	2.8708133971291865	4.30622009569378	3.827751196172249	0.5555555555555556	2.2222222222222223	0.3205128205128205	1.1217948717948718	0.9641873278236914	3.581267217630854	1.1532125205930808	3.130148270181219	0.5836575875486382	2.140077821011673	0.3194888178913738	1.1182108626198082	0.38910505836575876	2.4643320363164722	0.4716981132075472	1.5723270440251573
1.8867924528301887	1.8867924528301887	1.3888888888888888	2.083333333333333	2.6737967914438503	2.6737967914438503	1.1363636363636365	1.1363636363636365	0.37831021437578816	2.01765447667087	0.34423407917383825	1.376936316695353	1.023391812865497	3.508771929824561	0.7886435331230284	2.996845425867508	0.5201560468140443	1.950585175552666	0.3194888178913738	1.1182108626198082	0.5988023952095809	2.095808383233533	0.819672131147541	1.639344262295082
0.641025641025641	1.282051282051282	2.083333333333333	1.5625	1.89873417721519	0.6329113924050633	2.604166666666667	3.125	0.29940119760479045	1.4970059880239521	0.3389830508474576	1.1864406779661016	0.7884362680683311	3.942181340341656	1.1345218800648298	2.755267423014587	0.5108556832694764	1.40485312899106	0.1631321370309951	0.9787928221859705	1.0434782608695654	1.9130434782608694	0.5025125628140703	1.8425460636515913
0.0	0.0	1.5625	1.0416666666666665	1.3245033112582782	1.9867549668874174	3.260869565217391	2.1739130434782608	0.3994673768308922	2.263648468708389	0.8356545961002786	1.1142061281337048	0.7425742574257426	3.9603960396039604	1.174496644295302	2.5167785234899327	0.7312614259597806	1.8281535648994516	0.31645569620253167	1.1075949367088607	0.646830530401035	2.457956015523933	0.5145797598627788	1.3722126929674099
3.4682080924855487	0.0	0.5952380952380952	0.5952380952380952	1.1173184357541899	1.1173184357541899	2.185792349726776	2.73224043715847	0.43415340086830684	2.3154848046309695	0.16286644951140067	1.4657980456026058	0.8838383838383838	4.040404040404041	1.006711409395973	3.523489932885906	0.4098360655737705	1.639344262295082	0.31007751937984496	1.0852713178294573	0.5069708491761723	2.5348542458808616	0.6884681583476765	1.549053356282272
1.1976047904191618	0.5988023952095809	2.0408163265306123	1.530612244897959	0.53475935828877	0.53475935828877	1.8181818181818181	3.0303030303030303	0.3856041131105398	2.185089974293059	0.29411764705882354	0.29411764705882354	0.6675567423230975	3.4712950600801067	0.9448818897637795	2.9921259842519685	0.2544529262086514	1.9083969465648856	0.15847860538827258	0.7923930269413629	1.2269938650306749	1.2269938650306749	0.676818950930626	1.6920473773265652
2.13903743315508	1.06951871657754	2.072538860103627	1.5544041450777202	0.0	0.6802721088435374	6.9364161849710975	4.624277456647398	0.2785515320334262	1.6713091922005572	0.8333333333333334	1.3888888888888888	0.846262341325811	3.385049365303244	1.1400651465798046	3.0944625407166124	0.8869179600886918	1.7738359201773837	0.15625	1.09375	1.1428571428571428	2.0952380952380953	0.8403361344537815	1.400560224089636
2.5380710659898478	1.015228426395939	1.9867549668874174	3.9735099337748347	0.0	0.5952380952380952	3.8461538461538463	3.296703296703297	0.25380710659898476	2.1573604060913705	0.47770700636942676	1.4331210191082804	1.4705882352941175	3.7815126050420167	1.9073569482288828	2.997275204359673	0.12836970474967907	1.6688061617458279	0.32786885245901637	0.819672131147541	0.6443298969072164	2.5773195876288657	0.49504950495049505	1.65016501650165
2.5806451612903225	1.935483870967742	0.0	0.0	1.3157894736842104	1.3157894736842104	2.824858757062147	3.954802259887006	0.38314176245210724	2.2988505747126435	0.4975124378109453	1.3266998341625207	0.7643312101910829	4.076433121019108	1.132686084142395	3.559870550161812	0.3811944091486658	1.2706480304955527	0.33670033670033667	0.6734006734006733	0.6265664160401002	2.506265664160401	0.31645569620253167	1.4240506329113924
5.113636363636364	3.4090909090909087	0.5747126436781609	2.2988505747126435	0.5747126436781609	1.7241379310344827	1.8072289156626504	1.2048192771084338	0.430416068866571	2.008608321377331	0.33444816053511706	1.1705685618729096	1.2364760432766615	2.7820710973724885	1.006711409395973	3.1879194630872485	0.2004008016032064	2.004008016032064	0.5405405405405406	0.8108108108108109	0.7194244604316548	2.014388489208633	0.5128205128205128	1.7094017094017095
1.7964071856287425	1.1976047904191618	1.7543859649122806	1.1695906432748537	1.1976047904191618	1.1976047904191618	5.333333333333334	4.666666666666667	0.0	1.8796992481203008	0.49916805324459235	1.1647254575707155	0.8974358974358974	3.974358974358974	1.1235955056179776	2.568218298555377	0.5121638924455826	1.5364916773367476	0.0	1.1647254575707155	0.7052186177715092	2.1156558533145273	0.49180327868852464	1.639344262295082
0.5586592178770949	0.5586592178770949	1.342281879194631	2.684563758389262	2.631578947368421	1.3157894736842104	3.125	3.75	0.1277139208173691	2.2988505747126435	0.49668874172185434	1.1589403973509933	1.4814814814814816	4.62962962962963	1.2468827930174564	2.9925187032418954	0.5108556832694764	1.6602809706257982	0.27548209366391185	0.8264462809917356	0.554016620498615	1.9390581717451523	0.46875	1.7187500000000002
2.797202797202797	0.6993006993006993	1.8867924528301887	2.515723270440252	1.7341040462427744	1.7341040462427744	2.793296089385475	1.675977653631285	0.39421813403416556	2.3653088042049935	0.4754358161648178	1.4263074484944533	1.160541586073501	4.25531914893617	1.10062893081761	3.459119496855346	0.5095541401273885	1.5286624203821657	0.15873015873015872	0.9523809523809524	0.5134788189987163	2.5673940949935816	0.641025641025641	1.6025641025641024
4.225352112676056	1.4084507042253522	3.763440860215054	2.6881720430107525	0.6711409395973155	1.342281879194631	0.0	0.0	0.576923076923077	2.5	0.7772020725388601	1.0362694300518136	0.6165228113440198	3.945745992601726	1.2944983818770228	2.750809061488673	0.5586592178770949	1.3966480446927374	0.32573289902280134	1.1400651465798046	1.079913606911447	1.511879049676026	0.33003300330033003	1.4851485148514851
2.9940119760479043	1.1976047904191618	0.6024096385542169	0.6024096385542169	1.1627906976744187	1.744186046511628	5.154639175257731	3.608247422680412	0.2570694087403599	2.185089974293059	0.33557046979865773	1.006711409395973	1.03359173126615	4.1343669250646	0.8169934640522877	2.941176470588235	0.5617977528089888	1.4044943820224718	0.33003300330033003	1.155115511551155	0.646830530401035	2.457956015523933	0.3262642740619902	1.468189233278956
4.9079754601226995	4.294478527607362	0.6211180124223602	0.6211180124223602	2.3952095808383236	0.0	3.314917127071823	2.7624309392265194	0.3856041131105398	1.7994858611825193	0.32102728731942215	1.2841091492776886	0.9090909090909091	4.415584415584416	0.9523809523809524	2.5396825396825395	0.37546933667083854	1.877346683354193	0.1620745542949757	1.1345218800648298	0.6361323155216284	2.5445292620865136	0.6451612903225806	1.7741935483870968
2.312138728323699	1.7341040462427744	1.0204081632653061	2.5510204081632653	2.054794520547945	2.73972602739726	3.825136612021858	3.278688524590164	0.12903225806451613	1.935483870967742	0.49586776859504134	1.322314049586777	1.5009380863039399	4.690431519699812	1.129032258064516	2.903225806451613	0.5706134094151213	0.9985734664764622	0.32310177705977383	1.1308562197092082	0.5641748942172073	2.1156558533145273	0.4909983633387889	1.309328968903437
1.8633540372670807	0.6211180124223602	2.9585798816568047	1.183431952662722	1.6129032258064515	0.5376344086021506	3.076923076923077	3.076923076923077	0.26007802340702213	1.8205461638491547	0.819672131147541	1.366120218579235	0.7643312101910829	3.949044585987261	1.335559265442404	3.33889816360601	0.546448087431694	1.639344262295082	0.2617801047120419	1.0471204188481675	0.801068090787717	2.403204272363151	0.34843205574912894	1.7421602787456445
0.5494505494505495	0.5494505494505495	0.5208333333333333	0.5208333333333333	1.1111111111111112	0.5555555555555556	5.172413793103448	3.4482758620689653	0.2503128911138924	1.877346683354193	0.8064516129032258	1.3440860215053763	0.6361323155216284	4.071246819338422	0.6369426751592357	2.8662420382165608	0.28530670470756064	1.7118402282453637	0.16260162601626016	0.975609756097561	0.6218905472636816	2.4875621890547266	0.6644518272425249	1.495016611295681
2.1739130434782608	1.0869565217391304	0.0	0.0	0.0	0.0	1.2903225806451613	0.6451612903225806	0.37688442211055273	2.261306532663317	0.2849002849002849	1.4245014245014245	1.0309278350515463	4.123711340206185	0.9917355371900827	2.809917355371901	0.3856041131105398	1.5424164524421593	0.2695417789757413	1.078167115902965	0.5063291139240507	2.5316455696202533	0.482315112540193	1.7684887459807075
2.247191011235955	1.6853932584269662	1.3157894736842104	1.3157894736842104	2.9940119760479043	2.3952095808383236	1.8867924528301887	2.515723270440252	0.45941807044410415	1.3782542113323124	0.49916805324459235	1.497504159733777	0.5082592121982211	3.6848792884371027	1.8518518518518516	3.1746031746031744	0.37641154328732745	1.7565872020075282	0.15822784810126583	1.1075949367088607	0.9940357852882704	2.1868787276341948	0.47393364928909953	1.579778830963665
2.3529411764705883	1.1764705882352942	2.484472049689441	2.484472049689441	0.0	0.0	2.3391812865497075	2.923976608187134	0.3710575139146568	2.5974025974025974	0.33167495854063017	1.4925373134328357	0.7614213197969544	4.060913705583756	0.9693053311793215	3.0694668820678515	0.14184397163120568	1.9858156028368796	0.0	1.2259194395796849	0.5660377358490566	2.2641509433962264	0.5042016806722689	1.3445378151260505
2.976190476190476	0.5952380952380952	1.1299435028248588	0.0	2.73972602739726	0.0	1.7751479289940828	1.183431952662722	0.2503128911138924	2.002503128911139	0.3401360544217687	0.8503401360544218	0.8321775312066574	3.6061026352288486	1.680672268907563	4.201680672268908	0.5326231691078562	1.7310252996005324	0.33003300330033003	1.155115511551155	0.7692307692307693	2.564102564102564	0.48622366288492713	1.6207455429497568
3.867403314917127	2.7624309392265194	1.3245033112582782	1.3245033112582782	0.0	0.5988023952095809	4.819277108433735	3.0120481927710845	0.25806451612903225	2.193548387096774	0.5649717514124294	0.847457627118644	1.2704174228675136	4.3557168784029034	1.1419249592169658	2.7732463295269167	0.5194805194805194	1.6883116883116882	0.33167495854063017	1.1608623548922055	0.7614213197969544	2.4111675126903553	0.47694753577106513	1.5898251192368837
2.923976608187134	1.7543859649122806	2.7624309392265194	3.314917127071823	1.910828025477707	1.910828025477707	3.428571428571429	2.2857142857142856	0.3821656050955414	2.2929936305732483	0.33444816053511706	1.1705685618729096	1.0126582278481013	4.30379746835443	0.9538950715421303	3.0206677265500796	0.4975124378109453	1.8656716417910446	0.3294892915980231	0.8237232289950577	0.628140703517588	2.512562814070352	1.015228426395939	1.2690355329949239
1.1111111111111112	0.0	1.2121212121212122	1.2121212121212122	1.7543859649122806	1.1695906432748537	3.5502958579881656	3.5502958579881656	0.2762430939226519	1.6574585635359116	0.3062787136294028	1.0719754977029097	1.574803149606299	3.937007874015748	0.8375209380234505	3.015075376884422	0.5141388174807198	1.4138817480719794	0.33222591362126247	0.6644518272425249	0.7874015748031495	2.493438320209974	0.47318611987381703	1.7350157728706623
1.6129032258064515	0.5376344086021506	1.0101010101010102	1.0101010101010102	2.7777777777777777	1.1111111111111112	5.780346820809249	3.4682080924855487	0.0	2.3255813953488373	0.554016620498615	0.8310249307479225	0.7853403141361256	4.18848167539267	0.9230769230769231	3.076923076923077	0.36429872495446264	2.185792349726776	0.15479876160990713	0.7739938080495357	0.6195786864931847	2.3543990086741013	0.6504065040650406	1.788617886178862
1.7045454545454544	1.1363636363636365	1.9867549668874174	1.9867549668874174	0.0	0.5952380952380952	3.6458333333333335	3.125	0.2509410288582183	2.258469259723965	0.17123287671232876	1.36986301369863	0.7398273736128237	3.822441430332922	1.5424164524421593	3.5989717223650386	0.6329113924050633	2.5316455696202533	0.0	0.9615384615384616	0.4092769440654843	1.9099590723055935	0.8333333333333334	1.6666666666666667
2.73224043715847	1.639344262295082	1.7241379310344827	1.7241379310344827	0.625	0.0	2.547770700636943	1.910828025477707	0.2777777777777778	1.8055555555555554	0.4885993485342019	1.3029315960912053	1.0256410256410255	4.358974358974359	0.9868421052631579	2.7960526315789473	0.5312084993359893	1.593625498007968	0.5141388174807198	0.7712082262210797	0.5082592121982211	2.41423125794155	0.2857142857142857	1.7142857142857144
1.2269938650306749	0.6134969325153374	1.8867924528301887	3.1446540880503147	0.5747126436781609	0.5747126436781609	3.9408866995073892	3.9408866995073892	0.5474452554744526	2.5547445255474455	0.322061191626409	1.288244766505636	0.7547169811320755	3.89937106918239	1.3550135501355014	3.523035230352303	0.4243281471004243	1.9801980198019802	0.3395585738539898	0.8488964346349746	0.8275862068965517	2.0689655172413794	0.3194888178913738	1.5974440894568689
1.5873015873015872	1.0582010582010581	2.9940119760479043	4.191616766467066	0.7194244604316548	0.7194244604316548	4.918032786885246	2.73224043715847	0.4531722054380665	1.5105740181268883	0.2564102564102564	1.0256410256410255	1.0869565217391304	4.3478260869565215	1.0703363914373087	3.3639143730886847	0.5660377358490566	1.6981132075471699	0.33112582781456956	1.1589403973509933	1.0438413361169103	1.2526096033402923	0.6578947368421052	1.8092105263157896
1.1428571428571428	0.5714285714285714	0.0	0.0	1.4285714285714286	1.9047619047619049	0.0	0.0	0.5484460694698354	2.742230347349177	0.4830917874396135	1.288244766505636	1.5355086372360844	4.606525911708253	1.2924071082390953	3.231017770597738	0.2724795640326975	1.7711171662125342	0.32786885245901637	0.9836065573770493	0.7692307692307693	2.564102564102564	0.5847953216374269	0.8771929824561403
0.8928571428571428	0.4464285714285714	2.5806451612903225	0.6451612903225806	1.1299435028248588	1.694915254237288	4.093567251461988	2.923976608187134	0.39164490861618795	1.8276762402088773	0.3246753246753247	1.1363636363636365	1.0416666666666665	2.5297619047619047	1.1589403973509933	3.642384105960265	0.5486968449931412	1.646090534979424	0.5319148936170213	0.7978723404255319	0.5722460658082975	2.1459227467811157	0.49504950495049505	1.8151815181518154
1.744186046511628	1.1627906976744187	1.8633540372670807	1.8633540372670807	3.3707865168539324	1.6853932584269662	2.2598870056497176	1.694915254237288	0.28169014084507044	2.112676056338028	0.906344410876133	1.5105740181268883	0.7594936708860759	3.9240506329113924	1.694915254237288	3.954802259887006	0.4103967168262654	1.6415868673050615	0.3184713375796179	0.9554140127388535	0.5340453938584779	2.403204272363151	0.4807692307692308	1.6025641025641024
1.3071895424836601	0.6535947712418301	0.5586592178770949	0.5586592178770949	1.0638297872340425	0.5319148936170213	3.4682080924855487	4.046242774566474	0.40650406504065045	1.6260162601626018	0.33167495854063017	1.4925373134328357	0.7692307692307693	3.974358974358974	1.1254019292604502	3.054662379421222	0.38910505836575876	1.6861219195849546	0.5405405405405406	1.0810810810810811	0.4975124378109453	2.4875621890547266	0.6269592476489028	1.7241379310344827
2.4271844660194173	0.48543689320388345	0.6944444444444444	0.0	3.6458333333333335	3.6458333333333335	8.187134502923977	4.678362573099415	0.2824858757062147	2.2598870056497176	0.47095761381475665	1.4128728414442702	0.8344923504867872	3.7552155771905427	1.804123711340206	3.608247422680412	0.5063291139240507	1.89873417721519	0.33167495854063017	1.1608623548922055	0.8086253369272237	2.0215633423180592	0.6472491909385114	1.6181229773462782
0.6097560975609756	1.2195121951219512	0.0	0.5988023952095809	1.1049723756906076	1.6574585635359116	2.312138728323699	1.1560693641618496	0.28169014084507044	2.2535211267605635	0.31695721077654515	1.109350237717908	0.6345177664974619	3.807106598984772	1.0101010101010102	3.1986531986531985	0.2805049088359046	1.6830294530154277	0.32573289902280134	0.9771986970684038	0.6305170239596469	2.3959646910466583	0.3246753246753247	1.2987012987012987
0.5780346820809248	0.0	2.1164021164021163	2.1164021164021163	0.5617977528089888	2.247191011235955	3.4482758620689653	1.1494252873563218	0.39370078740157477	1.837270341207349	0.4830917874396135	1.1272141706924315	1.0165184243964422	4.193138500635324	0.8077544426494345	3.231017770597738	0.42194092827004215	1.6877637130801686	0.0	0.9508716323296356	0.37831021437578816	2.5220680958385877	1.10803324099723	1.662049861495845
1.183431952662722	1.183431952662722	2.6881720430107525	2.1505376344086025	0.53475935828877	0.53475935828877	5.555555555555555	7.4074074074074066	0.3703703703703704	2.7777777777777777	0.487012987012987	1.1363636363636365	0.38022813688212925	4.055766793409378	0.9478672985781991	2.527646129541864	0.517464424320828	1.1642949547218628	0.31746031746031744	0.9523809523809524	0.5610098176718092	1.9635343618513323	0.6546644844517185	1.4729950900163666
2.3041474654377883	0.4608294930875576	2.0100502512562812	0.5025125628140703	1.1235955056179776	2.247191011235955	1.6304347826086956	1.6304347826086956	0.21834061135371177	2.1834061135371177	0.3418803418803419	1.1965811965811968	1.2797074954296161	4.570383912248629	0.9287925696594427	2.941176470588235	0.3865979381443299	1.804123711340206	0.33333333333333337	1.1666666666666667	0.5069708491761723	2.5348542458808616	0.6666666666666667	1.3333333333333335
1.7142857142857144	0.5714285714285714	1.2903225806451613	1.2903225806451613	0.5813953488372093	0.5813953488372093	3.125	1.25	0.25380710659898476	2.284263959390863	0.32786885245901637	1.3114754098360655	0.9510869565217392	3.532608695652174	2.26628895184136	3.39943342776204	0.5405405405405406	1.6216216216216217	0.27472527472527475	1.098901098901099	0.6426735218508998	2.570694087403599	0.48622366288492713	1.6207455429497568
2.1052631578947367	0.5263157894736842	1.282051282051282	0.641025641025641	1.183431952662722	0.591715976331361	3.910614525139665	1.1173184357541899	0.38167938931297707	2.8625954198473282	0.3144654088050315	1.4150943396226416	0.7633587786259541	3.689567430025445	1.1164274322169059	3.0303030303030303	0.5037783375314862	1.63727959697733	0.3236245954692557	0.9708737864077669	0.5089058524173028	2.4173027989821882	0.48	1.44
1.5463917525773196	0.5154639175257731	0.0	0.5882352941176471	1.8404907975460123	1.8404907975460123	2.1739130434782608	3.260869565217391	0.27972027972027974	2.237762237762238	0.5988023952095809	1.4970059880239521	1.0568031704095113	3.963011889035667	2.051282051282051	2.8205128205128207	0.5517241379310345	1.2413793103448276	0.15873015873015872	1.1111111111111112	0.6459948320413437	2.454780361757106	1.098901098901099	1.3736263736263736
1.9230769230769231	1.282051282051282	0.0	1.7857142857142856	1.935483870967742	0.6451612903225806	1.1695906432748537	1.1695906432748537	0.4629629629629629	2.314814814814815	0.47694753577106513	1.2718600953895072	0.7741935483870968	4.129032258064516	1.680672268907563	2.801120448179272	0.39421813403416556	1.445466491458607	0.5747126436781609	0.8620689655172413	0.741839762611276	1.483679525222552	0.15847860538827258	1.5847860538827259
0.53475935828877	1.06951871657754	3.2679738562091507	2.6143790849673203	0.6802721088435374	0.6802721088435374	4.0	3.428571428571429	0.29239766081871343	1.7543859649122806	0.5249343832020997	1.0498687664041995	0.7604562737642585	3.802281368821293	1.238390092879257	3.2507739938080498	0.5181347150259068	1.9430051813471503	0.31201248049922	1.0920436817472698	0.7299270072992701	2.0437956204379564	0.16474464579901155	1.4827018121911038
0.5780346820809248	1.7341040462427744	1.3333333333333335	2.0	2.717391304347826	1.6304347826086956	2.2857142857142856	1.1428571428571428	0.4076086956521739	1.0869565217391304	0.4807692307692308	1.282051282051282	1.282051282051282	3.8461538461538463	1.3157894736842104	3.1578947368421053	0.5328596802841918	1.4209591474245116	0.0	1.1382113821138211	0.6459948320413437	2.454780361757106	0.6568144499178982	1.1494252873563218
2.1621621621621623	0.5405405405405406	1.4492753623188406	0.0	1.7647058823529411	1.1764705882352942	2.8901734104046244	2.312138728323699	0.2688172043010753	1.6129032258064515	0.3252032520325203	1.4634146341463417	0.8310249307479225	3.4626038781163437	0.9724473257698543	2.755267423014587	0.5089058524173028	1.653944020356234	0.16233766233766234	0.974025974025974	0.6234413965087282	2.493765586034913	0.4702194357366771	1.7241379310344827
2.083333333333333	2.083333333333333	1.6483516483516485	1.6483516483516485	2.3391812865497075	2.923976608187134	1.910828025477707	2.547770700636943	0.4149377593360996	1.9363762102351314	0.3241491085899514	1.1345218800648298	0.7722007722007722	4.247104247104247	1.5873015873015872	3.1746031746031744	0.5444646098003629	1.9963702359346642	0.3305785123966942	1.1570247933884297	0.5714285714285714	2.142857142857143	0.6600660066006601	1.65016501650165
2.2598870056497176	1.1299435028248588	1.1363636363636365	1.1363636363636365	1.1904761904761905	1.7857142857142856	0.628930817610063	0.0	0.3963011889035667	1.8494055482166447	0.819672131147541	1.366120218579235	0.6765899864682002	3.5182679296346415	0.966183574879227	3.22061191626409	0.258732212160414	1.9404915912031047	0.32786885245901637	1.1475409836065573	1.1235955056179776	2.247191011235955	0.6745362563237773	1.5177065767284992
3.592814371257485	2.9940119760479043	1.183431952662722	2.366863905325444	1.183431952662722	1.183431952662722	4.972375690607735	4.972375690607735	0.37593984962406013	2.1303258145363406	0.5050505050505051	1.5151515151515151	0.8860759493670887	4.177215189873418	1.1437908496732025	2.7777777777777777	0.3708281829419036	1.8541409147095178	0.16420361247947454	1.1494252873563218	0.8042895442359249	2.0107238605898123	0.32102728731942215	1.7656500802568218
1.06951871657754	1.06951871657754	1.3333333333333335	1.3333333333333335	1.7857142857142856	1.7857142857142856	3.1645569620253164	1.89873417721519	0.2684563758389262	1.74496644295302	0.4885993485342019	1.3029315960912053	0.4968944099378882	4.22360248447205	0.9917355371900827	3.4710743801652892	0.6276150627615062	1.6736401673640167	0.32733224222585927	0.9819967266775778	0.5657708628005658	1.8387553041018387	0.322061191626409	1.610305958132045
2.6178010471204187	2.094240837696335	1.1904761904761905	1.1904761904761905	1.3888888888888888	0.9259259259259258	1.6483516483516485	1.098901098901099	0.4282655246252677	2.7837259100642395	0.4830917874396135	1.1272141706924315	0.7936507936507936	4.365079365079365	1.6348773841961852	2.7247956403269753	0.2079002079002079	2.079002079002079	0.16556291390728478	0.9933774834437087	0.6877579092159559	1.925722145804677	0.48	1.76
1.36986301369863	0.0	0.0	0.5813953488372093	3.0864197530864197	2.4691358024691357	2.185792349726776	2.185792349726776	0.25125628140703515	2.261306532663317	0.3252032520325203	1.4634146341463417	1.1095700416088765	3.6061026352288486	1.1254019292604502	2.7331189710610935	0.5161290322580645	1.5483870967741935	0.1620745542949757	1.1345218800648298	0.6211180124223602	1.5527950310559007	1.13314447592068	1.41643059490085
1.0810810810810811	0.5405405405405406	1.7647058823529411	1.1764705882352942	1.8633540372670807	2.484472049689441	2.857142857142857	2.2857142857142856	0.37926675094816686	2.0227560050568902	0.487012987012987	1.2987012987012987	0.9202453987730062	2.607361963190184	0.8291873963515755	3.482587064676617	0.7575757575757576	2.462121212121212	0.3294892915980231	0.9884678747940692	0.819672131147541	2.0491803278688523	0.6339144215530903	1.7432646592709984
1.7045454545454544	0.5681818181818182	0.0	0.546448087431694	1.2195121951219512	1.8292682926829267	1.2658227848101267	0.6329113924050633	0.3841229193341869	2.3047375160051216	0.3139717425431711	1.4128728414442702	0.9681881051175657	3.5961272475795294	1.1345218800648298	3.079416531604538	0.4993757802746567	1.6229712858926344	0.2777777777777778	0.2777777777777778	0.8379888268156425	2.094972067039106	0.6309148264984227	1.5772870662460567
1.7964071856287425	1.1976047904191618	0.5988023952095809	0.5988023952095809	0.5952380952380952	1.1904761904761905	3.870967741935484	2.5806451612903225	0.594059405940594	1.782178217821782	0.16474464579901155	1.4827018121911038	0.7343941248470013	3.9167686658506726	1.2539184952978055	2.978056426332288	0.4149377593360996	1.6597510373443984	0.1597444089456869	1.1182108626198082	0.823045267489712	1.7832647462277091	0.4792332268370607	1.7571884984025559
1.9607843137254901	0.6535947712418301	1.6666666666666667	1.1111111111111112	1.8292682926829267	1.2195121951219512	3.9735099337748347	5.960264900662252	0.47244094488188976	1.7322834645669292	0.8849557522123894	1.1799410029498525	1.0526315789473684	4.078947368421053	0.966183574879227	2.898550724637681	0.3731343283582089	1.616915422885572	0.16583747927031509	0.8291873963515755	0.6535947712418301	1.5250544662309369	0.3205128205128205	1.6025641025641024
1.7142857142857144	0.5714285714285714	1.0810810810810811	0.5405405405405406	2.3952095808383236	1.1976047904191618	1.2345679012345678	0.6172839506172839	0.3870967741935484	2.064516129032258	0.4983388704318937	1.3289036544850499	1.032258064516129	3.741935483870968	0.9693053311793215	3.5541195476575123	0.3787878787878788	1.7676767676767675	0.30959752321981426	0.9287925696594427	0.7594936708860759	2.5316455696202533	0.6451612903225806	1.7741935483870968
0.625	0.0	0.5181347150259068	0.0	1.6304347826086956	1.0869565217391304	2.247191011235955	2.247191011235955	0.37831021437578816	2.1437578814627996	0.322061191626409	1.288244766505636	1.443298969072165	3.2989690721649487	1.0869565217391304	3.1055900621118013	0.12562814070351758	1.8844221105527637	0.33222591362126247	0.8305647840531563	0.5056890012642226	2.5284450063211126	0.4975124378109453	1.3266998341625207
2.8089887640449436	1.1235955056179776	0.0	1.183431952662722	1.7964071856287425	2.3952095808383236	2.941176470588235	2.941176470588235	0.26455026455026454	1.984126984126984	0.2801120448179272	1.400560224089636	1.0568031704095113	3.5667107001321003	0.9160305343511451	2.900763358778626	0.8528784648187633	2.345415778251599	0.33670033670033667	1.0101010101010102	0.544959128065395	2.043596730245232	0.644122383252818	1.7713365539452495
1.694915254237288	0.5649717514124294	1.6483516483516485	1.6483516483516485	2.7777777777777777	2.2222222222222223	4.444444444444445	4.444444444444445	0.38809831824062097	2.1992238033635187	0.8174386920980926	1.3623978201634876	1.303538175046555	4.4692737430167595	1.729106628242075	3.170028818443804	0.3778337531486146	1.8891687657430731	0.3215434083601286	1.1254019292604502	1.0940919037199124	1.312910284463895	0.49668874172185434	1.6556291390728477
1.675977653631285	0.5586592178770949	1.2345679012345678	1.2345679012345678	2.0408163265306123	1.530612244897959	4.761904761904762	1.5873015873015872	0.2702702702702703	2.027027027027027	0.32786885245901637	1.3114754098360655	1.062215477996965	2.8831562974203337	0.9868421052631579	3.125	0.7556675062972292	1.7632241813602016	0.2849002849002849	0.8547008547008548	0.6305170239596469	2.5220680958385877	0.62402496099844	1.5600624024960998
2.185792349726776	0.0	1.1494252873563218	0.5747126436781609	2.525252525252525	1.0101010101010102	3.546099290780142	3.546099290780142	0.12886597938144329	1.9329896907216495	0.5154639175257731	1.0309278350515463	0.8849557522123894	4.0455120101137805	1.1128775834658187	3.4976152623211445	0.5524861878453038	1.5193370165745856	0.5747126436781609	0.8620689655172413	0.6925207756232686	2.0775623268698062	0.33783783783783783	1.8581081081081081
2.7472527472527473	1.098901098901099	1.6853932584269662	1.6853932584269662	3.614457831325301	2.4096385542168677	2.3529411764705883	1.7647058823529411	0.41265474552957354	1.7881705639614855	0.33277870216306155	1.3311148086522462	0.846262341325811	3.80818053596615	1.2110726643598615	2.5951557093425603	0.5025125628140703	1.3819095477386936	0.16722408026755853	1.0033444816053512	0.6811989100817438	2.043596730245232	0.4830917874396135	1.4492753623188406
1.5957446808510638	1.0638297872340425	1.2658227848101267	2.5316455696202533	0.5102040816326531	1.0204081632653061	2.2222222222222223	3.3333333333333335	0.25412960609911056	2.1601016518424396	0.5217391304347827	1.565217391304348	0.9695290858725761	3.1855955678670362	0.9630818619582664	3.0497592295345104	0.42075736325385693	1.6830294530154277	0.16339869281045752	1.1437908496732025	0.7312614259597806	2.010968921389397	0.5780346820809248	0.5780346820809248
1.25	0.625	1.0582010582010581	1.0582010582010581	1.1904761904761905	1.7857142857142856	2.4390243902439024	3.6585365853658534	0.3926701570680628	1.7015706806282722	0.7853403141361256	1.3089005235602094	1.0139416983523446	4.182509505703422	0.8038585209003215	2.7331189710610935	0.0	1.86219739292365	0.17271157167530224	1.2089810017271159	0.7832898172323759	2.3498694516971277	0.6666666666666667	1.5
1.3333333333333335	0.0	1.8181818181818181	2.4242424242424243	0.641025641025641	1.282051282051282	3.205128205128205	3.8461538461538463	0.19230769230769232	1.9230769230769231	0.7978723404255319	0.7978723404255319	0.8974358974358974	4.230769230769231	0.8143322475570033	2.6058631921824107	0.27932960893854747	0.9776536312849162	0.33333333333333337	1.0	0.7042253521126761	2.112676056338028	0.5420054200542005	1.3550135501355014
2.484472049689441	0.6211180124223602	1.2903225806451613	0.6451612903225806	2.247191011235955	2.247191011235955	0.5555555555555556	2.2222222222222223	0.30864197530864196	1.5432098765432098	0.47694753577106513	1.4308426073131957	0.8760951188986232	3.879849812265332	1.1844331641285957	2.199661590524535	0.5208333333333333	1.3020833333333335	0.547945205479452	0.821917808219178	0.6954102920723227	2.086230876216968	0.49668874172185434	1.8211920529801324
0.5494505494505495	1.6483516483516485	0.5076142131979695	1.015228426395939	1.5873015873015872	2.6455026455026456	2.380952380952381	3.571428571428571	0.37546933667083854	2.252816020025031	0.5249343832020997	1.0498687664041995	1.1283497884344147	3.5260930888575457	0.8038585209003215	2.7331189710610935	0.25510204081632654	1.2755102040816326	0.2777777777777778	1.1111111111111112	0.7547169811320755	2.0754716981132075	0.3424657534246575	1.36986301369863
1.1904761904761905	0.5952380952380952	3.048780487804878	1.2195121951219512	2.1739130434782608	1.4492753623188406	5.228758169934641	2.6143790849673203	0.4103967168262654	1.5047879616963065	0.32679738562091504	1.3071895424836601	1.5473887814313347	4.448742746615087	0.9900990099009901	3.3003300330033	0.41551246537396125	1.2465373961218837	0.1694915254237288	1.0169491525423728	0.4010695187165776	2.0053475935828877	0.5208333333333333	1.9097222222222223
2.793296089385475	1.1173184357541899	0.5263157894736842	0.0	1.06951871657754	2.13903743315508	2.604166666666667	1.5625	0.45941807044410415	1.5313935681470139	0.322061191626409	1.4492753623188406	1.3282732447817838	4.174573055028463	1.1382113821138211	2.9268292682926833	0.5412719891745602	1.6238159675236805	0.2631578947368421	0.7894736842105263	0.38461538461538464	2.564102564102564	0.4975124378109453	1.4925373134328357
2.1052631578947367	0.0	0.5494505494505495	0.0	2.515723270440252	2.515723270440252	5.347593582887701	3.2085561497326207	0.4424778761061947	2.2123893805309733	0.5830903790087464	1.4577259475218658	1.0330578512396695	3.925619834710744	0.9538950715421303	3.1796502384737675	0.5148005148005148	1.8018018018018018	0.3215434083601286	0.964630225080386	1.0548523206751055	1.4767932489451476	0.33167495854063017	1.4925373134328357
0.591715976331361	0.591715976331361	0.0	1.1560693641618496	0.6097560975609756	2.4390243902439024	0.5813953488372093	1.744186046511628	0.3676470588235294	2.7573529411764706	0.3284072249589491	1.3136288998357963	0.9735744089012517	3.3379694019471486	1.3136288998357963	3.1198686371100166	0.49627791563275436	1.6129032258064515	0.1607717041800643	0.8038585209003215	0.6321112515802781	2.5284450063211126	0.64	1.1199999999999999
5.0	2.2222222222222223	0.0	1.098901098901099	1.1363636363636365	1.7045454545454544	1.1049723756906076	1.6574585635359116	0.36496350364963503	2.0072992700729926	0.48	1.28	0.62266500622665	3.9850560398505603	2.292263610315186	3.4383954154727796	0.5671077504725899	2.2684310018903595	0.33726812816188867	0.8431703204047217	0.6218905472636816	2.4875621890547266	0.48	1.76
1.3605442176870748	1.3605442176870748	1.0582010582010581	0.5291005291005291	1.1299435028248588	0.5649717514124294	3.5502958579881656	3.5502958579881656	0.37974683544303794	2.278481012658228	0.47694753577106513	1.4308426073131957	0.6426735218508998	4.113110539845758	2.4024024024024024	2.4024024024024024	0.25773195876288657	1.5463917525773196	0.5617977528089888	0.5617977528089888	0.641025641025641	2.564102564102564	0.8522727272727272	0.8522727272727272
4.022988505747127	1.7241379310344827	1.910828025477707	2.547770700636943	1.183431952662722	0.591715976331361	3.2467532467532463	3.2467532467532463	0.2777777777777778	2.083333333333333	0.3305785123966942	1.1570247933884297	0.9247027741083224	3.963011889035667	1.2698412698412698	2.857142857142857	0.3911342894393742	1.8252933507170794	0.33222591362126247	1.1627906976744187	0.41551246537396125	1.9390581717451523	1.08991825613079	1.08991825613079
0.5952380952380952	1.1904761904761905	1.257861635220126	1.257861635220126	0.641025641025641	0.0	7.017543859649122	5.263157894736842	0.26595744680851063	1.8617021276595744	0.5136986301369862	1.1986301369863013	0.7614213197969544	4.060913705583756	1.69971671388102	3.1161473087818696	0.5563282336578581	1.2517385257301807	0.1620745542949757	1.1345218800648298	0.49504950495049505	2.4752475247524752	0.4746835443037975	1.5822784810126582
3.5532994923857872	0.5076142131979695	1.0869565217391304	1.0869565217391304	1.948051948051948	1.2987012987012987	5.590062111801243	5.590062111801243	0.38167938931297707	2.1628498727735366	0.4746835443037975	1.4240506329113924	1.3916500994035785	4.3737574552683895	0.9693053311793215	3.0694668820678515	0.267379679144385	1.4705882352941175	0.5602240896358543	0.8403361344537815	0.7204610951008645	2.0172910662824206	0.631911532385466	1.7377567140600316
1.694915254237288	1.1299435028248588	1.530612244897959	1.0204081632653061	0.5649717514124294	0.0	1.7142857142857144	1.1428571428571428	0.24968789013732834	1.9975031210986267	0.1644736842105263	1.4802631578947367	0.639386189258312	4.092071611253197	1.0434782608695654	2.608695652173913	0.39215686274509803	1.9607843137254901	0.33003300330033003	0.9900990099009901	0.7537688442211055	2.512562814070352	0.4761904761904762	1.5873015873015872
1.89873417721519	0.6329113924050633	3.571428571428571	2.976190476190476	1.6304347826086956	1.0869565217391304	2.5974025974025974	2.5974025974025974	0.2574002574002574	2.0592020592020592	0.4792332268370607	0.9584664536741214	0.7662835249042145	4.086845466155811	0.4878048780487805	2.7642276422764227	0.5134788189987163	1.797175866495507	0.1557632398753894	0.778816199376947	0.7547169811320755	2.2641509433962264	0.30959752321981426	1.5479876160990713
1.9607843137254901	0.6535947712418301	1.2195121951219512	0.6097560975609756	1.4492753623188406	2.898550724637681	2.1052631578947367	2.1052631578947367	0.3787878787878788	1.893939393939394	0.8450704225352111	1.1267605633802817	0.8827238335435058	4.16141235813367	0.8333333333333334	3.0	0.5594405594405595	1.5384615384615385	0.16583747927031509	0.8291873963515755	0.4987531172069825	2.369077306733167	0.628930817610063	1.257861635220126
1.1049723756906076	0.5524861878453038	1.1049723756906076	1.1049723756906076	1.7142857142857144	1.7142857142857144	3.4090909090909087	2.840909090909091	0.2663115845539281	1.8641810918774968	0.47694753577106513	1.2718600953895072	1.146131805157593	3.29512893982808	0.8038585209003215	3.376205787781351	0.25940337224383914	1.6861219195849546	0.3076923076923077	1.0769230769230769	0.5856515373352855	1.4641288433382138	0.6349206349206349	1.4285714285714286
2.73224043715847	1.092896174863388	0.5780346820809248	0.5780346820809248	3.3333333333333335	3.3333333333333335	2.0	2.0	0.41265474552957354	1.7881705639614855	0.8241758241758242	0.8241758241758242	1.1816838995568686	2.658788774002954	1.8970189701897018	3.2520325203252036	0.3913894324853229	1.5655577299412915	0.3091190108191654	1.0819165378670788	0.7207207207207207	1.981981981981982	0.4746835443037975	1.740506329113924
1.2987012987012987	1.2987012987012987	0.0	0.5291005291005291	1.36986301369863	0.684931506849315	5.421686746987952	4.216867469879518	0.2560819462227913	1.6645326504481435	0.7792207792207793	1.0389610389610389	1.023391812865497	3.654970760233918	1.0256410256410255	3.2478632478632483	0.5188067444876783	1.297016861219196	0.2840909090909091	1.1363636363636365	0.6402048655569782	2.3047375160051216	0.5747126436781609	1.1494252873563218
1.3245033112582782	0.0	2.547770700636943	1.2738853503184715	4.848484848484849	2.4242424242424243	4.45859872611465	2.547770700636943	0.1277139208173691	1.9157088122605364	0.15822784810126583	1.2658227848101267	0.6116207951070336	3.211009174311927	1.6348773841961852	3.2697547683923704	0.2824858757062147	1.2711864406779663	0.27100271002710025	1.084010840108401	0.6060606060606061	1.5151515151515151	0.6711409395973155	1.342281879194631
3.825136612021858	2.185792349726776	0.5747126436781609	0.5747126436781609	0.6134969325153374	0.0	1.7142857142857144	2.2857142857142856	0.42105263157894735	1.8947368421052633	0.3184713375796179	1.2738853503184715	0.7537688442211055	4.1457286432160805	1.1608623548922055	3.150912106135987	0.19083969465648853	2.099236641221374	0.0	1.1456628477905073	0.9596928982725527	2.3032629558541267	0.4658385093167702	1.5527950310559007
4.25531914893617	0.5319148936170213	1.2987012987012987	0.0	1.3071895424836601	1.9607843137254901	2.5806451612903225	2.5806451612903225	0.36809815950920244	2.208588957055215	0.1620745542949757	1.2965964343598055	1.0071942446043165	3.3093525179856114	1.2259194395796849	3.327495621716287	0.5692599620493358	2.4667931688804554	0.33726812816188867	1.0118043844856661	0.6426735218508998	2.570694087403599	0.48	1.76
1.1627906976744187	0.0	0.546448087431694	0.546448087431694	1.6304347826086956	2.1739130434782608	3.4013605442176873	2.0408163265306123	0.25380710659898476	2.030456852791878	0.49261083743842365	1.477832512315271	1.0771992818671454	4.488330341113106	0.9819967266775778	3.273322422258593	0.36900369003690037	2.029520295202952	0.1644736842105263	1.151315789473684	0.7312614259597806	2.010968921389397	0.31645569620253167	1.740506329113924
1.1904761904761905	1.7857142857142856	0.6172839506172839	0.6172839506172839	0.6211180124223602	0.0	2.7624309392265194	1.6574585635359116	0.27739251040221913	1.6643550624133148	0.17605633802816903	1.4084507042253522	0.9198423127463863	3.942181340341656	1.2658227848101267	3.322784810126582	0.3870967741935484	1.5483870967741935	0.33112582781456956	0.9933774834437087	0.6385696040868455	2.554278416347382	1.1661807580174928	0.8746355685131195
1.89873417721519	1.2658227848101267	1.9230769230769231	1.9230769230769231	1.3333333333333335	2.0	1.7045454545454544	1.1363636363636365	0.3780718336483932	2.6465028355387523	0.49180327868852464	1.3114754098360655	1.3100436681222707	3.2751091703056767	0.964630225080386	3.376205787781351	0.5502063273727648	1.6506189821182942	0.31545741324921134	0.9463722397476341	0.620347394540943	2.481389578163772	0.49180327868852464	1.8032786885245904
4.761904761904762	1.1904761904761905	0.5813953488372093	1.1627906976744187	0.5555555555555556	1.1111111111111112	2.6143790849673203	3.2679738562091507	0.13020833333333331	1.8229166666666667	0.3246753246753247	1.2987012987012987	0.646830530401035	3.6222509702457955	1.1146496815286624	2.8662420382165608	0.38167938931297707	1.653944020356234	0.31545741324921134	0.9463722397476341	0.5571030640668524	2.0891364902506964	0.48465266558966075	1.7770597738287561
1.2345679012345678	0.6172839506172839	0.6622516556291391	0.0	0.5847953216374269	1.1695906432748537	1.1560693641618496	0.0	0.25220680958385877	2.1437578814627996	0.35398230088495575	1.238938053097345	0.9937888198757764	3.9751552795031055	1.1023622047244095	2.8346456692913384	0.3826530612244898	1.913265306122449	0.33003300330033003	0.9900990099009901	0.5056890012642226	2.275600505689001	0.4909983633387889	1.800327332242226
0.6060606060606061	0.6060606060606061	1.89873417721519	1.89873417721519	3.1055900621118013	0.6211180124223602	3.571428571428571	3.061224489795918	0.2554278416347382	2.0434227330779056	0.5076142131979695	1.353637901861252	0.6435006435006435	4.247104247104247	1.69971671388102	2.8328611898017	0.5	1.625	0.3058103975535168	1.0703363914373087	0.8264462809917356	2.066115702479339	0.8174386920980926	1.08991825613079
1.0582010582010581	0.5291005291005291	1.0416666666666665	1.5625	1.7142857142857144	0.5714285714285714	2.666666666666667	4.0	0.36991368680641185	1.8495684340320593	0.47694753577106513	1.2718600953895072	0.646830530401035	4.010349288486417	0.6259780907668232	2.97339593114241	0.8602150537634409	2.3655913978494625	0.16155088852988692	0.8077544426494345	0.8356545961002786	2.0891364902506964	0.5190311418685121	1.384083044982699
2.840909090909091	1.1363636363636365	2.3255813953488373	1.744186046511628	1.1428571428571428	2.2857142857142856	0.5376344086021506	0.5376344086021506	0.4132231404958678	1.6528925619834711	0.8310249307479225	1.10803324099723	0.9036144578313252	2.710843373493976	1.5789473684210527	3.1578947368421053	0.5369127516778524	1.6107382550335572	0.3144654088050315	0.9433962264150944	0.6493506493506493	2.5974025974025974	0.3252032520325203	1.788617886178862
4.232804232804233	1.5873015873015872	3.7735849056603774	2.515723270440252	1.935483870967742	0.0	4.069767441860465	4.069767441860465	0.13210039630118892	2.3778071334214	0.46656298600311047	1.3996889580093312	0.7633587786259541	4.198473282442748	0.7911392405063291	3.481012658227848	0.3826530612244898	1.6581632653061225	0.5263157894736842	0.7894736842105263	0.7566204287515763	2.5220680958385877	0.34782608695652173	1.7391304347826086
1.935483870967742	1.2903225806451613	3.225806451612903	3.225806451612903	1.2121212121212122	1.2121212121212122	3.1847133757961785	2.547770700636943	0.38314176245210724	2.1711366538952745	0.49504950495049505	1.155115511551155	1.1173184357541899	4.8417132216014895	0.7849293563579277	2.9827315541601256	0.2506265664160401	1.7543859649122806	0.16051364365971107	0.6420545746388443	0.5050505050505051	2.525252525252525	0.6611570247933884	1.322314049586777
0.6666666666666667	0.0	1.06951871657754	0.53475935828877	3.7037037037037033	4.320987654320987	2.564102564102564	3.205128205128205	0.2621231979030144	1.834862385321101	0.47770700636942676	1.4331210191082804	1.0854816824966078	3.6635006784260513	0.9884678747940692	2.800658978583196	0.7393715341959335	2.033271719038817	0.16638935108153077	1.1647254575707155	0.5617977528089888	2.0599250936329585	1.08991825613079	1.6348773841961852
3.4090909090909087	2.272727272727273	1.6483516483516485	1.6483516483516485	2.9940119760479043	2.3952095808383236	4.545454545454546	4.545454545454546	0.12437810945273632	1.9900497512437811	0.49916805324459235	1.3311148086522462	0.6305170239596469	4.03530895334174	1.1023622047244095	2.8346456692913384	0.3853564547206166	2.5048169556840074	0.32679738562091504	0.9803921568627451	0.684931506849315	2.054794520547945	0.3205128205128205	1.6025641025641024
2.2222222222222223	1.6666666666666667	0.641025641025641	1.282051282051282	1.5	2.0	1.7142857142857144	0.5714285714285714	0.2503128911138924	2.252816020025031	0.5730659025787965	0.5730659025787965	1.0075566750629723	3.9042821158690177	1.1647254575707155	2.828618968386023	0.4103967168262654	1.6415868673050615	0.32733224222585927	1.1456628477905073	0.7518796992481203	2.0676691729323307	0.8902077151335311	0.8902077151335311
1.2345679012345678	0.0	1.6574585635359116	1.6574585635359116	2.1505376344086025	1.6129032258064515	3.2467532467532463	3.896103896103896	0.12836970474967907	2.3106546854942236	0.32733224222585927	1.309328968903437	0.8928571428571428	4.081632653061225	1.9943019943019942	3.133903133903134	0.14306151645207438	2.0028612303290414	0.34782608695652173	0.8695652173913043	0.375	2.5	0.6482982171799028	1.2965964343598055
3.821656050955414	1.2738853503184715	0.5586592178770949	1.1173184357541899	2.5316455696202533	1.89873417721519	4.2682926829268295	3.048780487804878	0.24875621890547264	2.2388059701492535	0.48	1.44	0.75	3.875	0.9803921568627451	3.431372549019608	0.2638522427440633	1.7150395778364116	0.322061191626409	0.966183574879227	0.7462686567164178	2.36318407960199	0.6837606837606838	1.3675213675213675
4.137931034482759	0.0	3.3333333333333335	2.2222222222222223	1.0810810810810811	2.1621621621621623	3.488372093023256	4.069767441860465	0.25510204081632654	2.295918367346939	0.49019607843137253	1.3071895424836601	0.8264462809917356	3.8567493112947657	0.9463722397476341	3.1545741324921135	0.5031446540880503	1.7610062893081762	0.1620745542949757	0.9724473257698543	0.7692307692307693	2.564102564102564	0.48543689320388345	1.6181229773462782
1.0869565217391304	0.0	1.0416666666666665	1.0416666666666665	0.5586592178770949	0.5586592178770949	2.366863905325444	1.183431952662722	0.2564102564102564	2.1794871794871793	0.0	1.10803324099723	0.9510869565217392	3.260869565217391	0.64	3.04	0.46224961479198773	1.5408320493066257	0.1567398119122257	0.9404388714733543	0.6157635467980296	2.4630541871921183	0.6688963210702341	1.6722408026755853
2.1164021164021163	2.1164021164021163	1.6304347826086956	2.717391304347826	1.015228426395939	0.5076142131979695	3.428571428571429	4.0	0.258732212160414	1.8111254851228977	0.5033557046979865	1.5100671140939599	0.6337135614702154	3.929024081115336	0.9554140127388535	3.5031847133757963	0.2554278416347382	1.6602809706257982	0.34305317324185247	1.0291595197255576	1.1235955056179776	2.247191011235955	0.338409475465313	1.353637901861252
0.5813953488372093	0.0	1.910828025477707	1.910828025477707	3.7037037037037033	1.2345679012345678	3.1746031746031744	3.1746031746031744	0.3861003861003861	1.8018018018018018	0.4885993485342019	1.3029315960912053	0.8298755186721992	3.319502074688797	1.3266998341625207	2.9850746268656714	0.4166666666666667	1.6666666666666667	0.32679738562091504	1.1437908496732025	0.5908419497784343	1.4771048744460855	0.487012987012987	1.461038961038961
2.0408163265306123	0.5102040816326531	0.5747126436781609	2.2988505747126435	1.8633540372670807	1.2422360248447204	2.547770700636943	2.547770700636943	0.4329004329004329	2.3088023088023086	0.1669449081803005	1.335559265442404	1.0771992818671454	4.129263913824058	1.1217948717948718	3.5256410256410255	0.25412960609911056	1.7789072426937738	0.15432098765432098	1.0802469135802468	0.723589001447178	2.170767004341534	0.8064516129032258	1.3440860215053763
2.5316455696202533	0.6329113924050633	0.7246376811594203	0.0	2.564102564102564	1.9230769230769231	3.35195530726257	3.35195530726257	0.5012531328320802	2.0050125313283207	0.5050505050505051	1.3468013468013467	0.6983240223463687	3.35195530726257	1.8970189701897018	3.7940379403794036	0.5555555555555556	1.6666666666666667	0.3236245954692557	1.132686084142395	0.41265474552957354	2.063273727647868	0.5571030640668524	1.392757660167131
2.484472049689441	1.8633540372670807	0.5494505494505495	0.5494505494505495	2.6595744680851063	2.127659574468085	3.3707865168539324	2.247191011235955	0.2544529262086514	2.035623409669211	0.8522727272727272	0.8522727272727272	1.3157894736842104	4.135338345864661	0.6420545746388443	2.889245585874799	0.37688442211055273	1.507537688442211	0.32573289902280134	1.1400651465798046	1.0438413361169103	1.4613778705636742	0.3215434083601286	1.607717041800643
3.4482758620689653	3.4482758620689653	0.5714285714285714	0.0	1.2269938650306749	1.2269938650306749	2.840909090909091	1.7045454545454544	0.27472527472527475	1.7857142857142856	0.3189792663476874	1.2759170653907497	0.7575757575757576	4.040404040404041	1.2718600953895072	2.8616852146263914	0.56657223796034	1.69971671388102	0.16	1.1199999999999999	0.37831021437578816	2.5220680958385877	0.3395585738539898	1.697792869269949
0.5555555555555556	1.1111111111111112	1.0309278350515463	1.0309278350515463	1.6042780748663104	2.6737967914438503	1.5873015873015872	2.1164021164021163	0.5586592178770949	2.4208566108007448	0.4815409309791332	1.4446227929373996	0.9216589861751152	2.457757296466974	1.1235955056179776	3.3707865168539324	0.39473684210526316	1.710526315789474	0.33277870216306155	0.9983361064891847	0.5018820577164366	2.5094102885821834	0.4658385093167702	1.7080745341614907
3.5175879396984926	0.5025125628140703	1.1627906976744187	0.0	1.25	1.875	3.428571428571429	2.857142857142857	0.26007802340702213	1.8205461638491547	0.4909983633387889	1.4729950900163666	0.6297229219143577	3.7783375314861463	1.2110726643598615	2.249134948096886	0.37688442211055273	1.7587939698492463	0.1594896331738437	1.1164274322169059	0.6544502617801047	2.6178010471204187	0.4838709677419355	1.4516129032258065
2.7777777777777777	0.6944444444444444	0.5524861878453038	1.1049723756906076	1.5789473684210527	1.5789473684210527	5.027932960893855	3.35195530726257	0.2828854314002829	1.9801980198019802	0.8021390374331552	1.3368983957219251	0.6527415143603132	3.7859007832898173	0.9836065573770493	2.7868852459016393	0.37926675094816686	1.8963337547408345	0.16556291390728478	0.9933774834437087	1.2295081967213115	1.2295081967213115	0.5084745762711864	1.694915254237288
1.8867924528301887	1.257861635220126	0.6535947712418301	1.9607843137254901	1.89873417721519	1.89873417721519	2.209944751381215	2.209944751381215	0.38461538461538464	2.1794871794871793	0.16260162601626016	1.3008130081300813	1.094890510948905	4.562043795620438	2.083333333333333	3.3854166666666665	0.25	1.875	0.3246753246753247	0.974025974025974	0.625	2.5	0.6745362563237773	1.6863406408094435
1.1428571428571428	0.0	1.7647058823529411	1.1764705882352942	1.6483516483516485	2.197802197802198	3.278688524590164	2.73224043715847	0.37359900373599003	2.2415940224159403	0.15822784810126583	1.4240506329113924	0.8849557522123894	4.171934260429835	0.8156606851549755	2.936378466557912	0.8163265306122449	1.8367346938775513	0.3284072249589491	0.8210180623973727	0.646830530401035	2.58732212160414	0.6666666666666667	1.3333333333333335
1.744186046511628	0.5813953488372093	1.6129032258064515	0.5376344086021506	1.4814814814814816	1.4814814814814816	4.444444444444445	2.7777777777777777	0.39421813403416556	2.3653088042049935	0.5	1.5	0.8883248730964468	3.934010152284264	1.1146496815286624	3.343949044585987	0.25773195876288657	1.9329896907216495	0.3252032520325203	0.8130081300813009	0.46367851622874806	1.545595054095827	0.487012987012987	1.6233766233766231
2.2346368715083798	0.0	0.0	0.0	2.7027027027027026	1.6216216216216217	2.484472049689441	1.2422360248447204	0.40816326530612246	1.7687074829931975	0.5154639175257731	1.0309278350515463	1.0296010296010296	4.1184041184041185	1.0398613518197575	2.946273830155979	0.25773195876288657	1.675257731958763	0.32310177705977383	0.8077544426494345	0.6345177664974619	2.4111675126903553	0.33500837520938026	1.507537688442211
3.3333333333333335	2.0	0.6329113924050633	0.6329113924050633	1.2048192771084338	1.2048192771084338	4.678362573099415	3.508771929824561	0.24752475247524752	1.9801980198019802	0.1620745542949757	1.2965964343598055	0.9150326797385622	4.052287581699346	2.2408963585434174	3.6414565826330536	0.39318479685452157	1.7038007863695939	0.3144654088050315	0.9433962264150944	0.3787878787878788	2.525252525252525	0.47770700636942676	1.5923566878980893
2.923976608187134	1.7543859649122806	0.6369426751592357	0.6369426751592357	1.1764705882352942	1.1764705882352942	2.7624309392265194	3.314917127071823	0.25773195876288657	2.0618556701030926	0.7874015748031495	1.0498687664041995	1.1235955056179776	3.651685393258427	1.1363636363636365	3.0844155844155843	0.5037783375314862	1.63727959697733	0.3134796238244514	1.09717868338558	0.8264462809917356	2.066115702479339	0.4754358161648178	1.7432646592709984
2.73224043715847	1.639344262295082	0.0	0.0	0.0	1.2903225806451613	3.8461538461538463	3.296703296703297	0.43668122270742354	2.037845705967977	0.4784688995215311	1.2759170653907497	1.0126582278481013	4.177215189873418	0.8237232289950577	3.130148270181219	0.4160887656033287	1.3869625520110958	0.0	0.8077544426494345	0.7692307692307693	2.435897435897436	1.098901098901099	1.6483516483516485
1.1363636363636365	0.5681818181818182	0.5494505494505495	0.5494505494505495	1.7647058823529411	0.5882352941176471	5.0761421319796955	3.5532994923857872	0.3901170351105332	1.950585175552666	0.33557046979865773	1.174496644295302	0.6476683937823834	3.8860103626943006	0.949367088607595	3.1645569620253164	0.5037783375314862	1.7632241813602016	0.16666666666666669	1.0	0.6476683937823834	2.5906735751295336	0.6389776357827476	1.7571884984025559
0.5263157894736842	0.5263157894736842	0.5405405405405406	0.5405405405405406	0.53475935828877	1.06951871657754	1.1173184357541899	2.793296089385475	0.4048582995951417	1.7543859649122806	0.49261083743842365	1.477832512315271	0.6361323155216284	3.9440203562340965	1.744186046511628	3.77906976744186	0.3841229193341869	1.6645326504481435	0.33167495854063017	0.9950248756218906	1.0615711252653928	1.48619957537155	1.1527377521613833	1.440922190201729
0.6329113924050633	0.6329113924050633	1.8181818181818181	1.2121212121212122	1.6216216216216217	1.0810810810810811	4.2682926829268295	2.4390243902439024	0.2506265664160401	2.1303258145363406	0.3179650238473768	1.2718600953895072	0.7989347536617843	3.7283621837549936	0.9419152276295133	3.139717425431711	0.4987531172069825	1.6209476309226933	0.33277870216306155	0.8319467554076538	0.8130081300813009	2.0325203252032518	1.0526315789473684	1.3157894736842104
0.5952380952380952	1.1904761904761905	0.6024096385542169	0.0	1.183431952662722	1.7751479289940828	3.6764705882352944	3.6764705882352944	0.2628120893561104	1.971090670170828	0.482315112540193	1.4469453376205788	0.8797653958944283	3.519061583577713	0.9478672985781991	2.843601895734597	0.8385744234800839	2.3060796645702304	0.3472222222222222	0.8680555555555556	0.547945205479452	2.054794520547945	0.6339144215530903	1.4263074484944533
1.4925373134328357	0.4975124378109453	0.0	0.0	1.8181818181818181	0.6060606060606061	1.7857142857142856	1.1904761904761905	0.38022813688212925	2.2813688212927756	0.32786885245901637	1.3114754098360655	1.1157601115760112	3.626220362622036	1.1400651465798046	2.768729641693811	0.7633587786259541	1.9083969465648856	0.25773195876288657	1.0309278350515463	0.8333333333333334	2.083333333333333	0.49261083743842365	1.3136288998357963
1.2121212121212122	1.8181818181818181	0.0	0.0	2.3391812865497075	2.3391812865497075	2.366863905325444	2.366863905325444	0.1404494382022472	1.8258426966292134	0.5025125628140703	1.1725293132328307	0.7633587786259541	4.325699745547073	0.8291873963515755	2.8192371475953566	0.5698005698005698	1.4245014245014245	0.5617977528089888	0.8426966292134831	0.516795865633075	2.5839793281653747	0.4761904761904762	1.746031746031746
3.061224489795918	1.530612244897959	1.5789473684210527	1.0526315789473684	1.0582010582010581	1.0582010582010581	4.878048780487805	1.8292682926829267	0.37359900373599003	2.2415940224159403	0.49504950495049505	1.4851485148514851	0.6544502617801047	3.7958115183246073	1.69971671388102	3.39943342776204	0.13869625520110956	1.8030513176144243	0.16583747927031509	0.9950248756218906	0.6257822277847309	2.5031289111389237	0.4754358161648178	1.5847860538827259
3.1413612565445024	0.5235602094240838	1.2903225806451613	0.0	1.7142857142857144	2.2857142857142856	1.9607843137254901	1.9607843137254901	0.25773195876288657	2.190721649484536	0.4878048780487805	1.4634146341463417	0.8849557522123894	4.171934260429835	0.7849293563579277	2.9827315541601256	0.5586592178770949	0.9776536312849162	0.5524861878453038	0.8287292817679558	0.7874015748031495	2.6246719160104988	0.6535947712418301	1.7973856209150325
3.5532994923857872	0.5076142131979695	0.0	0.0	2.976190476190476	3.571428571428571	2.1164021164021163	2.1164021164021163	0.42283298097251587	1.4799154334038054	0.3110419906687403	1.244167962674961	0.7633587786259541	3.9440203562340965	1.3136288998357963	3.4482758620689653	0.3703703703703704	1.6049382716049383	0.16025641025641024	0.9615384615384616	0.7556675062972292	2.518891687657431	1.1627906976744187	0.872093023255814
2.2222222222222223	1.1111111111111112	2.4539877300613497	2.4539877300613497	4.320987654320987	1.2345679012345678	1.5151515151515151	1.5151515151515151	0.43103448275862066	2.8017241379310347	0.8152173913043478	1.0869565217391304	1.1385199240986716	4.364326375711575	2.2535211267605635	3.6619718309859155	0.13054830287206268	1.6971279373368149	0.15723270440251574	1.10062893081761	1.1086474501108647	1.5521064301552108	0.6655574043261231	1.497504159733777
1.1299435028248588	1.1299435028248588	1.1560693641618496	0.0	1.183431952662722	1.183431952662722	3.2432432432432434	2.7027027027027026	0.5102040816326531	1.0204081632653061	0.46801872074883	1.40405616224649	1.13314447592068	3.1161473087818696	1.1945392491467577	2.7303754266211606	0.49079754601227	1.7177914110429449	0.5319148936170213	0.5319148936170213	0.718132854578097	2.154398563734291	0.48465266558966075	1.4539579967689822
4.27807486631016	2.6737967914438503	2.209944751381215	1.1049723756906076	1.3157894736842104	1.9736842105263157	3.067484662576687	3.067484662576687	0.2506265664160401	2.1303258145363406	0.3294892915980231	1.4827018121911038	0.927643784786642	4.267161410018553	1.804123711340206	3.350515463917526	0.5082592121982211	1.6518424396442184	0.25316455696202533	1.0126582278481013	0.9380863039399625	2.0637898686679175	0.5361930294906166	1.0723860589812333
1.1235955056179776	1.1235955056179776	0.5208333333333333	0.0	0.5434782608695652	0.5434782608695652	5.405405405405405	4.054054054054054	0.3901170351105332	1.8205461638491547	0.32	1.28	0.8275862068965517	3.724137931034482	1.3266998341625207	3.150912106135987	0.25412960609911056	1.9059720457433291	0.33333333333333337	1.1666666666666667	0.5115089514066496	2.557544757033248	0.6600660066006601	1.4851485148514851
1.694915254237288	0.5649717514124294	1.6853932584269662	2.247191011235955	1.8404907975460123	2.4539877300613497	4.49438202247191	5.056179775280898	0.375	2.125	0.49180327868852464	1.3114754098360655	0.8849557522123894	4.0455120101137805	1.680672268907563	3.9215686274509802	0.2518891687657431	1.385390428211587	0.16	0.8	1.1235955056179776	2.247191011235955	0.5110732538330494	1.8739352640545146
0.546448087431694	1.092896174863388	3.3112582781456954	2.6490066225165565	0.5952380952380952	0.5952380952380952	4.395604395604396	3.296703296703297	0.4160887656033287	1.6643550624133148	0.4754358161648178	1.4263074484944533	0.8939974457215836	4.342273307790549	1.1844331641285957	3.2148900169204735	0.4895960832313341	1.4687882496940026	0.1620745542949757	0.9724473257698543	0.628140703517588	2.512562814070352	1.0666666666666667	1.3333333333333335
3.3557046979865772	3.3557046979865772	1.8292682926829267	1.8292682926829267	0.5405405405405406	0.0	3.932584269662921	3.932584269662921	0.3841229193341869	1.9206145966709345	0.33783783783783783	1.1824324324324325	1.1450381679389312	4.3893129770992365	1.1608623548922055	2.9850746268656714	0.5714285714285714	1.1428571428571428	0.16233766233766234	0.8116883116883116	0.6385696040868455	2.554278416347382	0.4934210526315789	1.4802631578947367
2.3255813953488373	1.744186046511628	1.2121212121212122	1.8181818181818181	0.0	0.6493506493506493	1.8518518518518516	3.7037037037037033	0.26041666666666663	2.34375	0.16556291390728478	0.8278145695364238	0.7772020725388601	4.145077720207254	1.174496644295302	3.1879194630872485	0.3807106598984772	1.903553299492386	0.322061191626409	0.966183574879227	0.7233273056057866	2.1699819168173597	0.6369426751592357	1.7515923566878981
1.875	1.25	2.1621621621621623	1.6216216216216217	0.5780346820809248	1.7341040462427744	1.7857142857142856	2.380952380952381	0.3807106598984772	2.1573604060913705	0.5208333333333333	1.0416666666666665	0.7905138339920948	4.084321475625823	0.6504065040650406	3.414634146341464	0.9009009009009009	0.9009009009009009	0.5128205128205128	1.0256410256410255	0.6345177664974619	2.5380710659898478	0.6578947368421052	1.8092105263157896
0.0	0.0	0.6329113924050633	0.6329113924050633	1.910828025477707	0.6369426751592357	1.7647058823529411	1.1764705882352942	0.41841004184100417	2.092050209205021	0.5145797598627788	1.3722126929674099	0.860832137733142	3.2998565279770444	1.971830985915493	2.8169014084507045	0.5006257822277848	1.6270337922403004	0.3389830508474576	1.0169491525423728	1.1406844106463878	2.091254752851711	0.6269592476489028	1.7241379310344827
0.6369426751592357	0.6369426751592357	0.0	2.7472527472527473	2.8735632183908044	2.8735632183908044	4.597701149425287	3.4482758620689653	0.38910505836575876	1.6861219195849546	0.46367851622874806	1.3910355486862442	1.0217113665389528	3.8314176245210727	1.0810810810810811	2.7027027027027026	0.546448087431694	1.092896174863388	0.16051364365971107	0.9630818619582664	0.9090909090909091	2.181818181818182	0.4792332268370607	1.7571884984025559
1.282051282051282	1.282051282051282	1.7543859649122806	1.7543859649122806	3.0303030303030303	1.8181818181818181	4.137931034482759	4.137931034482759	0.37359900373599003	2.1170610211706102	0.3194888178913738	1.4376996805111821	1.160541586073501	4.25531914893617	1.1608623548922055	2.9850746268656714	0.5063291139240507	1.89873417721519	0.1607717041800643	0.964630225080386	0.5044136191677175	2.5220680958385877	0.47095761381475665	1.726844583987441
1.2121212121212122	0.6060606060606061	1.1976047904191618	0.5988023952095809	0.6060606060606061	0.6060606060606061	3.888888888888889	2.2222222222222223	0.6550218340611353	2.6200873362445414	0.5361930294906166	1.0723860589812333	0.8368200836820083	3.905160390516039	1.574803149606299	2.8871391076115485	0.3616636528028933	2.3508137432188065	0.1557632398753894	0.9345794392523363	0.6925207756232686	2.0775623268698062	0.47318611987381703	1.7350157728706623
1.1904761904761905	1.1904761904761905	1.6304347826086956	1.0869565217391304	1.0526315789473684	0.5263157894736842	5.063291139240507	3.1645569620253164	0.3787878787878788	2.146464646464646	0.32102728731942215	1.2841091492776886	0.7741935483870968	3.870967741935484	1.8970189701897018	3.7940379403794036	0.5161290322580645	1.6774193548387095	0.3115264797507788	0.9345794392523363	0.7712082262210797	2.442159383033419	0.4830917874396135	1.4492753623188406
1.8518518518518516	1.2345679012345678	1.257861635220126	0.628930817610063	2.054794520547945	1.36986301369863	3.9215686274509802	3.9215686274509802	0.39164490861618795	1.95822454308094	0.49261083743842365	1.3136288998357963	0.9162303664921465	4.057591623036649	1.1128775834658187	3.4976152623211445	0.2971768202080238	1.634472511144131	0.1652892561983471	1.1570247933884297	0.7194244604316548	2.158273381294964	0.6589785831960462	1.3179571663920924
1.0362694300518136	0.5181347150259068	1.36986301369863	0.684931506849315	0.0	0.5681818181818182	3.9800995024875623	2.4875621890547266	0.3901170351105332	1.6905071521456438	0.7712082262210797	1.0282776349614395	0.9708737864077669	3.467406380027739	1.1686143572621035	2.8380634390651087	0.5154639175257731	1.4175257731958764	0.0	1.0084033613445378	0.5082592121982211	2.41423125794155	0.333889816360601	1.669449081803005
1.550387596899225	0.7751937984496124	0.5405405405405406	1.0810810810810811	1.8072289156626504	2.4096385542168677	0.6896551724137931	2.0689655172413794	0.3676470588235294	2.7573529411764706	0.16420361247947454	1.1494252873563218	0.8717310087173101	4.10958904109589	0.9900990099009901	2.9702970297029703	0.39370078740157477	1.1811023622047243	0.3284072249589491	0.9852216748768473	0.6868131868131868	1.9230769230769231	1.0526315789473684	1.3157894736842104
1.7647058823529411	0.5882352941176471	1.1299435028248588	0.5649717514124294	0.6944444444444444	0.6944444444444444	2.5316455696202533	2.5316455696202533	0.261437908496732	1.9607843137254901	0.5376344086021506	1.3440860215053763	1.411290322580645	4.838709677419355	1.0118043844856661	3.0354131534569984	0.25125628140703515	1.507537688442211	0.31496062992125984	0.7874015748031495	0.7741935483870968	2.3225806451612905	0.5050505050505051	1.3468013468013467
1.8633540372670807	1.2422360248447204	2.4539877300613497	1.8404907975460123	0.5988023952095809	0.0	1.1235955056179776	1.6853932584269662	0.42075736325385693	1.402524544179523	0.7575757575757576	1.0101010101010102	0.9259259259259258	4.62962962962963	2.0172910662824206	4.034582132564841	0.6085192697768762	2.028397565922921	0.34423407917383825	0.8605851979345954	0.5095541401273885	2.547770700636943	0.4838709677419355	1.4516129032258065
2.8901734104046244	0.5780346820809248	1.4285714285714286	0.7142857142857143	1.3888888888888888	0.0	1.6853932584269662	1.1235955056179776	0.25220680958385877	2.269861286254729	0.4942339373970346	0.9884678747940692	1.0204081632653061	3.206997084548105	0.8025682182985553	3.210272873194221	0.5063291139240507	1.89873417721519	0.3189792663476874	0.9569377990430622	0.821917808219178	1.9178082191780823	0.6535947712418301	1.4705882352941175
1.7647058823529411	1.7647058823529411	0.0	0.6060606060606061	2.3255813953488373	2.3255813953488373	2.9585798816568047	2.366863905325444	0.2890173410404624	1.4450867052023122	0.3225806451612903	1.4516129032258065	1.034928848641656	4.010349288486417	1.1475409836065573	3.114754098360656	0.5312084993359893	1.593625498007968	0.3129890453834116	0.9389671361502347	0.6426735218508998	2.570694087403599	0.6504065040650406	1.4634146341463417
3.6363636363636362	2.4242424242424243	2.1621621621621623	2.7027027027027026	1.2903225806451613	1.2903225806451613	1.6666666666666667	1.6666666666666667	0.24783147459727387	2.1065675340768277	0.3418803418803419	1.3675213675213675	0.7653061224489796	4.336734693877551	1.5706806282722512	3.664921465968586	0.0	1.5089163237311385	0.3179650238473768	0.9538950715421303	0.7604562737642585	2.5348542458808616	0.5244755244755245	1.5734265734265735
0.6535947712418301	0.6535947712418301	1.1363636363636365	1.7045454545454544	1.1764705882352942	1.1764705882352942	3.1446540880503147	1.257861635220126	0.42253521126760557	1.1267605633802817	0.3236245954692557	1.2944983818770228	1.0243277848911652	3.969270166453265	2.380952380952381	2.6785714285714284	0.9685230024213075	2.1791767554479415	0.3289473684210526	1.151315789473684	0.7692307692307693	2.435897435897436	0.5305039787798408	1.0610079575596816
1.1363636363636365	0.5681818181818182	1.0309278350515463	0.5154639175257731	2.9585798816568047	2.366863905325444	3.1413612565445024	2.6178010471204187	0.4285714285714286	1.7142857142857144	0.32679738562091504	1.3071895424836601	0.8522727272727272	3.125	1.1182108626198082	3.5143769968051117	0.3821656050955414	1.6560509554140128	0.16501650165016502	1.155115511551155	0.5037783375314862	2.518891687657431	0.46728971962616817	1.7133956386292832
0.5649717514124294	1.694915254237288	1.7241379310344827	2.2988505747126435	1.8181818181818181	2.4242424242424243	2.1621621621621623	3.2432432432432434	0.3740648379052369	1.99501246882793	0.4746835443037975	1.1075949367088607	0.7518796992481203	4.010025062656641	0.6504065040650406	3.2520325203252036	0.3870967741935484	1.4193548387096775	0.31496062992125984	1.1023622047244095	0.6377551020408163	2.423469387755102	0.32679738562091504	1.6339869281045754
1.2658227848101267	0.0	0.6134969325153374	0.6134969325153374	2.247191011235955	2.8089887640449436	6.875000000000001	3.75	0.3856041131105398	1.7994858611825193	0.3215434083601286	1.1254019292604502	0.7633587786259541	4.071246819338422	1.1494252873563218	2.7914614121510675	0.2828854314002829	1.6973125884016973	0.3215434083601286	0.964630225080386	0.544959128065395	2.043596730245232	0.5390835579514826	1.3477088948787064
2.4539877300613497	1.2269938650306749	1.5706806282722512	2.094240837696335	4.819277108433735	4.216867469879518	2.1164021164021163	2.1164021164021163	0.4166666666666667	1.6666666666666667	0.1579778830963665	1.263823064770932	0.7092198581560284	3.6879432624113475	1.1784511784511784	3.1986531986531985	0.5121638924455826	1.5364916773367476	0.3241491085899514	1.1345218800648298	0.583941605839416	1.897810218978102	0.5008347245409015	1.1686143572621035
2.0100502512562812	0.0	0.5128205128205128	0.5128205128205128	1.25	1.875	5.202312138728324	4.046242774566474	0.1358695652173913	1.766304347826087	0.482315112540193	1.1254019292604502	0.7741935483870968	4.258064516129032	1.1382113821138211	3.089430894308943	0.5486968449931412	1.0973936899862824	0.16393442622950818	0.9836065573770493	0.41379310344827586	2.0689655172413794	0.49019607843137253	1.4705882352941175
0.0	0.5649717514124294	2.4691358024691357	0.6172839506172839	2.380952380952381	1.7857142857142856	4.27807486631016	4.27807486631016	0.273224043715847	2.0491803278688523	0.49916805324459235	1.1647254575707155	2.0050125313283207	2.2556390977443606	1.7094017094017095	2.849002849002849	0.4932182490752158	1.6029593094944512	0.3115264797507788	1.2461059190031152	0.700280112044818	1.9607843137254901	0.48543689320388345	1.6181229773462782
2.923976608187134	0.5847953216374269	1.1299435028248588	1.1299435028248588	1.3513513513513513	1.3513513513513513	2.0202020202020203	3.0303030303030303	0.2617801047120419	1.963350785340314	0.3241491085899514	1.4586709886547813	0.9328358208955223	4.664179104477612	0.47694753577106513	3.1796502384737675	0.5565862708719851	2.2263450834879404	0.16806722689075632	0.8403361344537815	0.5215123859191656	2.4771838331160363	0.4716981132075472	1.5723270440251573
1.257861635220126	0.628930817610063	0.5076142131979695	0.0	1.7142857142857144	0.5714285714285714	2.3952095808383236	3.592814371257485	0.39164490861618795	2.088772845953003	0.7936507936507936	0.7936507936507936	0.7672634271099744	3.8363171355498724	0.6462035541195477	3.0694668820678515	0.38167938931297707	1.5267175572519083	0.31496062992125984	0.9448818897637795	0.8264462809917356	2.066115702479339	0.4934210526315789	1.644736842105263
0.0	0.0	0.0	0.0	1.2269938650306749	1.2269938650306749	4.026845637583892	5.369127516778524	0.4178272980501393	1.392757660167131	0.16233766233766234	1.1363636363636365	1.6064257028112447	4.417670682730924	0.9630818619582664	3.5313001605136436	0.7312614259597806	2.376599634369287	0.3305785123966942	0.9917355371900827	0.6337135614702154	2.5348542458808616	0.1607717041800643	1.7684887459807075
0.0	0.5813953488372093	0.0	1.6483516483516485	1.1627906976744187	2.3255813953488373	2.5773195876288657	3.0927835051546393	0.24906600249066002	1.9925280199252802	0.32679738562091504	1.1437908496732025	1.002865329512894	2.865329512893983	0.8012820512820512	3.3653846153846154	0.4329004329004329	1.875901875901876	0.15384615384615385	0.9230769230769231	0.5882352941176471	1.3235294117647058	1.1173184357541899	1.675977653631285
3.5502958579881656	1.7751479289940828	2.515723270440252	0.628930817610063	0.0	0.6896551724137931	0.6172839506172839	0.0	0.27100271002710025	1.7615176151761516	0.5025125628140703	1.340033500837521	1.5909090909090908	3.8636363636363633	1.2759170653907497	3.0303030303030303	0.37546933667083854	1.5018773466833542	0.33444816053511706	1.1705685618729096	0.6418485237483954	2.4390243902439024	0.6600660066006601	1.155115511551155
0.5494505494505495	0.5494505494505495	1.1111111111111112	0.0	2.9585798816568047	2.9585798816568047	0.5813953488372093	2.3255813953488373	0.3870967741935484	2.193548387096774	0.31496062992125984	1.1023622047244095	0.4243281471004243	3.3946251768033946	0.975609756097561	2.7642276422764227	0.423728813559322	1.2711864406779663	0.3246753246753247	1.1363636363636365	0.544959128065395	2.043596730245232	0.46439628482972134	1.7027863777089782
1.875	0.625	2.5316455696202533	1.89873417721519	3.7735849056603774	2.515723270440252	2.13903743315508	1.6042780748663104	0.6302521008403361	1.680672268907563	0.3236245954692557	1.2944983818770228	0.9345794392523363	4.539385847797063	0.9584664536741214	2.7156549520766773	0.8492569002123143	2.1231422505307855	0.31645569620253167	1.1075949367088607	0.9074410163339384	1.9963702359346642	0.31545741324921134	1.5772870662460567
2.4242424242424243	0.6060606060606061	0.0	1.2048192771084338	0.628930817610063	1.257861635220126	1.7647058823529411	1.7647058823529411	0.3821656050955414	1.910828025477707	0.5434782608695652	1.358695652173913	0.6418485237483954	4.364569961489089	1.3333333333333335	3.0	0.3787878787878788	1.893939393939394	0.31496062992125984	0.9448818897637795	0.6501950585175552	2.600780234070221	0.6514657980456027	1.4657980456026058
1.6574585635359116	1.1049723756906076	1.7647058823529411	1.1764705882352942	1.1049723756906076	0.5524861878453038	4.568527918781726	4.568527918781726	0.3973509933774834	1.8543046357615895	0.482315112540193	1.2861736334405145	1.1235955056179776	4.49438202247191	0.8077544426494345	3.0694668820678515	0.14306151645207438	1.5736766809728182	0.16339869281045752	1.1437908496732025	0.5617977528089888	2.106741573033708	0.47393364928909953	1.4218009478672986
1.5789473684210527	1.0526315789473684	1.282051282051282	0.641025641025641	1.0204081632653061	1.0204081632653061	4.242424242424243	3.0303030303030303	0.5758157389635317	2.8790786948176583	0.5059021922428331	1.5177065767284992	1.103448275862069	3.724137931034482	1.1382113821138211	2.6016260162601625	0.4932182490752158	1.6029593094944512	0.5813953488372093	0.872093023255814	0.2544529262086514	2.5445292620865136	0.7894736842105263	1.5789473684210527
4.117647058823529	2.941176470588235	0.5747126436781609	1.1494252873563218	2.366863905325444	1.7751479289940828	2.4390243902439024	3.048780487804878	0.2717391304347826	2.0380434782608696	0.8620689655172413	1.1494252873563218	0.8827238335435058	4.03530895334174	0.9724473257698543	3.2414910858995136	0.5671077504725899	2.0793950850661624	0.16286644951140067	0.8143322475570033	0.8438818565400843	2.109704641350211	0.5008347245409015	1.5025041736227045
3.0120481927710845	0.0	1.1049723756906076	0.5524861878453038	3.278688524590164	2.185792349726776	2.8901734104046244	1.7341040462427744	0.38022813688212925	2.2813688212927756	0.48939641109298526	1.3050570962479608	0.9900990099009901	3.3946251768033946	1.1437908496732025	2.7777777777777777	0.5571030640668524	1.392757660167131	0.28653295128939826	1.146131805157593	0.6329113924050633	2.5316455696202533	0.48543689320388345	1.6181229773462782
3.1914893617021276	0.5319148936170213	1.2422360248447204	1.2422360248447204	0.9803921568627451	0.9803921568627451	2.7586206896551726	2.7586206896551726	0.43988269794721413	1.3196480938416422	0.5042016806722689	1.3445378151260505	0.8962868117797695	3.969270166453265	0.8051529790660225	2.737520128824477	0.5089058524173028	1.7811704834605597	0.27932960893854747	1.1173184357541899	0.8658008658008658	1.5151515151515151	0.3294892915980231	1.4827018121911038
0.5291005291005291	0.5291005291005291	0.6097560975609756	0.6097560975609756	1.7543859649122806	2.923976608187134	1.0752688172043012	2.6881720430107525	0.14064697609001406	1.6877637130801686	0.3105590062111801	1.2422360248447204	0.7822685788787485	3.911342894393742	0.93603744149766	3.1201248049921997	0.5201560468140443	1.6905071521456438	0.34423407917383825	1.0327022375215147	0.6369426751592357	2.547770700636943	1.1396011396011396	0.5698005698005698
2.2598870056497176	0.5649717514124294	1.0526315789473684	2.1052631578947367	1.1494252873563218	0.5747126436781609	1.6853932584269662	0.5617977528089888	0.41899441340782123	1.8156424581005588	0.5154639175257731	1.0309278350515463	0.7643312101910829	3.821656050955414	1.0	3.0	0.0	1.4598540145985401	0.31007751937984496	1.0852713178294573	0.5076142131979695	2.4111675126903553	0.6144393241167435	1.6897081413210446
1.8633540372670807	1.2422360248447204	1.1428571428571428	0.0	1.7647058823529411	1.1764705882352942	4.294478527607362	3.6809815950920246	0.2506265664160401	2.1303258145363406	0.3225806451612903	1.2903225806451613	0.6257822277847309	4.130162703379224	0.9433962264150944	2.9874213836477987	0.25348542458808615	1.9011406844106464	0.5617977528089888	1.1235955056179776	0.8633093525179856	2.158273381294964	0.6462035541195477	1.2924071082390953
3.1055900621118013	0.6211180124223602	0.0	0.0	3.067484662576687	1.8404907975460123	2.9629629629629632	3.7037037037037033	0.5586592178770949	2.60707635009311	0.315955766192733	1.4218009478672986	0.639386189258312	4.092071611253197	0.7898894154818324	3.15955766192733	0.41841004184100417	1.5341701534170153	0.1564945226917058	0.9389671361502347	0.8064516129032258	2.553763440860215	0.6493506493506493	1.7857142857142856
1.0526315789473684	0.5263157894736842	0.6493506493506493	1.2987012987012987	0.0	0.0	4.938271604938271	4.320987654320987	0.37267080745341613	2.111801242236025	0.7772020725388601	1.0362694300518136	0.7653061224489796	4.081632653061225	0.9724473257698543	3.079416531604538	0.5006257822277848	1.6270337922403004	0.16025641025641024	0.8012820512820512	0.78125	2.1484375	0.4815409309791332	1.4446227929373996
2.358490566037736	0.9433962264150944	1.8633540372670807	3.1055900621118013	1.7964071856287425	2.3952095808383236	2.631578947368421	1.9736842105263157	0.3901170351105332	2.2106631989596877	0.16129032258064516	1.2903225806451613	0.7385524372230428	3.10192023633678	1.048951048951049	3.3216783216783217	0.4889975550122249	1.466992665036675	0.32733224222585927	1.1456628477905073	0.648508430609598	2.4643320363164722	0.6420545746388443	1.6051364365971106
0.5434782608695652	0.5434782608695652	0.5649717514124294	0.5649717514124294	0.5988023952095809	2.3952095808383236	1.5228426395939088	2.5380710659898478	0.38167938931297707	1.653944020356234	0.5376344086021506	1.3440860215053763	1.2219959266802443	3.8696537678207736	1.282051282051282	3.205128205128205	0.5082592121982211	1.6518424396442184	0.3205128205128205	1.1217948717948718	0.9345794392523363	2.2429906542056073	0.31695721077654515	1.7432646592709984
1.6129032258064515	0.5376344086021506	2.380952380952381	1.7857142857142856	1.1494252873563218	1.1494252873563218	2.6490066225165565	5.298013245033113	0.2574002574002574	1.9305019305019304	0.49586776859504134	0.9917355371900827	1.0526315789473684	3.7894736842105265	1.2539184952978055	3.4482758620689653	0.37831021437578816	1.639344262295082	0.3189792663476874	0.7974481658692184	0.7285974499089253	2.185792349726776	0.6191950464396285	1.5479876160990713
1.3071895424836601	0.0	0.0	1.183431952662722	3.488372093023256	1.744186046511628	3.4090909090909087	3.4090909090909087	0.4098360655737705	1.7759562841530054	0.7978723404255319	0.5319148936170213	0.700280112044818	3.221288515406162	1.006711409395973	3.0201342281879198	0.544959128065395	1.9073569482288828	0.16863406408094433	1.0118043844856661	0.6934812760055479	1.8030513176144243	0.6379585326953748	1.5948963317384368
1.6042780748663104	1.06951871657754	0.5780346820809248	0.5780346820809248	1.7751479289940828	1.183431952662722	2.4539877300613497	1.8404907975460123	0.43415340086830684	1.7366136034732274	0.49019607843137253	1.1437908496732025	0.6535947712418301	3.9215686274509802	0.967741935483871	3.225806451612903	0.13869625520110956	1.6643550624133148	0.16863406408094433	0.6745362563237773	0.648508430609598	2.4643320363164722	0.47770700636942676	1.4331210191082804
3.1446540880503147	0.628930817610063	1.1695906432748537	0.5847953216374269	1.6853932584269662	2.247191011235955	3.804347826086957	4.891304347826087	0.5813953488372093	2.131782945736434	0.819672131147541	1.092896174863388	0.5012531328320802	3.7593984962406015	1.0050251256281406	2.680067001675042	0.5509641873278237	1.6528925619834711	0.34071550255536626	1.192504258943782	0.42075736325385693	1.9635343618513323	1.13314447592068	1.41643059490085
2.0408163265306123	1.530612244897959	1.0526315789473684	1.5789473684210527	1.7142857142857144	2.2857142857142856	2.941176470588235	2.3529411764705883	0.3807106598984772	2.284263959390863	0.482315112540193	1.2861736334405145	1.0309278350515463	4.123711340206185	0.8064516129032258	3.225806451612903	0.37267080745341613	1.4906832298136645	0.33003300330033003	0.825082508250825	0.641025641025641	2.435897435897436	1.098901098901099	1.6483516483516485
1.3071895424836601	0.6535947712418301	0.5747126436781609	0.5747126436781609	1.694915254237288	1.694915254237288	1.7647058823529411	1.7647058823529411	0.41841004184100417	2.092050209205021	0.48622366288492713	1.2965964343598055	0.819672131147541	3.415300546448088	1.1023622047244095	2.8346456692913384	0.5249343832020997	1.968503937007874	0.31645569620253167	1.1075949367088607	0.6297229219143577	2.518891687657431	0.628930817610063	1.729559748427673
3.508771929824561	1.1695906432748537	0.5747126436781609	1.7241379310344827	2.083333333333333	0.5208333333333333	2.547770700636943	3.1847133757961785	0.12642225031605564	2.1491782553729455	0.45941807044410415	1.0719754977029097	1.3084112149532712	4.299065420560748	1.1382113821138211	3.2520325203252036	0.7518796992481203	2.0676691729323307	0.3289473684210526	0.9868421052631579	0.7575757575757576	2.398989898989899	0.4807692307692308	1.7628205128205128
0.0	0.0	0.5714285714285714	1.1428571428571428	1.0752688172043012	1.0752688172043012	1.1111111111111112	2.7777777777777777	0.25412960609911056	2.1601016518424396	0.487012987012987	1.2987012987012987	1.1904761904761905	3.968253968253968	1.1437908496732025	3.104575163398693	0.26246719160104987	1.968503937007874	0.315955766192733	0.7898894154818324	0.7509386733416771	2.5031289111389237	0.48622366288492713	1.4586709886547813
2.7472527472527473	1.098901098901099	0.5154639175257731	1.0309278350515463	1.639344262295082	1.092896174863388	3.067484662576687	3.6809815950920246	0.2635046113306983	1.844532279314888	0.5076142131979695	1.5228426395939088	0.8915304606240713	2.9717682020802374	1.2598425196850394	2.9921259842519685	0.5681818181818182	1.4204545454545454	0.16420361247947454	1.1494252873563218	0.5617977528089888	2.247191011235955	0.322061191626409	1.7713365539452495
1.098901098901099	0.5494505494505495	4.571428571428571	5.714285714285714	1.6216216216216217	1.6216216216216217	4.545454545454546	3.2467532467532463	0.6607929515418502	1.762114537444934	0.8356545961002786	1.1142061281337048	1.2468827930174564	2.7431421446384037	0.8	2.88	0.5115089514066496	1.6624040920716114	0.3236245954692557	1.132686084142395	0.8152173913043478	2.0380434782608696	0.546448087431694	1.639344262295082
3.546099290780142	1.4184397163120568	0.0	1.948051948051948	2.1505376344086025	1.6129032258064515	3.932584269662921	3.3707865168539324	0.28653295128939826	1.8624641833810889	0.4792332268370607	1.2779552715654952	0.8075370121130552	3.768506056527591	1.1456628477905073	2.7823240589198037	0.5597014925373134	2.425373134328358	0.3305785123966942	1.1570247933884297	0.6435006435006435	2.574002574002574	0.641025641025641	1.7628205128205128
0.4878048780487805	0.975609756097561	0.5555555555555556	0.5555555555555556	0.7575757575757576	0.7575757575757576	3.048780487804878	2.4390243902439024	0.3926701570680628	1.963350785340314	0.49019607843137253	1.3071895424836601	1.0086455331412103	3.602305475504323	0.9771986970684038	3.257328990228013	0.0	1.9430051813471503	0.16129032258064516	1.129032258064516	1.0869565217391304	1.3043478260869565	0.46801872074883	1.71606864274571
2.312138728323699	1.7341040462427744	0.0	0.5649717514124294	2.1052631578947367	1.5789473684210527	1.8072289156626504	1.8072289156626504	0.2560819462227913	1.9206145966709345	0.33500837520938026	1.340033500837521	0.9722222222222222	3.4722222222222223	1.5015015015015014	3.303303303303303	0.5905511811023622	2.3622047244094486	0.31645569620253167	1.1075949367088607	0.7490636704119851	2.247191011235955	0.1597444089456869	1.5974440894568689
0.0	1.0362694300518136	0.591715976331361	0.591715976331361	2.0689655172413794	2.0689655172413794	3.5294117647058822	3.5294117647058822	0.390625	2.5390625	0.78125	1.3020833333333335	1.0389610389610389	3.896103896103896	0.8223684210526315	3.289473684210526	0.7797270955165692	1.5594541910331383	0.31007751937984496	0.7751937984496124	0.9259259259259258	2.2222222222222223	0.7874015748031495	1.3123359580052494
2.484472049689441	1.8633540372670807	2.564102564102564	1.0256410256410255	2.13903743315508	1.6042780748663104	3.571428571428571	2.380952380952381	0.25806451612903225	2.193548387096774	0.7518796992481203	0.7518796992481203	0.9448818897637795	2.9921259842519685	1.0920436817472698	2.9641185647425896	0.5215123859191656	1.4341590612777053	0.32310177705977383	1.1308562197092082	0.38461538461538464	2.435897435897436	0.4830917874396135	1.7713365539452495
4.069767441860465	1.1627906976744187	0.9389671361502347	1.8779342723004695	2.4875621890547266	2.4875621890547266	5.434782608695652	3.804347826086957	0.25125628140703515	2.0100502512562812	0.49180327868852464	1.3114754098360655	0.8838383838383838	4.040404040404041	0.9950248756218906	2.8192371475953566	0.5617977528089888	1.8258426966292134	0.5277044854881267	0.79155672823219	1.0676156583629894	1.9572953736654803	0.3205128205128205	1.7628205128205128
1.1627906976744187	0.5813953488372093	0.591715976331361	0.591715976331361	0.6060606060606061	0.6060606060606061	1.6853932584269662	2.247191011235955	0.3875968992248062	2.3255813953488373	0.3189792663476874	1.2759170653907497	0.8894536213468869	4.066073697585769	0.967741935483871	2.903225806451613	0.5194805194805194	1.948051948051948	0.3110419906687403	1.088646967340591	0.5340453938584779	1.8691588785046727	0.4934210526315789	1.4802631578947367
1.257861635220126	0.628930817610063	0.625	1.25	4.40251572327044	3.7735849056603774	1.875	1.875	0.5514705882352942	2.5735294117647056	0.487012987012987	1.2987012987012987	1.509433962264151	4.339622641509433	1.1705685618729096	3.0100334448160537	0.3676470588235294	2.2058823529411766	0.0	1.1594202898550725	0.3856041131105398	2.570694087403599	1.0810810810810811	1.3513513513513513
4.216867469879518	2.4096385542168677	2.5316455696202533	1.89873417721519	2.515723270440252	1.8867924528301887	3.614457831325301	3.614457831325301	0.42134831460674155	1.544943820224719	0.4807692307692308	1.282051282051282	1.2544802867383513	4.121863799283155	1.0752688172043012	2.6881720430107525	0.5532503457814661	1.2448132780082988	0.3215434083601286	1.1254019292604502	0.2518891687657431	2.518891687657431	0.6269592476489028	1.7241379310344827
1.1049723756906076	1.6574585635359116	2.857142857142857	1.7142857142857144	0.0	0.6172839506172839	6.289308176100629	5.660377358490567	0.3826530612244898	2.295918367346939	0.4746835443037975	1.4240506329113924	0.7444168734491315	4.218362282878412	1.1199999999999999	2.88	0.2805049088359046	1.6830294530154277	0.33333333333333337	1.1666666666666667	0.6983240223463687	1.9553072625698324	0.5494505494505495	1.098901098901099
3.7037037037037033	1.2345679012345678	2.923976608187134	2.923976608187134	1.1363636363636365	2.272727272727273	3.260869565217391	4.3478260869565215	0.3731343283582089	2.798507462686567	0.333889816360601	1.1686143572621035	0.9735744089012517	3.05980528511822	1.155115511551155	2.8052805280528053	0.41379310344827586	1.7931034482758619	0.547945205479452	1.095890410958904	0.6459948320413437	2.454780361757106	0.7575757575757576	1.2626262626262625
2.4691358024691357	2.4691358024691357	2.5773195876288657	2.0618556701030926	1.0309278350515463	1.5463917525773196	3.4682080924855487	3.4682080924855487	0.42075736325385693	2.244039270687237	0.3294892915980231	1.1532125205930808	0.9079118028534372	4.280155642023346	0.966183574879227	3.059581320450886	0.26420079260237783	1.453104359313078	0.5037783375314862	1.0075566750629723	0.37359900373599003	2.4906600249066	0.5025125628140703	1.8425460636515913
2.3255813953488373	0.0	0.5780346820809248	1.1560693641618496	2.5510204081632653	3.571428571428571	2.923976608187134	4.678362573099415	0.3856041131105398	1.7994858611825193	0.3289473684210526	1.3157894736842104	1.0126582278481013	4.177215189873418	2.051282051282051	3.3333333333333335	0.5641748942172073	1.8335684062059237	0.5277044854881267	1.0554089709762533	0.3856041131105398	2.442159383033419	0.6734006734006733	1.5151515151515151
0.0	1.8292682926829267	1.3333333333333335	0.6666666666666667	1.2903225806451613	0.0	2.5974025974025974	3.2467532467532463	0.37174721189591076	2.1065675340768277	0.4830917874396135	1.1272141706924315	1.3725490196078431	4.705882352941177	0.6299212598425197	3.4645669291338583	0.5089058524173028	1.653944020356234	0.3194888178913738	0.9584664536741214	0.6793478260869565	2.0380434782608696	0.547945205479452	1.095890410958904
3.048780487804878	0.6097560975609756	1.0869565217391304	1.0869565217391304	1.1764705882352942	1.1764705882352942	2.5316455696202533	2.5316455696202533	0.24752475247524752	2.2277227722772275	0.16260162601626016	1.3008130081300813	0.9913258983890955	4.2131350681536555	1.530612244897959	3.826530612244898	0.2805049088359046	1.5427769985974753	0.32733224222585927	1.1456628477905073	0.5780346820809248	2.119460500963391	0.3205128205128205	1.6025641025641024
6.211180124223603	3.7267080745341614	0.5434782608695652	0.5434782608695652	1.1494252873563218	1.1494252873563218	2.2988505747126435	2.2988505747126435	0.5444646098003629	2.1778584392014517	0.3252032520325203	1.3008130081300813	0.6578947368421052	4.2105263157894735	1.8181818181818181	3.6363636363636362	0.3870967741935484	1.935483870967742	0.3110419906687403	1.088646967340591	1.02880658436214	1.440329218106996	0.6420545746388443	1.4446227929373996
1.7045454545454544	0.5681818181818182	2.923976608187134	2.923976608187134	0.0	0.5952380952380952	2.7624309392265194	2.209944751381215	0.42194092827004215	2.109704641350211	0.3179650238473768	1.4308426073131957	0.5442176870748299	4.081632653061225	1.1308562197092082	3.231017770597738	0.4120879120879121	1.2362637362637363	0.32733224222585927	0.9819967266775778	0.6377551020408163	2.423469387755102	0.6349206349206349	1.746031746031746
1.1494252873563218	0.0	1.2121212121212122	0.6060606060606061	2.5806451612903225	2.5806451612903225	3.3333333333333335	2.0	0.5813953488372093	2.3255813953488373	0.4830917874396135	0.966183574879227	0.8075370121130552	3.4993270524899054	0.93603744149766	2.9641185647425896	0.6980802792321117	2.2687609075043627	0.5420054200542005	0.27100271002710025	0.6185567010309279	1.443298969072165	0.6622516556291391	1.3245033112582782
2.2222222222222223	0.5555555555555556	1.6666666666666667	1.1111111111111112	2.941176470588235	2.450980392156863	2.1505376344086025	1.6129032258064515	0.2808988764044944	2.247191011235955	0.49180327868852464	1.3114754098360655	0.7853403141361256	3.926701570680628	0.9554140127388535	3.1847133757961785	0.12658227848101267	1.7721518987341773	0.16155088852988692	0.9693053311793215	0.6377551020408163	2.5510204081632653	0.6666666666666667	1.5
0.591715976331361	0.591715976331361	1.015228426395939	2.030456852791878	1.8181818181818181	1.8181818181818181	5.031446540880504	4.40251572327044	0.14144271570014144	1.5558698727015559	0.32310177705977383	0.9693053311793215	0.651890482398957	3.911342894393742	1.574803149606299	3.674540682414698	0.3861003861003861	1.8018018018018018	0.1607717041800643	0.964630225080386	1.0869565217391304	1.3043478260869565	0.6269592476489028	1.7241379310344827
1.8072289156626504	1.2048192771084338	1.639344262295082	1.092896174863388	0.5747126436781609	1.7241379310344827	2.824858757062147	2.824858757062147	0.4329004329004329	2.380952380952381	0.4784688995215311	1.2759170653907497	1.3182674199623352	4.3314500941619585	1.1456628477905073	3.436988543371522	0.5509641873278237	1.790633608815427	0.2777777777777778	0.8333333333333334	0.7407407407407408	2.2222222222222223	0.49504950495049505	1.4851485148514851
1.5625	1.0416666666666665	0.5405405405405406	1.0810810810810811	1.0752688172043012	1.0752688172043012	2.7027027027027026	0.5405405405405406	0.27816411682892905	1.3908205841446455	0.4942339373970346	1.1532125205930808	0.8771929824561403	3.8847117794486214	1.3311148086522462	3.1613976705490847	0.5012531328320802	1.8796992481203008	0.3289473684210526	0.9868421052631579	0.56657223796034	1.9830028328611897	0.5405405405405406	1.0810810810810811
6.508875739644971	4.733727810650888	1.875	1.875	0.0	0.0	4.395604395604396	4.395604395604396	0.411522633744856	2.05761316872428	0.47244094488188976	1.4173228346456692	1.0139416983523446	4.182509505703422	1.2759170653907497	2.5518341307814993	0.37926675094816686	1.8963337547408345	0.16025641025641024	1.1217948717948718	0.6337135614702154	2.5348542458808616	0.7894736842105263	1.3157894736842104
1.1494252873563218	0.0	0.0	0.0	3.225806451612903	2.1505376344086025	6.122448979591836	3.4013605442176873	0.2777777777777778	1.6666666666666667	0.32573289902280134	1.3029315960912053	0.8658008658008658	3.6075036075036073	0.8	3.04	0.5865102639296188	1.466275659824047	0.554016620498615	1.10803324099723	0.7246376811594203	1.9927536231884055	0.6493506493506493	1.6233766233766231
0.7194244604316548	0.7194244604316548	1.5706806282722512	1.5706806282722512	2.094240837696335	2.094240837696335	4.216867469879518	2.4096385542168677	0.3929273084479371	2.75049115913556	0.315955766192733	1.4218009478672986	1.083032490974729	4.1516245487364625	0.9900990099009901	3.3003300330033	0.5095541401273885	1.5286624203821657	0.3284072249589491	1.1494252873563218	1.1278195488721803	2.2556390977443606	0.4792332268370607	1.5974440894568689
1.2195121951219512	0.6097560975609756	2.054794520547945	1.36986301369863	2.209944751381215	1.6574585635359116	2.209944751381215	3.314917127071823	0.3811944091486658	2.1601016518424396	0.4975124378109453	1.3266998341625207	0.7072135785007072	3.3946251768033946	0.8156606851549755	3.262642740619902	0.7476635514018692	2.4299065420560746	0.32786885245901637	1.1475409836065573	0.6377551020408163	2.423469387755102	0.5042016806722689	1.1764705882352942
4.45859872611465	1.910828025477707	1.1363636363636365	0.5681818181818182	0.5494505494505495	0.5494505494505495	3.723404255319149	3.1914893617021276	0.25316455696202533	2.151898734177215	0.3284072249589491	1.3136288998357963	0.8403361344537815	3.081232492997199	0.96	3.04	0.6144393241167435	1.6897081413210446	0.5277044854881267	1.0554089709762533	0.5235602094240838	2.486910994764398	0.4716981132075472	1.5723270440251573
3.546099290780142	2.8368794326241136	0.0	0.5714285714285714	0.5988023952095809	1.1976047904191618	1.0256410256410255	2.051282051282051	0.4335260115606936	2.023121387283237	0.47694753577106513	0.9538950715421303	0.7874015748031495	3.674540682414698	1.1217948717948718	2.8846153846153846	0.5148005148005148	1.4157014157014158	0.1694915254237288	1.1864406779661016	0.7092198581560284	2.127659574468085	1.1799410029498525	0.8849557522123894
1.639344262295082	0.0	1.2345679012345678	1.8518518518518516	2.5806451612903225	0.6451612903225806	2.3255813953488373	2.3255813953488373	0.47244094488188976	1.1023622047244095	0.33003300330033003	0.9900990099009901	0.9234828496042217	4.089709762532982	1.155115511551155	2.8052805280528053	0.5444646098003629	2.35934664246824	0.3184713375796179	1.1146496815286624	0.6963788300835655	2.0891364902506964	0.8086253369272237	1.6172506738544474
1.06951871657754	0.53475935828877	2.1052631578947367	1.5789473684210527	0.5952380952380952	2.380952380952381	5.555555555555555	3.7037037037037033	0.4103967168262654	1.6415868673050615	0.48	1.1199999999999999	1.3207547169811322	4.528301886792453	1.36986301369863	2.910958904109589	0.37926675094816686	1.5170670037926675	0.3252032520325203	1.1382113821138211	1.0330578512396695	1.4462809917355373	0.625	1.7187500000000002
2.6881720430107525	0.0	3.804347826086957	2.1739130434782608	0.6134969325153374	0.0	1.6574585635359116	2.209944751381215	0.4195804195804196	1.8181818181818181	0.4942339373970346	1.1532125205930808	0.9114583333333334	4.166666666666666	0.6339144215530903	2.8526148969889067	0.5532503457814661	1.2448132780082988	0.33167495854063017	1.1608623548922055	0.846262341325811	2.1156558533145273	0.6825938566552902	1.5358361774744027
2.8901734104046244	0.0	0.5076142131979695	0.5076142131979695	0.9900990099009901	0.49504950495049505	4.615384615384616	2.051282051282051	0.4316546762589928	1.870503597122302	0.3144654088050315	1.10062893081761	1.0243277848911652	4.353393085787452	0.8077544426494345	2.9079159935379644	0.4132231404958678	1.2396694214876034	0.0	1.0954616588419406	0.7509386733416771	2.5031289111389237	0.3225806451612903	1.4516129032258065
0.628930817610063	1.257861635220126	1.7241379310344827	1.7241379310344827	0.5555555555555556	0.0	2.247191011235955	2.8089887640449436	0.3861003861003861	2.187902187902188	0.47694753577106513	1.2718600953895072	0.7614213197969544	4.187817258883249	0.9966777408637874	2.990033222591362	0.5847953216374269	1.608187134502924	0.3418803418803419	1.0256410256410255	0.6418485237483954	2.4390243902439024	0.48622366288492713	1.7828200972447326
2.73972602739726	1.36986301369863	0.5050505050505051	1.0101010101010102	1.0638297872340425	0.0	5.376344086021505	2.6881720430107525	0.4524886877828055	1.5082956259426847	0.5059021922428331	1.5177065767284992	0.7653061224489796	4.336734693877551	0.9917355371900827	3.1404958677685952	0.27972027972027974	1.8181818181818181	0.1597444089456869	1.1182108626198082	0.7672634271099744	2.4296675191815855	0.6825938566552902	1.7064846416382253
3.1578947368421053	2.1052631578947367	1.0638297872340425	0.0	1.7045454545454544	0.5681818181818182	3.205128205128205	1.282051282051282	0.38860103626943004	2.2020725388601035	0.322061191626409	1.4492753623188406	0.819672131147541	3.278688524590164	0.9584664536741214	3.035143769968051	0.5082592121982211	1.6518424396442184	0.15923566878980894	0.9554140127388535	0.8032128514056224	2.677376171352075	0.16051364365971107	1.4446227929373996
1.875	0.0	0.5263157894736842	0.5263157894736842	1.7241379310344827	1.7241379310344827	2.366863905325444	2.9585798816568047	0.245398773006135	2.085889570552147	0.8241758241758242	1.098901098901099	1.7582417582417582	2.857142857142857	1.1164274322169059	3.0303030303030303	0.5908419497784343	1.03397341211226	0.3262642740619902	1.1419249592169658	0.9174311926605505	2.2018348623853212	1.1142061281337048	1.6713091922005572
1.6216216216216217	1.0810810810810811	1.6042780748663104	0.53475935828877	1.8404907975460123	3.067484662576687	2.7777777777777777	1.6666666666666667	0.3811944091486658	1.7789072426937738	0.5333333333333333	1.0666666666666667	0.6925207756232686	3.739612188365651	0.7936507936507936	3.3333333333333335	0.41551246537396125	1.9390581717451523	0.1620745542949757	1.1345218800648298	0.8802816901408451	2.112676056338028	0.641025641025641	1.7628205128205128
0.6711409395973155	0.6711409395973155	1.092896174863388	0.546448087431694	0.0	1.1904761904761905	3.870967741935484	1.935483870967742	0.4464285714285714	1.7857142857142856	0.4716981132075472	1.4150943396226416	1.0113780025284451	4.171934260429835	1.8134715025906734	3.6269430051813467	0.47095761381475665	1.726844583987441	0.32102728731942215	1.1235955056179776	0.655307994757536	2.490170380078637	0.6600660066006601	1.4851485148514851
1.875	1.25	1.7751479289940828	1.183431952662722	1.2987012987012987	0.6493506493506493	3.260869565217391	2.717391304347826	0.592885375494071	2.1739130434782608	0.1631321370309951	1.468189233278956	0.4087193460490463	3.5422343324250685	0.9950248756218906	2.8192371475953566	0.3778337531486146	1.63727959697733	0.27548209366391185	1.1019283746556474	0.5095541401273885	2.547770700636943	0.3401360544217687	1.7006802721088436
2.072538860103627	1.0362694300518136	1.5873015873015872	1.5873015873015872	1.3605442176870748	0.6802721088435374	3.2085561497326207	4.27807486631016	0.36101083032490977	2.707581227436823	0.3110419906687403	1.088646967340591	0.9695290858725761	3.6011080332409975	0.64	3.2	0.544959128065395	1.4986376021798364	0.31645569620253167	0.949367088607595	0.7518796992481203	2.0676691729323307	0.48622366288492713	1.7828200972447326
2.272727272727273	0.5681818181818182	2.013422818791946	1.342281879194631	0.9803921568627451	0.49019607843137253	1.694915254237288	1.1299435028248588	0.25252525252525254	2.146464646464646	0.15748031496062992	1.2598425196850394	1.1194029850746268	4.664179104477612	1.1437908496732025	3.2679738562091507	0.5050505050505051	1.893939393939394	0.33112582781456956	0.9933774834437087	0.6337135614702154	2.5348542458808616	0.6734006734006733	1.5151515151515151
1.06951871657754	0.0	2.7624309392265194	2.209944751381215	1.910828025477707	1.2738853503184715	3.6809815950920246	1.8404907975460123	0.2857142857142857	2.2857142857142856	0.4885993485342019	1.1400651465798046	0.7518796992481203	4.010025062656641	0.9983361064891847	2.995008319467554	0.6681514476614699	1.3363028953229399	0.3215434083601286	0.964630225080386	0.5069708491761723	2.5348542458808616	1.1799410029498525	0.5899705014749262
2.8901734104046244	2.8901734104046244	2.8089887640449436	1.6853932584269662	0.5649717514124294	0.5649717514124294	4.10958904109589	3.4246575342465753	0.2785515320334262	2.2284122562674096	0.15723270440251574	1.257861635220126	0.9446693657219973	3.913630229419703	1.3559322033898304	2.711864406779661	0.38461538461538464	2.307692307692308	0.3189792663476874	0.9569377990430622	1.1235955056179776	1.348314606741573	0.7556675062972292	1.0075566750629723
3.428571428571429	0.0	1.1764705882352942	1.1764705882352942	1.9230769230769231	0.641025641025641	1.7341040462427744	2.312138728323699	0.5504587155963303	2.7522935779816518	0.48939641109298526	1.3050570962479608	1.03359173126615	3.7467700258397936	1.0869565217391304	3.1055900621118013	0.2557544757033248	1.9181585677749362	0.0	0.9852216748768473	0.6097560975609756	1.524390243902439	0.6359300476947536	1.5898251192368837
3.048780487804878	0.6097560975609756	2.3952095808383236	1.7964071856287425	0.625	0.625	1.7857142857142856	2.976190476190476	0.42674253200568996	1.7069701280227598	0.4885993485342019	1.4657980456026058	0.7712082262210797	4.113110539845758	1.288244766505636	3.3816425120772946	0.5121638924455826	1.6645326504481435	0.3305785123966942	0.9917355371900827	0.8534850640113799	2.1337126600284493	0.338409475465313	1.6920473773265652
1.1764705882352942	0.5882352941176471	2.366863905325444	2.9585798816568047	1.875	1.875	5.960264900662252	3.9735099337748347	0.487012987012987	1.2987012987012987	0.31545741324921134	1.2618296529968454	0.6242197253433208	3.9950062421972534	2.005730659025788	2.865329512893983	0.8421052631578947	2.526315789473684	0.16181229773462785	1.132686084142395	0.7142857142857143	2.0	0.4983388704318937	1.6611295681063125
1.282051282051282	0.0	0.5681818181818182	0.0	1.7142857142857144	2.2857142857142856	3.225806451612903	4.838709677419355	0.2564102564102564	2.051282051282051	0.487012987012987	0.8116883116883116	0.9523809523809524	3.1292517006802725	1.8181818181818181	3.3766233766233764	0.8733624454148471	2.4017467248908297	0.322061191626409	1.1272141706924315	0.6234413965087282	2.369077306733167	0.48939641109298526	1.468189233278956
1.9607843137254901	1.9607843137254901	0.6451612903225806	1.935483870967742	2.824858757062147	2.824858757062147	1.1695906432748537	1.1695906432748537	0.3811944091486658	1.9059720457433291	0.5555555555555556	1.1111111111111112	0.997506234413965	4.239401496259352	0.9538950715421303	3.338632750397456	0.7874015748031495	1.968503937007874	0.33277870216306155	0.9983361064891847	0.5018820577164366	2.5094102885821834	0.7894736842105263	1.5789473684210527
2.027027027027027	1.3513513513513513	0.4784688995215311	0.4784688995215311	2.1052631578947367	1.5789473684210527	2.2857142857142856	1.1428571428571428	0.2560819462227913	2.176696542893726	0.5263157894736842	1.3157894736842104	0.7822685788787485	4.172099087353325	0.8051529790660225	2.898550724637681	0.1392757660167131	1.1142061281337048	0.16583747927031509	1.1608623548922055	0.5	2.375	0.32102728731942215	1.6051364365971106
3.592814371257485	0.5988023952095809	0.5524861878453038	1.1049723756906076	1.0204081632653061	1.530612244897959	4.761904761904762	4.166666666666666	0.15337423312883436	1.3803680981595092	0.5033557046979865	1.342281879194631	1.034928848641656	4.010349288486417	1.1182108626198082	3.035143769968051	0.27100271002710025	1.4905149051490514	0.0	1.151315789473684	0.6954102920723227	2.086230876216968	0.33783783783783783	1.5202702702702704
1.8072289156626504	1.2048192771084338	1.6304347826086956	2.1739130434782608	1.1428571428571428	0.5714285714285714	5.649717514124294	5.084745762711865	0.28735632183908044	1.4367816091954022	0.4909983633387889	1.1456628477905073	1.0269576379974326	3.7227214377406934	1.0118043844856661	3.204047217537943	0.38314176245210724	1.6602809706257982	0.2840909090909091	0.8522727272727272	1.0968921389396709	2.010968921389397	0.64	1.1199999999999999
1.8404907975460123	1.2269938650306749	0.5181347150259068	0.0	2.5	1.25	1.7964071856287425	1.7964071856287425	0.37735849056603776	2.138364779874214	0.32786885245901637	1.3114754098360655	0.8253094910591471	3.7138927097661623	1.1363636363636365	3.2467532467532463	0.2583979328165375	1.6795865633074936	0.5376344086021506	0.8064516129032258	0.6896551724137931	2.0689655172413794	0.8130081300813009	1.084010840108401
1.7045454545454544	1.1363636363636365	1.1173184357541899	1.1173184357541899	2.4242424242424243	1.8181818181818181	1.1560693641618496	1.1560693641618496	0.4282655246252677	1.9271948608137044	0.33222591362126247	1.3289036544850499	0.8883248730964468	4.187817258883249	0.8169934640522877	2.941176470588235	0.5161290322580645	1.5483870967741935	0.3225806451612903	1.129032258064516	0.8163265306122449	1.9047619047619049	0.46801872074883	1.5600624024960998
1.092896174863388	0.0	0.5405405405405406	0.5405405405405406	1.342281879194631	0.0	2.2346368715083798	2.793296089385475	0.2857142857142857	1.0	0.48543689320388345	0.9708737864077669	0.7751937984496124	4.1343669250646	1.3114754098360655	2.9508196721311477	0.546448087431694	1.639344262295082	0.1669449081803005	0.8347245409015025	1.079136690647482	2.158273381294964	0.6472491909385114	1.6181229773462782
1.89873417721519	1.2658227848101267	0.0	0.6060606060606061	0.5813953488372093	0.0	3.1413612565445024	3.1413612565445024	0.22172949002217296	1.9955654101995564	0.4792332268370607	1.2779552715654952	1.1235955056179776	3.51123595505618	1.8867924528301887	2.6954177897574128	0.3811944091486658	1.9059720457433291	0.5221932114882507	0.7832898172323759	1.3015184381778742	1.0845986984815619	0.6700167504187605	1.507537688442211
1.1976047904191618	1.1976047904191618	2.1164021164021163	1.0582010582010581	1.2048192771084338	1.2048192771084338	5.389221556886228	5.389221556886228	0.4010695187165776	1.6042780748663104	0.32573289902280134	1.1400651465798046	1.1214953271028036	4.112149532710281	1.1272141706924315	3.22061191626409	0.4491017964071856	1.347305389221557	0.31645569620253167	0.949367088607595	1.2448132780082988	1.4522821576763485	0.6711409395973155	1.6778523489932886
1.257861635220126	0.628930817610063	1.1235955056179776	1.6853932584269662	1.2738853503184715	1.910828025477707	1.7241379310344827	1.1494252873563218	0.2751031636863824	2.063273727647868	0.5102040816326531	1.3605442176870748	1.0574018126888218	3.1722054380664653	1.8181818181818181	3.3766233766233764	0.5547850208044383	1.5256588072122053	0.5602240896358543	0.0	0.5056890012642226	2.402022756005057	0.7832898172323759	1.5665796344647518
3.4246575342465753	3.4246575342465753	3.076923076923077	1.5384615384615385	1.2195121951219512	1.8292682926829267	4.166666666666666	3.6458333333333335	0.15267175572519084	1.3740458015267176	0.5813953488372093	1.4534883720930232	0.8883248730964468	3.934010152284264	0.9375	3.125	0.7380073800738007	2.214022140221402	0.30959752321981426	1.08359133126935	0.6954102920723227	1.9471488178025034	0.4784688995215311	1.7543859649122806
2.898550724637681	1.4492753623188406	1.092896174863388	1.639344262295082	2.1739130434782608	2.717391304347826	2.515723270440252	0.628930817610063	0.35335689045936397	2.4734982332155475	0.16806722689075632	1.1764705882352942	0.7926023778071334	3.302509907529723	0.8143322475570033	2.768729641693811	0.847457627118644	2.330508474576271	0.33112582781456956	0.9933774834437087	0.6501950585175552	2.4707412223667102	0.6369426751592357	1.7515923566878981
2.631578947368421	0.5263157894736842	2.312138728323699	1.1560693641618496	2.6595744680851063	2.127659574468085	4.964539007092199	4.964539007092199	0.37688442211055273	2.261306532663317	0.5249343832020997	1.0498687664041995	0.8883248730964468	4.060913705583756	0.9478672985781991	3.0015797788309637	0.4273504273504274	1.7094017094017095	0.16666666666666669	1.0	0.8571428571428572	2.0	0.6420545746388443	1.6051364365971106
2.366863905325444	1.183431952662722	0.0	0.0	0.6024096385542169	1.2048192771084338	2.030456852791878	1.5228426395939088	0.2617801047120419	2.225130890052356	0.5494505494505495	1.3736263736263736	0.8894536213468869	4.320203303684879	0.974025974025974	3.571428571428571	0.267379679144385	2.0053475935828877	0.5115089514066496	0.7672634271099744	0.6297229219143577	2.392947103274559	0.5042016806722689	1.3445378151260505
2.684563758389262	1.342281879194631	0.0	0.0	3.1578947368421053	2.631578947368421	6.486486486486487	3.2432432432432434	0.24906600249066002	2.1170610211706102	0.5093378607809848	1.3582342954159592	0.7122507122507122	3.133903133903134	1.5384615384615385	3.5897435897435894	0.56657223796034	1.41643059490085	0.1697792869269949	1.0186757215619695	0.7731958762886598	2.448453608247423	0.4942339373970346	1.3179571663920924
2.185792349726776	1.092896174863388	0.6172839506172839	0.0	0.5555555555555556	1.1111111111111112	1.8072289156626504	0.0	0.3821656050955414	2.038216560509554	0.8241758241758242	1.3736263736263736	0.7490636704119851	4.119850187265917	1.0498687664041995	3.4120734908136483	0.60882800608828	1.21765601217656	0.16556291390728478	0.9933774834437087	0.4166666666666667	2.083333333333333	0.3139717425431711	1.726844583987441
1.1363636363636365	1.1363636363636365	0.6493506493506493	0.6493506493506493	1.89873417721519	1.89873417721519	2.185792349726776	2.185792349726776	0.5988023952095809	2.19560878243513	0.1579778830963665	0.9478672985781991	0.957592339261286	3.4199726402188784	1.1400651465798046	3.257328990228013	0.5037783375314862	1.5113350125944585	0.3305785123966942	0.8264462809917356	0.7722007722007722	2.574002574002574	0.6644518272425249	1.495016611295681
1.2422360248447204	0.0	2.6455026455026456	2.1164021164021163	2.083333333333333	1.5625	2.6455026455026456	2.1164021164021163	0.5424954792043399	2.7124773960216997	0.35714285714285715	1.4285714285714286	1.417004048582996	4.4534412955465585	0.8319467554076538	3.3277870216306153	0.5037783375314862	1.63727959697733	0.3125	0.9375	0.5108556832694764	2.554278416347382	1.08991825613079	1.3623978201634876
1.3888888888888888	0.6944444444444444	0.5617977528089888	1.1235955056179776	1.5544041450777202	0.5181347150259068	3.535353535353535	2.525252525252525	0.3821656050955414	1.910828025477707	0.3246753246753247	1.2987012987012987	0.8275862068965517	3.310344827586207	0.8025682182985553	3.0497592295345104	0.14084507042253522	1.4084507042253522	0.32102728731942215	0.9630818619582664	0.425531914893617	1.9858156028368796	0.6557377049180327	1.1475409836065573
2.8169014084507045	0.7042253521126761	4.301075268817205	2.6881720430107525	2.4691358024691357	1.8518518518518516	4.166666666666666	2.976190476190476	0.2762430939226519	1.6574585635359116	0.8152173913043478	1.0869565217391304	0.7712082262210797	4.113110539845758	1.3201320132013201	3.4653465346534658	0.60790273556231	1.21580547112462	0.554016620498615	0.8310249307479225	0.6729475100942126	1.8842530282637955	0.3215434083601286	1.607717041800643
0.5847953216374269	0.5847953216374269	1.6216216216216217	2.1621621621621623	1.257861635220126	3.1446540880503147	2.3952095808383236	2.9940119760479043	0.25	2.125	0.5076142131979695	1.353637901861252	0.522875816993464	4.313725490196078	1.1182108626198082	3.035143769968051	0.3091190108191654	1.3910355486862442	0.16025641025641024	1.1217948717948718	0.5730659025787965	2.148997134670487	0.6309148264984227	1.7350157728706623
1.098901098901099	0.5494505494505495	1.0309278350515463	0.0	1.1173184357541899	1.1173184357541899	0.628930817610063	1.257861635220126	0.398406374501992	2.1912350597609564	0.482315112540193	1.1254019292604502	0.7863695937090431	3.5386631716906947	1.58311345646438	3.430079155672823	0.3968253968253968	1.5873015873015872	0.3262642740619902	1.1419249592169658	0.7173601147776184	2.008608321377331	0.821917808219178	1.36986301369863
3.7735849056603774	1.8867924528301887	1.5957446808510638	2.127659574468085	0.546448087431694	0.546448087431694	3.389830508474576	2.824858757062147	0.28169014084507044	2.2535211267605635	0.5319148936170213	1.3297872340425532	0.7614213197969544	4.060913705583756	1.09375	2.96875	0.7782101167315175	1.556420233463035	0.5291005291005291	0.7936507936507936	1.0570824524312896	1.4799154334038054	0.6359300476947536	1.5898251192368837
1.8518518518518516	1.2345679012345678	3.8461538461538463	3.205128205128205	1.2345679012345678	1.2345679012345678	4.516129032258064	2.5806451612903225	0.4231311706629055	1.4104372355430184	0.49019607843137253	1.3071895424836601	0.9536784741144414	3.5422343324250685	1.0084033613445378	3.1932773109243695	0.13054830287206268	1.8276762402088773	0.33444816053511706	1.1705685618729096	1.1811023622047243	2.1653543307086616	0.47318611987381703	1.7350157728706623
0.5988023952095809	1.1976047904191618	0.5780346820809248	0.0	1.6304347826086956	1.6304347826086956	3.977272727272727	2.272727272727273	0.3836317135549872	2.1739130434782608	0.33222591362126247	1.3289036544850499	0.8275862068965517	3.5862068965517238	0.9404388714733543	3.1347962382445136	0.2805049088359046	1.6830294530154277	0.0	0.9787928221859705	0.6711409395973155	2.013422818791946	0.3205128205128205	1.6025641025641024
2.366863905325444	1.183431952662722	1.1235955056179776	1.1235955056179776	0.0	0.0	4.166666666666666	2.976190476190476	0.5628517823639775	2.8142589118198873	0.4878048780487805	1.1382113821138211	0.8321775312066574	3.744798890429958	0.8305647840531563	3.322259136212625	0.37174721189591076	1.734820322180917	0.32102728731942215	0.9630818619582664	0.6925207756232686	1.9390581717451523	0.8356545961002786	1.392757660167131
1.5873015873015872	0.5291005291005291	2.9940119760479043	3.592814371257485	1.7857142857142856	0.5952380952380952	3.4482758620689653	2.8735632183908044	0.3856041131105398	2.185089974293059	0.1579778830963665	1.4218009478672986	0.7947019867549668	4.23841059602649	1.837270341207349	3.674540682414698	0.13089005235602094	1.963350785340314	0.2680965147453083	0.8042895442359249	0.9765625	2.34375	0.49019607843137253	1.7973856209150325
2.717391304347826	1.6304347826086956	2.3391812865497075	0.5847953216374269	0.5434782608695652	0.5434782608695652	2.2598870056497176	2.824858757062147	0.3826530612244898	2.1683673469387754	0.4942339373970346	0.9884678747940692	1.0389610389610389	4.415584415584416	1.866666666666667	3.733333333333334	0.4329004329004329	2.1645021645021645	0.16051364365971107	0.9630818619582664	0.6157635467980296	2.3399014778325125	0.7957559681697612	1.3262599469496021
2.366863905325444	0.591715976331361	2.1505376344086025	1.6129032258064515	0.5586592178770949	1.675977653631285	4.123711340206185	3.0927835051546393	0.2188183807439825	2.8446389496717726	0.32573289902280134	0.9771986970684038	1.10803324099723	3.739612188365651	0.9259259259259258	3.3950617283950617	0.4993757802746567	1.8726591760299627	0.3179650238473768	1.1128775834658187	0.6578947368421052	2.5	0.5059021922428331	1.5177065767284992
2.8901734104046244	0.0	1.4492753623188406	2.1739130434782608	3.125	2.34375	3.508771929824561	2.3391812865497075	0.4103967168262654	1.6415868673050615	0.5110732538330494	1.192504258943782	0.8894536213468869	3.8119440914866582	0.8143322475570033	3.0944625407166124	0.4037685060565276	1.8842530282637955	0.32573289902280134	1.1400651465798046	0.6305170239596469	2.5220680958385877	0.6655574043261231	1.6638935108153077
1.8181818181818181	1.2121212121212122	0.5376344086021506	0.5376344086021506	2.6455026455026456	2.1164021164021163	1.7857142857142856	1.1904761904761905	0.0	2.3465703971119134	0.5016722408026756	1.3377926421404682	1.0432190760059614	3.7257824143070044	1.3490725126475547	3.372681281618887	0.25510204081632654	1.913265306122449	0.15847860538827258	0.9508716323296356	0.929368029739777	2.2304832713754648	0.5059021922428331	1.0118043844856661
2.2346368715083798	0.5586592178770949	0.0	1.1173184357541899	1.1173184357541899	1.675977653631285	2.824858757062147	2.2598870056497176	0.24783147459727387	2.1065675340768277	0.5067567567567568	1.1824324324324325	0.9102730819245773	3.901170351105332	1.6348773841961852	3.5422343324250685	0.375	1.7500000000000002	0.32310177705977383	0.9693053311793215	1.0968921389396709	2.010968921389397	1.098901098901099	1.6483516483516485
4.232804232804233	2.6455026455026456	1.1627906976744187	1.1627906976744187	0.625	0.0	3.1578947368421053	5.263157894736842	0.12422360248447205	2.236024844720497	0.3294892915980231	1.1532125205930808	0.8928571428571428	3.9540816326530615	1.6260162601626018	4.0650406504065035	0.7736943907156674	1.9342359767891684	0.1669449081803005	1.001669449081803	0.5524861878453038	2.071823204419889	0.5102040816326531	1.530612244897959
1.1049723756906076	1.6574585635359116	2.4539877300613497	1.2269938650306749	2.2222222222222223	1.6666666666666667	4.2105263157894735	4.736842105263158	0.2607561929595828	1.8252933507170794	0.487012987012987	1.1363636363636365	0.9174311926605505	4.456094364351245	1.0101010101010102	3.1986531986531985	0.4975124378109453	1.8656716417910446	0.33333333333333337	0.6666666666666667	0.639386189258312	2.4296675191815855	0.6339144215530903	1.7432646592709984
0.6097560975609756	0.0	0.49019607843137253	0.9803921568627451	4.10958904109589	2.054794520547945	4.0	3.428571428571429	0.13192612137203166	1.978891820580475	0.48939641109298526	1.468189233278956	0.9036144578313252	2.5602409638554215	2.15633423180593	3.5040431266846364	0.5494505494505495	1.510989010989011	0.5698005698005698	0.8547008547008548	0.7528230865746549	2.3839397741530743	0.46367851622874806	1.7001545595054095
3.1914893617021276	0.5319148936170213	0.0	0.0	1.282051282051282	1.282051282051282	3.8461538461538463	2.7472527472527473	0.6342494714587738	2.1141649048625792	0.322061191626409	1.1272141706924315	1.0416666666666665	4.296875	0.6622516556291391	3.145695364238411	0.8771929824561403	2.4122807017543857	0.16	0.96	0.5188067444876783	2.4643320363164722	0.5208333333333333	1.3020833333333335
2.209944751381215	1.1049723756906076	0.625	1.25	3.2085561497326207	2.13903743315508	3.7037037037037033	3.0864197530864197	0.3856041131105398	2.056555269922879	0.16051364365971107	1.2841091492776886	1.2915129151291513	4.059040590405904	0.8532423208191127	2.3890784982935154	0.5494505494505495	1.3736263736263736	0.0	1.0723860589812333	0.37641154328732745	2.3839397741530743	0.6430868167202572	1.607717041800643
1.06951871657754	0.53475935828877	1.2269938650306749	1.8404907975460123	2.6881720430107525	3.225806451612903	3.7433155080213902	2.6737967914438503	0.2560819462227913	2.3047375160051216	0.4885993485342019	1.3029315960912053	0.7052186177715092	3.244005641748942	0.8460236886632826	3.0456852791878175	0.3787878787878788	1.893939393939394	0.3241491085899514	1.1345218800648298	1.1787819253438114	2.161100196463654	0.4792332268370607	1.7571884984025559
0.5952380952380952	0.5952380952380952	1.4285714285714286	0.9523809523809524	1.5625	1.0416666666666665	2.6737967914438503	3.2085561497326207	0.38461538461538464	2.307692307692308	0.48	1.44	1.25	4.642857142857143	1.4311270125223614	2.6833631484794274	0.4975124378109453	1.7412935323383085	0.16233766233766234	0.974025974025974	0.516795865633075	2.5839793281653747	1.0498687664041995	1.574803149606299
2.484472049689441	0.6211180124223602	2.158273381294964	2.158273381294964	4.117647058823529	3.5294117647058822	2.941176470588235	0.9803921568627451	0.2886002886002886	2.0202020202020203	0.4784688995215311	1.4354066985645932	1.062215477996965	3.0349013657056148	1.1437908496732025	3.2679738562091507	0.5471956224350205	1.6415868673050615	0.32310177705977383	0.9693053311793215	1.070663811563169	1.284796573875803	0.4838709677419355	1.2903225806451613
4.142011834319527	1.183431952662722	1.8292682926829267	0.0	2.9940119760479043	3.592814371257485	3.428571428571429	2.2857142857142856	0.38461538461538464	2.051282051282051	0.3179650238473768	1.4308426073131957	0.8928571428571428	4.081632653061225	0.8291873963515755	2.9850746268656714	0.5607476635514018	2.2429906542056073	0.3225806451612903	0.967741935483871	0.8185538881309686	2.046384720327422	0.6389776357827476	1.5974440894568689
1.5789473684210527	0.0	0.0	0.0	1.5957446808510638	2.127659574468085	2.1052631578947367	3.1578947368421053	0.2751031636863824	1.6506189821182942	0.4983388704318937	1.495016611295681	0.7398273736128237	4.069050554870531	1.0101010101010102	2.6936026936026933	0.5076142131979695	2.030456852791878	0.3262642740619902	1.1419249592169658	0.6345177664974619	2.4111675126903553	0.487012987012987	1.1363636363636365
2.3391812865497075	1.1695906432748537	0.5952380952380952	1.7857142857142856	1.282051282051282	0.641025641025641	2.631578947368421	2.631578947368421	0.38961038961038963	1.948051948051948	0.46875	1.40625	0.8816120906801008	4.282115869017632	1.7632241813602016	3.5264483627204033	0.5797101449275363	1.0144927536231882	0.5847953216374269	0.8771929824561403	0.6896551724137931	2.0689655172413794	0.6525285481239804	1.631321370309951
3.0	1.5	1.8404907975460123	1.2269938650306749	2.5	3.125	2.3529411764705883	2.3529411764705883	0.38461538461538464	1.6666666666666667	0.5571030640668524	1.1142061281337048	1.3257575757575757	4.356060606060606	1.1272141706924315	2.737520128824477	0.2583979328165375	1.6795865633074936	0.32310177705977383	0.8077544426494345	0.39318479685452157	2.490170380078637	0.7633587786259541	1.5267175572519083
0.641025641025641	0.641025641025641	1.015228426395939	1.5228426395939088	4.301075268817205	3.225806451612903	3.125	3.125	0.3976143141153081	1.9880715705765408	0.33167495854063017	1.3266998341625207	0.8706467661691543	4.228855721393035	0.8156606851549755	3.0995106035889073	0.38961038961038963	1.5584415584415585	0.5698005698005698	0.5698005698005698	0.6858710562414266	2.05761316872428	0.4792332268370607	1.7571884984025559
0.5291005291005291	0.0	1.0810810810810811	2.1621621621621623	1.7857142857142856	1.7857142857142856	2.6455026455026456	4.232804232804233	0.3740648379052369	2.119700748129676	0.3205128205128205	1.282051282051282	1.2269938650306749	3.2719836400818	0.9375	2.96875	0.29027576197387517	1.5965166908563133	0.16233766233766234	0.974025974025974	0.8403361344537815	1.9607843137254901	0.5042016806722689	1.5126050420168067
1.7964071856287425	1.7964071856287425	0.6535947712418301	0.6535947712418301	1.098901098901099	1.098901098901099	4.571428571428571	4.0	0.26490066225165565	2.384105960264901	0.3262642740619902	1.468189233278956	0.8706467661691543	3.9800995024875623	1.1199999999999999	3.2	0.5108556832694764	1.9157088122605364	0.16778523489932887	1.174496644295302	0.37641154328732745	2.5094102885821834	0.4838709677419355	1.6129032258064515
2.6737967914438503	1.06951871657754	0.5617977528089888	0.0	2.2857142857142856	2.2857142857142856	4.022988505747127	4.022988505747127	0.3926701570680628	2.094240837696335	0.1545595054095827	1.0819165378670788	0.7633587786259541	4.071246819338422	0.96	2.88	0.5108556832694764	1.9157088122605364	0.33670033670033667	0.5050505050505051	1.0438413361169103	1.4613778705636742	0.49504950495049505	1.65016501650165
1.948051948051948	0.0	1.3333333333333335	0.6666666666666667	1.183431952662722	2.366863905325444	1.7045454545454544	3.4090909090909087	0.38860103626943004	2.072538860103627	0.322061191626409	1.4492753623188406	1.1126564673157162	3.477051460361613	1.3333333333333335	2.933333333333333	0.5037783375314862	1.63727959697733	0.3144654088050315	1.10062893081761	0.6418485237483954	2.5673940949935816	0.7712082262210797	1.5424164524421593
4.487179487179487	1.9230769230769231	1.1627906976744187	0.5813953488372093	2.0	2.0	4.733727810650888	4.142011834319527	0.38167938931297707	1.9083969465648856	0.4754358161648178	1.2678288431061806	1.0	4.0	1.7241379310344827	3.7356321839080464	0.74487895716946	2.4208566108007448	0.1644736842105263	0.9868421052631579	0.6963788300835655	2.0891364902506964	0.6622516556291391	1.490066225165563
3.4090909090909087	1.1363636363636365	0.5780346820809248	2.8901734104046244	0.0	1.2195121951219512	0.6369426751592357	1.2738853503184715	0.37735849056603776	2.2641509433962264	0.1669449081803005	1.335559265442404	1.0057471264367817	3.3045977011494254	0.8116883116883116	3.2467532467532463	0.27816411682892905	1.52990264255911	0.16025641025641024	1.1217948717948718	0.6877579092159559	2.063273727647868	0.47770700636942676	1.4331210191082804
1.6129032258064515	1.0752688172043012	4.49438202247191	3.3707865168539324	3.0303030303030303	2.4242424242424243	2.3529411764705883	1.7647058823529411	0.4103967168262654	1.6415868673050615	0.32	1.28	1.008827238335435	4.03530895334174	1.9178082191780823	3.0136986301369864	0.390625	1.4322916666666665	0.5586592178770949	0.8379888268156425	0.6150061500615006	2.4600246002460024	0.5145797598627788	1.2006861063464835
1.7142857142857144	0.5714285714285714	1.3157894736842104	0.6578947368421052	1.282051282051282	1.9230769230769231	2.9585798816568047	3.5502958579881656	0.37174721189591076	2.1065675340768277	0.3205128205128205	1.4423076923076923	0.641025641025641	3.974358974358974	1.1182108626198082	3.035143769968051	0.37267080745341613	1.8633540372670807	0.5524861878453038	0.8287292817679558	0.8992805755395683	2.158273381294964	0.31695721077654515	1.5847860538827259
3.314917127071823	0.5524861878453038	1.7964071856287425	2.9940119760479043	0.0	0.0	3.2467532467532463	3.2467532467532463	0.37641154328732745	2.132998745294856	0.7832898172323759	1.0443864229765014	1.1385199240986716	3.984819734345351	0.966183574879227	3.22061191626409	0.36363636363636365	2.3636363636363638	0.5797101449275363	1.1594202898550725	0.544959128065395	2.043596730245232	1.2084592145015105	1.2084592145015105
1.2195121951219512	0.6097560975609756	1.0526315789473684	0.0	2.4096385542168677	1.8072289156626504	4.242424242424243	3.0303030303030303	0.2506265664160401	2.2556390977443606	0.32310177705977383	1.4539579967689822	1.2522361359570662	4.651162790697675	0.96	2.88	0.38961038961038963	1.8181818181818181	0.31201248049922	0.93603744149766	0.8992805755395683	2.158273381294964	0.7936507936507936	1.0582010582010581
1.098901098901099	1.098901098901099	0.641025641025641	1.282051282051282	1.694915254237288	1.1299435028248588	2.6881720430107525	2.6881720430107525	0.2820874471086037	1.8335684062059237	0.4942339373970346	1.3179571663920924	0.628140703517588	4.0201005025125625	1.0186757215619695	2.886247877758913	0.41899441340782123	1.536312849162011	0.273224043715847	0.819672131147541	0.5412719891745602	1.8944519621109608	0.6568144499178982	1.6420361247947455
1.7045454545454544	0.5681818181818182	1.1428571428571428	1.7142857142857144	0.0	0.53475935828877	2.484472049689441	1.2422360248447204	0.261437908496732	2.3529411764705883	0.4784688995215311	1.2759170653907497	0.9433962264150944	3.3692722371967654	0.9950248756218906	2.8192371475953566	0.5121638924455826	1.2804097311139564	0.16181229773462785	1.132686084142395	0.6402048655569782	2.4327784891165174	0.7731958762886598	1.2886597938144329
3.3112582781456954	2.6490066225165565	2.0	2.666666666666667	2.73224043715847	3.278688524590164	2.0618556701030926	3.608247422680412	0.2570694087403599	1.9280205655526992	0.5050505050505051	1.0101010101010102	0.945945945945946	3.5135135135135136	0.9389671361502347	3.286384976525822	0.5625879043600562	1.1251758087201125	0.33726812816188867	1.1804384485666104	0.76103500761035	1.36986301369863	0.6451612903225806	1.2903225806451613
2.2598870056497176	1.694915254237288	1.5463917525773196	2.0618556701030926	4.733727810650888	2.9585798816568047	3.75	2.5	0.3683241252302026	2.578268876611418	0.5405405405405406	1.0810810810810811	0.7668711656441718	2.7607361963190185	0.9316770186335404	3.1055900621118013	0.5194805194805194	1.5584415584415585	0.1644736842105263	1.151315789473684	0.5082592121982211	2.41423125794155	0.6557377049180327	1.8032786885245904
2.3923444976076556	0.9569377990430622	1.3157894736842104	1.3157894736842104	3.2467532467532463	2.5974025974025974	0.5524861878453038	1.6574585635359116	0.41899441340782123	2.2346368715083798	0.49019607843137253	1.4705882352941175	1.1363636363636365	4.734848484848484	1.9230769230769231	2.7472527472527473	0.4166666666666667	1.8055555555555554	0.33222591362126247	1.1627906976744187	0.8241758241758242	2.0604395604395602	0.4885993485342019	1.7915309446254073
2.3391812865497075	1.1695906432748537	1.2121212121212122	0.0	2.564102564102564	1.282051282051282	2.604166666666667	2.083333333333333	0.38461538461538464	1.9230769230769231	0.4830917874396135	0.966183574879227	0.6821282401091405	3.547066848567531	0.9419152276295133	2.8257456828885403	0.40595399188092013	1.4884979702300407	0.32786885245901637	1.1475409836065573	0.6265664160401002	2.380952380952381	0.6525285481239804	1.3050570962479608
0.0	0.0	2.2598870056497176	1.1299435028248588	2.0689655172413794	2.0689655172413794	1.1560693641618496	1.1560693641618496	0.4243281471004243	2.1216407355021216	0.8241758241758242	1.098901098901099	1.5184381778741864	3.9045553145336225	0.96	3.36	0.42016806722689076	1.680672268907563	0.3189792663476874	0.6379585326953748	0.5689900426742532	1.849217638691323	0.487012987012987	1.7857142857142856
4.142011834319527	2.366863905325444	2.73224043715847	2.73224043715847	1.2658227848101267	0.6329113924050633	3.804347826086957	2.717391304347826	0.37735849056603776	2.2641509433962264	0.3215434083601286	0.964630225080386	1.4799154334038054	4.2283298097251585	1.1345218800648298	3.079416531604538	0.1485884101040119	1.634472511144131	0.315955766192733	0.9478672985781991	0.7623888182973316	2.5412960609911055	0.7772020725388601	1.5544041450777202
1.6666666666666667	1.1111111111111112	3.6363636363636362	3.0303030303030303	2.4390243902439024	2.4390243902439024	6.806282722513089	6.806282722513089	0.6122448979591837	1.4285714285714286	0.3215434083601286	1.1254019292604502	0.7566204287515763	3.909205548549811	0.967741935483871	3.225806451612903	0.38461538461538464	1.6666666666666667	0.30816640986132515	1.078582434514638	0.6451612903225806	2.4516129032258065	0.7672634271099744	1.5345268542199488
2.1621621621621623	0.5405405405405406	0.591715976331361	1.183431952662722	2.18978102189781	2.18978102189781	6.557377049180328	4.918032786885246	0.13623978201634876	2.17983651226158	0.16155088852988692	1.2924071082390953	0.7509386733416771	3.879849812265332	2.0	2.857142857142857	0.5006257822277848	1.5018773466833542	0.5102040816326531	1.0204081632653061	0.39893617021276595	2.6595744680851063	0.5033557046979865	1.342281879194631
2.73972602739726	0.0	0.6711409395973155	0.0	1.694915254237288	1.694915254237288	2.1621621621621623	2.1621621621621623	0.5504587155963303	2.385321100917431	0.3389830508474576	1.1864406779661016	0.8760951188986232	4.130162703379224	1.1884550084889642	3.5653650254668934	0.7407407407407408	1.4814814814814816	0.3284072249589491	0.9852216748768473	1.1560693641618496	2.119460500963391	0.48939641109298526	1.631321370309951
1.935483870967742	0.0	0.0	0.5405405405405406	3.9215686274509802	3.9215686274509802	4.294478527607362	4.294478527607362	0.3787878787878788	1.893939393939394	0.333889816360601	1.335559265442404	0.7434944237918215	4.2131350681536555	0.9836065573770493	2.9508196721311477	0.2663115845539281	1.7310252996005324	0.2617801047120419	0.7853403141361256	0.5121638924455826	2.4327784891165174	0.4807692307692308	1.6025641025641024
1.2987012987012987	0.0	2.5316455696202533	1.89873417721519	1.1363636363636365	1.7045454545454544	1.8404907975460123	1.8404907975460123	0.13513513513513514	1.4864864864864866	0.546448087431694	0.819672131147541	0.8344923504867872	3.8942976356050067	0.78125	3.125	0.3811944091486658	1.6518424396442184	0.32786885245901637	0.9836065573770493	0.5571030640668524	2.0891364902506964	0.6734006734006733	1.8518518518518516
1.6304347826086956	0.5434782608695652	0.6024096385542169	0.6024096385542169	2.054794520547945	2.054794520547945	3.225806451612903	2.1505376344086025	0.25380710659898476	2.1573604060913705	0.33277870216306155	1.3311148086522462	0.8620689655172413	3.8177339901477834	1.1164274322169059	3.1897926634768736	0.5089058524173028	1.5267175572519083	0.1644736842105263	0.9868421052631579	0.56657223796034	2.1246458923512748	0.4784688995215311	1.5948963317384368
3.067484662576687	0.6134969325153374	1.015228426395939	1.015228426395939	1.1976047904191618	1.1976047904191618	1.5625	1.5625	0.1400560224089636	1.5406162464985995	0.31496062992125984	1.2598425196850394	0.7614213197969544	3.807106598984772	0.9302325581395349	2.7906976744186047	0.3740648379052369	1.8703241895261846	0.16181229773462785	1.132686084142395	0.8391608391608392	2.097902097902098	0.6700167504187605	1.8425460636515913
1.1627906976744187	0.0	1.06951871657754	0.0	0.5747126436781609	1.1494252873563218	3.314917127071823	3.314917127071823	0.5535055350553505	2.3985239852398523	0.15503875968992248	1.2403100775193798	0.9009009009009009	3.861003861003861	0.8264462809917356	3.3057851239669422	0.3870967741935484	1.806451612903226	0.3412969283276451	1.1945392491467577	0.8021390374331552	2.0053475935828877	0.49668874172185434	1.490066225165563
3.508771929824561	1.7543859649122806	3.3333333333333335	3.3333333333333335	1.8404907975460123	1.8404907975460123	5.681818181818182	2.840909090909091	0.36496350364963503	2.5547445255474455	0.3225806451612903	1.2903225806451613	0.7153075822603719	3.4334763948497855	1.3266998341625207	2.8192371475953566	0.49627791563275436	1.488833746898263	0.32679738562091504	1.1437908496732025	0.7802340702210664	2.4707412223667102	0.4792332268370607	1.7571884984025559
1.2987012987012987	0.0	1.0	0.5	1.2987012987012987	1.2987012987012987	0.6802721088435374	1.3605442176870748	0.5870841487279843	2.5440313111545985	0.5199306759098787	1.386481802426343	0.7761966364812419	4.139715394566624	1.8518518518518516	2.6455026455026456	0.5412719891745602	0.9472259810554804	0.27932960893854747	0.8379888268156425	0.657030223390276	2.3653088042049935	0.8086253369272237	1.3477088948787064
0.0	0.6535947712418301	2.6595744680851063	2.127659574468085	0.0	0.6622516556291391	3.1746031746031744	1.5873015873015872	0.3865979381443299	2.190721649484536	0.5405405405405406	1.3513513513513513	0.7957559681697612	3.7135278514588856	0.9554140127388535	3.0254777070063694	0.7462686567164178	1.9900497512437811	0.3115264797507788	0.9345794392523363	0.6337135614702154	2.4081115335868186	0.6578947368421052	1.3157894736842104
3.048780487804878	1.8292682926829267	0.6711409395973155	0.6711409395973155	0.5494505494505495	2.197802197802198	1.5957446808510638	0.5319148936170213	0.37593984962406013	2.1303258145363406	0.3252032520325203	1.4634146341463417	0.7672634271099744	4.092071611253197	1.288244766505636	2.737520128824477	0.2544529262086514	1.653944020356234	0.5319148936170213	0.5319148936170213	0.927643784786642	2.2263450834879404	1.1111111111111112	1.6666666666666667
2.4752475247524752	1.4851485148514851	0.6711409395973155	1.342281879194631	0.5714285714285714	0.5714285714285714	4.25531914893617	3.1914893617021276	0.3811944091486658	2.2871664548919948	0.33444816053511706	1.3377926421404682	1.3084112149532712	4.485981308411215	0.6269592476489028	2.978056426332288	0.5161290322580645	1.6774193548387095	0.16474464579901155	1.1532125205930808	0.5340453938584779	2.53671562082777	0.6872852233676976	1.202749140893471
1.7857142857142856	1.1904761904761905	1.36986301369863	1.36986301369863	1.2345679012345678	2.4691358024691357	3.1413612565445024	4.712041884816754	0.12484394506866417	1.9975031210986267	0.27472527472527475	0.8241758241758242	0.7884362680683311	4.07358738501971	0.8064516129032258	3.225806451612903	0.5671077504725899	1.890359168241966	0.3241491085899514	0.9724473257698543	1.0373443983402488	1.4522821576763485	0.15923566878980894	1.7515923566878981
2.4390243902439024	2.4390243902439024	5.263157894736842	3.508771929824561	1.0638297872340425	2.127659574468085	2.3255813953488373	1.744186046511628	0.2590673575129534	2.33160621761658	0.16474464579901155	0.9884678747940692	1.185770750988142	4.545454545454546	1.1686143572621035	3.1719532554257093	0.3926701570680628	1.963350785340314	0.33444816053511706	1.0033444816053512	0.646830530401035	2.457956015523933	0.8595988538681949	1.146131805157593
1.5384615384615385	1.0256410256410255	2.185792349726776	1.639344262295082	1.5228426395939088	1.015228426395939	0.6535947712418301	1.9607843137254901	0.1949317738791423	2.923976608187134	0.32733224222585927	1.4729950900163666	0.8997429305912596	4.241645244215938	0.8183306055646482	2.9459901800327333	0.3973509933774834	1.8543046357615895	0.5494505494505495	1.098901098901099	0.7575757575757576	2.525252525252525	0.1620745542949757	1.2965964343598055
0.625	0.0	0.5586592178770949	1.675977653631285	1.1049723756906076	2.7624309392265194	5.263157894736842	5.263157894736842	0.2564102564102564	2.307692307692308	0.5494505494505495	1.098901098901099	0.7751937984496124	3.6175710594315245	0.8038585209003215	2.572347266881029	0.5571030640668524	1.6713091922005572	0.3252032520325203	0.975609756097561	0.6402048655569782	2.560819462227913	1.0638297872340425	1.5957446808510638
2.717391304347826	1.0869565217391304	1.1976047904191618	1.1976047904191618	2.7586206896551726	1.3793103448275863	1.694915254237288	2.2598870056497176	0.12903225806451613	2.064516129032258	0.4885993485342019	1.4657980456026058	1.1111111111111112	3.75	1.9553072625698324	3.35195530726257	0.5780346820809248	2.312138728323699	0.16722408026755853	1.1705685618729096	1.345291479820628	1.345291479820628	0.6349206349206349	1.4285714285714286
2.3391812865497075	1.7543859649122806	1.1299435028248588	2.2598870056497176	0.0	0.546448087431694	3.4013605442176873	5.442176870748299	0.4418262150220913	1.4727540500736376	0.48543689320388345	1.2944983818770228	1.1494252873563218	3.4482758620689653	0.9523809523809524	3.1746031746031744	0.2801120448179272	1.400560224089636	0.33557046979865773	1.006711409395973	0.7894736842105263	2.5	0.6600660066006601	1.4851485148514851
2.9585798816568047	1.183431952662722	1.3245033112582782	1.3245033112582782	3.314917127071823	2.209944751381215	2.6881720430107525	1.6129032258064515	0.3731343283582089	2.425373134328358	0.5093378607809848	1.3582342954159592	0.9485094850948509	3.6585365853658534	1.8181818181818181	3.3766233766233764	0.41551246537396125	1.662049861495845	0.2801120448179272	1.1204481792717087	0.6377551020408163	2.423469387755102	0.819672131147541	1.092896174863388
1.744186046511628	2.3255813953488373	0.0	0.6060606060606061	3.296703296703297	1.098901098901099	0.5780346820809248	0.0	0.25940337224383914	1.9455252918287937	0.4807692307692308	1.4423076923076923	0.7633587786259541	4.198473282442748	1.1647254575707155	2.995008319467554	0.5524861878453038	1.7955801104972375	0.33444816053511706	1.1705685618729096	0.5427408412483039	2.03527815468114	0.4815409309791332	1.7656500802568218
0.0	0.0	0.49504950495049505	0.9900990099009901	1.7751479289940828	2.366863905325444	1.1764705882352942	1.1764705882352942	0.0	2.053915275994865	0.4830917874396135	0.966183574879227	0.903225806451613	3.612903225806452	1.6129032258064515	3.763440860215054	0.7421150278293136	2.2263450834879404	0.1692047377326565	1.015228426395939	0.6435006435006435	2.574002574002574	0.4807692307692308	1.4423076923076923
3.4722222222222223	2.083333333333333	1.4084507042253522	0.7042253521126761	1.6574585635359116	1.1049723756906076	1.2195121951219512	1.8292682926829267	0.39421813403416556	2.2339027595269383	0.3305785123966942	1.1570247933884297	0.9247027741083224	3.5667107001321003	0.964630225080386	2.8938906752411575	0.0	1.8421052631578945	0.16233766233766234	0.974025974025974	0.6385696040868455	2.554278416347382	0.48	1.6
1.1695906432748537	0.5847953216374269	0.6024096385542169	0.6024096385542169	1.8404907975460123	2.4539877300613497	4.864864864864865	3.783783783783784	0.375	2.125	0.5037783375314862	1.0075566750629723	1.2658227848101267	3.375527426160337	1.132686084142395	3.2362459546925564	0.5025125628140703	1.8844221105527637	0.15625	0.78125	0.6242197253433208	2.4968789013732833	0.5524861878453038	1.6574585635359116
1.7045454545454544	1.7045454545454544	0.6172839506172839	1.2345679012345678	2.185792349726776	1.092896174863388	4.975124378109453	4.477611940298507	0.25220680958385877	2.01765447667087	0.4815409309791332	1.1235955056179776	0.5689900426742532	3.698435277382646	1.0380622837370241	3.8062283737024223	0.5006257822277848	1.877346683354193	0.1594896331738437	0.9569377990430622	0.7022471910112359	2.106741573033708	0.3091190108191654	1.7001545595054095
2.366863905325444	0.591715976331361	1.098901098901099	1.098901098901099	0.684931506849315	0.684931506849315	5.325443786982249	4.142011834319527	0.38167938931297707	2.1628498727735366	0.33003300330033003	1.155115511551155	0.7453416149068323	3.8509316770186333	0.6493506493506493	3.2467532467532463	0.3976143141153081	2.584493041749503	0.17035775127768313	1.0221465076660987	0.3841229193341869	2.560819462227913	0.6546644844517185	1.6366612111292964
0.0	0.0	2.3255813953488373	2.3255813953488373	0.5813953488372093	1.1627906976744187	2.5316455696202533	3.1645569620253164	0.21598272138228944	1.511879049676026	0.4934210526315789	1.151315789473684	0.9234828496042217	3.6939313984168867	0.8620689655172413	3.7356321839080464	0.3901170351105332	1.8205461638491547	0.16129032258064516	1.129032258064516	0.7537688442211055	2.512562814070352	0.49916805324459235	1.497504159733777
2.366863905325444	1.183431952662722	1.7543859649122806	2.3391812865497075	0.6622516556291391	0.6622516556291391	4.568527918781726	4.568527918781726	0.26420079260237783	2.3778071334214	0.48939641109298526	0.9787928221859705	1.0256410256410255	3.717948717948718	1.3157894736842104	3.125	0.37831021437578816	1.5132408575031526	0.16339869281045752	1.1437908496732025	0.7947019867549668	2.5165562913907285	0.4983388704318937	1.8272425249169437
2.0689655172413794	0.0	2.013422818791946	0.6711409395973155	1.910828025477707	0.6369426751592357	2.7777777777777777	3.888888888888889	0.258732212160414	2.1992238033635187	0.5110732538330494	1.0221465076660987	0.8928571428571428	3.9540816326530615	2.203856749311295	3.8567493112947657	0.5673758865248227	1.702127659574468	0.1631321370309951	0.8156606851549755	0.881057268722467	1.3215859030837005	0.6269592476489028	1.5673981191222568
0.5	1.0	1.3513513513513513	1.3513513513513513	1.7857142857142856	1.1904761904761905	3.508771929824561	4.093567251461988	0.4026845637583893	1.6107382550335572	0.47770700636942676	1.4331210191082804	0.9541984732824428	4.580152671755725	1.1345218800648298	2.755267423014587	0.5063291139240507	1.89873417721519	0.1694915254237288	1.0169491525423728	0.9057971014492754	2.1739130434782608	0.49019607843137253	1.3071895424836601
2.976190476190476	1.7857142857142856	0.0	1.2121212121212122	0.5494505494505495	1.098901098901099	4.545454545454546	3.977272727272727	0.37641154328732745	2.132998745294856	0.5	1.3333333333333335	0.7062146892655368	3.1073446327683616	0.9819967266775778	2.9459901800327333	0.5628517823639775	1.876172607879925	0.3215434083601286	0.964630225080386	0.9104704097116844	1.3657056145675266	0.6557377049180327	1.8032786885245904
0.5376344086021506	0.5376344086021506	1.8518518518518516	1.2345679012345678	2.4390243902439024	2.9268292682926833	3.867403314917127	2.7624309392265194	0.3836317135549872	2.3017902813299234	0.7957559681697612	0.5305039787798408	0.6983240223463687	3.6312849162011176	0.6514657980456027	2.768729641693811	0.41841004184100417	1.6736401673640167	0.3215434083601286	1.1254019292604502	0.6302521008403361	1.4705882352941175	0.6430868167202572	1.7684887459807075
2.2346368715083798	0.5586592178770949	0.5780346820809248	1.1560693641618496	3.825136612021858	2.185792349726776	3.076923076923077	2.564102564102564	0.36231884057971014	2.717391304347826	0.49180327868852464	1.4754098360655739	0.7672634271099744	3.9641943734015346	1.639344262295082	2.73224043715847	0.3870967741935484	1.2903225806451613	0.16181229773462785	0.9708737864077669	0.801068090787717	2.0026702269692924	0.8310249307479225	0.8310249307479225
1.0582010582010581	1.5873015873015872	2.380952380952381	4.166666666666666	0.0	0.5494505494505495	3.6363636363636362	4.242424242424243	0.4120879120879121	1.6483516483516485	0.4975124378109453	0.9950248756218906	0.8951406649616368	3.8363171355498724	0.9803921568627451	3.104575163398693	0.1287001287001287	1.8018018018018018	0.3129890453834116	0.9389671361502347	0.7490636704119851	2.4968789013732833	0.4934210526315789	1.644736842105263
2.1621621621621623	1.0810810810810811	2.7777777777777777	2.7777777777777777	0.0	2.1739130434782608	3.0864197530864197	3.0864197530864197	0.13774104683195593	1.2396694214876034	0.48465266558966075	1.2924071082390953	0.8253094910591471	3.576341127922971	1.8617021276595744	3.1914893617021276	0.5649717514124294	2.4482109227871938	0.5420054200542005	0.5420054200542005	0.5044136191677175	2.5220680958385877	0.4815409309791332	1.4446227929373996
1.8404907975460123	1.2269938650306749	1.2658227848101267	0.6329113924050633	0.5813953488372093	0.5813953488372093	0.6097560975609756	1.2195121951219512	0.43415340086830684	2.3154848046309695	0.4807692307692308	1.1217948717948718	1.3725490196078431	4.117647058823529	1.1128775834658187	3.338632750397456	0.25348542458808615	1.9011406844106464	0.0	0.9615384615384616	0.6402048655569782	2.4327784891165174	0.482315112540193	1.4469453376205788
1.6666666666666667	0.0	1.744186046511628	1.744186046511628	3.2467532467532463	1.2987012987012987	2.564102564102564	3.8461538461538463	0.3821656050955414	2.2929936305732483	0.32733224222585927	1.309328968903437	0.9225092250922509	4.243542435424354	1.322314049586777	3.1404958677685952	0.5063291139240507	1.5189873417721518	0.5076142131979695	0.7614213197969544	0.6273525721455459	2.5094102885821834	0.33222591362126247	1.6611295681063125
3.4682080924855487	0.0	1.1049723756906076	1.1049723756906076	3.3112582781456954	3.3112582781456954	3.79746835443038	3.1645569620253164	0.27472527472527475	1.9230769230769231	0.49261083743842365	1.477832512315271	1.3307984790874523	4.942965779467681	1.132686084142395	3.3980582524271843	0.27359781121751026	1.3679890560875512	0.32573289902280134	0.9771986970684038	0.6605019815059445	2.509907529722589	0.6462035541195477	1.7770597738287561
1.2121212121212122	0.0	0.546448087431694	0.546448087431694	0.6802721088435374	0.6802721088435374	1.2738853503184715	1.2738853503184715	0.2770083102493075	1.8005540166204987	0.7936507936507936	1.3227513227513228	0.8253094910591471	3.576341127922971	1.2903225806451613	3.225806451612903	0.2570694087403599	1.6709511568123392	0.28735632183908044	0.8620689655172413	0.796812749003984	2.5232403718459495	0.6872852233676976	1.8900343642611683
1.7341040462427744	0.0	0.7352941176470588	0.7352941176470588	0.6622516556291391	0.0	2.7027027027027026	1.6216216216216217	0.3926701570680628	1.963350785340314	0.17152658662092624	1.2006861063464835	0.8912655971479502	4.45632798573975	1.9886363636363635	3.6931818181818183	0.37546933667083854	1.7521902377972465	0.3252032520325203	1.1382113821138211	0.620347394540943	2.481389578163772	0.6514657980456027	1.7915309446254073
2.484472049689441	0.0	2.9940119760479043	4.191616766467066	2.5	1.25	1.4634146341463417	1.951219512195122	0.7317073170731708	1.951219512195122	0.7978723404255319	1.0638297872340425	1.4953271028037385	4.859813084112149	1.1494252873563218	3.284072249589491	0.390625	1.4322916666666665	0.0	1.0903426791277258	0.7481296758104738	2.369077306733167	0.6633499170812603	1.658374792703151
1.1173184357541899	1.1173184357541899	1.092896174863388	0.546448087431694	1.7142857142857144	2.2857142857142856	1.8292682926829267	2.4390243902439024	0.43668122270742354	2.1834061135371177	0.3289473684210526	1.4802631578947367	0.9090909090909091	2.878787878787879	0.9724473257698543	3.079416531604538	0.3091190108191654	1.7001545595054095	0.322061191626409	1.1272141706924315	0.6510416666666667	2.604166666666667	0.6329113924050633	1.5822784810126582
0.7142857142857143	0.7142857142857143	0.9803921568627451	0.49019607843137253	1.8181818181818181	0.6060606060606061	4.040404040404041	2.0202020202020203	0.3853564547206166	2.5048169556840074	0.8042895442359249	1.0723860589812333	0.8739076154806492	4.2446941323345815	1.1494252873563218	3.1198686371100166	0.3787878787878788	2.272727272727273	0.16051364365971107	1.1235955056179776	1.284796573875803	1.4989293361884368	1.1869436201780417	0.8902077151335311
2.272727272727273	1.1363636363636365	2.2857142857142856	0.5714285714285714	1.7142857142857144	1.7142857142857144	2.941176470588235	2.3529411764705883	0.26109660574412535	1.8276762402088773	0.32786885245901637	1.4754098360655739	1.5009380863039399	4.690431519699812	1.9178082191780823	3.5616438356164384	0.5044136191677175	1.639344262295082	0.1736111111111111	0.8680555555555556	0.6510416666666667	2.473958333333333	0.6655574043261231	1.1647254575707155
1.8404907975460123	1.8404907975460123	0.5291005291005291	1.5873015873015872	1.098901098901099	0.5494505494505495	4.054054054054054	2.7027027027027026	0.4464285714285714	1.1160714285714286	0.56657223796034	1.41643059490085	0.516795865633075	3.6175710594315245	0.9708737864077669	2.912621359223301	0.2638522427440633	1.7150395778364116	0.3305785123966942	0.9917355371900827	0.5095541401273885	2.420382165605096	0.4807692307692308	1.4423076923076923
2.6737967914438503	0.53475935828877	0.5813953488372093	0.5813953488372093	0.5952380952380952	0.5952380952380952	2.684563758389262	2.013422818791946	0.2844950213371266	1.991465149359886	0.4754358161648178	1.2678288431061806	1.0037641154328731	4.1405269761606025	1.151315789473684	2.9605263157894735	0.2570694087403599	1.9280205655526992	0.16339869281045752	1.1437908496732025	0.8658008658008658	2.0202020202020203	1.08991825613079	0.544959128065395
1.8518518518518516	0.6172839506172839	2.072538860103627	1.0362694300518136	1.0204081632653061	1.0204081632653061	2.547770700636943	1.910828025477707	0.38167938931297707	2.8625954198473282	0.48	1.28	0.9043927648578811	3.875968992248062	0.6299212598425197	2.8346456692913384	0.6276150627615062	2.092050209205021	0.3262642740619902	1.1419249592169658	0.5681818181818182	1.9886363636363635	0.6546644844517185	1.800327332242226
0.6535947712418301	0.0	1.8181818181818181	1.8181818181818181	3.5175879396984926	4.0201005025125625	4.2682926829268295	3.048780487804878	0.3853564547206166	2.8901734104046244	0.5226480836236934	1.3937282229965158	0.628140703517588	3.8944723618090453	0.8532423208191127	2.7303754266211606	0.3731343283582089	1.8656716417910446	0.5420054200542005	0.8130081300813009	0.821917808219178	1.9178082191780823	0.6451612903225806	1.6129032258064515
2.6143790849673203	1.3071895424836601	1.183431952662722	1.183431952662722	1.6483516483516485	2.197802197802198	1.1695906432748537	2.923976608187134	0.2484472049689441	2.111801242236025	0.3262642740619902	1.468189233278956	0.9242144177449169	4.251386321626617	1.1254019292604502	2.7331189710610935	0.36900369003690037	2.3985239852398523	0.26041666666666663	1.0416666666666665	0.7462686567164178	2.4875621890547266	0.6369426751592357	1.7515923566878981
0.4975124378109453	0.9950248756218906	3.7735849056603774	2.515723270440252	3.75	3.125	4.878048780487805	3.6585365853658534	0.6507592190889371	1.735357917570499	0.5405405405405406	0.5405405405405406	1.4953271028037385	4.859813084112149	1.1494252873563218	3.1198686371100166	0.37688442211055273	1.7587939698492463	0.33613445378151263	1.1764705882352942	0.7434944237918215	2.2304832713754648	0.6379585326953748	1.5948963317384368
0.5882352941176471	0.5882352941176471	0.5586592178770949	0.5586592178770949	0.6711409395973155	0.0	0.6666666666666667	0.6666666666666667	0.3978779840848806	1.7241379310344827	0.5235602094240838	1.3089005235602094	0.6868131868131868	3.571428571428571	1.1589403973509933	2.6490066225165565	0.411522633744856	1.646090534979424	0.2583979328165375	1.03359173126615	0.6657789613848202	2.5299600532623168	0.6309148264984227	1.5772870662460567
4.41988950276243	1.6574585635359116	0.53475935828877	0.53475935828877	2.4875621890547266	1.9900497512437811	4.225352112676056	2.8169014084507045	0.25220680958385877	2.01765447667087	0.8333333333333334	1.3888888888888888	0.5063291139240507	4.050632911392405	1.9021739130434785	3.260869565217391	0.5012531328320802	1.6290726817042605	0.30959752321981426	0.7739938080495357	0.6426735218508998	2.570694087403599	0.8287292817679558	1.1049723756906076
0.6369426751592357	0.6369426751592357	4.838709677419355	4.301075268817205	1.948051948051948	2.5974025974025974	6.535947712418301	7.8431372549019605	0.5524861878453038	2.7624309392265194	0.482315112540193	0.964630225080386	1.019108280254777	3.949044585987261	1.876675603217158	2.1447721179624666	0.7490636704119851	2.0599250936329585	0.3241491085899514	0.6482982171799028	0.5509641873278237	2.066115702479339	0.6557377049180327	1.639344262295082
0.0	0.5617977528089888	0.5813953488372093	0.0	0.591715976331361	1.7751479289940828	4.069767441860465	1.1627906976744187	0.3870967741935484	2.193548387096774	0.16260162601626016	1.3008130081300813	0.8333333333333334	3.6111111111111107	0.967741935483871	2.5806451612903225	0.4993757802746567	1.8726591760299627	0.0	1.084010840108401	0.4178272980501393	1.9498607242339834	0.6756756756756757	1.5202702702702704
2.6737967914438503	1.6042780748663104	2.5906735751295336	3.6269430051813467	0.6535947712418301	0.0	4.232804232804233	2.1164021164021163	0.2728512960436562	1.7735334242837655	0.1631321370309951	1.468189233278956	0.6983240223463687	3.35195530726257	0.9884678747940692	2.6359143327841847	0.49627791563275436	1.7369727047146404	0.3236245954692557	0.9708737864077669	0.7532956685499058	2.2598870056497176	0.6299212598425197	1.7322834645669292
0.6172839506172839	1.2345679012345678	1.7647058823529411	1.1764705882352942	2.484472049689441	3.1055900621118013	2.6737967914438503	3.2085561497326207	0.12531328320802004	1.8796992481203008	0.47694753577106513	1.1128775834658187	0.6802721088435374	3.537414965986395	1.2903225806451613	2.903225806451613	0.49813200498132004	1.61892901618929	0.3236245954692557	0.9708737864077669	0.7722007722007722	2.574002574002574	0.64	1.44
2.4390243902439024	1.2195121951219512	2.7624309392265194	2.209944751381215	0.0	1.2422360248447204	3.3707865168539324	3.932584269662921	0.36900369003690037	2.5830258302583027	0.3236245954692557	1.4563106796116505	1.13314447592068	2.974504249291785	1.2698412698412698	3.1746031746031744	0.5625879043600562	1.6877637130801686	0.3184713375796179	1.1146496815286624	0.7712082262210797	2.570694087403599	0.64	1.76
1.1363636363636365	0.5681818181818182	1.948051948051948	3.2467532467532463	1.3793103448275863	1.3793103448275863	3.2432432432432434	4.324324324324325	0.24752475247524752	2.103960396039604	0.47393364928909953	1.1058451816745656	0.6345177664974619	3.934010152284264	1.3008130081300813	3.577235772357724	0.5128205128205128	1.6666666666666667	0.16638935108153077	1.1647254575707155	0.5161290322580645	2.4516129032258065	0.6666666666666667	1.5
1.9607843137254901	1.9607843137254901	3.3333333333333335	3.888888888888889	2.2522522522522523	1.8018018018018018	3.1413612565445024	3.664921465968586	0.2583979328165375	1.937984496124031	0.48939641109298526	1.3050570962479608	1.1004126547455295	3.7138927097661623	1.0169491525423728	3.389830508474576	0.267379679144385	1.6042780748663104	0.15698587127158556	0.9419152276295133	0.7022471910112359	1.9662921348314606	0.6369426751592357	1.5923566878980893
1.1173184357541899	0.5586592178770949	0.5780346820809248	0.5780346820809248	0.0	0.6060606060606061	2.857142857142857	3.428571428571429	0.410958904109589	1.643835616438356	0.3305785123966942	0.9917355371900827	0.9887005649717515	3.8135593220338984	1.155115511551155	3.3003300330033	0.5610098176718092	1.262272089761571	0.3215434083601286	1.1254019292604502	0.7594936708860759	2.5316455696202533	0.31645569620253167	1.740506329113924
0.6024096385542169	0.6024096385542169	1.0204081632653061	1.0204081632653061	1.7045454545454544	1.7045454545454544	3.5000000000000004	4.0	0.13315579227696406	1.7310252996005324	0.48543689320388345	1.2944983818770228	0.7585335018963337	3.919089759797725	0.9852216748768473	3.284072249589491	0.5633802816901409	1.4084507042253522	0.16366612111292964	1.1456628477905073	0.7782101167315175	2.594033722438392	0.8174386920980926	1.3623978201634876
1.2422360248447204	0.6211180124223602	2.4539877300613497	1.8404907975460123	2.1739130434782608	2.1739130434782608	1.2121212121212122	1.8181818181818181	0.2971768202080238	1.634472511144131	0.16863406408094433	1.3490725126475547	0.881057268722467	3.0837004405286343	1.1400651465798046	2.768729641693811	0.25220680958385877	1.7654476670870116	0.16501650165016502	0.825082508250825	0.7751937984496124	2.454780361757106	1.0362694300518136	1.2953367875647668
2.857142857142857	2.857142857142857	3.783783783783784	3.2432432432432434	3.3333333333333335	1.1111111111111112	4.72972972972973	4.054054054054054	0.13157894736842105	2.368421052631579	0.49180327868852464	0.9836065573770493	1.1194029850746268	4.477611940298507	0.9803921568627451	2.7777777777777777	0.12547051442910914	1.8820577164366372	0.0	1.1824324324324325	0.49261083743842365	2.4630541871921183	0.6688963210702341	1.839464882943144
2.793296089385475	2.2346368715083798	0.546448087431694	0.546448087431694	2.3255813953488373	2.9069767441860463	3.125	3.75	0.24875621890547264	2.1144278606965177	0.7936507936507936	1.0582010582010581	1.0282776349614395	3.5989717223650386	1.1784511784511784	3.0303030303030303	0.2805049088359046	1.262272089761571	0.3194888178913738	1.1182108626198082	0.41265474552957354	1.925722145804677	0.6514657980456027	1.4657980456026058
0.0	0.6493506493506493	0.0	1.183431952662722	0.53475935828877	0.0	5.161290322580645	3.870967741935484	0.6185567010309279	2.6804123711340204	0.4746835443037975	1.2658227848101267	0.7556675062972292	4.156171284634761	0.7961783439490446	3.343949044585987	0.5181347150259068	1.8134715025906734	0.1631321370309951	0.8156606851549755	0.7496251874062968	1.4992503748125936	0.49668874172185434	1.8211920529801324
3.0120481927710845	2.4096385542168677	1.6666666666666667	1.6666666666666667	0.6097560975609756	0.6097560975609756	5.045871559633028	3.211009174311927	0.5791505791505791	2.3166023166023164	0.16339869281045752	1.4705882352941175	1.3618677042801557	4.863813229571985	1.1532125205930808	3.2948929159802307	0.5772005772005772	1.1544011544011543	0.32573289902280134	0.8143322475570033	0.49079754601227	2.4539877300613497	0.4942339373970346	1.8121911037891267
2.857142857142857	2.857142857142857	1.7142857142857144	2.2857142857142856	2.515723270440252	2.515723270440252	6.521739130434782	5.434782608695652	0.37735849056603776	2.138364779874214	0.16233766233766234	1.461038961038961	1.7241379310344827	2.955665024630542	0.966183574879227	3.22061191626409	0.4944375772558714	1.3597033374536465	0.3241491085899514	1.1345218800648298	0.5076142131979695	2.5380710659898478	0.49916805324459235	1.8302828618968388
1.015228426395939	0.5076142131979695	1.6129032258064515	0.5376344086021506	1.1428571428571428	1.1428571428571428	2.3952095808383236	2.9940119760479043	0.25940337224383914	1.8158236057068744	0.7672634271099744	1.0230179028132993	0.8053691275167786	3.2214765100671143	1.1784511784511784	3.1986531986531985	0.8113590263691683	1.8255578093306288	0.3305785123966942	0.9917355371900827	0.5617977528089888	2.106741573033708	1.1695906432748537	1.7543859649122806
2.4242424242424243	0.0	0.0	0.5780346820809248	1.092896174863388	0.546448087431694	2.7027027027027026	2.1621621621621623	0.4172461752433936	1.6689847009735743	0.4942339373970346	0.9884678747940692	1.6	5.0	1.1844331641285957	3.3840947546531304	0.2544529262086514	1.9083969465648856	0.3424657534246575	1.1986301369863013	0.648508430609598	2.594033722438392	0.6700167504187605	1.340033500837521
1.9736842105263157	1.3157894736842104	1.7045454545454544	1.7045454545454544	1.6666666666666667	1.1111111111111112	1.6574585635359116	1.1049723756906076	0.3875968992248062	2.1963824289405682	0.3179650238473768	1.4308426073131957	0.8287292817679558	3.7292817679558015	1.1456628477905073	2.7823240589198037	0.5069708491761723	1.520912547528517	0.5333333333333333	1.0666666666666667	1.1764705882352942	2.3529411764705883	0.7042253521126761	1.232394366197183
0.0	0.0	1.6853932584269662	1.6853932584269662	1.0309278350515463	1.0309278350515463	2.857142857142857	2.2857142857142856	0.410958904109589	1.7808219178082192	0.33726812816188867	1.5177065767284992	1.1019283746556474	3.71900826446281	0.8210180623973727	3.1198686371100166	0.7905138339920948	2.1739130434782608	0.273972602739726	0.547945205479452	0.7444168734491315	2.357320099255583	0.315955766192733	1.7377567140600316
3.067484662576687	1.2269938650306749	2.1621621621621623	1.0810810810810811	3.428571428571429	2.2857142857142856	1.183431952662722	4.142011834319527	0.2518891687657431	2.141057934508816	0.4746835443037975	1.2658227848101267	0.9900990099009901	3.9603960396039604	1.1267605633802817	3.3802816901408446	0.423728813559322	1.5536723163841808	0.16722408026755853	1.1705685618729096	0.8	1.44	0.6644518272425249	1.6611295681063125
2.9629629629629632	1.4814814814814816	1.1173184357541899	1.1173184357541899	0.628930817610063	0.0	1.7341040462427744	1.1560693641618496	0.25773195876288657	2.190721649484536	0.3091190108191654	1.3910355486862442	0.6273525721455459	3.889585947302384	0.9693053311793215	3.231017770597738	0.7168458781362007	1.971326164874552	0.3215434083601286	1.1254019292604502	0.6426735218508998	2.570694087403599	0.4746835443037975	1.5822784810126582
1.282051282051282	0.0	0.9569377990430622	0.9569377990430622	1.7142857142857144	1.7142857142857144	0.6944444444444444	0.6944444444444444	0.2597402597402597	1.948051948051948	0.3215434083601286	1.2861736334405145	1.1342155009451798	4.3478260869565215	0.8183306055646482	2.9459901800327333	0.5154639175257731	1.5463917525773196	0.32573289902280134	0.9771986970684038	0.5532503457814661	2.0746887966804977	0.4975124378109453	1.658374792703151
1.8292682926829267	2.4390243902439024	0.6060606060606061	0.0	0.5649717514124294	1.1299435028248588	5.319148936170213	5.319148936170213	0.25252525252525254	2.146464646464646	0.3252032520325203	1.3008130081300813	1.0752688172043012	4.659498207885305	1.132686084142395	3.2362459546925564	0.2554278416347382	1.6602809706257982	0.5882352941176471	0.29411764705882354	0.4273504273504274	1.9943019943019942	0.6557377049180327	1.4754098360655739
1.8633540372670807	0.6211180124223602	2.3391812865497075	1.7543859649122806	0.0	0.6211180124223602	3.684210526315789	3.684210526315789	0.13003901170351106	2.2106631989596877	0.5376344086021506	1.3440860215053763	0.8997429305912596	3.984575835475578	0.9478672985781991	3.3175355450236967	0.18761726078799248	1.876172607879925	0.32102728731942215	0.9630818619582664	0.9861932938856016	2.1696252465483234	0.6546644844517185	1.800327332242226
1.1904761904761905	0.5952380952380952	0.5780346820809248	0.5780346820809248	0.5780346820809248	0.0	3.5897435897435894	2.051282051282051	0.4048582995951417	1.7543859649122806	0.5199306759098787	1.386481802426343	0.7575757575757576	4.166666666666666	1.0256410256410255	3.418803418803419	0.5471956224350205	1.7783857729138166	0.3294892915980231	1.1532125205930808	0.6369426751592357	2.547770700636943	0.6309148264984227	1.4195583596214512
2.5974025974025974	0.6493506493506493	2.2988505747126435	0.0	1.4492753623188406	1.4492753623188406	4.519774011299435	3.954802259887006	0.6237006237006237	2.079002079002079	0.5025125628140703	0.8375209380234505	1.3539651837524178	4.061895551257253	1.2924071082390953	3.231017770597738	0.5256241787122208	1.8396846254927726	0.16835016835016833	0.8417508417508417	0.6188118811881188	2.4752475247524752	1.0309278350515463	1.2886597938144329
1.1764705882352942	1.1764705882352942	1.2269938650306749	0.0	3.3557046979865772	3.3557046979865772	1.183431952662722	1.183431952662722	0.25477707006369427	2.2929936305732483	0.8522727272727272	0.8522727272727272	1.0596026490066226	4.23841059602649	1.7045454545454544	3.4090909090909087	0.7312614259597806	1.8281535648994516	0.3184713375796179	1.1146496815286624	0.37926675094816686	2.402022756005057	0.482315112540193	1.607717041800643
3.723404255319149	3.723404255319149	1.7142857142857144	1.7142857142857144	0.5952380952380952	1.1904761904761905	2.73224043715847	3.278688524590164	0.37546933667083854	2.127659574468085	0.2695417789757413	0.8086253369272237	0.6934812760055479	3.19001386962552	1.9178082191780823	3.0136986301369864	0.42134831460674155	1.4044943820224718	0.33277870216306155	0.9983361064891847	0.8012820512820512	1.4423076923076923	1.1267605633802817	1.6901408450704223
0.591715976331361	0.0	1.7341040462427744	1.7341040462427744	1.8633540372670807	1.8633540372670807	3.4653465346534658	2.4752475247524752	0.39164490861618795	2.219321148825065	0.2762430939226519	1.3812154696132597	1.0389610389610389	4.025974025974026	0.9693053311793215	2.9079159935379644	0.5221932114882507	1.3054830287206265	0.1597444089456869	0.7987220447284344	0.8298755186721992	1.9363762102351314	0.48465266558966075	1.1308562197092082
1.6853932584269662	0.5617977528089888	2.5	1.25	1.1494252873563218	2.8735632183908044	2.5906735751295336	2.072538860103627	0.45662100456621	1.21765601217656	0.3215434083601286	1.1254019292604502	1.762114537444934	4.405286343612335	1.2841091492776886	3.0497592295345104	0.38910505836575876	1.4267185473411155	0.3205128205128205	0.9615384615384616	0.6666666666666667	2.533333333333333	0.482315112540193	1.7684887459807075
3.1847133757961785	1.910828025477707	4.705882352941177	2.941176470588235	0.0	0.0	3.0864197530864197	1.8518518518518516	0.3978779840848806	1.989389920424403	0.33112582781456956	1.3245033112582782	0.9681881051175657	3.319502074688797	1.0434782608695654	3.304347826086956	0.25477707006369427	1.4012738853503186	0.32102728731942215	1.1235955056179776	0.8676789587852495	1.5184381778741864	0.4885993485342019	1.1400651465798046
3.2085561497326207	2.13903743315508	4.0	4.0	1.7341040462427744	3.4682080924855487	4.0	3.3333333333333335	0.27932960893854747	1.8156424581005588	0.16638935108153077	1.3311148086522462	0.6273525721455459	4.0150564617314926	1.6172506738544474	3.5040431266846364	0.390625	1.8229166666666667	0.16260162601626016	1.1382113821138211	0.8298755186721992	2.0746887966804977	0.5042016806722689	1.8487394957983194
2.564102564102564	2.051282051282051	1.1363636363636365	1.1363636363636365	1.4814814814814816	0.7407407407407408	2.9940119760479043	1.7964071856287425	0.41551246537396125	1.3850415512465373	0.32786885245901637	1.3114754098360655	1.3182674199623352	4.3314500941619585	1.0221465076660987	3.0664395229982966	0.49627791563275436	1.6129032258064515	0.3389830508474576	0.6779661016949152	0.6925207756232686	2.0775623268698062	1.1111111111111112	0.8333333333333334
1.1494252873563218	1.7241379310344827	0.6756756756756757	0.6756756756756757	0.6211180124223602	1.2422360248447204	1.8633540372670807	2.484472049689441	0.25252525252525254	2.0202020202020203	0.15723270440251574	1.257861635220126	0.9708737864077669	3.0513176144244105	1.10062893081761	2.6729559748427674	0.3861003861003861	1.8018018018018018	0.0	1.001669449081803	0.3865979381443299	2.3195876288659796	0.4838709677419355	1.7741935483870968
1.2269938650306749	1.2269938650306749	0.0	0.0	0.0	0.0	3.508771929824561	4.093567251461988	0.2560819462227913	2.176696542893726	0.5217391304347827	1.391304347826087	1.1544011544011543	3.751803751803752	1.1075949367088607	3.322784810126582	0.4143646408839779	1.6574585635359116	0.5602240896358543	0.8403361344537815	0.544959128065395	2.043596730245232	1.098901098901099	1.3736263736263736
0.6666666666666667	0.6666666666666667	0.0	0.0	1.2195121951219512	1.8292682926829267	4.716981132075472	3.7735849056603774	0.2590673575129534	1.5544041450777202	0.7957559681697612	1.0610079575596816	1.0416666666666665	4.166666666666666	1.1647254575707155	2.995008319467554	0.5578800557880056	0.9762900976290098	0.15384615384615385	1.0769230769230769	0.4993757802746567	2.3720349563046192	0.6299212598425197	1.574803149606299
0.6024096385542169	0.6024096385542169	1.0471204188481675	0.5235602094240838	0.5952380952380952	0.5952380952380952	2.604166666666667	2.083333333333333	0.3003003003003003	1.5015015015015014	0.3134796238244514	1.4106583072100314	0.9541984732824428	4.580152671755725	1.1128775834658187	3.1796502384737675	0.3740648379052369	1.3715710723192018	0.0	0.8310249307479225	0.7731958762886598	2.448453608247423	0.6525285481239804	1.3050570962479608
2.7472527472527473	1.098901098901099	0.0	0.546448087431694	4.022988505747127	3.4482758620689653	3.2467532467532463	3.2467532467532463	0.3861003861003861	2.5096525096525095	0.4885993485342019	1.4657980456026058	1.5444015444015444	4.247104247104247	1.129032258064516	3.225806451612903	0.6060606060606061	2.4242424242424243	0.3236245954692557	0.8090614886731391	0.7843137254901961	2.4836601307189543	0.47694753577106513	1.5898251192368837
0.49504950495049505	0.49504950495049505	0.641025641025641	0.0	1.8404907975460123	1.2269938650306749	3.205128205128205	3.205128205128205	0.1434720229555237	1.8651362984218076	0.3194888178913738	1.4376996805111821	1.019108280254777	4.076433121019108	1.1363636363636365	2.75974025974026	0.5050505050505051	1.893939393939394	0.3241491085899514	1.1345218800648298	0.6510416666666667	2.604166666666667	0.4885993485342019	1.3029315960912053
2.4390243902439024	0.975609756097561	1.1494252873563218	1.1494252873563218	1.0309278350515463	1.0309278350515463	1.2658227848101267	1.89873417721519	0.6263048016701461	2.0876826722338206	0.3284072249589491	1.477832512315271	0.7731958762886598	3.865979381443299	0.482315112540193	3.054662379421222	0.5	1.625	0.16233766233766234	1.1363636363636365	0.7682458386683738	2.4327784891165174	0.3305785123966942	1.487603305785124
1.8292682926829267	0.0	1.5706806282722512	1.5706806282722512	0.0	1.0810810810810811	3.867403314917127	1.6574585635359116	0.25380710659898476	2.284263959390863	0.33222591362126247	0.9966777408637874	0.8760951188986232	4.005006257822278	1.1570247933884297	3.1404958677685952	0.38910505836575876	1.6861219195849546	0.1694915254237288	0.847457627118644	0.9416195856873822	2.0715630885122414	0.4934210526315789	1.3157894736842104
1.8867924528301887	0.0	0.0	0.0	2.2598870056497176	1.694915254237288	2.1621621621621623	1.6216216216216217	0.4	1.3333333333333335	0.48	1.28	0.9102730819245773	4.291287386215865	1.9830028328611897	3.1161473087818696	0.129366106080207	1.8111254851228977	0.36231884057971014	0.9057971014492754	1.2605042016806722	1.2605042016806722	0.1669449081803005	1.669449081803005
2.127659574468085	2.8368794326241136	1.06951871657754	0.0	1.1904761904761905	0.5952380952380952	3.1413612565445024	4.18848167539267	0.3875968992248062	2.1963824289405682	0.8130081300813009	1.3550135501355014	1.0144927536231882	3.768115942028986	0.9554140127388535	3.0254777070063694	0.3836317135549872	1.6624040920716114	0.27548209366391185	0.8264462809917356	1.0526315789473684	1.263157894736842	0.6700167504187605	1.8425460636515913
1.282051282051282	1.282051282051282	1.2121212121212122	1.2121212121212122	3.35195530726257	1.1173184357541899	4.41988950276243	4.41988950276243	0.2506265664160401	2.2556390977443606	0.3305785123966942	1.1570247933884297	1.8867924528301887	3.7735849056603774	0.8237232289950577	2.9654036243822075	0.5	1.875	0.5115089514066496	1.0230179028132993	0.7947019867549668	2.5165562913907285	0.6756756756756757	1.3513513513513513
2.247191011235955	2.247191011235955	2.941176470588235	2.941176470588235	1.1299435028248588	1.694915254237288	2.3391812865497075	2.3391812865497075	0.5681818181818182	2.6515151515151514	0.16155088852988692	1.2924071082390953	0.8185538881309686	3.0013642564802185	1.3201320132013201	3.3003300330033	0.4329004329004329	2.0202020202020203	0.34423407917383825	1.0327022375215147	0.5312084993359893	2.5232403718459495	0.6655574043261231	1.497504159733777
0.628930817610063	0.628930817610063	1.875	1.25	1.9867549668874174	2.6490066225165565	3.0864197530864197	3.7037037037037033	0.5747126436781609	2.8735632183908044	0.34071550255536626	1.5332197614991483	0.8141112618724559	3.3921302578018993	1.8181818181818181	3.6363636363636362	0.5594405594405595	1.6783216783216783	0.15847860538827258	1.109350237717908	0.7682458386683738	2.4327784891165174	0.6339144215530903	1.5847860538827259
1.5544041450777202	1.5544041450777202	0.0	0.0	0.6493506493506493	2.5974025974025974	1.6574585635359116	1.1049723756906076	0.3836317135549872	1.7902813299232736	0.4838709677419355	1.2903225806451613	0.8849557522123894	3.792667509481669	1.015228426395939	2.8764805414551606	0.5012531328320802	1.8796992481203008	0.16155088852988692	0.9693053311793215	0.4143646408839779	2.071823204419889	0.4934210526315789	1.8092105263157896
0.0	0.5263157894736842	0.5586592178770949	0.5586592178770949	1.1494252873563218	0.5747126436781609	1.89873417721519	1.89873417721519	0.38022813688212925	2.027883396704689	0.33557046979865773	1.342281879194631	0.8793969849246231	4.0201005025125625	1.3227513227513228	3.968253968253968	0.25348542458808615	1.6476552598225602	0.3252032520325203	1.1382113821138211	0.628930817610063	2.3899371069182394	0.6359300476947536	1.5898251192368837
2.484472049689441	0.6211180124223602	1.6483516483516485	1.6483516483516485	3.125	2.5	3.592814371257485	3.592814371257485	0.27359781121751026	1.6415868673050615	0.49180327868852464	1.1475409836065573	0.9589041095890412	3.5616438356164384	0.6622516556291391	3.145695364238411	0.4149377593360996	1.6597510373443984	0.5555555555555556	0.5555555555555556	0.8976660682226212	2.154398563734291	0.6420545746388443	1.7656500802568218
1.0050251256281406	0.5025125628140703	1.7142857142857144	1.7142857142857144	1.3793103448275863	0.0	3.6585365853658534	4.2682926829268295	0.1364256480218281	2.046384720327422	0.32679738562091504	1.4705882352941175	0.6622516556291391	4.105960264900662	1.9553072625698324	2.5139664804469275	0.5298013245033113	1.8543046357615895	0.1610305958132045	1.1272141706924315	1.125703564727955	2.0637898686679175	1.1363636363636365	1.7045454545454544
1.7341040462427744	0.0	1.183431952662722	1.183431952662722	2.5806451612903225	2.5806451612903225	3.488372093023256	3.488372093023256	0.5859375	2.1484375	0.3215434083601286	1.2861736334405145	1.0752688172043012	3.8978494623655915	1.0101010101010102	3.1986531986531985	0.5025125628140703	1.6331658291457287	0.3236245954692557	1.132686084142395	0.6426735218508998	2.570694087403599	0.4942339373970346	1.6474464579901154
1.6666666666666667	1.1111111111111112	3.6809815950920246	2.4539877300613497	0.5376344086021506	1.6129032258064515	2.2598870056497176	1.694915254237288	0.410958904109589	2.054794520547945	0.1610305958132045	1.288244766505636	0.7802340702210664	3.7711313394018204	0.9478672985781991	3.4755134281200633	0.25380710659898476	1.903553299492386	0.1564945226917058	1.0954616588419406	0.7643312101910829	2.547770700636943	1.0526315789473684	1.5789473684210527
0.5882352941176471	0.5882352941176471	0.0	0.0	1.0869565217391304	0.5434782608695652	2.4390243902439024	4.2682926829268295	0.39164490861618795	1.8276762402088773	0.48543689320388345	1.4563106796116505	0.7575757575757576	3.9141414141414144	1.3008130081300813	3.414634146341464	0.273972602739726	1.643835616438356	0.15772870662460567	1.1041009463722398	0.7389162561576355	2.4630541871921183	0.6514657980456027	1.3029315960912053
2.366863905325444	1.183431952662722	2.6178010471204187	0.5235602094240838	1.1494252873563218	4.022988505747127	2.840909090909091	3.977272727272727	0.42075736325385693	1.6830294530154277	0.31695721077654515	1.2678288431061806	1.282051282051282	4.395604395604396	1.132686084142395	3.2362459546925564	0.5586592178770949	1.536312849162011	0.5617977528089888	1.1235955056179776	0.37593984962406013	2.506265664160401	0.8174386920980926	1.6348773841961852
2.127659574468085	0.5319148936170213	2.4242424242424243	2.4242424242424243	1.7543859649122806	1.7543859649122806	3.225806451612903	2.1505376344086025	0.43103448275862066	1.4367816091954022	0.16420361247947454	1.3136288998357963	0.9887005649717515	3.8135593220338984	0.9554140127388535	3.1847133757961785	0.6006006006006006	1.3513513513513513	0.3289473684210526	1.151315789473684	0.5063291139240507	2.5316455696202533	0.5181347150259068	1.381692573402418
2.0408163265306123	0.6802721088435374	1.8181818181818181	1.8181818181818181	1.8518518518518516	2.4691358024691357	0.546448087431694	2.185792349726776	0.628930817610063	2.7253668763102725	0.16638935108153077	1.497504159733777	1.3358778625954197	4.770992366412214	1.09717868338558	3.2915360501567394	0.5571030640668524	0.9749303621169917	0.5899705014749262	1.1799410029498525	0.37831021437578816	2.5220680958385877	0.5089058524173028	1.2722646310432568
1.89873417721519	1.2658227848101267	1.7142857142857144	1.7142857142857144	2.1505376344086025	2.1505376344086025	1.1764705882352942	1.1764705882352942	0.3821656050955414	2.1656050955414012	0.16051364365971107	1.2841091492776886	0.6361323155216284	3.9440203562340965	1.1570247933884297	2.809917355371901	0.5361930294906166	1.742627345844504	0.34423407917383825	1.0327022375215147	0.5755395683453237	2.014388489208633	0.4807692307692308	1.6025641025641024
1.2048192771084338	0.0	2.4539877300613497	2.4539877300613497	1.1494252873563218	1.7241379310344827	3.4682080924855487	3.4682080924855487	0.38510911424903727	1.797175866495507	0.3246753246753247	1.2987012987012987	0.8645533141210375	3.170028818443804	1.1146496815286624	2.8662420382165608	0.37926675094816686	1.643489254108723	0.3241491085899514	1.1345218800648298	0.6242197253433208	2.4968789013732833	0.667779632721202	1.669449081803005
2.9197080291970803	2.18978102189781	0.5813953488372093	0.5813953488372093	1.8404907975460123	1.8404907975460123	2.209944751381215	1.6574585635359116	0.3861003861003861	2.3166023166023164	0.34305317324185247	1.5437392795883362	1.0385756676557862	2.967359050445104	1.3071895424836601	3.104575163398693	0.5221932114882507	1.4360313315926894	0.32679738562091504	0.9803921568627451	0.6711409395973155	2.5503355704697985	0.8042895442359249	1.0723860589812333
1.1428571428571428	0.0	1.1363636363636365	0.5681818181818182	2.272727272727273	2.840909090909091	3.1578947368421053	2.631578947368421	0.2597402597402597	2.3376623376623376	0.3225806451612903	1.2903225806451613	0.7672634271099744	4.219948849104859	1.3377926421404682	2.842809364548495	0.5340453938584779	1.602136181575434	0.33613445378151263	0.6722689075630253	0.6321112515802781	2.5284450063211126	0.33112582781456956	1.6556291390728477
3.6764705882352944	2.2058823529411766	1.6483516483516485	1.6483516483516485	1.6042780748663104	2.13903743315508	2.380952380952381	4.166666666666666	0.4103967168262654	2.188782489740082	0.4909983633387889	1.309328968903437	0.7072135785007072	3.253182461103253	1.876675603217158	3.2171581769436997	0.5788712011577424	1.447178002894356	0.5763688760806917	0.8645533141210375	0.6426735218508998	2.442159383033419	0.6349206349206349	1.5873015873015872
3.888888888888889	1.1111111111111112	2.0408163265306123	0.0	1.0204081632653061	1.530612244897959	1.2195121951219512	2.4390243902439024	0.46728971962616817	1.7133956386292832	0.3289473684210526	1.3157894736842104	0.9817671809256662	3.225806451612903	0.6633499170812603	3.150912106135987	0.5050505050505051	1.7676767676767675	0.3305785123966942	0.9917355371900827	0.7496251874062968	2.0989505247376314	0.6329113924050633	1.740506329113924
0.0	1.342281879194631	1.7964071856287425	2.3952095808383236	1.1494252873563218	1.7241379310344827	1.5873015873015872	2.1164021164021163	0.3778337531486146	2.2670025188916876	0.4815409309791332	1.2841091492776886	1.144492131616595	3.719599427753934	1.1475409836065573	3.114754098360656	0.5617977528089888	1.1235955056179776	0.3412969283276451	0.8532423208191127	0.7662835249042145	2.10727969348659	0.3179650238473768	1.5898251192368837
1.9230769230769231	0.641025641025641	0.5434782608695652	1.0869565217391304	2.1505376344086025	1.6129032258064515	1.9230769230769231	1.282051282051282	0.2564102564102564	1.9230769230769231	0.4746835443037975	1.2658227848101267	1.0126582278481013	3.9240506329113924	1.1363636363636365	3.0844155844155843	0.2635046113306983	1.4492753623188406	0.17452006980802792	1.2216404886561953	0.6501950585175552	2.4707412223667102	0.7936507936507936	1.0582010582010581
2.027027027027027	2.7027027027027026	2.857142857142857	2.857142857142857	2.5	2.5	1.2195121951219512	2.4390243902439024	0.628930817610063	2.515723270440252	0.4792332268370607	1.1182108626198082	1.078167115902965	3.5040431266846364	1.971830985915493	3.6619718309859155	0.12919896640826875	1.8087855297157622	0.3184713375796179	1.1146496815286624	0.7434944237918215	2.478314745972739	0.6430868167202572	1.2861736334405145
1.6666666666666667	1.6666666666666667	1.8867924528301887	2.358490566037736	1.2987012987012987	1.948051948051948	2.941176470588235	2.941176470588235	0.2554278416347382	2.1711366538952745	0.487012987012987	1.1363636363636365	1.2738853503184715	2.9723991507431	0.8012820512820512	2.7243589743589745	0.5134788189987163	1.2836970474967908	0.27100271002710025	0.8130081300813009	0.6839945280437756	2.0519835841313268	0.3246753246753247	1.461038961038961
2.7586206896551726	1.3793103448275863	0.0	0.0	4.069767441860465	2.9069767441860463	2.4242424242424243	4.242424242424243	0.2789400278940028	1.2552301255230125	0.47244094488188976	1.2598425196850394	0.8610086100861009	3.936039360393604	0.8130081300813009	2.7642276422764227	0.25477707006369427	1.6560509554140128	0.1631321370309951	0.8156606851549755	0.6476683937823834	2.5906735751295336	0.48622366288492713	1.7828200972447326
2.824858757062147	1.1299435028248588	4.195804195804196	3.4965034965034967	1.7964071856287425	1.7964071856287425	2.666666666666667	2.0	0.37523452157598497	2.6266416510318953	0.821917808219178	1.36986301369863	0.9090909090909091	2.727272727272727	1.3377926421404682	2.842809364548495	0.5657708628005658	1.5558698727015559	0.1597444089456869	1.1182108626198082	0.7481296758104738	2.493765586034913	0.48939641109298526	1.3050570962479608
1.2903225806451613	0.6451612903225806	4.697986577181208	4.026845637583892	3.278688524590164	2.185792349726776	2.2857142857142856	3.428571428571429	0.4103967168262654	2.188782489740082	0.3262642740619902	1.1419249592169658	0.8974358974358974	4.102564102564102	1.8087855297157622	2.842377260981912	0.5755395683453237	1.5827338129496402	0.1697792869269949	1.0186757215619695	0.7022471910112359	2.106741573033708	0.482315112540193	1.607717041800643
1.1363636363636365	1.1363636363636365	1.2269938650306749	2.4539877300613497	0.0	0.0	4.242424242424243	3.6363636363636362	0.3836317135549872	2.3017902813299234	0.16286644951140067	1.3029315960912053	0.8962868117797695	4.353393085787452	0.964630225080386	3.054662379421222	0.5681818181818182	1.8465909090909092	0.3241491085899514	1.1345218800648298	0.7363770250368188	2.0618556701030926	0.8174386920980926	1.6348773841961852
1.6574585635359116	0.5524861878453038	2.380952380952381	2.976190476190476	1.8867924528301887	1.257861635220126	2.6455026455026456	2.6455026455026456	0.5586592178770949	2.793296089385475	0.5263157894736842	0.7894736842105263	1.4256619144602851	3.8696537678207736	1.1235955056179776	2.889245585874799	0.2570694087403599	1.9280205655526992	0.32786885245901637	0.9836065573770493	0.6631299734748011	2.6525198938992043	0.32102728731942215	1.6051364365971106
3.614457831325301	1.8072289156626504	1.9230769230769231	1.9230769230769231	0.6172839506172839	0.6172839506172839	4.487179487179487	4.487179487179487	0.5780346820809248	2.8901734104046244	0.32	1.28	0.9287925696594427	2.321981424148607	1.1570247933884297	2.644628099173554	0.5714285714285714	1.1428571428571428	0.15847860538827258	0.9508716323296356	0.9328358208955223	2.2388059701492535	1.015228426395939	1.015228426395939
4.232804232804233	1.0582010582010581	0.0	0.5555555555555556	2.5	0.625	1.092896174863388	0.546448087431694	0.37735849056603776	2.0125786163522013	0.48	1.44	0.6188118811881188	3.9603960396039604	0.7961783439490446	3.0254777070063694	0.258732212160414	1.8111254851228977	0.3194888178913738	0.7987220447284344	0.8310249307479225	2.0775623268698062	0.1620745542949757	1.6207455429497568
4.635761589403973	1.3245033112582782	1.1904761904761905	1.1904761904761905	1.1111111111111112	0.5555555555555556	2.547770700636943	1.910828025477707	0.25157232704402516	1.8867924528301887	0.4807692307692308	1.282051282051282	0.9985734664764622	3.138373751783167	1.1589403973509933	3.145695364238411	0.38167938931297707	1.9083969465648856	0.26666666666666666	1.0666666666666667	1.3043478260869565	1.5217391304347827	0.4934210526315789	1.4802631578947367
1.6129032258064515	1.6129032258064515	1.7964071856287425	2.3952095808383236	1.2738853503184715	0.6369426751592357	3.1446540880503147	3.7735849056603774	0.424929178470255	1.8413597733711047	0.47244094488188976	1.4173228346456692	1.1345218800648298	2.593192868719611	0.9478672985781991	3.15955766192733	0.3824091778202677	2.1032504780114722	0.2762430939226519	1.1049723756906076	0.5555555555555556	2.083333333333333	0.4942339373970346	1.3179571663920924
2.247191011235955	0.0	0.5952380952380952	0.0	1.8404907975460123	2.4539877300613497	4.0	5.142857142857142	0.24813895781637718	2.109181141439206	0.1697792869269949	1.5280135823429541	1.4705882352941175	4.044117647058823	1.2658227848101267	3.1645569620253164	0.5641748942172073	1.692524682651622	0.1610305958132045	0.966183574879227	1.2684989429175475	1.4799154334038054	0.6589785831960462	1.1532125205930808
0.0	0.0	0.5376344086021506	1.6129032258064515	1.675977653631285	1.1173184357541899	1.8867924528301887	1.257861635220126	0.1890359168241966	2.0793950850661624	0.3395585738539898	1.5280135823429541	0.8344923504867872	3.1988873435326846	1.0050251256281406	2.8475711892797317	0.22988505747126436	1.1494252873563218	0.338409475465313	1.015228426395939	0.8075370121130552	2.557200538358008	0.6633499170812603	1.4925373134328357
1.3333333333333335	1.3333333333333335	0.5524861878453038	1.6574585635359116	1.0582010582010581	2.1164021164021163	2.7472527472527473	2.7472527472527473	0.3856041131105398	2.313624678663239	0.4761904761904762	0.9523809523809524	0.7389162561576355	3.8177339901477834	1.1627906976744187	2.823920265780731	0.3978779840848806	1.3262599469496021	0.0	1.1589403973509933	0.5188067444876783	2.3346303501945527	0.32786885245901637	1.639344262295082
2.7472527472527473	2.7472527472527473	1.6666666666666667	1.6666666666666667	1.2195121951219512	1.2195121951219512	6.493506493506493	5.844155844155844	0.4195804195804196	1.6783216783216783	0.15923566878980894	1.2738853503184715	1.062215477996965	2.8831562974203337	0.6504065040650406	3.2520325203252036	0.5006257822277848	1.877346683354193	0.3179650238473768	0.9538950715421303	0.7194244604316548	2.158273381294964	0.6568144499178982	1.477832512315271
1.9704433497536946	1.9704433497536946	2.3952095808383236	2.3952095808383236	1.7647058823529411	1.7647058823529411	2.3255813953488373	1.1627906976744187	0.38022813688212925	2.091254752851711	0.3179650238473768	1.4308426073131957	1.0012515644555695	4.25531914893617	0.7898894154818324	3.0015797788309637	0.25477707006369427	1.910828025477707	0.33167495854063017	1.1608623548922055	0.4048582995951417	2.564102564102564	0.46875	1.7187500000000002
1.1363636363636365	1.1363636363636365	0.0	0.0	1.8404907975460123	1.2269938650306749	2.976190476190476	3.571428571428571	0.2828854314002829	1.6973125884016973	0.5730659025787965	0.5730659025787965	0.7633587786259541	3.9440203562340965	1.132686084142395	3.074433656957929	0.5095541401273885	1.910828025477707	0.16129032258064516	1.129032258064516	0.56657223796034	2.1246458923512748	0.4761904761904762	1.746031746031746
0.9803921568627451	0.49019607843137253	0.0	0.0	2.3255813953488373	3.488372093023256	1.8181818181818181	1.8181818181818181	0.38961038961038963	1.948051948051948	0.3189792663476874	1.4354066985645932	0.6361323155216284	3.816793893129771	0.8319467554076538	2.6622296173044924	0.3901170351105332	1.950585175552666	0.5988023952095809	1.1976047904191618	0.7102272727272727	1.9886363636363635	0.4761904761904762	1.746031746031746
1.7045454545454544	0.5681818181818182	1.744186046511628	1.1627906976744187	2.3255813953488373	2.9069767441860463	0.0	0.6451612903225806	0.2503128911138924	2.127659574468085	0.3284072249589491	1.1494252873563218	1.4198782961460445	3.2454361054766734	1.1345218800648298	3.2414910858995136	0.7380073800738007	1.6605166051660518	0.6172839506172839	0.6172839506172839	0.639386189258312	2.557544757033248	0.6622516556291391	1.8211920529801324
0.53475935828877	0.53475935828877	2.272727272727273	2.840909090909091	3.5294117647058822	2.3529411764705883	4.444444444444445	4.444444444444445	0.3740648379052369	1.99501246882793	0.48465266558966075	1.4539579967689822	1.1695906432748537	3.898635477582846	1.1437908496732025	3.431372549019608	0.3811944091486658	1.5247776365946633	0.15625	1.09375	0.46656298600311047	1.5552099533437014	0.6359300476947536	1.5898251192368837
1.2658227848101267	0.0	2.6881720430107525	4.301075268817205	1.6304347826086956	1.6304347826086956	3.9408866995073892	2.955665024630542	0.38961038961038963	2.0779220779220777	0.30959752321981426	1.238390092879257	0.7712082262210797	4.241645244215938	0.7886435331230284	3.3123028391167195	0.2506265664160401	1.6290726817042605	0.3448275862068966	1.0344827586206897	0.591715976331361	2.0710059171597637	0.4761904761904762	1.746031746031746
3.4482758620689653	1.1494252873563218	1.2195121951219512	0.6097560975609756	1.834862385321101	1.834862385321101	2.3391812865497075	1.1695906432748537	0.6224066390041494	1.8672199170124482	0.16638935108153077	0.9983361064891847	0.6329113924050633	3.9240506329113924	0.966183574879227	3.542673107890499	0.12804097311139565	1.5364916773367476	0.33670033670033667	0.8417508417508417	0.9633911368015413	1.9267822736030826	0.6259780907668232	1.7214397496087637
1.4563106796116505	0.9708737864077669	0.6451612903225806	0.6451612903225806	1.875	2.5	3.0120481927710845	1.8072289156626504	0.3787878787878788	2.272727272727273	0.5	1.1666666666666667	0.7947019867549668	3.9735099337748347	1.155115511551155	2.8052805280528053	0.21231422505307856	1.2738853503184715	0.16155088852988692	0.9693053311793215	0.8141112618724559	2.03527815468114	0.3412969283276451	1.5358361774744027
2.2988505747126435	1.7241379310344827	1.5873015873015872	2.1164021164021163	2.380952380952381	1.9047619047619049	0.0	0.0	0.5617977528089888	2.8089887640449436	0.3144654088050315	1.257861635220126	0.5037783375314862	4.030226700251889	0.7898894154818324	3.0015797788309637	0.56657223796034	0.84985835694051	0.16722408026755853	1.1705685618729096	0.6329113924050633	2.4050632911392404	0.5633802816901409	1.6901408450704223
3.296703296703297	2.7472527472527473	2.197802197802198	2.197802197802198	2.4242424242424243	1.2121212121212122	1.6042780748663104	1.06951871657754	0.25412960609911056	2.1601016518424396	0.5136986301369862	1.1986301369863013	1.160092807424594	3.248259860788863	1.3605442176870748	3.231292517006803	0.1314060446780552	1.445466491458607	0.5714285714285714	0.8571428571428572	0.700280112044818	1.9607843137254901	0.5102040816326531	1.3605442176870748
0.0	1.2422360248447204	2.8301886792452833	2.358490566037736	1.4388489208633095	0.0	5.194805194805195	4.545454545454546	0.1422475106685633	1.1379800853485065	0.8522727272727272	0.5681818181818182	0.9762900976290098	3.905160390516039	1.335559265442404	3.33889816360601	0.5594405594405595	1.8181818181818181	0.2915451895043732	0.8746355685131195	0.9328358208955223	2.2388059701492535	0.8264462809917356	1.1019283746556474
0.625	0.0	1.1494252873563218	1.1494252873563218	0.5681818181818182	0.5681818181818182	4.2105263157894735	4.2105263157894735	0.3821656050955414	2.2929936305732483	0.5249343832020997	1.3123359580052494	0.7843137254901961	3.9215686274509802	1.9178082191780823	3.287671232876712	0.5457025920873124	1.364256480218281	0.0	0.7832898172323759	0.5698005698005698	2.1367521367521367	0.4830917874396135	1.610305958132045
4.069767441860465	0.5813953488372093	0.546448087431694	1.639344262295082	1.6853932584269662	2.247191011235955	4.5	2.5	0.3875968992248062	1.8087855297157622	0.1620745542949757	1.4586709886547813	0.7594936708860759	4.177215189873418	1.1608623548922055	2.6533996683250414	0.25412960609911056	1.6518424396442184	0.3215434083601286	0.8038585209003215	0.9487666034155597	2.2770398481973433	0.48	1.76
1.1494252873563218	0.5747126436781609	2.3391812865497075	0.0	1.2738853503184715	1.2738853503184715	4.216867469879518	3.614457831325301	0.5692599620493358	2.846299810246679	0.33444816053511706	1.5050167224080269	1.0178117048346056	4.325699745547073	0.9508716323296356	2.8526148969889067	0.36900369003690037	1.6605166051660518	0.1597444089456869	1.1182108626198082	0.7473841554559043	1.4947683109118086	0.6451612903225806	1.6129032258064515
2.4539877300613497	1.2269938650306749	0.5524861878453038	2.209944751381215	2.9069767441860463	1.1627906976744187	2.631578947368421	3.9473684210526314	0.4285714285714286	2.142857142857143	0.8955223880597015	1.1940298507462688	0.7653061224489796	3.9540816326530615	1.1308562197092082	2.7463651050080773	0.3787878787878788	1.7676767676767675	0.3305785123966942	1.1570247933884297	0.5018820577164366	2.5094102885821834	1.1363636363636365	0.5681818181818182
1.6216216216216217	0.5405405405405406	1.6853932584269662	2.247191011235955	1.1764705882352942	1.1764705882352942	2.4390243902439024	2.4390243902439024	0.38910505836575876	1.9455252918287937	0.2785515320334262	1.392757660167131	0.9628610729023385	3.7138927097661623	1.1199999999999999	2.7199999999999998	0.5108556832694764	1.7879948914431671	0.3194888178913738	1.1182108626198082	1.2684989429175475	1.2684989429175475	0.1620745542949757	1.7828200972447326
1.2422360248447204	0.6211180124223602	0.6134969325153374	0.6134969325153374	0.0	0.5681818181818182	2.6881720430107525	2.1505376344086025	0.2762430939226519	2.209944751381215	0.48543689320388345	1.132686084142395	0.8663366336633664	4.084158415841585	1.2698412698412698	2.857142857142857	0.2805049088359046	1.5427769985974753	0.3225806451612903	0.967741935483871	0.7032348804500703	1.969057665260197	0.819672131147541	0.819672131147541
1.9867549668874174	0.6622516556291391	1.2048192771084338	0.6024096385542169	1.7751479289940828	0.0	4.046242774566474	2.8901734104046244	0.27472527472527475	2.197802197802198	0.33670033670033667	1.3468013468013467	1.034928848641656	4.139715394566624	1.1217948717948718	2.8846153846153846	0.5576208178438662	2.0446096654275094	0.5649717514124294	0.847457627118644	0.78125	1.40625	0.4830917874396135	1.4492753623188406
2.6178010471204187	1.5706806282722512	1.694915254237288	1.694915254237288	1.1560693641618496	0.0	4.371584699453552	4.371584699453552	0.5535055350553505	2.5830258302583027	0.47770700636942676	1.4331210191082804	0.7692307692307693	2.6153846153846154	1.5665796344647518	3.3942558746736298	0.5873715124816447	1.1747430249632893	0.0	0.966183574879227	0.7537688442211055	2.386934673366834	0.315955766192733	1.579778830963665
3.508771929824561	1.7543859649122806	0.5847953216374269	0.0	1.2658227848101267	1.2658227848101267	0.625	1.25	0.4	2.4	0.33003300330033003	1.155115511551155	1.4732965009208103	4.788213627992634	1.1041009463722398	2.8391167192429023	0.2466091245376079	1.8495684340320593	0.5405405405405406	1.0810810810810811	0.6535947712418301	2.6143790849673203	0.32310177705977383	1.2924071082390953
1.7045454545454544	0.5681818181818182	1.3071895424836601	1.3071895424836601	0.6097560975609756	0.6097560975609756	2.083333333333333	1.3888888888888888	0.38910505836575876	2.3346303501945527	0.0	1.1363636363636365	0.8163265306122449	4.081632653061225	1.6901408450704223	3.943661971830986	0.3778337531486146	1.8891687657430731	0.32	0.96	0.6345177664974619	2.5380710659898478	0.3205128205128205	1.4423076923076923
2.4390243902439024	1.2195121951219512	1.3513513513513513	2.7027027027027026	0.0	0.0	2.8735632183908044	2.2988505747126435	0.2840909090909091	1.7045454545454544	0.49180327868852464	1.3114754098360655	0.7462686567164178	4.104477611940299	1.3136288998357963	3.284072249589491	0.37546933667083854	1.6270337922403004	0.16181229773462785	0.9708737864077669	0.7561436672967864	2.2684310018903595	0.4934210526315789	1.8092105263157896
0.5076142131979695	0.5076142131979695	1.3245033112582782	0.6622516556291391	2.2346368715083798	3.35195530726257	3.3175355450236967	2.843601895734597	0.261437908496732	1.9607843137254901	0.8086253369272237	1.3477088948787064	0.7643312101910829	3.4394904458598727	1.1075949367088607	3.1645569620253164	0.39215686274509803	1.5686274509803921	0.0	1.1146496815286624	0.5673758865248227	2.127659574468085	0.4716981132075472	1.729559748427673
3.015075376884422	1.507537688442211	1.2048192771084338	0.0	0.6024096385542169	0.6024096385542169	2.3474178403755865	2.8169014084507045	0.25380710659898476	2.284263959390863	0.3305785123966942	0.8264462809917356	0.9589041095890412	3.5616438356164384	0.9836065573770493	2.9508196721311477	0.2656042496679947	1.593625498007968	0.3215434083601286	1.1254019292604502	0.36855036855036855	2.457002457002457	0.5681818181818182	1.4204545454545454
3.225806451612903	2.6881720430107525	0.0	1.694915254237288	2.272727272727273	0.5681818181818182	4.2682926829268295	2.4390243902439024	0.2574002574002574	2.187902187902188	0.3305785123966942	1.487603305785124	1.059322033898305	3.6016949152542375	0.7861635220125787	2.9874213836477987	0.5517241379310345	1.6551724137931034	0.3144654088050315	1.10062893081761	0.6273525721455459	2.5094102885821834	0.5988023952095809	1.7964071856287425
2.247191011235955	1.1235955056179776	1.0471204188481675	1.0471204188481675	1.7241379310344827	1.1494252873563218	2.8301886792452833	1.8867924528301887	0.4491017964071856	1.4970059880239521	0.31201248049922	1.40405616224649	1.348747591522158	3.8535645472061653	0.9478672985781991	3.0015797788309637	0.5076142131979695	1.7766497461928936	0.33500837520938026	1.1725293132328307	0.5102040816326531	2.5510204081632653	0.49504950495049505	1.8151815181518154
0.6711409395973155	0.6711409395973155	2.247191011235955	1.1235955056179776	1.1904761904761905	0.5952380952380952	1.7045454545454544	2.272727272727273	0.2178649237472767	2.178649237472767	0.4934210526315789	1.3157894736842104	0.9962640099626401	3.7359900373599	1.109350237717908	2.8526148969889067	0.5486968449931412	1.0973936899862824	0.16611295681063123	1.1627906976744187	0.7590132827324478	2.0872865275142316	0.32310177705977383	1.4539579967689822
1.7045454545454544	0.5681818181818182	0.5882352941176471	1.1764705882352942	0.0	0.5952380952380952	1.8404907975460123	1.8404907975460123	0.2801120448179272	1.9607843137254901	0.322061191626409	1.1272141706924315	1.1049723756906076	3.591160220994475	1.1217948717948718	3.205128205128205	0.5813953488372093	1.0174418604651163	0.16474464579901155	1.1532125205930808	0.7062146892655368	1.977401129943503	0.46367851622874806	1.545595054095827
1.4851485148514851	0.9900990099009901	0.5780346820809248	0.5780346820809248	0.5681818181818182	0.5681818181818182	3.1847133757961785	3.1847133757961785	0.38860103626943004	1.8134715025906734	0.4815409309791332	1.4446227929373996	0.7947019867549668	3.9735099337748347	1.2658227848101267	2.848101265822785	0.3861003861003861	1.1583011583011582	0.1631321370309951	0.8156606851549755	0.7132667617689016	2.1398002853067046	0.32733224222585927	1.6366612111292964
2.2988505747126435	0.5747126436781609	3.0120481927710845	1.2048192771084338	0.5586592178770949	1.675977653631285	2.9940119760479043	2.3952095808383236	0.26420079260237783	1.8494055482166447	0.16778523489932887	1.5100671140939599	1.3565891472868217	4.069767441860465	0.9819967266775778	2.9459901800327333	0.6593406593406593	2.417582417582418	0.5730659025787965	0.8595988538681949	0.7481296758104738	2.493765586034913	0.6482982171799028	1.6207455429497568
4.3478260869565215	1.8633540372670807	1.2269938650306749	0.6134969325153374	1.5544041450777202	2.5906735751295336	2.547770700636943	3.821656050955414	0.2789400278940028	1.9525801952580195	0.3289473684210526	1.3157894736842104	0.9845288326300985	3.375527426160337	0.9724473257698543	3.565640194489465	0.5141388174807198	1.9280205655526992	0.16420361247947454	1.1494252873563218	0.6802721088435374	2.0408163265306123	0.5319148936170213	1.5957446808510638
1.2345679012345678	0.0	2.6178010471204187	3.1413612565445024	0.5813953488372093	1.744186046511628	0.5586592178770949	1.1173184357541899	0.13404825737265416	1.742627345844504	0.4878048780487805	0.975609756097561	1.0296010296010296	4.1184041184041185	1.2965964343598055	2.755267423014587	0.6134969325153374	1.687116564417178	0.1652892561983471	0.8264462809917356	0.5121638924455826	2.560819462227913	0.6493506493506493	1.7857142857142856
1.4218009478672986	0.9478672985781991	1.7045454545454544	2.840909090909091	2.197802197802198	0.5494505494505495	2.4390243902439024	4.2682926829268295	0.3194888178913738	1.5974440894568689	0.3252032520325203	1.4634146341463417	0.7594936708860759	3.79746835443038	1.2558869701726845	3.296703296703297	0.2590673575129534	1.9430051813471503	0.3194888178913738	1.1182108626198082	0.7032348804500703	2.109704641350211	0.641025641025641	1.7628205128205128
2.2222222222222223	1.6666666666666667	1.1764705882352942	0.0	1.5625	1.5625	2.9069767441860463	4.069767441860465	0.3676470588235294	2.5735294117647056	0.7692307692307693	1.0256410256410255	0.7380073800738007	4.182041820418204	1.9390581717451523	2.7700831024930745	0.5555555555555556	2.4074074074074074	0.315955766192733	0.9478672985781991	0.7772020725388601	2.5906735751295336	0.4807692307692308	1.4423076923076923
2.366863905325444	1.183431952662722	3.3333333333333335	3.3333333333333335	2.3391812865497075	0.5847953216374269	0.6711409395973155	2.013422818791946	0.6342494714587738	2.1141649048625792	0.33167495854063017	1.3266998341625207	0.7022471910112359	3.651685393258427	0.7949125596184419	3.1796502384737675	0.3787878787878788	1.893939393939394	0.16366612111292964	0.9819967266775778	0.684931506849315	2.054794520547945	0.0	1.3468013468013467
3.8461538461538463	1.282051282051282	0.5617977528089888	1.1235955056179776	1.2422360248447204	1.2422360248447204	3.3333333333333335	2.666666666666667	0.4231311706629055	1.692524682651622	0.3115264797507788	1.2461059190031152	0.7672634271099744	3.8363171355498724	0.8169934640522877	2.6143790849673203	0.5134788189987163	1.4120667522464698	0.33500837520938026	1.1725293132328307	0.6385696040868455	2.4265644955300125	0.684931506849315	1.36986301369863
0.5847953216374269	0.5847953216374269	1.282051282051282	1.9230769230769231	4.093567251461988	2.923976608187134	3.015075376884422	2.512562814070352	0.430416068866571	2.1520803443328553	0.4716981132075472	1.10062893081761	0.8645533141210375	3.170028818443804	1.28	3.04	0.5256241787122208	1.971090670170828	0.3241491085899514	1.1345218800648298	0.8042895442359249	2.0107238605898123	0.3284072249589491	1.6420361247947455
0.6060606060606061	0.6060606060606061	0.6622516556291391	0.6622516556291391	1.25	1.25	3.8461538461538463	2.7472527472527473	0.13210039630118892	1.8494055482166447	0.4761904761904762	1.2698412698412698	0.8771929824561403	4.260651629072681	0.8223684210526315	2.9605263157894735	0.5376344086021506	2.3297491039426523	0.3305785123966942	0.9917355371900827	0.3865979381443299	2.448453608247423	1.183431952662722	1.7751479289940828
2.840909090909091	1.1363636363636365	2.366863905325444	1.183431952662722	2.3529411764705883	2.3529411764705883	4.49438202247191	2.247191011235955	0.2849002849002849	2.2792022792022792	0.49916805324459235	0.9983361064891847	1.3182674199623352	4.519774011299435	0.6589785831960462	3.130148270181219	0.38314176245210724	2.2988505747126435	0.3241491085899514	1.1345218800648298	1.5228426395939088	0.5076142131979695	0.4934210526315789	1.3157894736842104
1.1764705882352942	1.7647058823529411	1.6483516483516485	1.098901098901099	1.0526315789473684	1.5789473684210527	2.8169014084507045	1.4084507042253522	0.3656307129798903	2.742230347349177	0.47770700636942676	1.1146496815286624	0.8344923504867872	3.3379694019471486	1.1686143572621035	3.672787979966611	0.37974683544303794	1.89873417721519	0.31545741324921134	0.9463722397476341	0.7614213197969544	2.5380710659898478	0.6339144215530903	1.5847860538827259
1.8518518518518516	3.0864197530864197	2.3255813953488373	1.744186046511628	2.564102564102564	1.0256410256410255	2.209944751381215	2.7624309392265194	0.2590673575129534	1.6839378238341969	0.5136986301369862	1.1986301369863013	0.9722222222222222	3.6111111111111107	1.1041009463722398	3.1545741324921135	0.25252525252525254	1.893939393939394	0.0	0.8223684210526315	0.5547850208044383	2.0804438280166435	0.4754358161648178	1.5847860538827259
2.484472049689441	0.0	1.1560693641618496	1.7341040462427744	0.6711409395973155	2.013422818791946	3.977272727272727	3.977272727272727	0.38809831824062097	2.069857697283312	0.49180327868852464	1.3114754098360655	0.796812749003984	3.9840637450199203	0.96	3.36	0.5545286506469501	2.2181146025878005	0.31645569620253167	1.1075949367088607	0.6459948320413437	2.454780361757106	0.32786885245901637	1.3114754098360655
4.2682926829268295	2.4390243902439024	2.2222222222222223	1.6666666666666667	0.6211180124223602	0.6211180124223602	5.405405405405405	3.783783783783784	0.3654080389768575	2.192448233861145	0.15847860538827258	1.109350237717908	1.0071942446043165	3.884892086330935	0.6482982171799028	3.403565640194489	0.8097165991902834	1.8218623481781375	0.16474464579901155	0.9884678747940692	0.7761966364812419	2.58732212160414	0.8	1.3333333333333335
3.2467532467532463	1.2987012987012987	2.083333333333333	2.7777777777777777	2.380952380952381	2.976190476190476	4.242424242424243	2.4242424242424243	0.4172461752433936	2.086230876216968	0.5376344086021506	1.3440860215053763	0.6963788300835655	3.4818941504178276	1.358695652173913	2.989130434782609	0.8438818565400843	2.320675105485232	0.3294892915980231	0.9884678747940692	0.6257822277847309	2.5031289111389237	0.47244094488188976	1.7322834645669292
2.3952095808383236	1.7964071856287425	1.3888888888888888	0.6944444444444444	3.1847133757961785	2.547770700636943	5.9880239520958085	5.389221556886228	0.2706359945872801	1.3531799729364005	0.47694753577106513	1.2718600953895072	0.9602194787379973	3.292181069958848	0.9868421052631579	2.9605263157894735	0.3712871287128713	1.8564356435643563	0.16181229773462785	0.9708737864077669	0.6934812760055479	2.0804438280166435	0.4878048780487805	1.6260162601626018
2.5	1.875	2.4390243902439024	2.4390243902439024	3.5897435897435894	3.076923076923077	5.2356020942408374	3.1413612565445024	0.12453300124533001	1.86799501867995	0.5102040816326531	1.1904761904761905	0.9150326797385622	3.9215686274509802	1.8567639257294428	3.183023872679045	0.46511627906976744	1.3953488372093024	0.3412969283276451	1.1945392491467577	0.6353240152477764	2.41423125794155	0.1567398119122257	1.7241379310344827
3.3333333333333335	3.3333333333333335	1.89873417721519	1.2658227848101267	3.6458333333333335	3.125	2.6178010471204187	2.6178010471204187	0.3787878787878788	2.272727272727273	0.47095761381475665	1.4128728414442702	1.0512483574244416	4.336399474375821	1.9230769230769231	3.021978021978022	0.5586592178770949	2.4208566108007448	0.3395585738539898	1.0186757215619695	0.6321112515802781	2.5284450063211126	0.32573289902280134	1.7915309446254073
1.0101010101010102	1.0101010101010102	1.1299435028248588	1.1299435028248588	3.79746835443038	1.89873417721519	4.57516339869281	5.228758169934641	0.27472527472527475	1.7857142857142856	0.5390835579514826	1.078167115902965	0.7884362680683311	4.204993429697766	1.1182108626198082	3.1948881789137378	0.49504950495049505	1.7326732673267329	0.32	0.96	0.9487666034155597	2.2770398481973433	0.5208333333333333	1.3020833333333335
2.7472527472527473	1.098901098901099	1.2121212121212122	2.4242424242424243	0.5813953488372093	1.1627906976744187	1.9867549668874174	2.6490066225165565	0.2805049088359046	2.1037868162692845	0.30864197530864196	1.3888888888888888	0.8849557522123894	4.0455120101137805	1.1844331641285957	3.2148900169204735	0.6359300476947536	1.7488076311605723	0.3305785123966942	1.1570247933884297	0.9633911368015413	1.9267822736030826	0.3205128205128205	1.4423076923076923
3.821656050955414	0.6369426751592357	1.7857142857142856	0.5952380952380952	2.564102564102564	2.564102564102564	1.1494252873563218	1.7241379310344827	0.5681818181818182	2.840909090909091	0.3241491085899514	1.2965964343598055	1.2727272727272727	4.545454545454546	0.9708737864077669	2.912621359223301	0.5326231691078562	1.5978695073235687	0.15748031496062992	1.1023622047244095	0.7643312101910829	2.547770700636943	0.482315112540193	1.4469453376205788
4.081632653061225	1.3605442176870748	1.183431952662722	1.183431952662722	1.7964071856287425	1.1976047904191618	1.092896174863388	1.092896174863388	0.2808988764044944	1.9662921348314606	0.5154639175257731	1.5463917525773196	0.9671179883945842	4.448742746615087	0.96	3.2	0.535475234270415	1.6064257028112447	0.3215434083601286	0.8038585209003215	0.6172839506172839	2.345679012345679	1.0471204188481675	1.5706806282722512
1.1494252873563218	0.5747126436781609	0.0	0.5376344086021506	2.097902097902098	2.797202797202797	1.5384615384615385	1.5384615384615385	0.2560819462227913	2.0486555697823303	0.3179650238473768	1.1128775834658187	0.5082592121982211	4.066073697585769	1.9337016574585635	2.7624309392265194	0.5509641873278237	1.3774104683195594	0.273224043715847	1.092896174863388	0.6230529595015576	1.4018691588785046	0.3241491085899514	1.7828200972447326
2.7472527472527473	0.5494505494505495	0.591715976331361	0.591715976331361	1.7857142857142856	0.5952380952380952	1.2903225806451613	1.2903225806451613	0.2554278416347382	2.1711366538952745	0.32573289902280134	1.1400651465798046	1.098901098901099	3.708791208791209	1.0135135135135136	2.7027027027027026	0.5625879043600562	1.969057665260197	0.3091190108191654	0.9273570324574961	1.2594458438287155	0.5037783375314862	0.7832898172323759	1.0443864229765014
1.2269938650306749	1.2269938650306749	1.6666666666666667	1.1111111111111112	2.3255813953488373	1.744186046511628	1.257861635220126	2.515723270440252	0.2844950213371266	2.1337126600284493	0.8108108108108109	1.0810810810810811	0.78125	3.7760416666666665	1.9444444444444444	3.888888888888889	0.5201560468140443	1.950585175552666	0.33222591362126247	0.8305647840531563	0.2949852507374631	2.0648967551622417	0.6688963210702341	1.5050167224080269
2.4096385542168677	0.6024096385542169	3.1645569620253164	3.1645569620253164	0.5988023952095809	1.1976047904191618	2.4539877300613497	1.8404907975460123	0.3778337531486146	2.2670025188916876	0.48622366288492713	1.4586709886547813	0.8905852417302799	4.071246819338422	1.2944983818770228	2.912621359223301	0.4524886877828055	2.48868778280543	0.16	1.1199999999999999	1.1278195488721803	2.0676691729323307	0.6791171477079796	1.5280135823429541
1.183431952662722	1.183431952662722	0.5847953216374269	1.1695906432748537	0.5847953216374269	0.5847953216374269	2.7777777777777777	2.7777777777777777	0.27359781121751026	2.0519835841313268	0.5763688760806917	0.8645533141210375	0.8849557522123894	4.171934260429835	0.8038585209003215	3.054662379421222	0.24752475247524752	1.8564356435643563	0.32733224222585927	1.1456628477905073	0.7712082262210797	2.442159383033419	0.8670520231213872	1.7341040462427744
1.1695906432748537	0.0	1.6129032258064515	0.5376344086021506	0.6211180124223602	1.2422360248447204	3.1645569620253164	2.5316455696202533	0.37831021437578816	2.1437578814627996	0.5115089514066496	1.0230179028132993	0.8717310087173101	3.8605230386052307	1.58311345646438	3.16622691292876	0.2762430939226519	1.3812154696132597	0.16806722689075632	0.8403361344537815	0.6337135614702154	2.4081115335868186	0.6600660066006601	1.65016501650165
1.092896174863388	1.092896174863388	1.948051948051948	1.948051948051948	1.2121212121212122	1.8181818181818181	4.10958904109589	3.4246575342465753	0.2621231979030144	2.2280471821756227	0.3305785123966942	1.322314049586777	0.9985734664764622	3.2810271041369474	1.530612244897959	3.826530612244898	0.3807106598984772	1.5228426395939088	0.546448087431694	0.819672131147541	0.6273525721455459	2.5094102885821834	0.49916805324459235	1.497504159733777
2.13903743315508	0.53475935828877	1.0582010582010581	3.1746031746031744	1.2658227848101267	2.5316455696202533	4.25531914893617	4.25531914893617	0.375	2.125	0.3184713375796179	0.9554140127388535	0.9987515605493134	4.119850187265917	0.9868421052631579	3.125	0.3901170351105332	1.8205461638491547	0.26595744680851063	1.0638297872340425	0.7062146892655368	1.977401129943503	1.1299435028248588	1.4124293785310735
2.793296089385475	1.1173184357541899	1.3071895424836601	0.6535947712418301	0.625	1.25	4.968944099378882	3.7267080745341614	0.24691358024691357	2.0987654320987654	0.33557046979865773	1.342281879194631	1.4678899082568808	4.587155963302752	1.1272141706924315	3.059581320450886	0.2528445006321113	1.643489254108723	0.3179650238473768	0.9538950715421303	0.6265664160401002	2.506265664160401	0.644122383252818	1.7713365539452495
1.0204081632653061	0.5102040816326531	0.628930817610063	3.1446540880503147	1.6129032258064515	0.5376344086021506	3.067484662576687	2.4539877300613497	0.3836317135549872	2.1739130434782608	0.4629629629629629	1.3888888888888888	0.9198423127463863	3.8107752956636007	0.9884678747940692	2.800658978583196	0.5095541401273885	1.5286624203821657	0.15873015873015872	1.1111111111111112	0.5128205128205128	2.564102564102564	0.48	1.44
2.7027027027027026	1.6216216216216217	2.5	1.875	2.797202797202797	1.3986013986013985	3.428571428571429	3.428571428571429	0.4166666666666667	1.8055555555555554	0.5050505050505051	1.1784511784511784	1.0230179028132993	4.219948849104859	1.8617021276595744	3.1914893617021276	0.3731343283582089	1.7412935323383085	0.2688172043010753	0.8064516129032258	1.0570824524312896	1.4799154334038054	1.0526315789473684	1.5789473684210527
2.840909090909091	1.7045454545454544	2.857142857142857	3.571428571428571	1.8633540372670807	1.2422360248447204	1.7647058823529411	2.3529411764705883	0.3856041131105398	1.9280205655526992	0.49668874172185434	1.490066225165563	1.1126564673157162	3.477051460361613	1.2841091492776886	3.210272873194221	0.0	1.804123711340206	0.16181229773462785	0.9708737864077669	0.6313131313131313	2.525252525252525	0.6814310051107325	1.7035775127768313
2.73224043715847	1.639344262295082	1.675977653631285	1.1173184357541899	1.8518518518518516	1.8518518518518516	3.896103896103896	3.896103896103896	0.37546933667083854	2.002503128911139	0.4815409309791332	1.4446227929373996	0.9695290858725761	3.1855955678670362	0.8130081300813009	3.089430894308943	0.27359781121751026	1.3679890560875512	0.33277870216306155	0.9983361064891847	0.6787330316742082	1.3574660633484164	0.6182380216383307	1.545595054095827
1.1695906432748537	0.0	0.0	0.0	0.5747126436781609	1.1494252873563218	2.2598870056497176	1.694915254237288	0.2574002574002574	2.3166023166023164	0.8450704225352111	1.4084507042253522	0.6265664160401002	4.135338345864661	0.9917355371900827	2.644628099173554	0.5115089514066496	1.278772378516624	0.0	0.9448818897637795	0.846262341325811	1.9746121297602257	0.4934210526315789	1.4802631578947367
0.6578947368421052	0.0	0.6451612903225806	1.2903225806451613	1.5463917525773196	0.5154639175257731	2.4390243902439024	3.6585365853658534	0.4160887656033287	1.5256588072122053	0.48622366288492713	1.4586709886547813	1.4705882352941175	3.9915966386554618	1.891891891891892	2.7027027027027026	0.5602240896358543	1.680672268907563	0.35335689045936397	1.0600706713780919	0.7782101167315175	1.9455252918287937	0.6722689075630253	1.5126050420168067
0.0	0.5154639175257731	1.2121212121212122	0.6060606060606061	1.2345679012345678	1.2345679012345678	4.026845637583892	2.013422818791946	0.24906600249066002	1.9925280199252802	0.33167495854063017	1.1608623548922055	1.443298969072165	3.0927835051546393	0.967741935483871	3.225806451612903	0.49261083743842365	1.8472906403940887	0.3062787136294028	1.0719754977029097	0.7117437722419928	1.9572953736654803	0.3289473684210526	1.8092105263157896
2.7624309392265194	2.209944751381215	0.5882352941176471	0.5882352941176471	2.3529411764705883	1.1764705882352942	2.857142857142857	1.7142857142857144	0.4037685060565276	2.0188425302826376	0.46367851622874806	1.3910355486862442	0.9887005649717515	2.824858757062147	1.0204081632653061	2.7210884353741496	0.5649717514124294	1.1299435028248588	0.5420054200542005	0.27100271002710025	0.8415147265077139	2.1037868162692845	0.8152173913043478	1.0869565217391304
1.2195121951219512	0.6097560975609756	0.0	0.4975124378109453	0.5524861878453038	1.1049723756906076	1.8518518518518516	1.2345679012345678	0.45871559633027525	1.6819571865443423	0.47694753577106513	1.4308426073131957	0.7585335018963337	4.0455120101137805	1.3123359580052494	3.937007874015748	0.41753653444676403	1.4613778705636742	0.16260162601626016	0.975609756097561	0.7614213197969544	2.284263959390863	0.6220839813374806	1.7107309486780715
2.083333333333333	0.6944444444444444	0.5586592178770949	0.5586592178770949	2.484472049689441	1.8633540372670807	3.0456852791878175	3.0456852791878175	0.13440860215053765	2.28494623655914	0.5067567567567568	1.0135135135135136	1.0126582278481013	3.79746835443038	0.9836065573770493	3.4426229508196724	0.5044136191677175	1.5132408575031526	0.2564102564102564	0.7692307692307693	0.9541984732824428	2.099236641221374	0.6430868167202572	1.7684887459807075
3.821656050955414	0.6369426751592357	1.8181818181818181	1.8181818181818181	1.6666666666666667	1.1111111111111112	4.046242774566474	4.046242774566474	0.39421813403416556	2.3653088042049935	0.49586776859504134	1.487603305785124	0.9234828496042217	4.485488126649076	1.1199999999999999	3.36	0.5494505494505495	1.3736263736263736	0.1652892561983471	1.1570247933884297	0.37453183520599254	2.3720349563046192	0.6578947368421052	1.644736842105263
1.2903225806451613	0.6451612903225806	1.1111111111111112	1.6666666666666667	3.4246575342465753	2.054794520547945	5.202312138728324	5.202312138728324	0.3963011889035667	1.8494055482166447	0.7712082262210797	1.2853470437017995	0.7802340702210664	4.161248374512354	0.7727975270479135	3.091190108191654	0.5545286506469501	2.2181146025878005	0.16666666666666669	1.1666666666666667	0.74487895716946	2.2346368715083798	0.6633499170812603	1.4925373134328357
2.4390243902439024	1.2195121951219512	0.5617977528089888	0.5617977528089888	1.7751479289940828	1.7751479289940828	3.2085561497326207	4.27807486631016	0.2570694087403599	1.9280205655526992	0.5509641873278237	1.3774104683195594	0.7032348804500703	3.5161744022503516	0.9884678747940692	2.800658978583196	0.2466091245376079	1.8495684340320593	0.3184713375796179	0.7961783439490446	0.6195786864931847	2.3543990086741013	0.6644518272425249	1.6611295681063125
0.5025125628140703	0.0	1.0309278350515463	1.0309278350515463	1.5	2.0	3.571428571428571	3.061224489795918	0.261437908496732	2.3529411764705883	0.26246719160104987	1.3123359580052494	0.7556675062972292	4.156171284634761	0.9819967266775778	2.7823240589198037	0.5012531328320802	1.6290726817042605	0.16286644951140067	1.1400651465798046	0.5012531328320802	2.506265664160401	0.6504065040650406	1.4634146341463417
1.1111111111111112	0.5555555555555556	1.342281879194631	0.0	6.024096385542169	3.614457831325301	1.8181818181818181	2.4242424242424243	0.12987012987012986	2.207792207792208	0.4942339373970346	1.3179571663920924	0.9345794392523363	4.005340453938585	0.9900990099009901	2.9702970297029703	0.5025125628140703	1.6331658291457287	0.32310177705977383	1.1308562197092082	0.5657708628005658	2.1216407355021216	0.48465266558966075	1.4539579967689822
2.1052631578947367	0.5263157894736842	4.2105263157894735	3.684210526315789	0.5714285714285714	0.0	3.1578947368421053	3.1578947368421053	0.3968253968253968	2.380952380952381	0.7692307692307693	1.282051282051282	0.8130081300813009	3.6585365853658534	0.8741258741258742	2.6223776223776225	0.1287001287001287	1.8018018018018018	0.0	0.9852216748768473	0.7481296758104738	2.493765586034913	0.4942339373970346	0.9884678747940692
1.257861635220126	0.628930817610063	3.592814371257485	2.3952095808383236	1.6666666666666667	1.6666666666666667	4.375	4.375	0.4418262150220913	1.3254786450662739	0.32310177705977383	1.4539579967689822	1.0729613733905579	3.2188841201716736	1.4044943820224718	3.089887640449438	0.7407407407407408	2.037037037037037	0.3225806451612903	1.129032258064516	0.7471980074719801	2.3661270236612704	0.4658385093167702	1.7080745341614907
0.6097560975609756	0.0	0.546448087431694	1.092896174863388	0.5263157894736842	1.5789473684210527	4.2105263157894735	2.1052631578947367	0.2680965147453083	1.6085790884718498	0.8086253369272237	1.3477088948787064	0.7884362680683311	4.204993429697766	0.8183306055646482	3.109656301145663	0.8213552361396305	2.4640657084188913	0.3241491085899514	0.9724473257698543	0.5617977528089888	2.106741573033708	0.8403361344537815	1.400560224089636
1.25	0.625	1.9607843137254901	1.3071895424836601	2.8735632183908044	3.4482758620689653	5.232558139534884	4.069767441860465	0.2466091245376079	2.096177558569667	0.16233766233766234	1.2987012987012987	0.6954102920723227	3.7552155771905427	1.8276762402088773	2.8720626631853787	0.5141388174807198	1.6709511568123392	0.31496062992125984	0.9448818897637795	0.6426735218508998	2.570694087403599	0.6451612903225806	1.2903225806451613
2.4390243902439024	1.4634146341463417	1.2345679012345678	1.8518518518518516	0.0	0.0	2.3391812865497075	1.7543859649122806	0.42134831460674155	1.544943820224719	0.33333333333333337	1.1666666666666667	0.8905852417302799	4.198473282442748	1.3468013468013467	2.6936026936026933	0.7312614259597806	2.1937842778793417	0.33277870216306155	0.8319467554076538	0.5102040816326531	2.423469387755102	0.482315112540193	1.4469453376205788
1.1111111111111112	0.5555555555555556	0.0	0.0	0.0	1.2738853503184715	3.6458333333333335	4.6875	0.37831021437578816	2.01765447667087	0.4878048780487805	1.3008130081300813	0.8253094910591471	3.851444291609354	1.0903426791277258	2.959501557632399	0.398406374501992	1.3280212483399734	0.2688172043010753	0.8064516129032258	0.5089058524173028	2.4173027989821882	0.8108108108108109	1.6216216216216217
3.954802259887006	1.694915254237288	1.7045454545454544	1.1363636363636365	0.0	0.5	1.183431952662722	1.183431952662722	0.3838771593090211	2.8790786948176583	0.3215434083601286	1.2861736334405145	0.6622516556291391	3.576158940397351	1.28	3.2	0.516795865633075	1.421188630490956	0.16155088852988692	1.1308562197092082	1.1583011583011582	2.3166023166023164	0.4975124378109453	1.8242122719734661
1.9607843137254901	1.3071895424836601	2.18978102189781	0.7299270072992701	1.8292682926829267	1.2195121951219512	2.197802197802198	3.8461538461538463	0.5565862708719851	2.782931354359926	0.3418803418803419	1.1965811965811968	1.5065913370998116	3.954802259887006	0.8038585209003215	3.054662379421222	1.0309278350515463	2.3195876288659796	0.3236245954692557	0.9708737864077669	0.6622516556291391	1.9867549668874174	0.4975124378109453	1.3266998341625207
0.6211180124223602	0.0	1.6853932584269662	0.5617977528089888	4.57516339869281	4.57516339869281	2.3952095808383236	1.1976047904191618	0.3731343283582089	1.9900497512437811	0.32310177705977383	1.4539579967689822	0.9887005649717515	3.531073446327684	1.1023622047244095	3.4645669291338583	0.3836317135549872	1.5345268542199488	0.5633802816901409	1.1267605633802817	0.6793478260869565	2.0380434782608696	0.8021390374331552	1.3368983957219251
0.5952380952380952	0.5952380952380952	3.4682080924855487	2.8901734104046244	1.7857142857142856	1.7857142857142856	2.366863905325444	2.366863905325444	0.13966480446927373	1.675977653631285	0.17123287671232876	1.36986301369863	1.0403120936280885	4.421326397919375	0.4754358161648178	3.1695721077654517	0.6211180124223602	1.6563146997929608	0.33277870216306155	0.8319467554076538	0.6265664160401002	2.506265664160401	0.48622366288492713	1.6207455429497568
2.0689655172413794	0.6896551724137931	0.0	1.092896174863388	1.0810810810810811	0.0	3.3112582781456954	1.3245033112582782	0.2789400278940028	1.9525801952580195	0.46875	1.25	0.8185538881309686	3.547066848567531	1.2779552715654952	3.1948881789137378	0.5134788189987163	1.540436456996149	0.3418803418803419	1.0256410256410255	0.375	2.375	0.6578947368421052	1.3157894736842104
1.1695906432748537	0.5847953216374269	1.1494252873563218	1.7241379310344827	1.4598540145985401	1.4598540145985401	3.75	2.5	0.25673940949935814	1.797175866495507	0.0	1.1217948717948718	1.3207547169811322	4.528301886792453	1.09717868338558	3.1347962382445136	0.5181347150259068	1.2953367875647668	0.32786885245901637	1.1475409836065573	0.697350069735007	1.9525801952580195	0.49916805324459235	1.6638935108153077
2.5316455696202533	1.2658227848101267	1.8072289156626504	1.8072289156626504	0.0	1.092896174863388	2.4242424242424243	3.0303030303030303	0.3856041131105398	2.313624678663239	0.1589825119236884	0.9538950715421303	0.9067357512953367	3.756476683937824	0.8319467554076538	3.3277870216306153	0.5128205128205128	1.9230769230769231	0.5988023952095809	0.5988023952095809	0.5586592178770949	2.094972067039106	0.62402496099844	1.71606864274571
1.744186046511628	0.0	0.0	0.0	1.0582010582010581	3.7037037037037033	1.2422360248447204	1.8633540372670807	0.3811944091486658	2.1601016518424396	0.33557046979865773	0.8389261744966443	0.6915629322268326	3.319502074688797	1.1986301369863013	3.2534246575342465	0.5657708628005658	1.272984441301273	0.15723270440251574	1.10062893081761	0.6451612903225806	2.5806451612903225	0.4815409309791332	1.4446227929373996
1.7964071856287425	1.1976047904191618	1.8072289156626504	1.8072289156626504	1.8633540372670807	3.7267080745341614	4.081632653061225	3.4013605442176873	0.25673940949935814	2.053915275994865	0.4792332268370607	1.1182108626198082	0.8379888268156425	3.35195530726257	0.9852216748768473	2.6272577996715927	0.25477707006369427	1.78343949044586	0.3252032520325203	0.975609756097561	0.6934812760055479	2.0804438280166435	0.6329113924050633	1.4240506329113924
0.0	0.0	0.641025641025641	1.282051282051282	1.5957446808510638	1.5957446808510638	3.488372093023256	3.488372093023256	0.2484472049689441	2.111801242236025	0.5730659025787965	1.146131805157593	0.8486562942008486	3.3946251768033946	1.1570247933884297	3.3057851239669422	0.5405405405405406	1.7567567567567568	0.3194888178913738	1.1182108626198082	0.6720430107526881	2.0161290322580645	0.6745362563237773	1.1804384485666104
3.314917127071823	0.5524861878453038	0.6024096385542169	0.6024096385542169	0.0	0.5263157894736842	2.941176470588235	1.7647058823529411	0.12738853503184713	2.1656050955414012	0.16393442622950818	1.4754098360655739	0.9762900976290098	3.626220362622036	1.10062893081761	3.1446540880503147	0.39473684210526316	1.710526315789474	0.2808988764044944	1.1235955056179776	0.6459948320413437	2.454780361757106	0.4815409309791332	1.7656500802568218
0.6060606060606061	0.0	0.0	0.5434782608695652	0.5154639175257731	1.5463917525773196	3.592814371257485	2.9940119760479043	0.38860103626943004	2.2020725388601035	0.4942339373970346	1.3179571663920924	1.4953271028037385	4.485981308411215	1.151315789473684	2.7960526315789473	0.5201560468140443	1.6905071521456438	0.1694915254237288	1.1864406779661016	0.9398496240601504	2.0676691729323307	0.8086253369272237	1.3477088948787064
2.366863905325444	1.7751479289940828	1.6304347826086956	1.6304347826086956	3.4482758620689653	3.4482758620689653	7.142857142857142	6.043956043956044	0.75	1.7500000000000002	0.4838709677419355	1.2903225806451613	0.9859154929577465	3.3802816901408446	2.2535211267605635	2.535211267605634	0.546448087431694	1.912568306010929	0.32102728731942215	1.1235955056179776	0.5154639175257731	2.448453608247423	0.3418803418803419	1.3675213675213675
1.8404907975460123	1.8404907975460123	0.7092198581560284	0.0	0.6493506493506493	0.6493506493506493	6.70391061452514	7.262569832402235	0.591715976331361	2.1696252465483234	0.4761904761904762	0.9523809523809524	0.6369426751592357	3.949044585987261	1.9390581717451523	3.0470914127423825	0.41841004184100417	1.6736401673640167	0.1607717041800643	0.964630225080386	0.8403361344537815	1.9607843137254901	1.084010840108401	1.3550135501355014
1.1173184357541899	1.1173184357541899	0.5494505494505495	1.098901098901099	0.5494505494505495	1.098901098901099	4.2105263157894735	4.736842105263158	0.3731343283582089	2.1144278606965177	0.32310177705977383	1.2924071082390953	0.9560229445506693	4.397705544933078	0.9884678747940692	2.800658978583196	0.5115089514066496	1.6624040920716114	0.1610305958132045	1.1272141706924315	1.0810810810810811	2.1621621621621623	0.32310177705977383	1.615508885298869
2.7472527472527473	1.098901098901099	2.8089887640449436	2.8089887640449436	0.5263157894736842	0.0	3.896103896103896	5.194805194805195	0.37735849056603776	2.138364779874214	0.47770700636942676	1.2738853503184715	0.8985879332477535	4.2362002567394095	1.155115511551155	2.9702970297029703	0.628930817610063	1.4675052410901468	0.3252032520325203	0.8130081300813009	0.7590132827324478	2.0872865275142316	1.0471204188481675	1.5706806282722512
4.697986577181208	2.684563758389262	0.5405405405405406	0.5405405405405406	1.257861635220126	1.257861635220126	2.247191011235955	1.6853932584269662	0.2766251728907331	1.2448132780082988	0.8333333333333334	1.3888888888888888	1.0568031704095113	3.6988110964332894	0.7874015748031495	2.8346456692913384	0.4993757802746567	1.8726591760299627	0.3246753246753247	0.8116883116883116	0.7722007722007722	2.574002574002574	0.4830917874396135	1.4492753623188406
3.3707865168539324	2.8089887640449436	0.5714285714285714	1.7142857142857144	3.225806451612903	1.935483870967742	1.1560693641618496	1.7341040462427744	0.37926675094816686	2.0227560050568902	0.5025125628140703	1.1725293132328307	0.9776536312849162	3.35195530726257	1.322314049586777	2.975206611570248	0.8733624454148471	2.1834061135371177	0.1597444089456869	0.9584664536741214	0.5333333333333333	2.533333333333333	0.6535947712418301	1.6339869281045754
4.145077720207254	0.0	0.5102040816326531	0.0	0.625	0.625	0.5376344086021506	0.5376344086021506	0.12437810945273632	2.2388059701492535	0.32679738562091504	1.4705882352941175	0.9655172413793104	3.5862068965517238	2.4539877300613497	3.067484662576687	0.5018820577164366	1.631116687578419	0.16556291390728478	0.8278145695364238	0.8207934336525308	2.0519835841313268	0.5067567567567568	1.6891891891891893
2.6595744680851063	1.5957446808510638	2.4390243902439024	2.4390243902439024	0.6211180124223602	1.8633540372670807	1.7142857142857144	0.5714285714285714	0.27816411682892905	1.3908205841446455	0.33670033670033667	1.5151515151515151	0.3875968992248062	3.875968992248062	2.0114942528735633	2.586206896551724	0.49504950495049505	1.4851485148514851	0.3205128205128205	0.9615384615384616	0.6361323155216284	2.5445292620865136	0.4934210526315789	1.644736842105263
3.296703296703297	2.7472527472527473	0.5649717514124294	1.1299435028248588	2.3255813953488373	1.744186046511628	1.7857142857142856	1.7857142857142856	0.0	2.0987654320987654	0.5305039787798408	0.7957559681697612	1.0403120936280885	4.291287386215865	0.7974481658692184	2.8708133971291865	0.21645021645021645	0.8658008658008658	0.32573289902280134	1.1400651465798046	0.4149377593360996	2.0746887966804977	0.5405405405405406	1.3513513513513513
0.5376344086021506	1.0752688172043012	1.2987012987012987	1.2987012987012987	1.2269938650306749	2.4539877300613497	5.88235294117647	5.228758169934641	0.26490066225165565	2.384105960264901	0.4746835443037975	1.1075949367088607	0.903225806451613	4.0	0.967741935483871	3.225806451612903	0.4993757802746567	1.8726591760299627	0.1594896331738437	1.1164274322169059	0.946969696969697	2.272727272727273	0.6369426751592357	1.4331210191082804
1.8518518518518516	1.2345679012345678	0.6134969325153374	1.8404907975460123	1.1904761904761905	0.5952380952380952	3.6585365853658534	4.2682926829268295	0.4092769440654843	1.6371077762619373	0.3252032520325203	1.4634146341463417	1.25	4.166666666666666	0.7704160246533128	3.0816640986132513	0.5509641873278237	1.6528925619834711	0.3144654088050315	1.10062893081761	0.8298755186721992	2.0746887966804977	0.6299212598425197	1.7322834645669292
0.7092198581560284	0.7092198581560284	1.3888888888888888	1.3888888888888888	1.2121212121212122	1.2121212121212122	3.1645569620253164	2.5316455696202533	0.36036036036036034	2.5225225225225225	0.4746835443037975	1.4240506329113924	0.9079118028534372	4.150453955901426	1.1235955056179776	3.210272873194221	0.6069802731411229	1.3657056145675266	0.33277870216306155	0.8319467554076538	0.6182380216383307	1.3910355486862442	0.4934210526315789	1.644736842105263
3.1645569620253164	1.89873417721519	0.6060606060606061	1.2121212121212122	1.7751479289940828	1.183431952662722	1.639344262295082	2.73224043715847	0.3778337531486146	2.141057934508816	0.487012987012987	1.2987012987012987	0.7102272727272727	2.840909090909091	1.3377926421404682	2.842809364548495	0.5128205128205128	1.7948717948717947	0.3144654088050315	0.9433962264150944	0.7453416149068323	2.360248447204969	0.8042895442359249	1.6085790884718498
2.515723270440252	0.0	1.1299435028248588	1.1299435028248588	2.2598870056497176	1.694915254237288	1.1299435028248588	1.694915254237288	0.3901170351105332	1.950585175552666	0.4716981132075472	1.257861635220126	0.9009009009009009	4.247104247104247	1.28	3.36	0.2932551319648094	1.6129032258064515	0.32	1.1199999999999999	0.39370078740157477	2.493438320209974	0.48	1.76
1.7857142857142856	1.1904761904761905	1.8518518518518516	1.8518518518518516	1.1173184357541899	1.1173184357541899	2.7027027027027026	3.783783783783784	0.37831021437578816	2.1437578814627996	0.3436426116838488	1.0309278350515463	0.6142506142506142	4.054054054054054	0.9419152276295133	3.139717425431711	0.38314176245210724	1.7241379310344827	0.3225806451612903	1.129032258064516	0.646830530401035	2.58732212160414	0.6514657980456027	1.7915309446254073
0.5649717514124294	1.694915254237288	0.5494505494505495	1.098901098901099	3.4682080924855487	1.7341040462427744	4.216867469879518	3.614457831325301	0.5681818181818182	2.840909090909091	0.48622366288492713	1.2965964343598055	0.9881422924901186	4.743083003952568	0.6482982171799028	3.079416531604538	0.7272727272727273	2.3636363636363638	0.1697792869269949	1.0186757215619695	0.8880994671403196	1.9538188277087036	0.48543689320388345	1.4563106796116505
1.1494252873563218	0.0	1.7857142857142856	0.5952380952380952	0.0	1.0869565217391304	4.790419161676647	2.3952095808383236	0.7894736842105263	1.8421052631578945	0.4716981132075472	1.10062893081761	1.4705882352941175	3.361344537815126	1.155115511551155	2.8052805280528053	0.1349527665317139	1.7543859649122806	0.2638522427440633	0.79155672823219	0.7444168734491315	2.481389578163772	0.554016620498615	0.8310249307479225
0.5952380952380952	1.1904761904761905	3.289473684210526	3.289473684210526	0.628930817610063	1.257861635220126	1.6483516483516485	1.6483516483516485	0.37453183520599254	2.6217228464419478	0.48	1.44	0.9831460674157303	3.651685393258427	1.015228426395939	2.707275803722504	0.8733624454148471	1.7467248908296942	0.26666666666666666	0.8	0.7614213197969544	2.5380710659898478	0.487012987012987	1.2987012987012987
1.5706806282722512	1.0471204188481675	1.1560693641618496	1.1560693641618496	2.7210884353741496	2.0408163265306123	2.3255813953488373	2.3255813953488373	0.41899441340782123	2.2346368715083798	0.5119453924914675	1.5358361774744027	1.7130620985010707	4.068522483940043	0.9345794392523363	3.115264797507788	0.8385744234800839	1.257861635220126	0.2724795640326975	1.08991825613079	0.6435006435006435	2.574002574002574	0.6688963210702341	1.5050167224080269
0.0	0.5813953488372093	1.3071895424836601	1.9607843137254901	0.7092198581560284	0.7092198581560284	1.3245033112582782	1.3245033112582782	0.24906600249066002	2.1170610211706102	0.33003300330033003	1.155115511551155	0.8620689655172413	3.0172413793103448	0.7961783439490446	3.343949044585987	0.3787878787878788	2.083333333333333	0.16366612111292964	1.1456628477905073	1.0822510822510822	1.5151515151515151	0.3252032520325203	1.4634146341463417
2.8089887640449436	1.6853932584269662	2.6737967914438503	2.13903743315508	0.6060606060606061	0.6060606060606061	2.564102564102564	1.9230769230769231	0.6237006237006237	2.079002079002079	0.31645569620253167	1.2658227848101267	0.5398110661268556	3.508771929824561	0.9302325581395349	3.10077519379845	0.5025125628140703	1.8844221105527637	0.1564945226917058	1.0954616588419406	0.8676789587852495	1.5184381778741864	0.4746835443037975	1.5822784810126582
1.6483516483516485	1.098901098901099	1.1764705882352942	1.1764705882352942	3.4090909090909087	3.4090909090909087	6.369426751592357	5.095541401273886	0.38461538461538464	1.7948717948717947	0.49586776859504134	1.487603305785124	1.342281879194631	2.9082774049217	1.2678288431061806	3.1695721077654517	0.41067761806981523	1.4373716632443532	0.32786885245901637	0.9836065573770493	0.655307994757536	2.621231979030144	0.8522727272727272	0.2840909090909091
0.5847953216374269	1.1695906432748537	2.054794520547945	2.054794520547945	1.183431952662722	1.7751479289940828	3.592814371257485	4.191616766467066	0.4491017964071856	1.4970059880239521	0.8130081300813009	1.3550135501355014	0.6747638326585695	3.508771929824561	0.9375	3.28125	0.19723865877712032	2.1696252465483234	0.31645569620253167	0.949367088607595	0.6514657980456027	1.4657980456026058	0.33500837520938026	1.507537688442211
1.3245033112582782	0.0	1.9900497512437811	1.9900497512437811	3.1446540880503147	2.515723270440252	5.164319248826291	3.755868544600939	0.25316455696202533	2.278481012658228	0.31496062992125984	1.2598425196850394	0.7863695937090431	3.9318479685452163	1.1382113821138211	3.2520325203252036	0.6263048016701461	2.0876826722338206	0.3205128205128205	0.8012820512820512	1.0889292196007259	2.1778584392014517	0.49019607843137253	1.4705882352941175
0.0	0.0	1.1428571428571428	0.0	1.7751479289940828	1.7751479289940828	2.7777777777777777	3.4722222222222223	0.5576208178438662	2.41635687732342	0.1697792869269949	1.3582342954159592	0.9186351706036745	4.0682414698162725	0.6379585326953748	3.1897926634768736	0.430416068866571	2.008608321377331	0.15772870662460567	1.1041009463722398	0.6385696040868455	2.554278416347382	0.5067567567567568	1.3513513513513513
2.380952380952381	1.1904761904761905	0.0	0.5649717514124294	2.7624309392265194	2.7624309392265194	2.857142857142857	1.7142857142857144	0.37546933667083854	2.252816020025031	0.4746835443037975	1.1075949367088607	1.1004126547455295	3.7138927097661623	1.1182108626198082	3.3546325878594248	0.8620689655172413	1.7241379310344827	0.32573289902280134	0.9771986970684038	0.6305170239596469	2.5220680958385877	0.6482982171799028	1.7828200972447326
1.1695906432748537	0.0	1.2195121951219512	1.2195121951219512	3.571428571428571	1.1904761904761905	2.976190476190476	1.7857142857142856	0.410958904109589	1.36986301369863	0.516795865633075	1.2919896640826873	0.6527415143603132	3.6553524804177546	1.132686084142395	3.2362459546925564	0.5504587155963303	1.834862385321101	0.0	0.9693053311793215	0.6369426751592357	2.547770700636943	0.33222591362126247	1.6611295681063125
0.6060606060606061	0.0	0.9708737864077669	0.48543689320388345	0.5714285714285714	0.5714285714285714	3.7735849056603774	3.1446540880503147	0.5802707930367506	2.321083172147002	0.48	1.28	0.4243281471004243	3.1117397454031117	0.6329113924050633	3.1645569620253164	0.38167938931297707	1.7811704834605597	0.322061191626409	1.1272141706924315	0.6142506142506142	2.457002457002457	0.4942339373970346	1.8121911037891267
2.824858757062147	1.1299435028248588	1.0471204188481675	2.094240837696335	1.342281879194631	0.0	1.8292682926829267	1.8292682926829267	0.1364256480218281	1.6371077762619373	0.48	1.28	1.3084112149532712	4.859813084112149	0.96	3.36	0.5722460658082975	1.859799713876967	0.546448087431694	0.819672131147541	0.6265664160401002	2.380952380952381	0.16181229773462785	1.4563106796116505
1.1560693641618496	0.0	2.2857142857142856	1.7142857142857144	1.1904761904761905	0.5952380952380952	3.0456852791878175	3.0456852791878175	0.375	1.875	0.49916805324459235	1.1647254575707155	0.9845288326300985	3.938115330520394	0.7936507936507936	3.1746031746031744	0.5108556832694764	1.9157088122605364	0.31746031746031744	1.1111111111111112	0.8185538881309686	2.046384720327422	0.4815409309791332	1.2841091492776886
1.0582010582010581	0.0	0.0	0.5319148936170213	0.6451612903225806	1.2903225806451613	2.7777777777777777	2.2222222222222223	0.1937984496124031	1.744186046511628	0.48465266558966075	1.4539579967689822	1.6877637130801686	3.79746835443038	2.1621621621621623	3.5135135135135136	0.5215123859191656	1.564537157757497	0.32573289902280134	0.9771986970684038	1.2320328542094456	1.4373716632443532	0.6339144215530903	1.4263074484944533
3.6585365853658534	1.8292682926829267	2.5806451612903225	3.225806451612903	1.639344262295082	0.546448087431694	1.2422360248447204	0.6211180124223602	0.3841229193341869	1.9206145966709345	0.33167495854063017	1.3266998341625207	0.902061855670103	4.123711340206185	2.3529411764705883	3.5294117647058822	0.5134788189987163	1.540436456996149	0.547945205479452	0.821917808219178	0.8275862068965517	2.0689655172413794	0.6329113924050633	1.740506329113924
3.571428571428571	1.7857142857142856	2.7472527472527473	3.296703296703297	1.4925373134328357	1.4925373134328357	3.888888888888889	2.2222222222222223	0.2503128911138924	2.252816020025031	0.487012987012987	0.974025974025974	0.9320905459387484	3.3288948069241013	2.0527859237536656	2.932551319648094	0.26041666666666663	1.4322916666666665	0.3236245954692557	0.9708737864077669	0.6493506493506493	2.3376623376623376	0.8426966292134831	1.4044943820224718
1.6666666666666667	0.5555555555555556	1.8072289156626504	1.8072289156626504	1.1976047904191618	1.1976047904191618	3.932584269662921	4.49438202247191	0.5836575875486382	2.7237354085603114	0.49261083743842365	1.3136288998357963	0.8391608391608392	3.3566433566433567	1.0084033613445378	2.5210084033613445	0.3821656050955414	1.6560509554140128	0.3236245954692557	1.132686084142395	0.9242144177449169	2.033271719038817	0.6688963210702341	1.839464882943144
3.314917127071823	1.6574585635359116	0.5952380952380952	0.5952380952380952	0.53475935828877	1.06951871657754	5.649717514124294	3.954802259887006	0.12804097311139565	2.176696542893726	0.15625	1.25	0.8976660682226212	4.129263913824058	1.129032258064516	2.5806451612903225	0.5586592178770949	2.0484171322160147	0.2695417789757413	0.5390835579514826	0.7614213197969544	2.5380710659898478	0.6359300476947536	1.5898251192368837
2.3255813953488373	0.5813953488372093	1.9607843137254901	2.941176470588235	3.508771929824561	2.923976608187134	2.631578947368421	3.289473684210526	0.13054830287206268	1.6971279373368149	0.544959128065395	1.3623978201634876	0.9067357512953367	4.015544041450777	1.1254019292604502	3.054662379421222	0.42979942693409745	1.5759312320916905	0.5319148936170213	0.7978723404255319	0.7326007326007326	2.31990231990232	0.1620745542949757	1.6207455429497568
3.1446540880503147	1.257861635220126	2.0408163265306123	1.3605442176870748	1.6574585635359116	0.5524861878453038	2.380952380952381	2.380952380952381	0.4149377593360996	1.7980636237897647	0.8064516129032258	1.3440860215053763	1.0615711252653928	4.033970276008493	1.1705685618729096	3.0100334448160537	0.5012531328320802	1.6290726817042605	0.5141388174807198	1.0282776349614395	0.9242144177449169	2.2181146025878005	0.64	1.44
0.5405405405405406	0.5405405405405406	2.3255813953488373	1.744186046511628	1.0869565217391304	1.0869565217391304	3.4482758620689653	4.597701149425287	0.27932960893854747	2.094972067039106	0.48465266558966075	1.2924071082390953	0.8130081300813009	3.387533875338753	0.6230529595015576	3.2710280373831773	0.5780346820809248	1.7341040462427744	0.33500837520938026	1.0050251256281406	0.5563282336578581	2.086230876216968	0.32733224222585927	1.6366612111292964
5.263157894736842	1.0526315789473684	1.2738853503184715	1.910828025477707	0.6024096385542169	0.6024096385542169	1.2987012987012987	2.5974025974025974	0.2762430939226519	1.5193370165745856	0.4838709677419355	1.4516129032258065	1.083032490974729	3.790613718411552	1.1308562197092082	2.9079159935379644	0.5161290322580645	1.2903225806451613	0.16155088852988692	0.8077544426494345	0.6257822277847309	2.5031289111389237	0.47770700636942676	1.5923566878980893
1.7647058823529411	0.5882352941176471	0.0	1.2269938650306749	0.0	1.2738853503184715	5.952380952380952	3.571428571428571	0.41379310344827586	2.0689655172413794	0.3179650238473768	1.4308426073131957	0.9887005649717515	3.8135593220338984	0.8278145695364238	2.980132450331126	0.5504587155963303	2.2018348623853212	0.31201248049922	0.93603744149766	0.6180469715698393	2.4721878862793574	0.6622516556291391	1.6556291390728477
1.1904761904761905	0.5952380952380952	0.625	1.25	0.628930817610063	1.257861635220126	2.9585798816568047	2.366863905325444	0.2688172043010753	2.1505376344086025	0.3395585738539898	1.0186757215619695	1.098901098901099	4.029304029304029	1.10062893081761	3.30188679245283	0.3663003663003663	2.380952380952381	0.3215434083601286	1.1254019292604502	0.6821282401091405	2.046384720327422	0.48543689320388345	1.779935275080906
0.0	0.0	1.1764705882352942	0.5882352941176471	1.9138755980861244	2.3923444976076556	4.733727810650888	3.5502958579881656	0.3875968992248062	2.3255813953488373	0.8746355685131195	1.1661807580174928	0.8415147265077139	3.0855539971949506	1.0204081632653061	3.231292517006803	0.0	1.2228260869565217	0.3048780487804878	0.7621951219512195	0.657030223390276	2.4967148488830486	0.5	1.6666666666666667
2.9585798816568047	1.183431952662722	1.744186046511628	1.744186046511628	0.0	0.0	5.025125628140704	4.0201005025125625	0.13477088948787064	1.6172506738544474	0.4934210526315789	1.3157894736842104	0.997506234413965	4.239401496259352	0.8169934640522877	3.2679738562091507	0.1287001287001287	1.5444015444015444	0.3125	0.78125	0.6493506493506493	2.4675324675324677	0.5190311418685121	1.384083044982699
0.0	0.0	0.5952380952380952	0.5952380952380952	2.6178010471204187	1.0471204188481675	4.639175257731959	3.0927835051546393	0.46153846153846156	1.2307692307692308	0.47770700636942676	1.4331210191082804	0.5208333333333333	4.036458333333334	1.832460732984293	3.1413612565445024	0.37641154328732745	1.5056461731493098	0.16722408026755853	1.1705685618729096	0.6675567423230975	2.67022696929239	1.0282776349614395	1.2853470437017995
1.89873417721519	1.89873417721519	0.5681818181818182	0.5681818181818182	1.25	1.25	5.421686746987952	6.024096385542169	0.3710575139146568	2.411873840445269	0.482315112540193	1.1254019292604502	0.78125	3.90625	0.9708737864077669	3.2362459546925564	0.2656042496679947	1.593625498007968	0.32733224222585927	0.9819967266775778	0.7633587786259541	2.2900763358778624	1.1299435028248588	1.4124293785310735
0.641025641025641	0.0	0.5524861878453038	0.0	1.7045454545454544	3.4090909090909087	3.3707865168539324	3.3707865168539324	0.3821656050955414	2.1656050955414012	0.3284072249589491	1.3136288998357963	0.9259259259259258	3.0864197530864197	1.1049723756906076	3.314917127071823	0.8849557522123894	2.2123893805309733	0.3262642740619902	1.1419249592169658	0.6451612903225806	2.3225806451612905	0.8086253369272237	1.3477088948787064
1.675977653631285	1.675977653631285	3.125	1.25	1.0810810810810811	0.5405405405405406	3.067484662576687	1.2269938650306749	0.3807106598984772	2.1573604060913705	0.5	1.5	0.8583690987124464	3.5765379113018603	1.1363636363636365	3.0844155844155843	0.5154639175257731	1.675257731958763	0.2777777777777778	1.1111111111111112	0.5050505050505051	2.525252525252525	0.4807692307692308	1.6025641025641024
4.242424242424243	3.0303030303030303	1.1235955056179776	2.247191011235955	2.4691358024691357	1.8518518518518516	3.6809815950920246	2.4539877300613497	0.25477707006369427	2.1656050955414012	0.0	0.8746355685131195	0.8684863523573202	4.218362282878412	1.10062893081761	2.9874213836477987	0.5056890012642226	1.7699115044247788	0.16233766233766234	0.8116883116883116	1.0869565217391304	1.5217391304347827	1.0723860589812333	1.3404825737265416
2.9069767441860463	0.5813953488372093	0.5494505494505495	0.5494505494505495	2.4096385542168677	2.4096385542168677	1.0638297872340425	2.127659574468085	0.27586206896551724	2.0689655172413794	0.48939641109298526	0.9787928221859705	1.0660980810234542	4.264392324093817	1.0101010101010102	3.3670033670033668	0.38961038961038963	1.6883116883116882	0.2652519893899204	1.0610079575596816	0.9057971014492754	2.1739130434782608	0.56657223796034	1.41643059490085
1.1173184357541899	0.0	0.0	0.0	1.7857142857142856	1.7857142857142856	1.1049723756906076	0.5524861878453038	0.5703422053231939	2.4714828897338403	0.27100271002710025	1.3550135501355014	0.4143646408839779	3.1767955801104977	0.6700167504187605	3.015075376884422	0.5012531328320802	1.8796992481203008	0.5617977528089888	0.8426966292134831	0.40595399188092013	2.029769959404601	0.6600660066006601	1.8151815181518154
1.7045454545454544	0.0	1.694915254237288	1.694915254237288	0.5617977528089888	1.1235955056179776	1.9607843137254901	1.3071895424836601	0.43478260869565216	1.4492753623188406	0.4761904761904762	1.1111111111111112	1.0075566750629723	3.6523929471032743	1.804123711340206	3.350515463917526	0.37174721189591076	1.858736059479554	0.516795865633075	1.03359173126615	0.8379888268156425	2.094972067039106	0.4885993485342019	1.4657980456026058
1.7341040462427744	2.8901734104046244	0.5586592178770949	1.1173184357541899	0.0	0.6451612903225806	5.232558139534884	5.232558139534884	0.6237006237006237	1.8711018711018712	0.482315112540193	1.2861736334405145	0.903225806451613	4.258064516129032	1.0852713178294573	3.4108527131782944	0.87527352297593	1.9693654266958425	0.32310177705977383	0.9693053311793215	0.697350069735007	2.092050209205021	0.4878048780487805	1.6260162601626018
3.4482758620689653	0.5747126436781609	3.0303030303030303	0.5050505050505051	1.098901098901099	1.098901098901099	4.49438202247191	4.49438202247191	0.261437908496732	1.8300653594771243	0.4694835680751174	1.2519561815336464	0.89171974522293	4.3312101910828025	1.0273972602739725	3.0821917808219177	0.5089058524173028	1.653944020356234	0.1718213058419244	1.0309278350515463	1.1152416356877324	2.0446096654275094	0.8152173913043478	1.358695652173913
2.976190476190476	0.5952380952380952	2.0408163265306123	0.5102040816326531	0.546448087431694	0.0	1.744186046511628	2.9069767441860463	0.41379310344827586	1.7931034482758619	0.48622366288492713	1.2965964343598055	0.7547169811320755	4.276729559748428	1.1589403973509933	3.3112582781456954	0.5641748942172073	0.9873060648801129	0.3262642740619902	0.9787928221859705	0.7731958762886598	2.448453608247423	0.6578947368421052	1.8092105263157896
0.5780346820809248	1.1560693641618496	2.4539877300613497	1.8404907975460123	3.932584269662921	2.247191011235955	2.7777777777777777	2.2222222222222223	0.5791505791505791	1.9305019305019304	0.7712082262210797	1.0282776349614395	1.4767932489451476	3.1645569620253164	1.8469656992084433	3.430079155672823	0.554016620498615	1.662049861495845	0.1607717041800643	1.1254019292604502	0.5738880918220948	2.008608321377331	1.2232415902140672	0.6116207951070336
1.8072289156626504	1.8072289156626504	1.5544041450777202	1.0362694300518136	0.47393364928909953	0.47393364928909953	2.976190476190476	2.380952380952381	0.12531328320802004	2.1303258145363406	0.32733224222585927	1.1456628477905073	0.6218905472636816	3.9800995024875623	1.0344827586206897	2.9310344827586206	0.2849002849002849	1.8518518518518516	0.16260162601626016	1.1382113821138211	0.6896551724137931	1.9310344827586208	0.3262642740619902	1.794453507340946
2.3923444976076556	1.4354066985645932	1.0101010101010102	0.5050505050505051	0.5076142131979695	0.5076142131979695	1.1976047904191618	0.5988023952095809	0.24968789013732834	2.247191011235955	0.7832898172323759	1.3054830287206265	0.8706467661691543	4.104477611940299	1.1308562197092082	2.9079159935379644	0.5044136191677175	1.639344262295082	0.31545741324921134	1.1041009463722398	0.5673758865248227	1.8439716312056738	0.47770700636942676	1.7515923566878981
1.1560693641618496	0.5780346820809248	2.185792349726776	3.278688524590164	1.7964071856287425	1.1976047904191618	4.395604395604396	2.197802197802198	0.2518891687657431	2.2670025188916876	0.46511627906976744	1.0852713178294573	1.1385199240986716	4.554079696394687	1.1041009463722398	3.3123028391167195	0.74487895716946	2.0484171322160147	0.3225806451612903	1.129032258064516	1.0266940451745379	1.2320328542094456	0.3289473684210526	1.644736842105263
3.1645569620253164	0.0	1.7647058823529411	1.1764705882352942	2.3391812865497075	2.3391812865497075	0.5	1.0	0.36855036855036855	2.0884520884520885	0.3139717425431711	1.4128728414442702	1.153846153846154	4.423076923076923	0.9569377990430622	3.349282296650718	0.516795865633075	1.8087855297157622	0.15723270440251574	1.10062893081761	0.9345794392523363	2.2429906542056073	0.6802721088435374	1.530612244897959
1.7045454545454544	1.1363636363636365	2.3255813953488373	2.3255813953488373	1.4851485148514851	1.4851485148514851	2.941176470588235	2.3529411764705883	0.2820874471086037	1.8335684062059237	0.322061191626409	1.4492753623188406	0.9887005649717515	2.9661016949152543	1.1308562197092082	3.0694668820678515	0.41265474552957354	1.6506189821182942	0.3225806451612903	1.129032258064516	0.7052186177715092	1.9746121297602257	0.6622516556291391	1.6556291390728477
1.7142857142857144	0.5714285714285714	3.763440860215054	4.301075268817205	2.547770700636943	1.2738853503184715	1.183431952662722	1.183431952662722	0.38167938931297707	1.9083969465648856	0.5633802816901409	1.4084507042253522	1.282051282051282	4.029304029304029	0.7668711656441718	3.067484662576687	0.8064516129032258	1.411290322580645	0.3262642740619902	0.9787928221859705	0.3807106598984772	2.5380710659898478	0.33222591362126247	1.6611295681063125
0.5263157894736842	0.5263157894736842	2.8901734104046244	1.7341040462427744	3.428571428571429	2.2857142857142856	4.093567251461988	3.508771929824561	0.24813895781637718	2.2332506203473943	0.2564102564102564	1.282051282051282	0.7643312101910829	4.203821656050955	0.9508716323296356	3.011093502377179	0.5121638924455826	1.9206145966709345	0.3241491085899514	1.1345218800648298	1.1086474501108647	1.3303769401330376	0.4942339373970346	1.8121911037891267
3.6458333333333335	1.5625	0.9569377990430622	0.9569377990430622	0.0	0.0	1.1494252873563218	2.2988505747126435	0.3901170351105332	2.2106631989596877	0.5780346820809248	1.1560693641618496	0.8871989860583016	3.802281368821293	1.1532125205930808	2.6359143327841847	0.18450184501845018	2.214022140221402	0.1607717041800643	1.1254019292604502	0.7416563658838072	2.4721878862793574	0.6557377049180327	1.3114754098360655
1.1904761904761905	0.0	0.5681818181818182	0.0	1.2658227848101267	1.89873417721519	3.048780487804878	3.6585365853658534	0.36363636363636365	2.5454545454545454	0.267379679144385	0.8021390374331552	0.7905138339920948	3.4255599472990776	1.3157894736842104	2.9605263157894735	0.37974683544303794	1.89873417721519	0.1607717041800643	1.1254019292604502	0.3778337531486146	2.518891687657431	0.16366612111292964	1.6366612111292964
2.9850746268656714	1.4925373134328357	1.5544041450777202	1.5544041450777202	0.5025125628140703	1.507537688442211	2.9850746268656714	0.9950248756218906	0.25773195876288657	1.9329896907216495	0.47694753577106513	1.2718600953895072	0.9776536312849162	3.7709497206703912	2.1739130434782608	3.260869565217391	0.8403361344537815	2.3109243697478994	0.0	0.9708737864077669	0.5457025920873124	1.9099590723055935	1.1019283746556474	1.1019283746556474
4.27807486631016	1.06951871657754	0.9803921568627451	0.9803921568627451	2.272727272727273	1.7045454545454544	2.8089887640449436	3.932584269662921	0.2766251728907331	1.7980636237897647	0.3144654088050315	1.257861635220126	0.7722007722007722	3.6036036036036037	0.9569377990430622	2.8708133971291865	0.516795865633075	1.550387596899225	0.26666666666666666	0.8	0.516795865633075	2.5839793281653747	0.49261083743842365	1.6420361247947455
1.6129032258064515	0.5376344086021506	0.5847953216374269	0.5847953216374269	1.183431952662722	0.591715976331361	3.592814371257485	2.9940119760479043	0.2528445006321113	2.275600505689001	0.48465266558966075	1.2924071082390953	1.095890410958904	3.8356164383561646	1.1182108626198082	3.3546325878594248	0.36855036855036855	1.8427518427518428	0.16750418760469013	1.1725293132328307	0.5134788189987163	2.5673940949935816	0.5059021922428331	1.1804384485666104
2.013422818791946	0.0	2.272727272727273	3.4090909090909087	1.098901098901099	0.5494505494505495	5.161290322580645	3.870967741935484	0.2638522427440633	1.978891820580475	0.16260162601626016	1.3008130081300813	1.3916500994035785	3.5785288270377733	0.8460236886632826	3.2148900169204735	0.5813953488372093	2.3255813953488373	0.33277870216306155	0.9983361064891847	0.5649717514124294	1.977401129943503	0.3179650238473768	1.4308426073131957
1.0810810810810811	1.0810810810810811	0.591715976331361	0.591715976331361	0.0	1.3605442176870748	3.7037037037037033	3.0864197530864197	0.4195804195804196	1.8181818181818181	0.5042016806722689	1.1764705882352942	0.8287292817679558	3.4530386740331496	0.825082508250825	2.8052805280528053	0.5706134094151213	1.9971469329529243	0.31746031746031744	0.7936507936507936	0.6925207756232686	2.0775623268698062	0.5405405405405406	0.8108108108108109
3.4482758620689653	1.1494252873563218	3.804347826086957	2.1739130434782608	1.744186046511628	0.5813953488372093	1.7241379310344827	2.2988505747126435	0.39893617021276595	2.127659574468085	0.5	1.0	1.4981273408239701	4.868913857677903	1.09375	3.125	0.5056890012642226	1.8963337547408345	0.5681818181818182	0.5681818181818182	0.9174311926605505	2.2018348623853212	0.3252032520325203	1.6260162601626018
0.0	0.0	2.209944751381215	1.1049723756906076	1.2422360248447204	1.2422360248447204	1.6304347826086956	1.6304347826086956	0.26041666666666663	1.8229166666666667	0.8522727272727272	0.8522727272727272	1.0115606936416186	3.3236994219653178	0.6482982171799028	2.9173419773095626	0.4285714285714286	2.0	0.49019607843137253	0.9803921568627451	0.39164490861618795	2.4804177545691903	0.6359300476947536	1.5898251192368837
1.8181818181818181	1.8181818181818181	1.5957446808510638	1.0638297872340425	0.5319148936170213	0.5319148936170213	5.755395683453238	1.4388489208633095	0.4160887656033287	2.219140083217753	0.1589825119236884	1.4308426073131957	1.4644351464435146	3.765690376569038	0.9630818619582664	3.0497592295345104	0.41265474552957354	1.6506189821182942	0.1631321370309951	0.8156606851549755	0.7957559681697612	2.519893899204244	0.6756756756756757	1.3513513513513513
2.824858757062147	2.2598870056497176	0.0	0.0	2.0	2.0	5.978260869565218	4.891304347826087	0.3826530612244898	2.1683673469387754	0.32733224222585927	1.309328968903437	2.099737532808399	2.3622047244094486	0.7716049382716049	2.9320987654320985	0.13550135501355012	1.2195121951219512	0.3284072249589491	0.8210180623973727	0.5641748942172073	1.9746121297602257	0.641025641025641	1.6025641025641024
3.1578947368421053	1.0526315789473684	2.9069767441860463	2.9069767441860463	1.6304347826086956	1.6304347826086956	3.296703296703297	2.7472527472527473	0.6369426751592357	2.547770700636943	0.31545741324921134	1.2618296529968454	1.034928848641656	3.8809831824062093	1.6260162601626018	3.523035230352303	0.5333333333333333	1.7333333333333332	0.26595744680851063	0.7978723404255319	0.38314176245210724	2.554278416347382	0.5008347245409015	1.1686143572621035
2.8089887640449436	1.1235955056179776	2.127659574468085	2.127659574468085	2.6490066225165565	2.6490066225165565	1.7964071856287425	1.7964071856287425	0.3870967741935484	2.193548387096774	0.7653061224489796	1.0204081632653061	1.0376134889753565	4.150453955901426	1.1475409836065573	2.622950819672131	0.3901170351105332	1.6905071521456438	0.16181229773462785	0.9708737864077669	0.5641748942172073	2.1156558533145273	0.16260162601626016	1.788617886178862
1.7964071856287425	2.3952095808383236	0.0	1.1904761904761905	1.3157894736842104	3.289473684210526	5.612244897959184	4.081632653061225	0.12690355329949238	2.030456852791878	0.8174386920980926	1.3623978201634876	0.8264462809917356	3.581267217630854	1.3468013468013467	3.0303030303030303	0.8547008547008548	2.1367521367521367	0.33112582781456956	0.9933774834437087	0.6459948320413437	2.5839793281653747	0.6339144215530903	1.5847860538827259
1.1428571428571428	0.5714285714285714	2.6143790849673203	1.3071895424836601	0.6622516556291391	0.0	3.428571428571429	4.0	0.1404494382022472	2.247191011235955	0.8108108108108109	1.3513513513513513	0.7604562737642585	4.055766793409378	1.0221465076660987	2.8960817717206133	0.5201560468140443	1.6905071521456438	0.16366612111292964	0.6546644844517185	0.5108556832694764	2.554278416347382	0.641025641025641	1.7628205128205128
3.571428571428571	0.0	1.8867924528301887	1.257861635220126	1.8518518518518516	1.2345679012345678	2.272727272727273	2.840909090909091	0.3963011889035667	1.8494055482166447	0.15873015873015872	1.2698412698412698	0.9615384615384616	3.296703296703297	1.1041009463722398	3.1545741324921135	0.7272727272727273	2.0	0.16233766233766234	1.1363636363636365	0.7416563658838072	2.4721878862793574	0.32310177705977383	1.4539579967689822
0.625	0.625	1.9230769230769231	1.9230769230769231	0.6622516556291391	0.6622516556291391	4.516129032258064	5.161290322580645	0.0	2.2332506203473943	0.33167495854063017	1.4925373134328357	0.8905852417302799	4.071246819338422	1.9021739130434785	3.260869565217391	0.5063291139240507	1.5189873417721518	0.3246753246753247	1.1363636363636365	0.7309941520467835	1.9005847953216373	1.0526315789473684	1.5789473684210527
3.3333333333333335	1.3333333333333335	3.225806451612903	1.2903225806451613	2.4691358024691357	2.4691358024691357	3.7037037037037033	1.8518518518518516	0.26246719160104987	1.837270341207349	0.4746835443037975	1.1075949367088607	0.9114583333333334	4.296875	0.6514657980456027	2.9315960912052117	0.4120879120879121	1.6483516483516485	0.3189792663476874	0.9569377990430622	0.6858710562414266	2.05761316872428	0.4746835443037975	1.740506329113924
2.247191011235955	1.1235955056179776	0.6896551724137931	2.0689655172413794	2.631578947368421	2.631578947368421	1.8518518518518516	1.8518518518518516	0.4166666666666667	1.6666666666666667	0.322061191626409	1.288244766505636	0.6265664160401002	4.010025062656641	1.3333333333333335	3.166666666666667	0.5442176870748299	1.2244897959183674	0.15772870662460567	0.7886435331230284	0.7032348804500703	1.969057665260197	1.0498687664041995	1.574803149606299
1.2903225806451613	0.0	2.072538860103627	0.5181347150259068	3.3333333333333335	2.0	4.324324324324325	2.7027027027027026	0.3901170351105332	2.2106631989596877	0.4761904761904762	1.2698412698412698	0.8368200836820083	3.765690376569038	0.9345794392523363	3.2710280373831773	0.5340453938584779	1.602136181575434	0.33277870216306155	0.9983361064891847	0.6321112515802781	2.5284450063211126	0.6309148264984227	1.5772870662460567
2.1621621621621623	0.5405405405405406	0.0	0.0	0.5882352941176471	1.1764705882352942	1.7543859649122806	1.1695906432748537	0.4329004329004329	1.7316017316017316	0.16233766233766234	1.461038961038961	0.8962868117797695	4.097311139564661	1.09375	3.125	0.1303780964797914	1.955671447196871	0.16501650165016502	0.9900990099009901	0.7490636704119851	2.3720349563046192	0.1607717041800643	1.7684887459807075
1.9230769230769231	0.641025641025641	0.0	1.36986301369863	0.0	1.183431952662722	5.7591623036649215	3.1413612565445024	0.38910505836575876	1.8158236057068744	0.3129890453834116	1.2519561815336464	0.628140703517588	4.0201005025125625	1.386481802426343	2.4263431542461005	0.8385744234800839	1.8867924528301887	0.33613445378151263	1.0084033613445378	0.7564296520423601	1.5128593040847202	1.0416666666666665	1.5625
2.525252525252525	0.5050505050505051	0.5617977528089888	0.5617977528089888	2.027027027027027	2.7027027027027026	4.666666666666667	5.333333333333334	0.37546933667083854	2.127659574468085	0.33333333333333337	1.3333333333333335	1.078167115902965	3.234501347708895	2.1447721179624666	3.2171581769436997	0.4195804195804196	1.6783216783216783	0.16181229773462785	1.132686084142395	0.62266500622665	2.4906600249066	0.684931506849315	1.5410958904109588
1.3071895424836601	1.9607843137254901	0.4878048780487805	0.0	0.0	0.5494505494505495	3.7037037037037033	1.2345679012345678	0.2635046113306983	1.7127799736495388	0.4807692307692308	1.282051282051282	0.927643784786642	4.267161410018553	0.5050505050505051	2.861952861952862	0.547945205479452	1.643835616438356	0.32573289902280134	0.9771986970684038	0.7633587786259541	2.4173027989821882	0.644122383252818	1.7713365539452495
1.5957446808510638	1.0638297872340425	1.8072289156626504	2.4096385542168677	1.1976047904191618	1.7964071856287425	2.2598870056497176	3.954802259887006	0.2560819462227913	2.3047375160051216	0.3205128205128205	1.4423076923076923	0.700280112044818	3.221288515406162	1.2519561815336464	3.1298904538341157	0.3841229193341869	1.9206145966709345	0.16	1.1199999999999999	0.821917808219178	1.9178082191780823	0.3236245954692557	1.6181229773462782
1.6574585635359116	0.5524861878453038	2.3529411764705883	1.1764705882352942	1.2269938650306749	1.2269938650306749	2.4242424242424243	1.8181818181818181	0.3875968992248062	2.7131782945736433	0.33003300330033003	1.155115511551155	0.9079118028534372	4.150453955901426	1.662049861495845	2.7700831024930745	0.7662835249042145	2.10727969348659	0.3305785123966942	0.9917355371900827	0.7772020725388601	2.33160621761658	0.6220839813374806	1.3996889580093312
0.6896551724137931	0.0	1.1695906432748537	1.1695906432748537	3.1055900621118013	2.484472049689441	3.614457831325301	4.819277108433735	0.1277139208173691	2.2988505747126435	0.49504950495049505	1.155115511551155	0.9900990099009901	3.818953323903819	0.9900990099009901	2.8052805280528053	0.36855036855036855	1.4742014742014742	0.3134796238244514	1.09717868338558	0.5298013245033113	2.5165562913907285	0.4746835443037975	1.740506329113924
2.209944751381215	0.0	0.5649717514124294	1.694915254237288	2.5316455696202533	3.1645569620253164	2.0	2.666666666666667	0.0	2.7675276752767526	0.5319148936170213	1.3297872340425532	0.8522727272727272	2.9829545454545454	1.1965811965811968	2.735042735042735	0.261437908496732	1.1764705882352942	0.3184713375796179	0.9554140127388535	0.5121638924455826	2.560819462227913	0.333889816360601	1.669449081803005
1.7045454545454544	1.7045454545454544	2.0100502512562812	1.0050251256281406	1.5384615384615385	1.5384615384615385	4.375	6.25	0.3703703703703704	2.0987654320987654	0.4784688995215311	1.2759170653907497	0.6361323155216284	4.071246819338422	0.93603744149766	3.1201248049921997	0.430416068866571	1.0043041606886656	0.5333333333333333	0.8	0.7541478129713424	1.5082956259426847	0.3125	1.7187500000000002
0.0	0.0	1.4925373134328357	1.4925373134328357	1.875	2.5	0.5780346820809248	1.7341040462427744	0.2554278416347382	2.1711366538952745	0.49668874172185434	1.490066225165563	0.6234413965087282	4.114713216957606	1.340033500837521	3.015075376884422	0.14184397163120568	1.4184397163120568	0.32	0.96	0.5044136191677175	2.3959646910466583	0.6504065040650406	1.4634146341463417
0.0	0.0	1.0638297872340425	1.5957446808510638	2.366863905325444	2.366863905325444	1.0582010582010581	1.0582010582010581	0.2820874471086037	2.1156558533145273	0.0	1.3559322033898304	0.7594936708860759	3.670886075949367	1.1400651465798046	2.768729641693811	0.5474452554744526	2.18978102189781	0.16366612111292964	0.9819967266775778	0.5181347150259068	2.5906735751295336	0.6220839813374806	1.5552099533437014
4.046242774566474	1.1560693641618496	0.966183574879227	0.966183574879227	0.5780346820809248	0.5780346820809248	3.614457831325301	3.614457831325301	0.39421813403416556	1.7082785808147174	0.47770700636942676	1.1146496815286624	0.9126466753585397	4.172099087353325	1.0135135135135136	3.040540540540541	0.38809831824062097	1.423027166882277	0.16891891891891891	1.1824324324324325	0.5578800557880056	2.092050209205021	0.3134796238244514	1.7241379310344827
2.051282051282051	1.0256410256410255	0.0	0.0	1.1428571428571428	0.5714285714285714	4.605263157894736	3.289473684210526	0.4048582995951417	1.7543859649122806	0.5249343832020997	0.7874015748031495	0.9915014164305949	3.6827195467422094	0.9836065573770493	3.606557377049181	0.5689900426742532	1.7069701280227598	0.32786885245901637	1.1475409836065573	0.819672131147541	2.0491803278688523	0.4702194357366771	1.7241379310344827
1.8292682926829267	1.2195121951219512	0.0	0.0	1.5625	0.5208333333333333	3.488372093023256	2.3255813953488373	0.43859649122807015	1.5350877192982455	0.47694753577106513	1.4308426073131957	0.37593984962406013	4.010025062656641	1.3227513227513228	3.1746031746031744	0.424929178470255	1.13314447592068	0.5263157894736842	1.0526315789473684	0.7712082262210797	2.442159383033419	0.4807692307692308	1.6025641025641024
2.2988505747126435	0.5747126436781609	1.0638297872340425	1.0638297872340425	3.389830508474576	1.1299435028248588	2.2598870056497176	2.2598870056497176	0.430416068866571	1.5781922525107603	0.49504950495049505	1.3201320132013201	1.1560693641618496	4.624277456647398	0.9630818619582664	2.889245585874799	0.5524861878453038	1.9337016574585635	0.0	1.1058451816745656	0.7012622720897616	1.9635343618513323	0.33613445378151263	1.5126050420168067
1.910828025477707	1.2738853503184715	1.7045454545454544	2.272727272727273	1.9607843137254901	1.3071895424836601	4.166666666666666	5.092592592592593	0.30959752321981426	1.5479876160990713	0.16750418760469013	1.340033500837521	0.708215297450425	3.6827195467422094	1.1419249592169658	2.7732463295269167	0.5141388174807198	1.6709511568123392	0.3125	0.78125	0.6353240152477764	2.5412960609911055	0.6420545746388443	1.7656500802568218
3.5294117647058822	1.7647058823529411	0.0	0.0	0.0	0.5780346820809248	2.824858757062147	1.694915254237288	0.3807106598984772	2.284263959390863	0.48	1.28	0.6257822277847309	4.005006257822278	0.8183306055646482	3.273322422258593	0.25773195876288657	1.675257731958763	0.1597444089456869	0.9584664536741214	0.5102040816326531	2.5510204081632653	0.5093378607809848	1.3582342954159592
2.209944751381215	2.209944751381215	1.1363636363636365	2.272727272727273	2.4539877300613497	2.4539877300613497	1.0050251256281406	1.507537688442211	0.6237006237006237	1.8711018711018712	0.5102040816326531	1.0204081632653061	0.7741935483870968	4.387096774193548	1.28	3.04	0.5215123859191656	1.694915254237288	0.31645569620253167	1.1075949367088607	0.946969696969697	2.272727272727273	0.546448087431694	1.639344262295082
2.1739130434782608	0.5434782608695652	1.06951871657754	0.53475935828877	1.0526315789473684	1.5789473684210527	2.793296089385475	1.1173184357541899	0.25348542458808615	2.1546261089987326	0.5194805194805194	1.0389610389610389	0.641025641025641	3.8461538461538463	1.0135135135135136	3.040540540540541	0.5181347150259068	1.5544041450777202	0.3236245954692557	0.9708737864077669	0.5563282336578581	1.9471488178025034	0.48465266558966075	1.615508885298869
1.0810810810810811	0.5405405405405406	1.3071895424836601	0.6535947712418301	2.3529411764705883	2.3529411764705883	3.75	2.5	0.2824858757062147	1.694915254237288	0.3395585738539898	1.1884550084889642	0.9043927648578811	3.7467700258397936	0.9771986970684038	3.0944625407166124	0.39893617021276595	1.3297872340425532	0.15873015873015872	0.9523809523809524	0.6493506493506493	2.4675324675324677	0.6339144215530903	1.4263074484944533
1.0869565217391304	1.0869565217391304	1.1494252873563218	1.1494252873563218	1.8867924528301887	0.628930817610063	7.092198581560284	4.25531914893617	0.3731343283582089	2.1144278606965177	0.48465266558966075	1.4539579967689822	0.7702182284980745	3.979460847240052	2.046783625730994	2.923976608187134	0.26420079260237783	1.9815059445178336	0.16393442622950818	0.9836065573770493	1.1299435028248588	2.0715630885122414	1.1111111111111112	1.6666666666666667
0.0	0.5952380952380952	2.6490066225165565	3.3112582781456954	2.9069767441860463	2.9069767441860463	3.5897435897435894	3.076923076923077	0.3861003861003861	2.0592020592020592	0.47770700636942676	1.2738853503184715	0.7633587786259541	3.5623409669211195	1.1199999999999999	3.36	0.5025125628140703	1.8844221105527637	0.5235602094240838	0.7853403141361256	0.851063829787234	2.127659574468085	1.1594202898550725	1.1594202898550725
0.5813953488372093	0.0	0.5102040816326531	0.0	0.628930817610063	0.0	2.515723270440252	0.628930817610063	0.25806451612903225	2.064516129032258	0.4754358161648178	1.2678288431061806	1.1347517730496455	3.829787234042553	1.0186757215619695	3.225806451612903	0.2583979328165375	1.550387596899225	0.16501650165016502	0.9900990099009901	0.5532503457814661	2.0746887966804977	0.3289473684210526	1.644736842105263
3.932584269662921	1.6853932584269662	0.6060606060606061	0.6060606060606061	1.2658227848101267	1.2658227848101267	4.57516339869281	3.9215686274509802	0.2457002457002457	2.0884520884520885	0.7672634271099744	1.0230179028132993	1.094890510948905	4.562043795620438	1.109350237717908	3.011093502377179	0.43478260869565216	1.5942028985507246	0.16501650165016502	1.155115511551155	0.411522633744856	2.05761316872428	0.47244094488188976	1.7322834645669292
3.225806451612903	1.6129032258064515	0.5714285714285714	1.1428571428571428	1.0471204188481675	0.5235602094240838	4.545454545454546	5.113636363636364	0.3856041131105398	2.056555269922879	0.8086253369272237	1.078167115902965	0.9446693657219973	3.508771929824561	0.9554140127388535	3.343949044585987	0.5188067444876783	1.8158236057068744	0.28735632183908044	1.1494252873563218	0.49566294919454773	2.478314745972739	0.48939641109298526	1.631321370309951
0.0	1.0416666666666665	0.7142857142857143	0.0	1.8072289156626504	2.4096385542168677	3.4482758620689653	2.2988505747126435	0.2777777777777778	1.6666666666666667	0.15625	1.40625	0.9971509971509971	3.7037037037037033	0.8183306055646482	3.109656301145663	0.5115089514066496	1.9181585677749362	0.15360983102918588	0.7680491551459293	0.8316008316008316	1.4553014553014554	0.6745362563237773	1.854974704890388
2.8169014084507045	1.4084507042253522	0.5405405405405406	1.0810810810810811	2.380952380952381	1.1904761904761905	3.289473684210526	1.9736842105263157	0.2574002574002574	2.3166023166023164	0.16339869281045752	1.4705882352941175	0.8032128514056224	4.149933065595716	1.1419249592169658	3.4257748776508974	0.5134788189987163	1.4120667522464698	0.5509641873278237	1.1019283746556474	0.7072135785007072	1.9801980198019802	0.5067567567567568	1.3513513513513513
0.0	0.641025641025641	0.6993006993006993	1.3986013986013985	1.5625	0.5208333333333333	5.617977528089887	3.932584269662921	0.12484394506866417	1.8726591760299627	0.33557046979865773	1.5100671140939599	0.9234828496042217	4.353562005277045	1.1400651465798046	3.0944625407166124	0.5671077504725899	2.4574669187145557	0.30959752321981426	1.08359133126935	0.9230769230769231	1.2307692307692308	0.6589785831960462	1.3179571663920924
1.0526315789473684	1.5789473684210527	1.0309278350515463	0.0	3.048780487804878	2.4390243902439024	1.5	2.0	0.39421813403416556	1.971090670170828	0.3262642740619902	1.1419249592169658	0.8888888888888888	2.814814814814815	1.9830028328611897	3.1161473087818696	0.5755395683453237	1.4388489208633095	0.3284072249589491	0.9852216748768473	0.4172461752433936	1.9471488178025034	0.5181347150259068	1.5544041450777202
2.793296089385475	1.675977653631285	1.4492753623188406	0.966183574879227	1.1363636363636365	0.5681818181818182	4.819277108433735	3.614457831325301	0.411522633744856	2.05761316872428	0.1644736842105263	1.3157894736842104	0.846262341325811	3.6671368124118473	1.1146496815286624	3.343949044585987	0.4944375772558714	1.3597033374536465	0.33557046979865773	1.174496644295302	0.7481296758104738	2.493765586034913	0.482315112540193	1.7684887459807075
0.0	1.282051282051282	1.8518518518518516	0.6172839506172839	2.336448598130841	1.8691588785046727	2.7027027027027026	2.7027027027027026	0.38910505836575876	2.075226977950713	0.31545741324921134	1.4195583596214512	0.7863695937090431	3.800786369593709	2.197802197802198	3.571428571428571	0.5056890012642226	1.643489254108723	0.3184713375796179	0.9554140127388535	0.6476683937823834	2.461139896373057	0.4815409309791332	1.4446227929373996
2.4271844660194173	1.4563106796116505	1.2048192771084338	2.4096385542168677	4.216867469879518	1.8072289156626504	1.8292682926829267	1.2195121951219512	0.27739251040221913	2.0804438280166435	0.32733224222585927	1.4729950900163666	1.2658227848101267	3.375527426160337	1.2006861063464835	2.9159519725557463	0.5121638924455826	1.792573623559539	0.322061191626409	1.1272141706924315	0.7564296520423601	1.5128593040847202	0.49586776859504134	1.322314049586777
3.5502958579881656	1.183431952662722	1.7341040462427744	0.5780346820809248	2.0	0.5	5.555555555555555	5.0	0.41899441340782123	1.675977653631285	0.7751937984496124	0.7751937984496124	0.6527415143603132	4.046997389033943	1.2759170653907497	3.0303030303030303	0.3826530612244898	1.913265306122449	0.3246753246753247	0.974025974025974	0.7042253521126761	2.112676056338028	0.3184713375796179	1.7515923566878981
3.592814371257485	1.1976047904191618	1.675977653631285	2.2346368715083798	0.5747126436781609	0.5747126436781609	3.314917127071823	3.314917127071823	0.261437908496732	1.9607843137254901	0.5434782608695652	1.0869565217391304	0.8438818565400843	3.5161744022503516	0.9724473257698543	2.593192868719611	0.487012987012987	1.461038961038961	0.3225806451612903	0.967741935483871	0.8571428571428572	2.0	0.6269592476489028	1.7241379310344827
1.6574585635359116	0.5524861878453038	2.9940119760479043	3.592814371257485	3.1746031746031744	3.1746031746031744	1.8404907975460123	1.2269938650306749	0.130718954248366	1.6993464052287581	0.487012987012987	1.2987012987012987	0.6747638326585695	3.3738191632928474	0.6802721088435374	2.891156462585034	0.258732212160414	1.9404915912031047	0.3241491085899514	1.1345218800648298	0.628140703517588	2.512562814070352	0.6589785831960462	1.8121911037891267
3.1446540880503147	1.257861635220126	0.5181347150259068	0.5181347150259068	0.6535947712418301	1.9607843137254901	1.6483516483516485	3.296703296703297	0.2570694087403599	1.5424164524421593	0.33112582781456956	1.3245033112582782	0.902061855670103	3.608247422680412	1.0869565217391304	3.1055900621118013	0.4132231404958678	1.3774104683195594	0.5263157894736842	1.0526315789473684	0.6234413965087282	2.493765586034913	0.644122383252818	1.4492753623188406
0.5524861878453038	0.5524861878453038	1.639344262295082	1.092896174863388	0.4784688995215311	0.0	2.2988505747126435	3.4482758620689653	0.2590673575129534	2.2020725388601035	0.5830903790087464	1.4577259475218658	0.9641873278236914	3.581267217630854	1.0204081632653061	3.4013605442176873	0.3861003861003861	1.8018018018018018	0.33003300330033003	0.9900990099009901	0.7802340702210664	2.600780234070221	0.6525285481239804	1.794453507340946
4.093567251461988	2.3391812865497075	0.0	0.5208333333333333	4.624277456647398	2.8901734104046244	2.8901734104046244	2.312138728323699	0.5545286506469501	2.5878003696857674	0.4885993485342019	1.3029315960912053	0.6402048655569782	4.097311139564661	0.9803921568627451	2.7777777777777777	0.7504690431519699	2.25140712945591	0.31645569620253167	1.1075949367088607	1.2121212121212122	1.2121212121212122	0.47694753577106513	1.5898251192368837
0.5988023952095809	1.1976047904191618	2.824858757062147	2.824858757062147	1.7751479289940828	1.7751479289940828	2.366863905325444	1.183431952662722	0.25316455696202533	2.278481012658228	0.4784688995215311	1.2759170653907497	1.276595744680851	4.042553191489362	0.8051529790660225	3.22061191626409	0.5486968449931412	1.2345679012345678	0.32733224222585927	0.9819967266775778	0.6297229219143577	2.392947103274559	0.3412969283276451	1.877133105802048
1.8518518518518516	0.0	0.5813953488372093	0.0	0.0	0.641025641025641	2.1164021164021163	1.5873015873015872	0.32679738562091504	1.6339869281045754	0.5390835579514826	1.3477088948787064	1.0296010296010296	3.861003861003861	1.2345679012345678	3.3509700176366843	0.7434944237918215	2.41635687732342	0.3194888178913738	1.1182108626198082	0.7692307692307693	2.435897435897436	0.8	1.0666666666666667
2.1505376344086025	0.5376344086021506	1.015228426395939	1.015228426395939	2.7624309392265194	2.7624309392265194	2.976190476190476	3.571428571428571	0.42253521126760557	1.971830985915493	0.31746031746031744	1.2698412698412698	0.7434944237918215	3.965303593556382	1.2944983818770228	3.559870550161812	0.5681818181818182	1.278409090909091	0.1564945226917058	0.9389671361502347	0.7923930269413629	1.4263074484944533	0.6359300476947536	1.7488076311605723
2.666666666666667	2.666666666666667	1.2345679012345678	1.8518518518518516	1.694915254237288	1.694915254237288	1.2903225806451613	0.6451612903225806	0.31496062992125984	1.2598425196850394	0.3179650238473768	1.4308426073131957	0.6353240152477764	4.066073697585769	1.3651877133105803	2.7303754266211606	0.38860103626943004	1.8134715025906734	0.3179650238473768	0.9538950715421303	0.5141388174807198	2.570694087403599	0.47318611987381703	1.7350157728706623
1.875	1.25	1.092896174863388	0.546448087431694	1.0582010582010581	0.5291005291005291	1.2738853503184715	1.2738853503184715	0.26490066225165565	2.119205298013245	0.4838709677419355	1.4516129032258065	0.7832898172323759	3.524804177545692	1.3266998341625207	3.150912106135987	0.424929178470255	0.708215297450425	0.1631321370309951	0.8156606851549755	0.4120879120879121	2.0604395604395602	0.6420545746388443	1.6051364365971106
1.1560693641618496	1.1560693641618496	2.272727272727273	1.5151515151515151	1.3793103448275863	2.0689655172413794	1.875	3.125	0.37688442211055273	2.135678391959799	0.8310249307479225	1.10803324099723	0.8974358974358974	3.974358974358974	1.6	3.733333333333334	0.5141388174807198	1.6709511568123392	0.5102040816326531	0.7653061224489796	0.6711409395973155	2.013422818791946	0.4807692307692308	1.7628205128205128
2.4691358024691357	0.6172839506172839	1.4705882352941175	0.9803921568627451	1.7241379310344827	2.2988505747126435	1.9867549668874174	2.6490066225165565	0.3708281829419036	2.2249690976514214	0.32679738562091504	1.3071895424836601	0.6954102920723227	3.616133518776078	0.7800312012480499	2.9641185647425896	0.5181347150259068	1.2953367875647668	0.3236245954692557	0.9708737864077669	0.6242197253433208	2.4968789013732833	0.4909983633387889	1.6366612111292964
[truncated: 87 more rows]
