# Supplementary material for: Pan-genome inversion index reveals evolutionary insights into the subpopulation structure of Asian rice
Source: Nat Commun. 2023 Mar 21;14:1567. doi: 10.1038/s41467-023-37004-y (PMC10030860; doi:10.1038/s41467-023-37004-y)
Supplement: Supplementary file 20 — Source Data [file 41467_2023_37004_MOESM20_ESM.zip › SourceData/Source Data Figure 3.nwk.txt]

(((((((((((((((((((XI_1B2.PR106:0.02591036,XI_adm.R498:0.02591036):0.00262605,(XI_1B2.S548:0.02310924,XI_1B2.WSSM:0.02310924):0.00542717):0.00344304,(XI_adm.Y3551:0.02766106,(XI_adm.MH63:0.02310924,XI_adm.R527:0.02310924):0.00455182):0.00431839):0.00395992,(XI_1B1.YX1:0.03116247,XI_1B2.9311:0.03116247):0.00477691):0.00152561,(XI_1B1.G8:0.03431373,XI_1B1.IR_64:0.03431373):0.00315126):0.00276929,(XI_1B1.FH838:0.02871148,XI_1B1.G630:0.02871148):0.01152279):0.00496970,(XI_2A.GobolSail:0.04499300,(XI_3A.LIMA:0.03606443,XI_3A.Tumba:0.03606443):0.00892857):0.00021098):0.00101451,(XI_1B1.J4155:0.03256303,XI_1B1.Y58S:0.03256303):0.01365546):0.00070028,XI_3B2.LiuXu:0.04691877):0.00036857,XI_2A.TG42:0.04728734):0.00144438,(XI_1A.D62:0.04184174,(XI_1A.CN1:0.03321329,(XI_1A.TG68:0.03087068,((XI_1A.G46:0.01575630,XI_1A.TG80:0.01575630):0.01041667,(XI_1A.FS32:0.02544351,(XI_1A.DG:0.02100840,(XI_1A.II32:0.01120448,XI_1A.ZhenShan97:0.01120448):0.00980392):0.00443511):0.00072946):0.00469771):0.00234260):0.00862845):0.00688998):0.00100025,(XI_2B.LarhaMugad:0.04551821,XI_2B.TM:0.04551821):0.00421375):0.00205714,(((((XI_2B.TG28:0.04166667,XI_2B.TG59:0.04166667):0.00157563,XI_2B.TG52:0.04324230):0.00215920,XI_2B.TG53:0.04540149):0.00283030,XI_2B.TG9:0.04823179):0.00232843,((XI_3B1.TG61:0.03956583,XI_3B1.TG64:0.03956583):0.00577731,(XI_3B1.KhaoYaiGuang:0.04271709,(XI_3B1.TG33:0.03921569,XI_3B1.TG56:0.03921569):0.00350140):0.00262605):0.00521709):0.00122888):0.00606941,XI_2B.TG55:0.05785851):0.00304085,XI_2B.TG50:0.06089936):0.01304737,(cA1.TG27:0.05100373,(cA1.N22:0.04289216,(cA2.NATELBORO:0.03256303,cA2.TG49:0.03256303):0.01032913):0.00811158):0.02294300):0.00210959,((((cB.Basmati1:0.03011205,cB.TG81:0.03011205):0.00525210,cB.ARC10497:0.03536415):0.00420168,cB.WW8:0.03956583):0.00903202,(GJ_trop2.KetanNangka:0.04528478,((((GJ_trop1.Lemont:0.01645658,GJ_trop1.TG65:0.01645658):0.00962885,GJ_trop1.TG14:0.02608543):0.00320962,GJ_trop1.Azucena:0.02929505):0.00845314,(((((GJ_subtrp.ChaoMeo:0.02521008,GJ_subtrp.TG63:0.02521008):0.00105042,GJ_subtrp.NamRoo:0.02626050):0.00268441,GJ_subtrp.TG17:0.02894491):0.00186741,GJ_subtrp.TG3:0.03081232):0.00323880,(GJ_temp.LJ:0.03058951,(GJ_temp.TG90:0.02580532,(GJ_temp.2428:0.02400405,(GJ_temp.TG29:0.02127101,(GJ_temp.DHX2:0.01950780,(((GJ_temp.Kosh:0.00910364,GJ_temp.KY131:0.00910364):0.00280112,GJ_temp.ZH11:0.01190476):0.00370565,(GJ_temp.TG2:0.01482260,(GJ_temp.TG19:0.01242997,(GJ_temp.TG22:0.01155462,GJ.temp.NB:0.01155462):0.00087535):0.00239262):0.00078782):0.00389739):0.00176321):0.00273304):0.00180128):0.00478419):0.00346161):0.00369707):0.00753659):0.00331307):0.02745847):0.02307168,O.rufipogon:0.09912801):0.06961584,O.punctata:0.16874385);
