# Supplementary material for: Pan-genome inversion index reveals evolutionary insights into the subpopulation structure of Asian rice
Source: Nat Commun. 2023 Mar 21;14:1567. doi: 10.1038/s41467-023-37004-y (PMC10030860; doi:10.1038/s41467-023-37004-y)
Supplement: Supplementary file 20 — Source Data [file 41467_2023_37004_MOESM20_ESM.zip › SourceData/Source Data Figure 4.txt]

subpopName	INVName	Freq_subpop_INV	Freq_subpop	PIStmp
cA1	Clu-INV0100050	.8554	.0386	.0330
cA2	Clu-INV0100050	.6041	.0223	.0134
cB	Clu-INV0100050	.1126	.0330	.0037
GJ-subtrp	Clu-INV0100050	.0091	.0507	.0004
GJ-tmp	Clu-INV0100050	.0274	.1354	.0037
GJ-trop1	Clu-INV0100050	.0218	.1279	.0027
GJ-trop2	Clu-INV0100050	0	.0083	0
XI-1A	Clu-INV0100050	.2317	.0381	.0088
XI-1B1	Clu-INV0100050	.1395	.0200	.0027
XI-1B2	Clu-INV0100050	.5384	.0060	.0032
XI-2A	Clu-INV0100050	.2416	.0558	.0134
XI-2B	Clu-INV0100050	.4810	.0367	.0176
XI-3A	Clu-INV0100050	.2805	.0646	.0181
XI-3B1	Clu-INV0100050	.1101	.1056	.0116
XI-3B2	Clu-INV0100050	.0116	.0400	.0004
XI-adm	Clu-INV0100050	.3354	.2163	.0725
cA1	Clu-INV0100340	.2168	.0334	.0072
cA2	Clu-INV0100340	.1911	.0273	.0052
cB	Clu-INV0100340	.1944	.0289	.0056
GJ-subtrp	Clu-INV0100340	.1634	.0418	.0068
GJ-tmp	Clu-INV0100340	.2298	.0998	.0229
GJ-trop1	Clu-INV0100340	.1802	.1139	.0205
GJ-trop2	Clu-INV0100340	.1296	.0217	.0028
XI-1A	Clu-INV0100340	.3043	.0648	.0197
XI-1B1	Clu-INV0100340	.4181	.0221	.0092
XI-1B2	Clu-INV0100340	.3958	.0193	.0076
XI-2A	Clu-INV0100340	.2677	.0511	.0136
XI-2B	Clu-INV0100340	.2448	.0394	.0096
XI-3A	Clu-INV0100340	.2716	.0652	.0177
XI-3B1	Clu-INV0100340	.2446	.0938	.0229
XI-3B2	Clu-INV0100340	.3289	.0306	.0100
XI-adm	Clu-INV0100340	.3191	.2460	.0784
cA1	Clu-INV0100360	1.0000	.0360	.0360
cA2	Clu-INV0100360	.9718	.0269	.0261
cB	Clu-INV0100360	1.0000	.0280	.0280
GJ-subtrp	Clu-INV0100360	.6880	.0413	.0284
GJ-tmp	Clu-INV0100360	.3171	.1016	.0322
GJ-trop1	Clu-INV0100360	.9348	.0815	.0761
GJ-trop2	Clu-INV0100360	.9411	.0193	.0181
XI-1A	Clu-INV0100360	1.0000	.0735	.0735
XI-1B1	Clu-INV0100360	1.0000	.0238	.0238
XI-1B2	Clu-INV0100360	1.0000	.0235	.0235
XI-2A	Clu-INV0100360	.9925	.0508	.0504
XI-2B	Clu-INV0100360	1.0000	.0390	.0390
XI-3A	Clu-INV0100360	1.0000	.0678	.0678
XI-3B1	Clu-INV0100360	1.0000	.0978	.0978
XI-3B2	Clu-INV0100360	1.0000	.0329	.0329
XI-adm	Clu-INV0100360	.9925	.2555	.2535
cA1	Clu-INV0100380	0	.0362	0
cA2	Clu-INV0100380	.0281	.0273	.0007
cB	Clu-INV0100380	.0133	.0289	.0003
GJ-subtrp	Clu-INV0100380	0	.0435	0
GJ-tmp	Clu-INV0100380	.0103	.1122	.0011
GJ-trop1	Clu-INV0100380	.0033	.1138	.0003
GJ-trop2	Clu-INV0100380	0	.0208	0
XI-1A	Clu-INV0100380	.0346	.0667	.0023
XI-1B1	Clu-INV0100380	.0600	.0192	.0011
XI-1B2	Clu-INV0100380	.0327	.0235	.0007
XI-2A	Clu-INV0100380	.0223	.0516	.0011
XI-2B	Clu-INV0100380	.0194	.0397	.0007
XI-3A	Clu-INV0100380	.0400	.0578	.0023
XI-3B1	Clu-INV0100380	.0182	.0844	.0015
XI-3B2	Clu-INV0100380	.0128	.0300	.0003
XI-adm	Clu-INV0100380	.0142	.2434	.0034
cA1	Clu-INV0100420	.0105	.0356	.0003
cA2	Clu-INV0100420	.0281	.0266	.0007
cB	Clu-INV0100420	.0333	.0225	.0007
GJ-subtrp	Clu-INV0100420	.0103	.0363	.0003
GJ-tmp	Clu-INV0100420	0	.1088	0
GJ-trop1	Clu-INV0100420	.0175	.1069	.0018
GJ-trop2	Clu-INV0100420	0	.0120	0
XI-1A	Clu-INV0100420	0	.0727	0
XI-1B1	Clu-INV0100420	0	.0240	0
XI-1B2	Clu-INV0100420	0	.0232	0
XI-2A	Clu-INV0100420	0	.0457	0
XI-2B	Clu-INV0100420	0	.0345	0
XI-3A	Clu-INV0100420	0	.0671	0
XI-3B1	Clu-INV0100420	0	.0964	0
XI-3B2	Clu-INV0100420	0	.0326	0
XI-adm	Clu-INV0100420	.0044	.2544	.0011
cA1	Clu-INV0100430	.0105	.0340	.0003
cA2	Clu-INV0100430	0	.0254	0
cB	Clu-INV0100430	.2533	.0268	.0067
GJ-subtrp	Clu-INV0100430	.1415	.0404	.0057
GJ-tmp	Clu-INV0100430	.0135	.1055	.0014
GJ-trop1	Clu-INV0100430	.0938	.1105	.0103
GJ-trop2	Clu-INV0100430	.4150	.0189	.0078
XI-1A	Clu-INV0100430	0	.0694	0
XI-1B1	Clu-INV0100430	0	.0229	0
XI-1B2	Clu-INV0100430	0	.0221	0
XI-2A	Clu-INV0100430	.1185	.0483	.0057
XI-2B	Clu-INV0100430	.1067	.0368	.0039
XI-3A	Clu-INV0100430	0	.0640	0
XI-3B1	Clu-INV0100430	.0116	.0919	.0010
XI-3B2	Clu-INV0100430	.0114	.0311	.0003
XI-adm	Clu-INV0100430	.0384	.2512	.0096
cA1	Clu-INV0100060	.8275	.0324	.0268
cA2	Clu-INV0100060	.9420	.0257	.0242
cB	Clu-INV0100060	.1891	.0276	.0052
GJ-subtrp	Clu-INV0100060	.1531	.0414	.0063
GJ-tmp	Clu-INV0100060	.2210	.1063	.0234
GJ-trop1	Clu-INV0100060	.2244	.1130	.0253
GJ-trop2	Clu-INV0100060	.0925	.0201	.0018
XI-1A	Clu-INV0100060	.4888	.0671	.0327
XI-1B1	Clu-INV0100060	.4426	.0227	.0100
XI-1B2	Clu-INV0100060	.1967	.0227	.0044
XI-2A	Clu-INV0100060	.4803	.0473	.0227
XI-2B	Clu-INV0100060	.6000	.0373	.0223
XI-3A	Clu-INV0100060	.2914	.0652	.0189
XI-3B1	Clu-INV0100060	.4403	.0906	.0398
XI-3B2	Clu-INV0100060	.4545	.0287	.0130
XI-adm	Clu-INV0100060	.3699	.2511	.0928
cA1	Clu-INV0100460	.6842	.0339	.0231
cA2	Clu-INV0100460	.6901	.0254	.0175
cB	Clu-INV0100460	.0266	.0268	.0007
GJ-subtrp	Clu-INV0100460	.0088	.0404	.0003
GJ-tmp	Clu-INV0100460	.0033	.1055	.0003
GJ-trop1	Clu-INV0100460	.0064	.1105	.0007
GJ-trop2	Clu-INV0100460	.0185	.0193	.0003
XI-1A	Clu-INV0100460	.0257	.0694	.0017
XI-1B1	Clu-INV0100460	0	.0225	0
XI-1B2	Clu-INV0100460	0	.0221	0
XI-2A	Clu-INV0100460	.0370	.0483	.0017
XI-2B	Clu-INV0100460	.3106	.0368	.0114
XI-3A	Clu-INV0100460	.0558	.0640	.0035
XI-3B1	Clu-INV0100460	.0813	.0923	.0075
XI-3B2	Clu-INV0100460	0	.0311	0
XI-adm	Clu-INV0100460	.1025	.2511	.0257
cA1	Clu-INV0100470	.6947	.0339	.0235
cA2	Clu-INV0100470	.7042	.0254	.0178
cB	Clu-INV0100470	.0666	.0268	.0017
GJ-subtrp	Clu-INV0100470	.0176	.0404	.0007
GJ-tmp	Clu-INV0100470	.0135	.1055	.0014
GJ-trop1	Clu-INV0100470	.0388	.1105	.0042
GJ-trop2	Clu-INV0100470	.0370	.0193	.0007
XI-1A	Clu-INV0100470	.0257	.0694	.0017
XI-1B1	Clu-INV0100470	.0312	.0228	.0007
XI-1B2	Clu-INV0100470	0	.0221	0
XI-2A	Clu-INV0100470	.0370	.0483	.0017
XI-2B	Clu-INV0100470	.3300	.0368	.0121
XI-3A	Clu-INV0100470	.0674	.0636	.0042
XI-3B1	Clu-INV0100470	.0930	.0923	.0085
XI-3B2	Clu-INV0100470	0	.0311	0
XI-adm	Clu-INV0100470	.1082	.2511	.0271
cA1	Clu-INV0100480	0	.0339	0
cA2	Clu-INV0100480	.1126	.0253	.0028
cB	Clu-INV0100480	.0800	.0268	.0021
GJ-subtrp	Clu-INV0100480	0	.0404	0
GJ-tmp	Clu-INV0100480	0	.1055	0
GJ-trop1	Clu-INV0100480	.0032	.1105	.0003
GJ-trop2	Clu-INV0100480	0	.0193	0
XI-1A	Clu-INV0100480	.2061	.0693	.0142
XI-1B1	Clu-INV0100480	.1406	.0228	.0032
XI-1B2	Clu-INV0100480	.0483	.0221	.0010
XI-2A	Clu-INV0100480	.1703	.0482	.0082
XI-2B	Clu-INV0100480	.5533	.0368	.0203
XI-3A	Clu-INV0100480	.3575	.0640	.0228
XI-3B1	Clu-INV0100480	.2403	.0922	.0221
XI-3B2	Clu-INV0100480	.4022	.0311	.0125
XI-adm	Clu-INV0100480	.1994	.2510	.0500
cA1	Clu-INV0100490	.2234	.0336	.0075
cA2	Clu-INV0100490	.1971	.0254	.0050
cB	Clu-INV0100490	.3648	.0265	.0096
GJ-subtrp	Clu-INV0100490	.0088	.0404	.0003
GJ-tmp	Clu-INV0100490	.0170	.1053	.0017
GJ-trop1	Clu-INV0100490	.0746	.1103	.0082
GJ-trop2	Clu-INV0100490	.0925	.0193	.0017
XI-1A	Clu-INV0100490	.6185	.0694	.0429
XI-1B1	Clu-INV0100490	.4375	.0229	.0100
XI-1B2	Clu-INV0100490	.1774	.0222	.0039
XI-2A	Clu-INV0100490	.2518	.0483	.0121
XI-2B	Clu-INV0100490	.4271	.0368	.0157
XI-3A	Clu-INV0100490	.4804	.0641	.0307
XI-3B1	Clu-INV0100490	.4418	.0924	.0408
XI-3B2	Clu-INV0100490	.7011	.0311	.0218
XI-adm	Clu-INV0100490	.4116	.2514	.1034
cA1	Clu-INV0100500	0	.0404	0
cA2	Clu-INV0100500	0	.0302	0
cB	Clu-INV0100500	0	.0319	0
GJ-subtrp	Clu-INV0100500	0	.0481	0
GJ-tmp	Clu-INV0100500	.0135	.1256	.0016
GJ-trop1	Clu-INV0100500	.0032	.1316	.0004
GJ-trop2	Clu-INV0100500	.0370	.0229	.0008
XI-1A	Clu-INV0100500	.1122	.0417	.0046
XI-1B1	Clu-INV0100500	.0285	.0149	.0004
XI-1B2	Clu-INV0100500	.0200	.0212	.0004
XI-2A	Clu-INV0100500	.0081	.0519	.0004
XI-2B	Clu-INV0100500	.0107	.0396	.0004
XI-3A	Clu-INV0100500	.3000	.0511	.0153
XI-3B1	Clu-INV0100500	.2452	.0902	.0221
XI-3B2	Clu-INV0100500	.1746	.0268	.0046
XI-adm	Clu-INV0100500	.0681	.2312	.0157
cA1	Clu-INV0100510	.0315	.0339	.0010
cA2	Clu-INV0100510	.0563	.0254	.0014
cB	Clu-INV0100510	.0270	.0264	.0007
GJ-subtrp	Clu-INV0100510	0	.0404	0
GJ-tmp	Clu-INV0100510	.0067	.1055	.0007
GJ-trop1	Clu-INV0100510	0	.1105	0
GJ-trop2	Clu-INV0100510	0	.0193	0
XI-1A	Clu-INV0100510	.0206	.0694	.0014
XI-1B1	Clu-INV0100510	.0156	.0228	.0003
XI-1B2	Clu-INV0100510	.0161	.0221	.0003
XI-2A	Clu-INV0100510	.0296	.0483	.0014
XI-2B	Clu-INV0100510	.0194	.0368	.0007
XI-3A	Clu-INV0100510	.0055	.0640	.0003
XI-3B1	Clu-INV0100510	.0387	.0923	.0035
XI-3B2	Clu-INV0100510	.0344	.0311	.0010
XI-adm	Clu-INV0100510	.0313	.2511	.0078
cA1	Clu-INV0100530	.0315	.0340	.0010
cA2	Clu-INV0100530	.0140	.0254	.0003
cB	Clu-INV0100530	.0266	.0269	.0007
GJ-subtrp	Clu-INV0100530	.8190	.0376	.0307
GJ-tmp	Clu-INV0100530	.0033	.1058	.0003
GJ-trop1	Clu-INV0100530	.0064	.1108	.0007
GJ-trop2	Clu-INV0100530	.0370	.0193	.0007
XI-1A	Clu-INV0100530	.0103	.0695	.0007
XI-1B1	Clu-INV0100530	0	.0229	0
XI-1B2	Clu-INV0100530	.0322	.0222	.0007
XI-2A	Clu-INV0100530	.0222	.0484	.0010
XI-2B	Clu-INV0100530	.0097	.0369	.0003
XI-3A	Clu-INV0100530	0	.0642	0
XI-3B1	Clu-INV0100530	.0038	.0925	.0003
XI-3B2	Clu-INV0100530	.0114	.0312	.0003
XI-adm	Clu-INV0100530	.0071	.2517	.0017
cA1	Clu-INV0100540	.1368	.0339	.0046
cA2	Clu-INV0100540	.1408	.0254	.0035
cB	Clu-INV0100540	.0405	.0264	.0010
GJ-subtrp	Clu-INV0100540	.0088	.0404	.0003
GJ-tmp	Clu-INV0100540	.0135	.1055	.0014
GJ-trop1	Clu-INV0100540	.0226	.1105	.0024
GJ-trop2	Clu-INV0100540	0	.0193	0
XI-1A	Clu-INV0100540	.0412	.0694	.0028
XI-1B1	Clu-INV0100540	.0781	.0228	.0017
XI-1B2	Clu-INV0100540	.0483	.0221	.0010
XI-2A	Clu-INV0100540	.1037	.0483	.0050
XI-2B	Clu-INV0100540	.0873	.0368	.0032
XI-3A	Clu-INV0100540	.0558	.0640	.0035
XI-3B1	Clu-INV0100540	.0581	.0923	.0053
XI-3B2	Clu-INV0100540	0	.0311	0
XI-adm	Clu-INV0100540	.0455	.2511	.0114
cA1	Clu-INV0100560	.0105	.0339	.0003
cA2	Clu-INV0100560	0	.0253	0
cB	Clu-INV0100560	0	.0268	0
GJ-subtrp	Clu-INV0100560	.1946	.0404	.0078
GJ-tmp	Clu-INV0100560	0	.1055	0
GJ-trop1	Clu-INV0100560	0	.1105	0
GJ-trop2	Clu-INV0100560	0	.0193	0
XI-1A	Clu-INV0100560	.0051	.0693	.0003
XI-1B1	Clu-INV0100560	0	.0228	0
XI-1B2	Clu-INV0100560	0	.0221	0
XI-2A	Clu-INV0100560	0	.0482	0
XI-2B	Clu-INV0100560	0	.0368	0
XI-3A	Clu-INV0100560	0	.0640	0
XI-3B1	Clu-INV0100560	0	.0922	0
XI-3B2	Clu-INV0100560	.0114	.0311	.0003
XI-adm	Clu-INV0100560	.0014	.2510	.0003
cA1	Clu-INV0100580	.6923	.0326	.0225
cA2	Clu-INV0100580	.8142	.0251	.0204
cB	Clu-INV0100580	.0400	.0269	.0010
GJ-subtrp	Clu-INV0100580	.0176	.0405	.0007
GJ-tmp	Clu-INV0100580	.0203	.1058	.0021
GJ-trop1	Clu-INV0100580	.0776	.1109	.0086
GJ-trop2	Clu-INV0100580	.0185	.0193	.0003
XI-1A	Clu-INV0100580	.4432	.0696	.0308
XI-1B1	Clu-INV0100580	.3387	.0222	.0075
XI-1B2	Clu-INV0100580	.8064	.0222	.0179
XI-2A	Clu-INV0100580	.9111	.0484	.0440
XI-2B	Clu-INV0100580	.8333	.0366	.0304
XI-3A	Clu-INV0100580	.9720	.0642	.0624
XI-3B1	Clu-INV0100580	.9767	.0926	.0904
XI-3B2	Clu-INV0100580	.9310	.0312	.0290
XI-adm	Clu-INV0100580	.7585	.2512	.1905
cA1	Clu-INV0100600	.1910	.0335	.0063
cA2	Clu-INV0100600	.2608	.0260	.0067
cB	Clu-INV0100600	.1780	.0275	.0048
GJ-subtrp	Clu-INV0100600	.0088	.0426	.0003
GJ-tmp	Clu-INV0100600	.0412	.1098	.0045
GJ-trop1	Clu-INV0100600	.0912	.1158	.0105
GJ-trop2	Clu-INV0100600	.0740	.0203	.0015
XI-1A	Clu-INV0100600	.1315	.0717	.0094
XI-1B1	Clu-INV0100600	.0967	.0234	.0022
XI-1B2	Clu-INV0100600	.5714	.0184	.0105
XI-2A	Clu-INV0100600	.5491	.0460	.0252
XI-2B	Clu-INV0100600	.5051	.0366	.0184
XI-3A	Clu-INV0100600	.3012	.0626	.0188
XI-3B1	Clu-INV0100600	.2869	.0894	.0256
XI-3B2	Clu-INV0100600	.1686	.0313	.0052
XI-adm	Clu-INV0100600	.3153	.2442	.0769
cA1	Clu-INV0100620	.3506	.0338	.0118
cA2	Clu-INV0100620	.8139	.0189	.0153
cB	Clu-INV0100620	.0428	.0307	.0013
GJ-subtrp	Clu-INV0100620	.0198	.0443	.0008
GJ-tmp	Clu-INV0100620	.0172	.1274	.0021
GJ-trop1	Clu-INV0100620	.0235	.1305	.0030
GJ-trop2	Clu-INV0100620	0	.0237	0
XI-1A	Clu-INV0100620	.9176	.0747	.0685
XI-1B1	Clu-INV0100620	.9302	.0189	.0175
XI-1B2	Clu-INV0100620	.9811	.0232	.0227
XI-2A	Clu-INV0100620	.9417	.0452	.0425
XI-2B	Clu-INV0100620	.8260	.0303	.0250
XI-3A	Clu-INV0100620	.7777	.0514	.0399
XI-3B1	Clu-INV0100620	.8877	.0821	.0728
XI-3B2	Clu-INV0100620	.8333	.0290	.0241
XI-adm	Clu-INV0100620	.8785	.2351	.2065
cA1	Clu-INV0100640	.4505	.0336	.0151
cA2	Clu-INV0100640	.8059	.0247	.0199
cB	Clu-INV0100640	.0400	.0277	.0011
GJ-subtrp	Clu-INV0100640	.0088	.0417	.0003
GJ-tmp	Clu-INV0100640	.0135	.1089	.0014
GJ-trop1	Clu-INV0100640	.0487	.1137	.0055
GJ-trop2	Clu-INV0100640	.0185	.0199	.0003
XI-1A	Clu-INV0100640	.9836	.0679	.0667
XI-1B1	Clu-INV0100640	.7142	.0232	.0165
XI-1B2	Clu-INV0100640	1.0000	.0229	.0229
XI-2A	Clu-INV0100640	.9765	.0472	.0460
XI-2B	Clu-INV0100640	.8469	.0362	.0306
XI-3A	Clu-INV0100640	.9827	.0642	.0630
XI-3B1	Clu-INV0100640	.9918	.0905	.0897
XI-3B2	Clu-INV0100640	1.0000	.0302	.0302
XI-adm	Clu-INV0100640	.9011	.2467	.2223
cA1	Clu-INV0100080	0	.0339	0
cA2	Clu-INV0100080	0	.0253	0
cB	Clu-INV0100080	0	.0268	0
GJ-subtrp	Clu-INV0100080	0	.0404	0
GJ-tmp	Clu-INV0100080	0	.1055	0
GJ-trop1	Clu-INV0100080	0	.1105	0
GJ-trop2	Clu-INV0100080	0	.0193	0
XI-1A	Clu-INV0100080	0	.0693	0
XI-1B1	Clu-INV0100080	0	.0228	0
XI-1B2	Clu-INV0100080	0	.0221	0
XI-2A	Clu-INV0100080	0	.0482	0
XI-2B	Clu-INV0100080	0	.0368	0
XI-3A	Clu-INV0100080	0	.0640	0
XI-3B1	Clu-INV0100080	.0038	.0922	.0003
XI-3B2	Clu-INV0100080	0	.0311	0
XI-adm	Clu-INV0100080	0	.2510	0
cA1	Clu-INV0100090	.0105	.0350	.0003
cA2	Clu-INV0100090	.0845	.0261	.0022
cB	Clu-INV0100090	.0666	.0276	.0018
GJ-subtrp	Clu-INV0100090	.0088	.0416	.0003
GJ-tmp	Clu-INV0100090	.1559	.1087	.0169
GJ-trop1	Clu-INV0100090	.4142	.1139	.0471
GJ-trop2	Clu-INV0100090	.9444	.0199	.0187
XI-1A	Clu-INV0100090	.9635	.0707	.0681
XI-1B1	Clu-INV0100090	.9682	.0232	.0224
XI-1B2	Clu-INV0100090	.8709	.0228	.0198
XI-2A	Clu-INV0100090	.3384	.0479	.0162
XI-2B	Clu-INV0100090	.8541	.0353	.0301
XI-3A	Clu-INV0100090	.9213	.0656	.0604
XI-3B1	Clu-INV0100090	.9032	.0914	.0825
XI-3B2	Clu-INV0100090	.7605	.0261	.0198
XI-adm	Clu-INV0100090	.7439	.2433	.1809
cA1	Clu-INV0100660	.2526	.0339	.0085
cA2	Clu-INV0100660	.3380	.0253	.0085
cB	Clu-INV0100660	.0133	.0268	.0003
GJ-subtrp	Clu-INV0100660	.0973	.0404	.0039
GJ-tmp	Clu-INV0100660	.0067	.1055	.0007
GJ-trop1	Clu-INV0100660	.0258	.1105	.0028
GJ-trop2	Clu-INV0100660	0	.0193	0
XI-1A	Clu-INV0100660	.0103	.0693	.0007
XI-1B1	Clu-INV0100660	0	.0228	0
XI-1B2	Clu-INV0100660	0	.0221	0
XI-2A	Clu-INV0100660	0	.0482	0
XI-2B	Clu-INV0100660	.1553	.0368	.0057
XI-3A	Clu-INV0100660	.0055	.0640	.0003
XI-3B1	Clu-INV0100660	0	.0922	0
XI-3B2	Clu-INV0100660	.0114	.0311	.0003
XI-adm	Clu-INV0100660	.0199	.2510	.0049
cA1	Clu-INV0100670	.0842	.0340	.0028
cA2	Clu-INV0100670	.0714	.0250	.0017
cB	Clu-INV0100670	0	.0268	0
GJ-subtrp	Clu-INV0100670	.0088	.0405	.0003
GJ-tmp	Clu-INV0100670	0	.1057	0
GJ-trop1	Clu-INV0100670	.0032	.1107	.0003
GJ-trop2	Clu-INV0100670	0	.0193	0
XI-1A	Clu-INV0100670	.7989	.0695	.0555
XI-1B1	Clu-INV0100670	.7903	.0222	.0175
XI-1B2	Clu-INV0100670	.2258	.0222	.0050
XI-2A	Clu-INV0100670	.0592	.0483	.0028
XI-2B	Clu-INV0100670	.0392	.0365	.0014
XI-3A	Clu-INV0100670	.0558	.0641	.0035
XI-3B1	Clu-INV0100670	.1011	.0921	.0093
XI-3B2	Clu-INV0100670	.0689	.0311	.0021
XI-adm	Clu-INV0100670	.2296	.2512	.0576
cA1	Clu-INV0100690	.0666	.0349	.0023
cA2	Clu-INV0100690	.0784	.0197	.0015
cB	Clu-INV0100690	.0270	.0287	.0007
GJ-subtrp	Clu-INV0100690	.0176	.0438	.0007
GJ-tmp	Clu-INV0100690	.0101	.1144	.0011
GJ-trop1	Clu-INV0100690	.0194	.1198	.0023
GJ-trop2	Clu-INV0100690	0	.0209	0
XI-1A	Clu-INV0100690	.8196	.0709	.0581
XI-1B1	Clu-INV0100690	.7500	.0186	.0139
XI-1B2	Clu-INV0100690	.9482	.0224	.0212
XI-2A	Clu-INV0100690	.0975	.0477	.0046
XI-2B	Clu-INV0100690	.0123	.0314	.0003
XI-3A	Clu-INV0100690	.0983	.0473	.0046
XI-3B1	Clu-INV0100690	.1027	.0981	.0100
XI-3B2	Clu-INV0100690	.0581	.0333	.0019
XI-adm	Clu-INV0100690	.4263	.2474	.1054
cA1	Clu-INV0100700	.0595	.0415	.0024
cA2	Clu-INV0100700	.0217	.0227	.0004
cB	Clu-INV0100700	.0563	.0351	.0019
GJ-subtrp	Clu-INV0100700	.0446	.0554	.0024
GJ-tmp	Clu-INV0100700	.0474	.1460	.0069
GJ-trop1	Clu-INV0100700	.0422	.1524	.0064
GJ-trop2	Clu-INV0100700	.0555	.0267	.0014
XI-1A	Clu-INV0100700	.1714	.0173	.0029
XI-1B1	Clu-INV0100700	.0833	.0059	.0004
XI-1B2	Clu-INV0100700	.3333	.0029	.0009
XI-2A	Clu-INV0100700	.1785	.0554	.0098
XI-2B	Clu-INV0100700	.0246	.0400	.0009
XI-3A	Clu-INV0100700	.0090	.0549	.0004
XI-3B1	Clu-INV0100700	.0303	.1143	.0034
XI-3B2	Clu-INV0100700	.0243	.0405	.0009
XI-adm	Clu-INV0100700	.0868	.1881	.0163
cA1	Clu-INV0100710	.0116	.0413	.0004
cA2	Clu-INV0100710	.0408	.0235	.0009
cB	Clu-INV0100710	0	.0351	0
GJ-subtrp	Clu-INV0100710	0	.0543	0
GJ-tmp	Clu-INV0100710	0	.1419	0
GJ-trop1	Clu-INV0100710	.0032	.1482	.0004
GJ-trop2	Clu-INV0100710	0	.0259	0
XI-1A	Clu-INV0100710	.2195	.0197	.0043
XI-1B1	Clu-INV0100710	.3125	.0076	.0023
XI-1B2	Clu-INV0100710	.3750	.0038	.0014
XI-2A	Clu-INV0100710	.0087	.0548	.0004
XI-2B	Clu-INV0100710	.1208	.0437	.0052
XI-3A	Clu-INV0100710	.0176	.0543	.0009
XI-3B1	Clu-INV0100710	.0042	.1121	.0004
XI-3B2	Clu-INV0100710	.0119	.0404	.0004
XI-adm	Clu-INV0100710	.0600	.1924	.0115
cA1	Clu-INV0100100	.4750	.0298	.0141
cA2	Clu-INV0100100	.1594	.0257	.0040
cB	Clu-INV0100100	.2666	.0280	.0074
GJ-subtrp	Clu-INV0100100	.0982	.0418	.0041
GJ-tmp	Clu-INV0100100	.2272	.1068	.0242
GJ-trop1	Clu-INV0100100	.2266	.1038	.0235
GJ-trop2	Clu-INV0100100	.0377	.0198	.0007
XI-1A	Clu-INV0100100	.0051	.0724	.0003
XI-1B1	Clu-INV0100100	.0468	.0239	.0011
XI-1B2	Clu-INV0100100	.0161	.0231	.0003
XI-2A	Clu-INV0100100	.0393	.0474	.0018
XI-2B	Clu-INV0100100	.0202	.0369	.0007
XI-3A	Clu-INV0100100	.0279	.0668	.0018
XI-3B1	Clu-INV0100100	.0080	.0923	.0007
XI-3B2	Clu-INV0100100	.0232	.0321	.0007
XI-adm	Clu-INV0100100	.0406	.2485	.0100
cA1	Clu-INV0100720	.2421	.0339	.0082
cA2	Clu-INV0100720	.3098	.0254	.0078
cB	Clu-INV0100720	.2000	.0268	.0053
GJ-subtrp	Clu-INV0100720	.0176	.0404	.0007
GJ-tmp	Clu-INV0100720	.0101	.1055	.0010
GJ-trop1	Clu-INV0100720	0	.1105	0
GJ-trop2	Clu-INV0100720	.0185	.0193	.0003
XI-1A	Clu-INV0100720	.3402	.0694	.0236
XI-1B1	Clu-INV0100720	.3906	.0228	.0089
XI-1B2	Clu-INV0100720	.2580	.0221	.0057
XI-2A	Clu-INV0100720	.2962	.0483	.0143
XI-2B	Clu-INV0100720	.2621	.0368	.0096
XI-3A	Clu-INV0100720	.2849	.0640	.0182
XI-3B1	Clu-INV0100720	.3333	.0923	.0307
XI-3B2	Clu-INV0100720	.3023	.0307	.0092
XI-adm	Clu-INV0100720	.3091	.2511	.0776
cA1	Clu-INV0100730	.8032	.0247	.0198
cA2	Clu-INV0100730	.8148	.0109	.0088
cB	Clu-INV0100730	.2800	.0303	.0084
GJ-subtrp	Clu-INV0100730	.0097	.0417	.0004
GJ-tmp	Clu-INV0100730	.0176	.1146	.0020
GJ-trop1	Clu-INV0100730	.0099	.1219	.0012
GJ-trop2	Clu-INV0100730	.0185	.0218	.0004
XI-1A	Clu-INV0100730	.8072	.0777	.0627
XI-1B1	Clu-INV0100730	.7800	.0202	.0157
XI-1B2	Clu-INV0100730	.7543	.0230	.0173
XI-2A	Clu-INV0100730	.8688	.0494	.0429
XI-2B	Clu-INV0100730	.7575	.0267	.0202
XI-3A	Clu-INV0100730	.7515	.0652	.0489
XI-3B1	Clu-INV0100730	.7411	.1032	.0764
XI-3B2	Clu-INV0100730	.7792	.0311	.0242
XI-adm	Clu-INV0100730	.7760	.2369	.1838
cA1	Clu-INV0100750	.2000	.0340	.0068
cA2	Clu-INV0100750	.3661	.0254	.0092
cB	Clu-INV0100750	.0266	.0268	.0007
GJ-subtrp	Clu-INV0100750	.0353	.0404	.0014
GJ-tmp	Clu-INV0100750	.0544	.1053	.0057
GJ-trop1	Clu-INV0100750	.0456	.1099	.0050
GJ-trop2	Clu-INV0100750	.0370	.0193	.0007
XI-1A	Clu-INV0100750	.9020	.0695	.0626
XI-1B1	Clu-INV0100750	.9218	.0229	.0211
XI-1B2	Clu-INV0100750	.9677	.0222	.0214
XI-2A	Clu-INV0100750	.6888	.0483	.0332
XI-2B	Clu-INV0100750	.2427	.0369	.0089
XI-3A	Clu-INV0100750	.1564	.0641	.0100
XI-3B1	Clu-INV0100750	.1128	.0920	.0103
XI-3B2	Clu-INV0100750	.1279	.0308	.0039
XI-adm	Clu-INV0100750	.5612	.2515	.1411
cA1	Clu-INV0100780	0	.0339	0
cA2	Clu-INV0100780	0	.0253	0
cB	Clu-INV0100780	0	.0268	0
GJ-subtrp	Clu-INV0100780	0	.0404	0
GJ-tmp	Clu-INV0100780	0	.1055	0
GJ-trop1	Clu-INV0100780	0	.1105	0
GJ-trop2	Clu-INV0100780	0	.0193	0
XI-1A	Clu-INV0100780	0	.0693	0
XI-1B1	Clu-INV0100780	0	.0228	0
XI-1B2	Clu-INV0100780	0	.0221	0
XI-2A	Clu-INV0100780	0	.0482	0
XI-2B	Clu-INV0100780	0	.0368	0
XI-3A	Clu-INV0100780	0	.0640	0
XI-3B1	Clu-INV0100780	0	.0922	0
XI-3B2	Clu-INV0100780	0	.0311	0
XI-adm	Clu-INV0100780	.0014	.2510	.0003
cA1	Clu-INV0100110	.0105	.0339	.0003
cA2	Clu-INV0100110	0	.0254	0
cB	Clu-INV0100110	0	.0268	0
GJ-subtrp	Clu-INV0100110	0	.0404	0
GJ-tmp	Clu-INV0100110	.0033	.1055	.0003
GJ-trop1	Clu-INV0100110	.0129	.1105	.0014
GJ-trop2	Clu-INV0100110	0	.0189	0
XI-1A	Clu-INV0100110	.0051	.0694	.0003
XI-1B1	Clu-INV0100110	0	.0228	0
XI-1B2	Clu-INV0100110	0	.0221	0
XI-2A	Clu-INV0100110	.0444	.0483	.0021
XI-2B	Clu-INV0100110	.0097	.0368	.0003
XI-3A	Clu-INV0100110	.0446	.0640	.0028
XI-3B1	Clu-INV0100110	.0348	.0923	.0032
XI-3B2	Clu-INV0100110	.0114	.0311	.0003
XI-adm	Clu-INV0100110	.0370	.2511	.0092
cA1	Clu-INV0100790	0	.0339	0
cA2	Clu-INV0100790	0	.0253	0
cB	Clu-INV0100790	0	.0268	0
GJ-subtrp	Clu-INV0100790	.0176	.0404	.0007
GJ-tmp	Clu-INV0100790	0	.1055	0
GJ-trop1	Clu-INV0100790	.0355	.1105	.0039
GJ-trop2	Clu-INV0100790	.0185	.0193	.0003
XI-1A	Clu-INV0100790	.0103	.0693	.0007
XI-1B1	Clu-INV0100790	0	.0228	0
XI-1B2	Clu-INV0100790	0	.0221	0
XI-2A	Clu-INV0100790	0	.0482	0
XI-2B	Clu-INV0100790	0	.0368	0
XI-3A	Clu-INV0100790	.0055	.0640	.0003
XI-3B1	Clu-INV0100790	.0038	.0922	.0003
XI-3B2	Clu-INV0100790	0	.0311	0
XI-adm	Clu-INV0100790	.0028	.2510	.0007
cA1	Clu-INV0100810	.0105	.0339	.0003
cA2	Clu-INV0100810	.0140	.0253	.0003
cB	Clu-INV0100810	0	.0268	0
GJ-subtrp	Clu-INV0100810	0	.0404	0
GJ-tmp	Clu-INV0100810	.0101	.1055	.0010
GJ-trop1	Clu-INV0100810	.0032	.1105	.0003
GJ-trop2	Clu-INV0100810	0	.0193	0
XI-1A	Clu-INV0100810	0	.0693	0
XI-1B1	Clu-INV0100810	0	.0228	0
XI-1B2	Clu-INV0100810	.0161	.0221	.0003
XI-2A	Clu-INV0100810	0	.0482	0
XI-2B	Clu-INV0100810	0	.0368	0
XI-3A	Clu-INV0100810	0	.0640	0
XI-3B1	Clu-INV0100810	.0038	.0922	.0003
XI-3B2	Clu-INV0100810	0	.0311	0
XI-adm	Clu-INV0100810	.0071	.2510	.0017
cA1	Clu-INV0100850	0	.0339	0
cA2	Clu-INV0100850	0	.0253	0
cB	Clu-INV0100850	0	.0268	0
GJ-subtrp	Clu-INV0100850	0	.0404	0
GJ-tmp	Clu-INV0100850	0	.1055	0
GJ-trop1	Clu-INV0100850	.0032	.1105	.0003
GJ-trop2	Clu-INV0100850	.1851	.0193	.0035
XI-1A	Clu-INV0100850	0	.0693	0
XI-1B1	Clu-INV0100850	0	.0228	0
XI-1B2	Clu-INV0100850	0	.0221	0
XI-2A	Clu-INV0100850	0	.0482	0
XI-2B	Clu-INV0100850	0	.0368	0
XI-3A	Clu-INV0100850	.0055	.0640	.0003
XI-3B1	Clu-INV0100850	0	.0922	0
XI-3B2	Clu-INV0100850	0	.0311	0
XI-adm	Clu-INV0100850	0	.2510	0
cA1	Clu-INV0100010	.6913	.0291	.0201
cA2	Clu-INV0100010	.5820	.0241	.0140
cB	Clu-INV0100010	.0933	.0270	.0025
GJ-subtrp	Clu-INV0100010	0	.0407	0
GJ-tmp	Clu-INV0100010	0	.1063	0
GJ-trop1	Clu-INV0100010	.0032	.1106	.0003
GJ-trop2	Clu-INV0100010	0	.0194	0
XI-1A	Clu-INV0100010	0	.0699	0
XI-1B1	Clu-INV0100010	0	.0230	0
XI-1B2	Clu-INV0100010	0	.0223	0
XI-2A	Clu-INV0100010	.0074	.0486	.0003
XI-2B	Clu-INV0100010	.1470	.0367	.0053
XI-3A	Clu-INV0100010	0	.0645	0
XI-3B1	Clu-INV0100010	.0116	.0930	.0010
XI-3B2	Clu-INV0100010	0	.0313	0
XI-adm	Clu-INV0100010	.0171	.2527	.0043
cA1	Clu-INV0100860	.9157	.0339	.0310
cA2	Clu-INV0100860	.8309	.0254	.0211
cB	Clu-INV0100860	.9333	.0268	.0250
GJ-subtrp	Clu-INV0100860	.0530	.0404	.0021
GJ-tmp	Clu-INV0100860	.0271	.1055	.0028
GJ-trop1	Clu-INV0100860	.4854	.1105	.0536
GJ-trop2	Clu-INV0100860	.1509	.0189	.0028
XI-1A	Clu-INV0100860	.2268	.0694	.0157
XI-1B1	Clu-INV0100860	0	.0228	0
XI-1B2	Clu-INV0100860	.0483	.0221	.0010
XI-2A	Clu-INV0100860	.1259	.0483	.0060
XI-2B	Clu-INV0100860	.2135	.0368	.0078
XI-3A	Clu-INV0100860	.1731	.0640	.0110
XI-3B1	Clu-INV0100860	.1046	.0923	.0096
XI-3B2	Clu-INV0100860	.0919	.0311	.0028
XI-adm	Clu-INV0100860	.1666	.2511	.0418
cA1	Clu-INV0100140	.9157	.0339	.0310
cA2	Clu-INV0100140	.9014	.0254	.0228
cB	Clu-INV0100140	.7200	.0268	.0192
GJ-subtrp	Clu-INV0100140	.9646	.0404	.0389
GJ-tmp	Clu-INV0100140	.8775	.1051	.0922
GJ-trop1	Clu-INV0100140	1.0000	.1105	.1105
GJ-trop2	Clu-INV0100140	1.0000	.0193	.0193
XI-1A	Clu-INV0100140	1.0000	.0694	.0694
XI-1B1	Clu-INV0100140	.9375	.0228	.0213
XI-1B2	Clu-INV0100140	.9838	.0221	.0217
XI-2A	Clu-INV0100140	.8888	.0483	.0429
XI-2B	Clu-INV0100140	1.0000	.0368	.0368
XI-3A	Clu-INV0100140	.9944	.0640	.0636
XI-3B1	Clu-INV0100140	1.0000	.0923	.0923
XI-3B2	Clu-INV0100140	1.0000	.0311	.0311
XI-adm	Clu-INV0100140	.9743	.2511	.2446
cA1	Clu-INV0100880	0	.0339	0
cA2	Clu-INV0100880	0	.0254	0
cB	Clu-INV0100880	.0266	.0268	.0007
GJ-subtrp	Clu-INV0100880	.0088	.0404	.0003
GJ-tmp	Clu-INV0100880	.0136	.1051	.0014
GJ-trop1	Clu-INV0100880	.0129	.1105	.0014
GJ-trop2	Clu-INV0100880	.0555	.0193	.0010
XI-1A	Clu-INV0100880	.0103	.0694	.0007
XI-1B1	Clu-INV0100880	.0312	.0228	.0007
XI-1B2	Clu-INV0100880	.0483	.0221	.0010
XI-2A	Clu-INV0100880	.0074	.0483	.0003
XI-2B	Clu-INV0100880	0	.0368	0
XI-3A	Clu-INV0100880	.0111	.0640	.0007
XI-3B1	Clu-INV0100880	.0271	.0923	.0025
XI-3B2	Clu-INV0100880	0	.0311	0
XI-adm	Clu-INV0100880	.0085	.2511	.0021
cA1	Clu-INV0100890	0	.0339	0
cA2	Clu-INV0100890	0	.0253	0
cB	Clu-INV0100890	0	.0268	0
GJ-subtrp	Clu-INV0100890	0	.0404	0
GJ-tmp	Clu-INV0100890	0	.1055	0
GJ-trop1	Clu-INV0100890	0	.1105	0
GJ-trop2	Clu-INV0100890	0	.0193	0
XI-1A	Clu-INV0100890	.0051	.0693	.0003
XI-1B1	Clu-INV0100890	0	.0228	0
XI-1B2	Clu-INV0100890	0	.0221	0
XI-2A	Clu-INV0100890	0	.0482	0
XI-2B	Clu-INV0100890	0	.0368	0
XI-3A	Clu-INV0100890	0	.0640	0
XI-3B1	Clu-INV0100890	0	.0922	0
XI-3B2	Clu-INV0100890	0	.0311	0
XI-adm	Clu-INV0100890	.0014	.2510	.0003
cA1	Clu-INV0100900	.0421	.0339	.0014
cA2	Clu-INV0100900	.0422	.0254	.0010
cB	Clu-INV0100900	.0266	.0268	.0007
GJ-subtrp	Clu-INV0100900	.4690	.0404	.0189
GJ-tmp	Clu-INV0100900	.0408	.1051	.0042
GJ-trop1	Clu-INV0100900	.0388	.1105	.0042
GJ-trop2	Clu-INV0100900	0	.0193	0
XI-1A	Clu-INV0100900	.0360	.0694	.0024
XI-1B1	Clu-INV0100900	.0156	.0228	.0003
XI-1B2	Clu-INV0100900	.0645	.0221	.0014
XI-2A	Clu-INV0100900	.0370	.0483	.0017
XI-2B	Clu-INV0100900	.0194	.0368	.0007
XI-3A	Clu-INV0100900	.0614	.0640	.0039
XI-3B1	Clu-INV0100900	.0503	.0923	.0046
XI-3B2	Clu-INV0100900	0	.0311	0
XI-adm	Clu-INV0100900	.0427	.2511	.0107
cA1	Clu-INV0100950	.9892	.0335	.0331
cA2	Clu-INV0100950	.8591	.0256	.0219
cB	Clu-INV0100950	.0666	.0270	.0017
GJ-subtrp	Clu-INV0100950	.7345	.0408	.0299
GJ-tmp	Clu-INV0100950	.0476	.1061	.0050
GJ-trop1	Clu-INV0100950	.5292	.1112	.0588
GJ-trop2	Clu-INV0100950	.1111	.0195	.0021
XI-1A	Clu-INV0100950	.8865	.0700	.0620
XI-1B1	Clu-INV0100950	.9218	.0231	.0212
XI-1B2	Clu-INV0100950	.9666	.0216	.0208
XI-2A	Clu-INV0100950	.9626	.0483	.0464
XI-2B	Clu-INV0100950	.8910	.0364	.0324
XI-3A	Clu-INV0100950	.9473	.0617	.0584
XI-3B1	Clu-INV0100950	.8779	.0917	.0805
XI-3B2	Clu-INV0100950	.8965	.0314	.0281
XI-adm	Clu-INV0100950	.9166	.2513	.2303
cA1	Clu-INV0100960	.2315	.0339	.0078
cA2	Clu-INV0100960	.2535	.0253	.0064
cB	Clu-INV0100960	.0133	.0268	.0003
GJ-subtrp	Clu-INV0100960	.0265	.0404	.0010
GJ-tmp	Clu-INV0100960	.0847	.1055	.0089
GJ-trop1	Clu-INV0100960	.0582	.1105	.0064
GJ-trop2	Clu-INV0100960	0	.0193	0
XI-1A	Clu-INV0100960	.2061	.0693	.0142
XI-1B1	Clu-INV0100960	.1250	.0228	.0028
XI-1B2	Clu-INV0100960	.1935	.0221	.0042
XI-2A	Clu-INV0100960	.2444	.0482	.0117
XI-2B	Clu-INV0100960	.1650	.0368	.0060
XI-3A	Clu-INV0100960	.1508	.0640	.0096
XI-3B1	Clu-INV0100960	.2596	.0922	.0239
XI-3B2	Clu-INV0100960	.1724	.0311	.0053
XI-adm	Clu-INV0100960	.2051	.2510	.0514
cA1	Clu-INV0100970	.0315	.0339	.0010
cA2	Clu-INV0100970	.0140	.0254	.0003
cB	Clu-INV0100970	.0133	.0268	.0003
GJ-subtrp	Clu-INV0100970	.0088	.0404	.0003
GJ-tmp	Clu-INV0100970	.0271	.1055	.0028
GJ-trop1	Clu-INV0100970	.0258	.1105	.0028
GJ-trop2	Clu-INV0100970	.0185	.0193	.0003
XI-1A	Clu-INV0100970	.0206	.0694	.0014
XI-1B1	Clu-INV0100970	.0156	.0228	.0003
XI-1B2	Clu-INV0100970	0	.0221	0
XI-2A	Clu-INV0100970	.0148	.0483	.0007
XI-2B	Clu-INV0100970	.0194	.0368	.0007
XI-3A	Clu-INV0100970	.0168	.0636	.0010
XI-3B1	Clu-INV0100970	.0116	.0923	.0010
XI-3B2	Clu-INV0100970	0	.0311	0
XI-adm	Clu-INV0100970	.0213	.2511	.0053
cA1	Clu-INV0100990	.8765	.0329	.0288
cA2	Clu-INV0100990	.8360	.0248	.0207
cB	Clu-INV0100990	.0400	.0305	.0012
GJ-subtrp	Clu-INV0100990	.0088	.0459	.0004
GJ-tmp	Clu-INV0100990	.0238	.1192	.0028
GJ-trop1	Clu-INV0100990	.0131	.1240	.0016
GJ-trop2	Clu-INV0100990	.0185	.0219	.0004
XI-1A	Clu-INV0100990	.8805	.0646	.0568
XI-1B1	Clu-INV0100990	.8888	.0219	.0194
XI-1B2	Clu-INV0100990	.8431	.0207	.0174
XI-2A	Clu-INV0100990	.8727	.0447	.0390
XI-2B	Clu-INV0100990	.9080	.0353	.0320
XI-3A	Clu-INV0100990	.7659	.0573	.0438
XI-3B1	Clu-INV0100990	.8726	.0862	.0752
XI-3B2	Clu-INV0100990	.9014	.0288	.0259
XI-adm	Clu-INV0100990	.8409	.2404	.2021
cA1	Clu-INV0101000	.0210	.0339	.0007
cA2	Clu-INV0101000	.0281	.0253	.0007
cB	Clu-INV0101000	0	.0268	0
GJ-subtrp	Clu-INV0101000	0	.0404	0
GJ-tmp	Clu-INV0101000	0	.1055	0
GJ-trop1	Clu-INV0101000	0	.1105	0
GJ-trop2	Clu-INV0101000	0	.0193	0
XI-1A	Clu-INV0101000	.0206	.0693	.0014
XI-1B1	Clu-INV0101000	0	.0228	0
XI-1B2	Clu-INV0101000	0	.0221	0
XI-2A	Clu-INV0101000	.0074	.0482	.0003
XI-2B	Clu-INV0101000	.0097	.0368	.0003
XI-3A	Clu-INV0101000	.0111	.0640	.0007
XI-3B1	Clu-INV0101000	.0077	.0922	.0007
XI-3B2	Clu-INV0101000	0	.0311	0
XI-adm	Clu-INV0101000	.0042	.2510	.0010
cA1	Clu-INV0101010	.0736	.0339	.0024
cA2	Clu-INV0101010	.0281	.0254	.0007
cB	Clu-INV0101010	.0266	.0268	.0007
GJ-subtrp	Clu-INV0101010	.0088	.0404	.0003
GJ-tmp	Clu-INV0101010	.0135	.1055	.0014
GJ-trop1	Clu-INV0101010	.0129	.1105	.0014
GJ-trop2	Clu-INV0101010	0	.0193	0
XI-1A	Clu-INV0101010	.0567	.0694	.0039
XI-1B1	Clu-INV0101010	.1406	.0228	.0032
XI-1B2	Clu-INV0101010	.1451	.0221	.0032
XI-2A	Clu-INV0101010	.0370	.0483	.0017
XI-2B	Clu-INV0101010	.0588	.0364	.0021
XI-3A	Clu-INV0101010	.0167	.0640	.0010
XI-3B1	Clu-INV0101010	.0852	.0923	.0078
XI-3B2	Clu-INV0101010	.0344	.0311	.0010
XI-adm	Clu-INV0101010	.0498	.2511	.0125
cA1	Clu-INV0101020	0	.0339	0
cA2	Clu-INV0101020	.0563	.0253	.0014
cB	Clu-INV0101020	0	.0268	0
GJ-subtrp	Clu-INV0101020	.0176	.0404	.0007
GJ-tmp	Clu-INV0101020	.0033	.1055	.0003
GJ-trop1	Clu-INV0101020	.0032	.1105	.0003
GJ-trop2	Clu-INV0101020	0	.0193	0
XI-1A	Clu-INV0101020	.0051	.0693	.0003
XI-1B1	Clu-INV0101020	.0312	.0228	.0007
XI-1B2	Clu-INV0101020	.0161	.0221	.0003
XI-2A	Clu-INV0101020	0	.0482	0
XI-2B	Clu-INV0101020	0	.0368	0
XI-3A	Clu-INV0101020	0	.0640	0
XI-3B1	Clu-INV0101020	.0038	.0922	.0003
XI-3B2	Clu-INV0101020	0	.0311	0
XI-adm	Clu-INV0101020	.0085	.2510	.0021
cA1	Clu-INV0101050	.3098	.0284	.0087
cA2	Clu-INV0101050	.2222	.0216	.0047
cB	Clu-INV0101050	.2857	.0196	.0055
GJ-subtrp	Clu-INV0101050	.1160	.0448	.0051
GJ-tmp	Clu-INV0101050	.0724	.1161	.0084
GJ-trop1	Clu-INV0101050	.1006	.1193	.0120
GJ-trop2	Clu-INV0101050	.4390	.0164	.0071
XI-1A	Clu-INV0101050	.1436	.0697	.0100
XI-1B1	Clu-INV0101050	.2777	.0216	.0059
XI-1B2	Clu-INV0101050	.2307	.0208	.0047
XI-2A	Clu-INV0101050	.2131	.0488	.0103
XI-2B	Clu-INV0101050	.2391	.0368	.0087
XI-3A	Clu-INV0101050	.2229	.0629	.0140
XI-3B1	Clu-INV0101050	.2500	.0945	.0236
XI-3B2	Clu-INV0101050	.2405	.0316	.0075
XI-adm	Clu-INV0101050	.2146	.2463	.0528
cA1	Clu-INV0101060	.9615	.0100	.0096
cA2	Clu-INV0101060	.8823	.0196	.0172
cB	Clu-INV0101060	.6111	.0277	.0169
GJ-subtrp	Clu-INV0101060	.0833	.0416	.0034
GJ-tmp	Clu-INV0101060	.0135	.1137	.0015
GJ-trop1	Clu-INV0101060	.0766	.1106	.0084
GJ-trop2	Clu-INV0101060	.0370	.0208	.0007
XI-1A	Clu-INV0101060	.9631	.0732	.0704
XI-1B1	Clu-INV0101060	1.0000	.0235	.0235
XI-1B2	Clu-INV0101060	1.0000	.0223	.0223
XI-2A	Clu-INV0101060	.9609	.0493	.0473
XI-2B	Clu-INV0101060	.9500	.0385	.0365
XI-3A	Clu-INV0101060	.9823	.0655	.0643
XI-3B1	Clu-INV0101060	.9760	.0967	.0943
XI-3B2	Clu-INV0101060	.8554	.0319	.0272
XI-adm	Clu-INV0101060	.9545	.2544	.2428
cA1	Clu-INV0101110	.0105	.0339	.0003
cA2	Clu-INV0101110	.0281	.0253	.0007
cB	Clu-INV0101110	0	.0268	0
GJ-subtrp	Clu-INV0101110	0	.0404	0
GJ-tmp	Clu-INV0101110	.0033	.1055	.0003
GJ-trop1	Clu-INV0101110	.0064	.1105	.0007
GJ-trop2	Clu-INV0101110	0	.0193	0
XI-1A	Clu-INV0101110	0	.0693	0
XI-1B1	Clu-INV0101110	0	.0228	0
XI-1B2	Clu-INV0101110	0	.0221	0
XI-2A	Clu-INV0101110	0	.0482	0
XI-2B	Clu-INV0101110	0	.0368	0
XI-3A	Clu-INV0101110	0	.0640	0
XI-3B1	Clu-INV0101110	.0038	.0922	.0003
XI-3B2	Clu-INV0101110	0	.0311	0
XI-adm	Clu-INV0101110	0	.2510	0
cA1	Clu-INV0100150	0	.0342	0
cA2	Clu-INV0100150	.0140	.0255	.0003
cB	Clu-INV0100150	.0133	.0270	.0003
GJ-subtrp	Clu-INV0100150	.0088	.0407	.0003
GJ-tmp	Clu-INV0100150	.0183	.0984	.0018
GJ-trop1	Clu-INV0100150	.0129	.1113	.0014
GJ-trop2	Clu-INV0100150	.0185	.0194	.0003
XI-1A	Clu-INV0100150	0	.0699	0
XI-1B1	Clu-INV0100150	.0312	.0230	.0007
XI-1B2	Clu-INV0100150	.0322	.0223	.0007
XI-2A	Clu-INV0100150	.0074	.0486	.0003
XI-2B	Clu-INV0100150	0	.0371	0
XI-3A	Clu-INV0100150	.0055	.0645	.0003
XI-3B1	Clu-INV0100150	.0193	.0930	.0017
XI-3B2	Clu-INV0100150	0	.0313	0
XI-adm	Clu-INV0100150	.0071	.2530	.0017
cA1	Clu-INV0100170	.0210	.0339	.0007
cA2	Clu-INV0100170	0	.0253	0
cB	Clu-INV0100170	0	.0268	0
GJ-subtrp	Clu-INV0100170	.0088	.0404	.0003
GJ-tmp	Clu-INV0100170	.0067	.1055	.0007
GJ-trop1	Clu-INV0100170	.0064	.1105	.0007
GJ-trop2	Clu-INV0100170	0	.0193	0
XI-1A	Clu-INV0100170	.0051	.0693	.0003
XI-1B1	Clu-INV0100170	0	.0228	0
XI-1B2	Clu-INV0100170	0	.0221	0
XI-2A	Clu-INV0100170	.0074	.0482	.0003
XI-2B	Clu-INV0100170	0	.0368	0
XI-3A	Clu-INV0100170	0	.0640	0
XI-3B1	Clu-INV0100170	.0038	.0922	.0003
XI-3B2	Clu-INV0100170	.0114	.0311	.0003
XI-adm	Clu-INV0100170	.0056	.2510	.0014
cA1	Clu-INV0100180	.0736	.0339	.0024
cA2	Clu-INV0100180	.0985	.0253	.0024
cB	Clu-INV0100180	.0266	.0268	.0007
GJ-subtrp	Clu-INV0100180	.1150	.0404	.0046
GJ-tmp	Clu-INV0100180	.0033	.1055	.0003
GJ-trop1	Clu-INV0100180	.0226	.1105	.0024
GJ-trop2	Clu-INV0100180	0	.0193	0
XI-1A	Clu-INV0100180	.0103	.0693	.0007
XI-1B1	Clu-INV0100180	.0468	.0228	.0010
XI-1B2	Clu-INV0100180	.0161	.0221	.0003
XI-2A	Clu-INV0100180	.0444	.0482	.0021
XI-2B	Clu-INV0100180	.0388	.0368	.0014
XI-3A	Clu-INV0100180	.0782	.0640	.0050
XI-3B1	Clu-INV0100180	.0968	.0922	.0089
XI-3B2	Clu-INV0100180	.0689	.0311	.0021
XI-adm	Clu-INV0100180	.0512	.2510	.0128
cA1	Clu-INV0100200	0	.0339	0
cA2	Clu-INV0100200	.0140	.0253	.0003
cB	Clu-INV0100200	0	.0268	0
GJ-subtrp	Clu-INV0100200	.6991	.0404	.0282
GJ-tmp	Clu-INV0100200	.0203	.1055	.0021
GJ-trop1	Clu-INV0100200	.5695	.1105	.0629
GJ-trop2	Clu-INV0100200	0	.0193	0
XI-1A	Clu-INV0100200	.0463	.0693	.0032
XI-1B1	Clu-INV0100200	.0156	.0228	.0003
XI-1B2	Clu-INV0100200	.0645	.0221	.0014
XI-2A	Clu-INV0100200	.0444	.0482	.0021
XI-2B	Clu-INV0100200	.0485	.0368	.0017
XI-3A	Clu-INV0100200	.0614	.0640	.0039
XI-3B1	Clu-INV0100200	.0232	.0922	.0021
XI-3B2	Clu-INV0100200	.0114	.0311	.0003
XI-adm	Clu-INV0100200	.0541	.2510	.0135
cA1	Clu-INV0100210	.0315	.0339	.0010
cA2	Clu-INV0100210	.0422	.0253	.0010
cB	Clu-INV0100210	.0933	.0268	.0025
GJ-subtrp	Clu-INV0100210	.1415	.0404	.0057
GJ-tmp	Clu-INV0100210	.0542	.1055	.0057
GJ-trop1	Clu-INV0100210	.6893	.1105	.0761
GJ-trop2	Clu-INV0100210	.1666	.0193	.0032
XI-1A	Clu-INV0100210	.1443	.0693	.0099
XI-1B1	Clu-INV0100210	.3281	.0228	.0074
XI-1B2	Clu-INV0100210	.8548	.0221	.0188
XI-2A	Clu-INV0100210	.4148	.0482	.0199
XI-2B	Clu-INV0100210	.8446	.0368	.0310
XI-3A	Clu-INV0100210	.4748	.0640	.0303
XI-3B1	Clu-INV0100210	.3410	.0922	.0314
XI-3B2	Clu-INV0100210	.8275	.0311	.0257
XI-adm	Clu-INV0100210	.5142	.2510	.1290
cA1	Clu-INV0100220	0	.0339	0
cA2	Clu-INV0100220	0	.0253	0
cB	Clu-INV0100220	0	.0268	0
GJ-subtrp	Clu-INV0100220	0	.0404	0
GJ-tmp	Clu-INV0100220	.0067	.1055	.0007
GJ-trop1	Clu-INV0100220	.1747	.1105	.0193
GJ-trop2	Clu-INV0100220	0	.0193	0
XI-1A	Clu-INV0100220	.1134	.0693	.0078
XI-1B1	Clu-INV0100220	.0937	.0228	.0021
XI-1B2	Clu-INV0100220	.0806	.0221	.0017
XI-2A	Clu-INV0100220	.0666	.0482	.0032
XI-2B	Clu-INV0100220	.0679	.0368	.0024
XI-3A	Clu-INV0100220	.1061	.0640	.0067
XI-3B1	Clu-INV0100220	.1046	.0922	.0096
XI-3B2	Clu-INV0100220	.0919	.0311	.0028
XI-adm	Clu-INV0100220	.0997	.2510	.0250
cA1	Clu-INV0100230	0	.0339	0
cA2	Clu-INV0100230	.0140	.0253	.0003
cB	Clu-INV0100230	0	.0268	0
GJ-subtrp	Clu-INV0100230	0	.0404	0
GJ-tmp	Clu-INV0100230	0	.1055	0
GJ-trop1	Clu-INV0100230	0	.1105	0
GJ-trop2	Clu-INV0100230	0	.0193	0
XI-1A	Clu-INV0100230	0	.0693	0
XI-1B1	Clu-INV0100230	0	.0228	0
XI-1B2	Clu-INV0100230	0	.0221	0
XI-2A	Clu-INV0100230	0	.0482	0
XI-2B	Clu-INV0100230	0	.0368	0
XI-3A	Clu-INV0100230	0	.0640	0
XI-3B1	Clu-INV0100230	.0038	.0922	.0003
XI-3B2	Clu-INV0100230	0	.0311	0
XI-adm	Clu-INV0100230	.0014	.2510	.0003
cA1	Clu-INV0100040	0	.0360	0
cA2	Clu-INV0100040	.0681	.0174	.0011
cB	Clu-INV0100040	.0312	.0126	.0003
GJ-subtrp	Clu-INV0100040	0	.0376	0
GJ-tmp	Clu-INV0100040	.0250	.0792	.0019
GJ-trop1	Clu-INV0100040	.0074	.1069	.0007
GJ-trop2	Clu-INV0100040	0	.0182	0
XI-1A	Clu-INV0100040	.0103	.0768	.0007
XI-1B1	Clu-INV0100040	.0161	.0245	.0003
XI-1B2	Clu-INV0100040	0	.0237	0
XI-2A	Clu-INV0100040	.0615	.0515	.0031
XI-2B	Clu-INV0100040	.0588	.0404	.0023
XI-3A	Clu-INV0100040	.0747	.0689	.0051
XI-3B1	Clu-INV0100040	.0390	.1014	.0039
XI-3B2	Clu-INV0100040	.0114	.0344	.0003
XI-adm	Clu-INV0100040	.0161	.2698	.0043
cA1	Clu-INV0100240	.0105	.0339	.0003
cA2	Clu-INV0100240	.1126	.0254	.0028
cB	Clu-INV0100240	0	.0268	0
GJ-subtrp	Clu-INV0100240	.0088	.0404	.0003
GJ-tmp	Clu-INV0100240	.0101	.1055	.0010
GJ-trop1	Clu-INV0100240	.0064	.1101	.0007
GJ-trop2	Clu-INV0100240	.0185	.0193	.0003
XI-1A	Clu-INV0100240	.0051	.0694	.0003
XI-1B1	Clu-INV0100240	.0156	.0228	.0003
XI-1B2	Clu-INV0100240	0	.0221	0
XI-2A	Clu-INV0100240	.0444	.0483	.0021
XI-2B	Clu-INV0100240	.1067	.0368	.0039
XI-3A	Clu-INV0100240	.0055	.0640	.0003
XI-3B1	Clu-INV0100240	.0116	.0923	.0010
XI-3B2	Clu-INV0100240	0	.0311	0
XI-adm	Clu-INV0100240	.0085	.2511	.0021
cA1	Clu-INV0100250	.9684	.0339	.0328
cA2	Clu-INV0100250	.9428	.0250	.0235
cB	Clu-INV0100250	.0266	.0268	.0007
GJ-subtrp	Clu-INV0100250	.0088	.0404	.0003
GJ-tmp	Clu-INV0100250	.0135	.1055	.0014
GJ-trop1	Clu-INV0100250	.0097	.1105	.0010
GJ-trop2	Clu-INV0100250	0	.0193	0
XI-1A	Clu-INV0100250	.0051	.0694	.0003
XI-1B1	Clu-INV0100250	0	.0228	0
XI-1B2	Clu-INV0100250	.0483	.0221	.0010
XI-2A	Clu-INV0100250	.0518	.0483	.0025
XI-2B	Clu-INV0100250	.3495	.0368	.0128
XI-3A	Clu-INV0100250	.0055	.0640	.0003
XI-3B1	Clu-INV0100250	.0116	.0923	.0010
XI-3B2	Clu-INV0100250	0	.0311	0
XI-adm	Clu-INV0100250	.0626	.2511	.0157
cA1	Clu-INV0100260	0	.0341	0
cA2	Clu-INV0100260	0	.0255	0
cB	Clu-INV0100260	.0133	.0269	.0003
GJ-subtrp	Clu-INV0100260	0	.0406	0
GJ-tmp	Clu-INV0100260	.0033	.1060	.0003
GJ-trop1	Clu-INV0100260	0	.1110	0
GJ-trop2	Clu-INV0100260	0	.0194	0
XI-1A	Clu-INV0100260	0	.0697	0
XI-1B1	Clu-INV0100260	0	.0229	0
XI-1B2	Clu-INV0100260	0	.0222	0
XI-2A	Clu-INV0100260	0	.0485	0
XI-2B	Clu-INV0100260	.0108	.0330	.0003
XI-3A	Clu-INV0100260	0	.0643	0
XI-3B1	Clu-INV0100260	.0038	.0927	.0003
XI-3B2	Clu-INV0100260	0	.0312	0
XI-adm	Clu-INV0100260	.0014	.2515	.0003
cA1	Clu-INV0100270	.2500	.0015	.0003
cA2	Clu-INV0100270	.2500	.0031	.0007
cB	Clu-INV0100270	.0540	.0288	.0015
GJ-subtrp	Clu-INV0100270	.0353	.0441	.0015
GJ-tmp	Clu-INV0100270	.0135	.1151	.0015
GJ-trop1	Clu-INV0100270	.0453	.1206	.0054
GJ-trop2	Clu-INV0100270	.0185	.0210	.0003
XI-1A	Clu-INV0100270	.0463	.0757	.0035
XI-1B1	Clu-INV0100270	.0468	.0249	.0011
XI-1B2	Clu-INV0100270	.0333	.0234	.0007
XI-2A	Clu-INV0100270	.0152	.0511	.0007
XI-2B	Clu-INV0100270	.2028	.0269	.0054
XI-3A	Clu-INV0100270	.0337	.0694	.0023
XI-3B1	Clu-INV0100270	.0234	.0999	.0023
XI-3B2	Clu-INV0100270	0	.0339	0
XI-adm	Clu-INV0100270	.0390	.2599	.0101
cA1	Clu-INV0100290	.9263	.0339	.0314
cA2	Clu-INV0100290	.6901	.0253	.0174
cB	Clu-INV0100290	.0266	.0268	.0007
GJ-subtrp	Clu-INV0100290	.0088	.0404	.0003
GJ-tmp	Clu-INV0100290	.0101	.1055	.0010
GJ-trop1	Clu-INV0100290	.0064	.1105	.0007
GJ-trop2	Clu-INV0100290	0	.0193	0
XI-1A	Clu-INV0100290	.0051	.0693	.0003
XI-1B1	Clu-INV0100290	0	.0228	0
XI-1B2	Clu-INV0100290	.0483	.0221	.0010
XI-2A	Clu-INV0100290	.0148	.0482	.0007
XI-2B	Clu-INV0100290	.4271	.0368	.0157
XI-3A	Clu-INV0100290	.0111	.0640	.0007
XI-3B1	Clu-INV0100290	.0116	.0922	.0010
XI-3B2	Clu-INV0100290	0	.0311	0
XI-adm	Clu-INV0100290	.0512	.2510	.0128
cA1	Clu-INV0100300
cA2	Clu-INV0100300
cB	Clu-INV0100300
GJ-subtrp	Clu-INV0100300
GJ-tmp	Clu-INV0100300
GJ-trop1	Clu-INV0100300
GJ-trop2	Clu-INV0100300
XI-1A	Clu-INV0100300
XI-1B1	Clu-INV0100300
XI-1B2	Clu-INV0100300
XI-2A	Clu-INV0100300
XI-2B	Clu-INV0100300
XI-3A	Clu-INV0100300
XI-3B1	Clu-INV0100300
XI-3B2	Clu-INV0100300
XI-adm	Clu-INV0100300
cA1	Clu-INV0100310	.1052	.0339	.0035
cA2	Clu-INV0100310	.1549	.0253	.0039
cB	Clu-INV0100310	.0266	.0268	.0007
GJ-subtrp	Clu-INV0100310	.0265	.0404	.0010
GJ-tmp	Clu-INV0100310	.0033	.1055	.0003
GJ-trop1	Clu-INV0100310	.0097	.1105	.0010
GJ-trop2	Clu-INV0100310	.0185	.0193	.0003
XI-1A	Clu-INV0100310	.1391	.0693	.0096
XI-1B1	Clu-INV0100310	.2812	.0228	.0064
XI-1B2	Clu-INV0100310	.0806	.0221	.0017
XI-2A	Clu-INV0100310	.1925	.0482	.0092
XI-2B	Clu-INV0100310	.2330	.0368	.0085
XI-3A	Clu-INV0100310	.2960	.0640	.0189
XI-3B1	Clu-INV0100310	.1627	.0922	.0150
XI-3B2	Clu-INV0100310	.1954	.0311	.0060
XI-adm	Clu-INV0100310	.1994	.2510	.0500
cA1	Clu-INV0100300
cA2	Clu-INV0100300
cB	Clu-INV0100300
GJ-subtrp	Clu-INV0100300
GJ-tmp	Clu-INV0100300
GJ-trop1	Clu-INV0100300
GJ-trop2	Clu-INV0100300
XI-1A	Clu-INV0100300
XI-1B1	Clu-INV0100300
XI-1B2	Clu-INV0100300
XI-2A	Clu-INV0100300
XI-2B	Clu-INV0100300
XI-3A	Clu-INV0100300
XI-3B1	Clu-INV0100300
XI-3B2	Clu-INV0100300
XI-adm	Clu-INV0100300
cA1	Clu-INV0200330	.2842	.0339	.0096
cA2	Clu-INV0200330	.7323	.0254	.0186
cB	Clu-INV0200330	.0133	.0268	.0003
GJ-subtrp	Clu-INV0200330	0	.0404	0
GJ-tmp	Clu-INV0200330	.0033	.1055	.0003
GJ-trop1	Clu-INV0200330	.0161	.1105	.0017
GJ-trop2	Clu-INV0200330	0	.0193	0
XI-1A	Clu-INV0200330	0	.0694	0
XI-1B1	Clu-INV0200330	0	.0228	0
XI-1B2	Clu-INV0200330	.0161	.0221	.0003
XI-2A	Clu-INV0200330	.1185	.0483	.0057
XI-2B	Clu-INV0200330	.0388	.0368	.0014
XI-3A	Clu-INV0200330	.0055	.0640	.0003
XI-3B1	Clu-INV0200330	0	.0923	0
XI-3B2	Clu-INV0200330	0	.0311	0
XI-adm	Clu-INV0200330	.0242	.2508	.0060
cA1	Clu-INV0200360	0	.0339	0
cA2	Clu-INV0200360	.0140	.0253	.0003
cB	Clu-INV0200360	0	.0268	0
GJ-subtrp	Clu-INV0200360	0	.0404	0
GJ-tmp	Clu-INV0200360	.0033	.1055	.0003
GJ-trop1	Clu-INV0200360	.0032	.1105	.0003
GJ-trop2	Clu-INV0200360	0	.0193	0
XI-1A	Clu-INV0200360	0	.0693	0
XI-1B1	Clu-INV0200360	0	.0228	0
XI-1B2	Clu-INV0200360	.0161	.0221	.0003
XI-2A	Clu-INV0200360	0	.0482	0
XI-2B	Clu-INV0200360	0	.0368	0
XI-3A	Clu-INV0200360	.0055	.0640	.0003
XI-3B1	Clu-INV0200360	.0038	.0922	.0003
XI-3B2	Clu-INV0200360	.0114	.0311	.0003
XI-adm	Clu-INV0200360	.0085	.2510	.0021
cA1	Clu-INV0200370	1.0000	.0340	.0340
cA2	Clu-INV0200370	1.0000	.0254	.0254
cB	Clu-INV0200370	0	.0268	0
GJ-subtrp	Clu-INV0200370	0	.0404	0
GJ-tmp	Clu-INV0200370	.0136	.1053	.0014
GJ-trop1	Clu-INV0200370	.0420	.1106	.0046
GJ-trop2	Clu-INV0200370	.0185	.0193	.0003
XI-1A	Clu-INV0200370	.9948	.0694	.0690
XI-1B1	Clu-INV0200370	.9687	.0229	.0221
XI-1B2	Clu-INV0200370	1.0000	.0222	.0222
XI-2A	Clu-INV0200370	.9925	.0479	.0475
XI-2B	Clu-INV0200370	1.0000	.0368	.0368
XI-3A	Clu-INV0200370	.9888	.0641	.0633
XI-3B1	Clu-INV0200370	1.0000	.0920	.0920
XI-3B2	Clu-INV0200370	1.0000	.0311	.0311
XI-adm	Clu-INV0200370	.9614	.2510	.2413
cA1	Clu-INV0200390	0	.0339	0
cA2	Clu-INV0200390	.0140	.0253	.0003
cB	Clu-INV0200390	.0133	.0268	.0003
GJ-subtrp	Clu-INV0200390	0	.0404	0
GJ-tmp	Clu-INV0200390	0	.1055	0
GJ-trop1	Clu-INV0200390	.0032	.1105	.0003
GJ-trop2	Clu-INV0200390	0	.0193	0
XI-1A	Clu-INV0200390	0	.0693	0
XI-1B1	Clu-INV0200390	0	.0228	0
XI-1B2	Clu-INV0200390	0	.0221	0
XI-2A	Clu-INV0200390	0	.0482	0
XI-2B	Clu-INV0200390	0	.0368	0
XI-3A	Clu-INV0200390	0	.0640	0
XI-3B1	Clu-INV0200390	0	.0922	0
XI-3B2	Clu-INV0200390	0	.0311	0
XI-adm	Clu-INV0200390	0	.2510	0
cA1	Clu-INV0200400	.0210	.0339	.0007
cA2	Clu-INV0200400	.0281	.0253	.0007
cB	Clu-INV0200400	.0266	.0268	.0007
GJ-subtrp	Clu-INV0200400	.0176	.0404	.0007
GJ-tmp	Clu-INV0200400	0	.1055	0
GJ-trop1	Clu-INV0200400	.0032	.1105	.0003
GJ-trop2	Clu-INV0200400	.0185	.0193	.0003
XI-1A	Clu-INV0200400	.0309	.0693	.0021
XI-1B1	Clu-INV0200400	.0625	.0228	.0014
XI-1B2	Clu-INV0200400	.0161	.0221	.0003
XI-2A	Clu-INV0200400	.0518	.0482	.0024
XI-2B	Clu-INV0200400	.0388	.0368	.0014
XI-3A	Clu-INV0200400	.0279	.0640	.0017
XI-3B1	Clu-INV0200400	.0465	.0922	.0042
XI-3B2	Clu-INV0200400	.0229	.0311	.0007
XI-adm	Clu-INV0200400	.0256	.2510	.0064
cA1	Clu-INV0200420	.9871	.0313	.0308
cA2	Clu-INV0200420	.9538	.0260	.0247
cB	Clu-INV0200420	.0675	.0296	.0019
GJ-subtrp	Clu-INV0200420	0	.0453	0
GJ-tmp	Clu-INV0200420	0	.1175	0
GJ-trop1	Clu-INV0200420	.0066	.1207	.0007
GJ-trop2	Clu-INV0200420	0	.0216	0
XI-1A	Clu-INV0200420	.9578	.0666	.0637
XI-1B1	Clu-INV0200420	.9482	.0232	.0219
XI-1B2	Clu-INV0200420	.9830	.0236	.0231
XI-2A	Clu-INV0200420	.9823	.0453	.0444
XI-2B	Clu-INV0200420	.9655	.0349	.0336
XI-3A	Clu-INV0200420	.9625	.0642	.0617
XI-3B1	Clu-INV0200420	.9704	.0814	.0789
XI-3B2	Clu-INV0200420	.9843	.0256	.0251
XI-adm	Clu-INV0200420	.9304	.2423	.2254
cA1	Clu-INV0200430	.9578	.0342	.0327
cA2	Clu-INV0200430	.4366	.0256	.0111
cB	Clu-INV0200430	.0158	.0227	.0003
GJ-subtrp	Clu-INV0200430	.0088	.0407	.0003
GJ-tmp	Clu-INV0200430	.0067	.1064	.0007
GJ-trop1	Clu-INV0200430	.0388	.1114	.0043
GJ-trop2	Clu-INV0200430	0	.0194	0
XI-1A	Clu-INV0200430	.9639	.0699	.0673
XI-1B1	Clu-INV0200430	.9836	.0220	.0216
XI-1B2	Clu-INV0200430	1.0000	.0220	.0220
XI-2A	Clu-INV0200430	.9402	.0483	.0454
XI-2B	Clu-INV0200430	.9320	.0371	.0345
XI-3A	Clu-INV0200430	.9774	.0638	.0623
XI-3B1	Clu-INV0200430	.9922	.0927	.0919
XI-3B2	Clu-INV0200430	1.0000	.0310	.0310
XI-adm	Clu-INV0200430	.9198	.2521	.2318
cA1	Clu-INV0200440	0	.0333	0
cA2	Clu-INV0200440	.0140	.0254	.0003
cB	Clu-INV0200440	.0266	.0268	.0007
GJ-subtrp	Clu-INV0200440	0	.0405	0
GJ-tmp	Clu-INV0200440	.0033	.1057	.0003
GJ-trop1	Clu-INV0200440	0	.1107	0
GJ-trop2	Clu-INV0200440	0	.0193	0
XI-1A	Clu-INV0200440	.0103	.0695	.0007
XI-1B1	Clu-INV0200440	.0312	.0229	.0007
XI-1B2	Clu-INV0200440	0	.0222	0
XI-2A	Clu-INV0200440	.0222	.0483	.0010
XI-2B	Clu-INV0200440	.0097	.0369	.0003
XI-3A	Clu-INV0200440	0	.0637	0
XI-3B1	Clu-INV0200440	.0155	.0921	.0014
XI-3B2	Clu-INV0200440	.0114	.0311	.0003
XI-adm	Clu-INV0200440	.0142	.2508	.0035
cA1	Clu-INV0200460	0	.0339	0
cA2	Clu-INV0200460	0	.0253	0
cB	Clu-INV0200460	.1200	.0268	.0032
GJ-subtrp	Clu-INV0200460	0	.0404	0
GJ-tmp	Clu-INV0200460	.0033	.1055	.0003
GJ-trop1	Clu-INV0200460	0	.1105	0
GJ-trop2	Clu-INV0200460	0	.0193	0
XI-1A	Clu-INV0200460	0	.0693	0
XI-1B1	Clu-INV0200460	.0156	.0228	.0003
XI-1B2	Clu-INV0200460	0	.0221	0
XI-2A	Clu-INV0200460	0	.0482	0
XI-2B	Clu-INV0200460	0	.0368	0
XI-3A	Clu-INV0200460	0	.0640	0
XI-3B1	Clu-INV0200460	0	.0922	0
XI-3B2	Clu-INV0200460	0	.0311	0
XI-adm	Clu-INV0200460	.0014	.2510	.0003
cA1	Clu-INV0200470	0	.0339	0
cA2	Clu-INV0200470	0	.0253	0
cB	Clu-INV0200470	0	.0268	0
GJ-subtrp	Clu-INV0200470	0	.0404	0
GJ-tmp	Clu-INV0200470	.0067	.1055	.0007
GJ-trop1	Clu-INV0200470	0	.1105	0
GJ-trop2	Clu-INV0200470	0	.0193	0
XI-1A	Clu-INV0200470	0	.0693	0
XI-1B1	Clu-INV0200470	0	.0228	0
XI-1B2	Clu-INV0200470	0	.0221	0
XI-2A	Clu-INV0200470	0	.0482	0
XI-2B	Clu-INV0200470	0	.0368	0
XI-3A	Clu-INV0200470	0	.0640	0
XI-3B1	Clu-INV0200470	0	.0922	0
XI-3B2	Clu-INV0200470	0	.0311	0
XI-adm	Clu-INV0200470	0	.2510	0
cA1	Clu-INV0200490	.6421	.0339	.0217
cA2	Clu-INV0200490	.3098	.0254	.0078
cB	Clu-INV0200490	.1756	.0264	.0046
GJ-subtrp	Clu-INV0200490	0	.0404	0
GJ-tmp	Clu-INV0200490	.0135	.1055	.0014
GJ-trop1	Clu-INV0200490	.0194	.1105	.0021
GJ-trop2	Clu-INV0200490	0	.0193	0
XI-1A	Clu-INV0200490	.7886	.0694	.0547
XI-1B1	Clu-INV0200490	.7343	.0228	.0167
XI-1B2	Clu-INV0200490	.7096	.0221	.0156
XI-2A	Clu-INV0200490	.6518	.0483	.0314
XI-2B	Clu-INV0200490	.5922	.0368	.0217
XI-3A	Clu-INV0200490	.6201	.0640	.0396
XI-3B1	Clu-INV0200490	.7054	.0923	.0651
XI-3B2	Clu-INV0200490	.7241	.0311	.0225
XI-adm	Clu-INV0200490	.6495	.2511	.1630
cA1	Clu-INV0200500	0	.0339	0
cA2	Clu-INV0200500	0	.0254	0
cB	Clu-INV0200500	.0133	.0268	.0003
GJ-subtrp	Clu-INV0200500	0	.0404	0
GJ-tmp	Clu-INV0200500	.0067	.1055	.0007
GJ-trop1	Clu-INV0200500	.0064	.1101	.0007
GJ-trop2	Clu-INV0200500	.0185	.0193	.0003
XI-1A	Clu-INV0200500	.0103	.0694	.0007
XI-1B1	Clu-INV0200500	.0156	.0228	.0003
XI-1B2	Clu-INV0200500	0	.0221	0
XI-2A	Clu-INV0200500	0	.0483	0
XI-2B	Clu-INV0200500	.0097	.0368	.0003
XI-3A	Clu-INV0200500	.0167	.0640	.0010
XI-3B1	Clu-INV0200500	.0116	.0923	.0010
XI-3B2	Clu-INV0200500	0	.0311	0
XI-adm	Clu-INV0200500	.0128	.2511	.0032
cA1	Clu-INV0200540	.0315	.0339	.0010
cA2	Clu-INV0200540	.0281	.0253	.0007
cB	Clu-INV0200540	.0933	.0268	.0025
GJ-subtrp	Clu-INV0200540	0	.0404	0
GJ-tmp	Clu-INV0200540	.0067	.1055	.0007
GJ-trop1	Clu-INV0200540	.0064	.1105	.0007
GJ-trop2	Clu-INV0200540	0	.0193	0
XI-1A	Clu-INV0200540	.2010	.0693	.0139
XI-1B1	Clu-INV0200540	.0468	.0228	.0010
XI-1B2	Clu-INV0200540	.3870	.0221	.0085
XI-2A	Clu-INV0200540	.0222	.0482	.0010
XI-2B	Clu-INV0200540	0	.0368	0
XI-3A	Clu-INV0200540	.0055	.0640	.0003
XI-3B1	Clu-INV0200540	.0155	.0922	.0014
XI-3B2	Clu-INV0200540	.1609	.0311	.0050
XI-adm	Clu-INV0200540	.0982	.2510	.0246
cA1	Clu-INV0200560	.6000	.0344	.0206
cA2	Clu-INV0200560	.3428	.0253	.0086
cB	Clu-INV0200560	.9041	.0264	.0238
GJ-subtrp	Clu-INV0200560	.9469	.0409	.0387
GJ-tmp	Clu-INV0200560	.1220	.1070	.0130
GJ-trop1	Clu-INV0200560	.9707	.1117	.1084
GJ-trop2	Clu-INV0200560	.9629	.0195	.0187
XI-1A	Clu-INV0200560	.7473	.0689	.0514
XI-1B1	Clu-INV0200560	.4666	.0217	.0101
XI-1B2	Clu-INV0200560	.8500	.0217	.0184
XI-2A	Clu-INV0200560	.5298	.0486	.0257
XI-2B	Clu-INV0200560	.7843	.0369	.0289
XI-3A	Clu-INV0200560	.9828	.0634	.0623
XI-3B1	Clu-INV0200560	.9760	.0910	.0888
XI-3B2	Clu-INV0200560	.9767	.0311	.0303
XI-adm	Clu-INV0200560	.8118	.2506	.2034
cA1	Clu-INV0200570	.9838	.0293	.0288
cA2	Clu-INV0200570	.9565	.0326	.0311
cB	Clu-INV0200570	.2000	.0354	.0070
GJ-subtrp	Clu-INV0200570	.3750	.0492	.0184
GJ-tmp	Clu-INV0200570	.0896	.1372	.0122
GJ-trop1	Clu-INV0200570	.9829	.1107	.1088
GJ-trop2	Clu-INV0200570	1.0000	.0194	.0194
XI-1A	Clu-INV0200570	.9870	.0728	.0718
XI-1B1	Clu-INV0200570	.9800	.0236	.0231
XI-1B2	Clu-INV0200570	1.0000	.0269	.0269
XI-2A	Clu-INV0200570	.9821	.0530	.0520
XI-2B	Clu-INV0200570	.9888	.0425	.0420
XI-3A	Clu-INV0200570	.9914	.0553	.0548
XI-3B1	Clu-INV0200570	.9626	.0506	.0487
XI-3B2	Clu-INV0200570	1.0000	.0236	.0236
XI-adm	Clu-INV0200570	.9760	.2371	.2314
cA1	Clu-INV0200590	0	.0339	0
cA2	Clu-INV0200590	0	.0253	0
cB	Clu-INV0200590	.1333	.0268	.0035
GJ-subtrp	Clu-INV0200590	.7345	.0404	.0296
GJ-tmp	Clu-INV0200590	.0983	.1055	.0103
GJ-trop1	Clu-INV0200590	.8220	.1105	.0908
GJ-trop2	Clu-INV0200590	.9629	.0193	.0185
XI-1A	Clu-INV0200590	0	.0693	0
XI-1B1	Clu-INV0200590	.0156	.0228	.0003
XI-1B2	Clu-INV0200590	.0645	.0221	.0014
XI-2A	Clu-INV0200590	0	.0482	0
XI-2B	Clu-INV0200590	0	.0368	0
XI-3A	Clu-INV0200590	.1229	.0640	.0078
XI-3B1	Clu-INV0200590	0	.0922	0
XI-3B2	Clu-INV0200590	0	.0311	0
XI-adm	Clu-INV0200590	.0626	.2510	.0157
cA1	Clu-INV0200610	0	.0339	0
cA2	Clu-INV0200610	0	.0253	0
cB	Clu-INV0200610	.0133	.0268	.0003
GJ-subtrp	Clu-INV0200610	.0088	.0404	.0003
GJ-tmp	Clu-INV0200610	0	.1055	0
GJ-trop1	Clu-INV0200610	.0064	.1105	.0007
GJ-trop2	Clu-INV0200610	0	.0193	0
XI-1A	Clu-INV0200610	.0051	.0693	.0003
XI-1B1	Clu-INV0200610	.0625	.0228	.0014
XI-1B2	Clu-INV0200610	0	.0221	0
XI-2A	Clu-INV0200610	.0592	.0482	.0028
XI-2B	Clu-INV0200610	.0097	.0368	.0003
XI-3A	Clu-INV0200610	.0558	.0640	.0035
XI-3B1	Clu-INV0200610	.0387	.0922	.0035
XI-3B2	Clu-INV0200610	.0114	.0311	.0003
XI-adm	Clu-INV0200610	.0555	.2510	.0139
cA1	Clu-INV0200630	.0105	.0339	.0003
cA2	Clu-INV0200630	.0281	.0253	.0007
cB	Clu-INV0200630	0	.0268	0
GJ-subtrp	Clu-INV0200630	.0176	.0404	.0007
GJ-tmp	Clu-INV0200630	.0067	.1055	.0007
GJ-trop1	Clu-INV0200630	.0097	.1105	.0010
GJ-trop2	Clu-INV0200630	.0185	.0193	.0003
XI-1A	Clu-INV0200630	.2061	.0693	.0142
XI-1B1	Clu-INV0200630	.0937	.0228	.0021
XI-1B2	Clu-INV0200630	.0806	.0221	.0017
XI-2A	Clu-INV0200630	.1185	.0482	.0057
XI-2B	Clu-INV0200630	.1456	.0368	.0053
XI-3A	Clu-INV0200630	.1955	.0640	.0125
XI-3B1	Clu-INV0200630	.1201	.0922	.0110
XI-3B2	Clu-INV0200630	.1954	.0311	.0060
XI-adm	Clu-INV0200630	.1638	.2510	.0411
cA1	Clu-INV0200660	1.0000	.0334	.0334
cA2	Clu-INV0200660	.8840	.0247	.0218
cB	Clu-INV0200660	.0133	.0269	.0003
GJ-subtrp	Clu-INV0200660	.0088	.0405	.0003
GJ-tmp	Clu-INV0200660	.0135	.1059	.0014
GJ-trop1	Clu-INV0200660	.0226	.1109	.0025
GJ-trop2	Clu-INV0200660	.0185	.0193	.0003
XI-1A	Clu-INV0200660	.8608	.0696	.0599
XI-1B1	Clu-INV0200660	.9843	.0229	.0225
XI-1B2	Clu-INV0200660	.9344	.0219	.0204
XI-2A	Clu-INV0200660	1.0000	.0477	.0477
XI-2B	Clu-INV0200660	.9611	.0369	.0354
XI-3A	Clu-INV0200660	.8826	.0642	.0566
XI-3B1	Clu-INV0200660	.9961	.0923	.0919
XI-3B2	Clu-INV0200660	.9767	.0308	.0300
XI-adm	Clu-INV0200660	.9070	.2510	.2276
cA1	Clu-INV0200670	.0744	.0339	.0025
cA2	Clu-INV0200670	.0571	.0252	.0014
cB	Clu-INV0200670	.0266	.0271	.0007
GJ-subtrp	Clu-INV0200670	.1061	.0408	.0043
GJ-tmp	Clu-INV0200670	.0273	.1058	.0028
GJ-trop1	Clu-INV0200670	.0584	.1113	.0064
GJ-trop2	Clu-INV0200670	0	.0195	0
XI-1A	Clu-INV0200670	.2395	.0693	.0165
XI-1B1	Clu-INV0200670	.0781	.0231	.0018
XI-1B2	Clu-INV0200670	.1525	.0213	.0032
XI-2A	Clu-INV0200670	.3731	.0484	.0180
XI-2B	Clu-INV0200670	.0392	.0368	.0014
XI-3A	Clu-INV0200670	.0852	.0636	.0054
XI-3B1	Clu-INV0200670	.3720	.0932	.0346
XI-3B2	Clu-INV0200670	.1724	.0314	.0054
XI-adm	Clu-INV0200670	.2020	.2486	.0502
cA1	Clu-INV0200680	.9368	.0340	.0318
cA2	Clu-INV0200680	.8028	.0254	.0203
cB	Clu-INV0200680	.4933	.0269	.0132
GJ-subtrp	Clu-INV0200680	.0625	.0401	.0025
GJ-tmp	Clu-INV0200680	.0856	.1047	.0089
GJ-trop1	Clu-INV0200680	.0909	.1105	.0100
GJ-trop2	Clu-INV0200680	.0740	.0193	.0014
XI-1A	Clu-INV0200680	.9020	.0696	.0627
XI-1B1	Clu-INV0200680	.8888	.0226	.0200
XI-1B2	Clu-INV0200680	.8870	.0222	.0196
XI-2A	Clu-INV0200680	.8296	.0484	.0401
XI-2B	Clu-INV0200680	.8252	.0369	.0304
XI-3A	Clu-INV0200680	.8483	.0638	.0541
XI-3B1	Clu-INV0200680	.8023	.0925	.0742
XI-3B2	Clu-INV0200680	.8620	.0312	.0268
XI-adm	Clu-INV0200680	.8700	.2511	.2184
cA1	Clu-INV0200700	.0105	.0339	.0003
cA2	Clu-INV0200700	.0140	.0253	.0003
cB	Clu-INV0200700	.0133	.0268	.0003
GJ-subtrp	Clu-INV0200700	.0265	.0404	.0010
GJ-tmp	Clu-INV0200700	.0033	.1055	.0003
GJ-trop1	Clu-INV0200700	0	.1105	0
GJ-trop2	Clu-INV0200700	0	.0193	0
XI-1A	Clu-INV0200700	.0103	.0693	.0007
XI-1B1	Clu-INV0200700	0	.0228	0
XI-1B2	Clu-INV0200700	0	.0221	0
XI-2A	Clu-INV0200700	0	.0482	0
XI-2B	Clu-INV0200700	0	.0368	0
XI-3A	Clu-INV0200700	0	.0640	0
XI-3B1	Clu-INV0200700	0	.0922	0
XI-3B2	Clu-INV0200700	0	.0311	0
XI-adm	Clu-INV0200700	.0014	.2510	.0003
cA1	Clu-INV0200730	0	.0339	0
cA2	Clu-INV0200730	.0140	.0253	.0003
cB	Clu-INV0200730	.0266	.0268	.0007
GJ-subtrp	Clu-INV0200730	0	.0404	0
GJ-tmp	Clu-INV0200730	.0101	.1055	.0010
GJ-trop1	Clu-INV0200730	0	.1105	0
GJ-trop2	Clu-INV0200730	0	.0193	0
XI-1A	Clu-INV0200730	.0103	.0693	.0007
XI-1B1	Clu-INV0200730	0	.0228	0
XI-1B2	Clu-INV0200730	.0322	.0221	.0007
XI-2A	Clu-INV0200730	0	.0482	0
XI-2B	Clu-INV0200730	.0097	.0368	.0003
XI-3A	Clu-INV0200730	.0111	.0640	.0007
XI-3B1	Clu-INV0200730	.0077	.0922	.0007
XI-3B2	Clu-INV0200730	0	.0311	0
XI-adm	Clu-INV0200730	0	.2510	0
cA1	Clu-INV0200740	.0736	.0340	.0025
cA2	Clu-INV0200740	.0281	.0254	.0007
cB	Clu-INV0200740	.0135	.0265	.0003
GJ-subtrp	Clu-INV0200740	.0884	.0404	.0035
GJ-tmp	Clu-INV0200740	.0612	.1053	.0064
GJ-trop1	Clu-INV0200740	.0485	.1106	.0053
GJ-trop2	Clu-INV0200740	.0185	.0193	.0003
XI-1A	Clu-INV0200740	.0206	.0694	.0014
XI-1B1	Clu-INV0200740	.0625	.0229	.0014
XI-1B2	Clu-INV0200740	.0322	.0222	.0007
XI-2A	Clu-INV0200740	.0444	.0483	.0021
XI-2B	Clu-INV0200740	.0582	.0368	.0021
XI-3A	Clu-INV0200740	.0558	.0641	.0035
XI-3B1	Clu-INV0200740	.0310	.0924	.0028
XI-3B2	Clu-INV0200740	.0229	.0311	.0007
XI-adm	Clu-INV0200740	.0528	.2507	.0132
cA1	Clu-INV0200750	.0526	.0340	.0017
cA2	Clu-INV0200750	.0140	.0254	.0003
cB	Clu-INV0200750	.0266	.0268	.0007
GJ-subtrp	Clu-INV0200750	.0442	.0404	.0017
GJ-tmp	Clu-INV0200750	.0338	.1056	.0035
GJ-trop1	Clu-INV0200750	.0389	.1103	.0042
GJ-trop2	Clu-INV0200750	0	.0193	0
XI-1A	Clu-INV0200750	.0364	.0687	.0025
XI-1B1	Clu-INV0200750	.0156	.0229	.0003
XI-1B2	Clu-INV0200750	.0322	.0222	.0007
XI-2A	Clu-INV0200750	.0296	.0483	.0014
XI-2B	Clu-INV0200750	.0291	.0368	.0010
XI-3A	Clu-INV0200750	.0167	.0641	.0010
XI-3B1	Clu-INV0200750	.0348	.0924	.0032
XI-3B2	Clu-INV0200750	.0459	.0311	.0014
XI-adm	Clu-INV0200750	.0271	.2510	.0068
cA1	Clu-INV0200760	.0421	.0339	.0014
cA2	Clu-INV0200760	.0845	.0253	.0021
cB	Clu-INV0200760	.0266	.0268	.0007
GJ-subtrp	Clu-INV0200760	.0088	.0404	.0003
GJ-tmp	Clu-INV0200760	0	.1055	0
GJ-trop1	Clu-INV0200760	.0097	.1105	.0010
GJ-trop2	Clu-INV0200760	.0370	.0193	.0007
XI-1A	Clu-INV0200760	.0412	.0693	.0028
XI-1B1	Clu-INV0200760	.0312	.0228	.0007
XI-1B2	Clu-INV0200760	.0322	.0221	.0007
XI-2A	Clu-INV0200760	.0296	.0482	.0014
XI-2B	Clu-INV0200760	.0388	.0368	.0014
XI-3A	Clu-INV0200760	.0614	.0640	.0039
XI-3B1	Clu-INV0200760	.0697	.0922	.0064
XI-3B2	Clu-INV0200760	.0689	.0311	.0021
XI-adm	Clu-INV0200760	.0356	.2510	.0089
cA1	Clu-INV0200770	.5157	.0339	.0174
cA2	Clu-INV0200770	.1830	.0253	.0046
cB	Clu-INV0200770	.0133	.0268	.0003
GJ-subtrp	Clu-INV0200770	.0176	.0404	.0007
GJ-tmp	Clu-INV0200770	.0135	.1055	.0014
GJ-trop1	Clu-INV0200770	.1132	.1105	.0125
GJ-trop2	Clu-INV0200770	.0185	.0193	.0003
XI-1A	Clu-INV0200770	.7061	.0693	.0489
XI-1B1	Clu-INV0200770	.8906	.0228	.0203
XI-1B2	Clu-INV0200770	1.0000	.0221	.0221
XI-2A	Clu-INV0200770	.9629	.0482	.0464
XI-2B	Clu-INV0200770	.8155	.0368	.0300
XI-3A	Clu-INV0200770	.7653	.0640	.0489
XI-3B1	Clu-INV0200770	.6821	.0922	.0628
XI-3B2	Clu-INV0200770	.6896	.0311	.0214
XI-adm	Clu-INV0200770	.8019	.2510	.2012
cA1	Clu-INV0200790	.9531	.0297	.0283
cA2	Clu-INV0200790	.8913	.0214	.0190
cB	Clu-INV0200790	.8979	.0228	.0204
GJ-subtrp	Clu-INV0200790	.8275	.0134	.0110
GJ-tmp	Clu-INV0200790	.3983	.1098	.0437
GJ-trop1	Clu-INV0200790	.9336	.0912	.0851
GJ-trop2	Clu-INV0200790	.9230	.0120	.0110
XI-1A	Clu-INV0200790	.7953	.0795	.0632
XI-1B1	Clu-INV0200790	.8113	.0246	.0199
XI-1B2	Clu-INV0200790	.8048	.0190	.0152
XI-2A	Clu-INV0200790	.7222	.0586	.0423
XI-2B	Clu-INV0200790	.8636	.0409	.0353
XI-3A	Clu-INV0200790	.7643	.0730	.0557
XI-3B1	Clu-INV0200790	.5779	.1014	.0585
XI-3B2	Clu-INV0200790	.7910	.0311	.0246
XI-adm	Clu-INV0200790	.7646	.2708	.2070
cA1	Clu-INV0200100	.0421	.0405	.0017
cA2	Clu-INV0200100	.0422	.0303	.0012
cB	Clu-INV0200100	0	.0320	0
GJ-subtrp	Clu-INV0200100	.0353	.0482	.0017
GJ-tmp	Clu-INV0200100	.0102	.1255	.0012
GJ-trop1	Clu-INV0200100	.0161	.1319	.0021
GJ-trop2	Clu-INV0200100	0	.0230	0
XI-1A	Clu-INV0200100	.0932	.0824	.0076
XI-1B1	Clu-INV0200100	.0545	.0234	.0012
XI-1B2	Clu-INV0200100	.0600	.0213	.0012
XI-2A	Clu-INV0200100	.3652	.0491	.0179
XI-2B	Clu-INV0200100	.0891	.0431	.0038
XI-3A	Clu-INV0200100	.0348	.0367	.0012
XI-3B1	Clu-INV0200100	.0795	.0375	.0029
XI-3B2	Clu-INV0200100	.1395	.0367	.0051
XI-adm	Clu-INV0200100	.1312	.2375	.0311
cA1	Clu-INV0200850	.9263	.0343	.0317
cA2	Clu-INV0200850	.8028	.0256	.0205
cB	Clu-INV0200850	.9466	.0271	.0256
GJ-subtrp	Clu-INV0200850	.8504	.0387	.0329
GJ-tmp	Clu-INV0200850	.7889	.1045	.0824
GJ-trop1	Clu-INV0200850	.8631	.1111	.0958
GJ-trop2	Clu-INV0200850	.8703	.0195	.0169
XI-1A	Clu-INV0200850	.9424	.0691	.0651
XI-1B1	Clu-INV0200850	.9843	.0231	.0227
XI-1B2	Clu-INV0200850	.9516	.0224	.0213
XI-2A	Clu-INV0200850	.9393	.0477	.0448
XI-2B	Clu-INV0200850	.8383	.0358	.0300
XI-3A	Clu-INV0200850	.8882	.0647	.0574
XI-3B1	Clu-INV0200850	.8671	.0926	.0802
XI-3B2	Clu-INV0200850	.7906	.0311	.0245
XI-adm	Clu-INV0200850	.9281	.2519	.2337
cA1	Clu-INV0200860	.0574	.0369	.0021
cA2	Clu-INV0200860	.0892	.0238	.0021
cB	Clu-INV0200860	.0140	.0301	.0004
GJ-subtrp	Clu-INV0200860	0	.0318	0
GJ-tmp	Clu-INV0200860	.0812	.0837	.0067
GJ-trop1	Clu-INV0200860	.0107	.1186	.0012
GJ-trop2	Clu-INV0200860	0	.0191	0
XI-1A	Clu-INV0200860	.0603	.0493	.0029
XI-1B1	Clu-INV0200860	.0327	.0259	.0008
XI-1B2	Clu-INV0200860	0	.0263	0
XI-2A	Clu-INV0200860	.0181	.0467	.0008
XI-2B	Clu-INV0200860	.0430	.0395	.0016
XI-3A	Clu-INV0200860	.0178	.0714	.0012
XI-3B1	Clu-INV0200860	.0327	.1037	.0033
XI-3B2	Clu-INV0200860	.0606	.0280	.0016
XI-adm	Clu-INV0200860	.0289	.2644	.0076
cA1	Clu-INV0200870	.3829	.0336	.0128
cA2	Clu-INV0200870	.1408	.0254	.0035
cB	Clu-INV0200870	.4800	.0268	.0128
GJ-subtrp	Clu-INV0200870	.2920	.0404	.0117
GJ-tmp	Clu-INV0200870	.2406	.1055	.0253
GJ-trop1	Clu-INV0200870	.0809	.1105	.0089
GJ-trop2	Clu-INV0200870	.3333	.0193	.0064
XI-1A	Clu-INV0200870	.6958	.0694	.0482
XI-1B1	Clu-INV0200870	.6875	.0228	.0156
XI-1B2	Clu-INV0200870	.1129	.0221	.0024
XI-2A	Clu-INV0200870	.3407	.0483	.0164
XI-2B	Clu-INV0200870	.2233	.0368	.0082
XI-3A	Clu-INV0200870	.2793	.0640	.0178
XI-3B1	Clu-INV0200870	.4069	.0923	.0375
XI-3B2	Clu-INV0200870	.2528	.0311	.0078
XI-adm	Clu-INV0200870	.3789	.2511	.0951
cA1	Clu-INV0200880	.0212	.0336	.0007
cA2	Clu-INV0200880	.0845	.0254	.0021
cB	Clu-INV0200880	.1066	.0268	.0028
GJ-subtrp	Clu-INV0200880	.1769	.0404	.0071
GJ-tmp	Clu-INV0200880	.1220	.1056	.0128
GJ-trop1	Clu-INV0200880	.0551	.1103	.0060
GJ-trop2	Clu-INV0200880	.5740	.0193	.0110
XI-1A	Clu-INV0200880	.0154	.0694	.0010
XI-1B1	Clu-INV0200880	.0312	.0229	.0007
XI-1B2	Clu-INV0200880	.0483	.0222	.0010
XI-2A	Clu-INV0200880	.0444	.0483	.0021
XI-2B	Clu-INV0200880	.0485	.0368	.0017
XI-3A	Clu-INV0200880	.0335	.0641	.0021
XI-3B1	Clu-INV0200880	.0468	.0916	.0042
XI-3B2	Clu-INV0200880	.0574	.0311	.0017
XI-adm	Clu-INV0200880	.0413	.2514	.0103
cA1	Clu-INV0200110	.0105	.0356	.0003
cA2	Clu-INV0200110	.0579	.0258	.0014
cB	Clu-INV0200110	.3636	.0041	.0014
GJ-subtrp	Clu-INV0200110	.0088	.0423	.0003
GJ-tmp	Clu-INV0200110	.0067	.1106	.0007
GJ-trop1	Clu-INV0200110	.0064	.1155	.0007
GJ-trop2	Clu-INV0200110	0	.0202	0
XI-1A	Clu-INV0200110	0	.0727	0
XI-1B1	Clu-INV0200110	0	.0236	0
XI-1B2	Clu-INV0200110	0	.0232	0
XI-2A	Clu-INV0200110	0	.0468	0
XI-2B	Clu-INV0200110	.0579	.0258	.0014
XI-3A	Clu-INV0200110	.0111	.0671	.0007
XI-3B1	Clu-INV0200110	0	.0967	0
XI-3B2	Clu-INV0200110	.0114	.0326	.0003
XI-adm	Clu-INV0200110	.0073	.2565	.0018
cA1	Clu-INV0200890	.5584	.0362	.0202
cA2	Clu-INV0200890	.5079	.0296	.0150
cB	Clu-INV0200890	.1791	.0315	.0056
GJ-subtrp	Clu-INV0200890	.2268	.0456	.0103
GJ-tmp	Clu-INV0200890	.2765	.1241	.0343
GJ-trop1	Clu-INV0200890	.2635	.0606	.0159
GJ-trop2	Clu-INV0200890	.1818	.0206	.0037
XI-1A	Clu-INV0200890	.5000	.0752	.0376
XI-1B1	Clu-INV0200890	.4489	.0230	.0103
XI-1B2	Clu-INV0200890	.5625	.0225	.0126
XI-2A	Clu-INV0200890	.5959	.0465	.0277
XI-2B	Clu-INV0200890	.4941	.0399	.0197
XI-3A	Clu-INV0200890	.6573	.0672	.0441
XI-3B1	Clu-INV0200890	.5474	.0841	.0460
XI-3B2	Clu-INV0200890	.5312	.0301	.0159
XI-adm	Clu-INV0200890	.5089	.2624	.1335
cA1	Clu-INV0200900	.7415	.0327	.0242
cA2	Clu-INV0200900	.5735	.0250	.0143
cB	Clu-INV0200900	.2666	.0275	.0073
GJ-subtrp	Clu-INV0200900	.2815	.0378	.0106
GJ-tmp	Clu-INV0200900	.4007	.1000	.0400
GJ-trop1	Clu-INV0200900	.3286	.1040	.0341
GJ-trop2	Clu-INV0200900	.2407	.0198	.0047
XI-1A	Clu-INV0200900	.9689	.0709	.0686
XI-1B1	Clu-INV0200900	.9687	.0235	.0227
XI-1B2	Clu-INV0200900	.9677	.0228	.0220
XI-2A	Clu-INV0200900	.9851	.0496	.0488
XI-2B	Clu-INV0200900	.9215	.0375	.0345
XI-3A	Clu-INV0200900	.9776	.0658	.0643
XI-3B1	Clu-INV0200900	.9844	.0945	.0930
XI-3B2	Clu-INV0200900	.9883	.0316	.0312
XI-adm	Clu-INV0200900	.9626	.2563	.2467
cA1	Clu-INV0200910	.0112	.0332	.0003
cA2	Clu-INV0200910	.0285	.0261	.0007
cB	Clu-INV0200910	.0133	.0280	.0003
GJ-subtrp	Clu-INV0200910	.0102	.0366	.0003
GJ-tmp	Clu-INV0200910	.0140	.1065	.0014
GJ-trop1	Clu-INV0200910	.0102	.1095	.0011
GJ-trop2	Clu-INV0200910	0	.0201	0
XI-1A	Clu-INV0200910	.8453	.0725	.0612
XI-1B1	Clu-INV0200910	.7968	.0239	.0190
XI-1B2	Clu-INV0200910	.9354	.0231	.0216
XI-2A	Clu-INV0200910	.7703	.0504	.0388
XI-2B	Clu-INV0200910	.6019	.0385	.0231
XI-3A	Clu-INV0200910	.9243	.0445	.0411
XI-3B1	Clu-INV0200910	.9610	.0961	.0923
XI-3B2	Clu-INV0200910	.8850	.0325	.0287
XI-adm	Clu-INV0200910	.8243	.2576	.2123
cA1	Clu-INV0200920	.4418	.0315	.0139
cA2	Clu-INV0200920	.2539	.0231	.0058
cB	Clu-INV0200920	0	.0271	0
GJ-subtrp	Clu-INV0200920	.0178	.0411	.0007
GJ-tmp	Clu-INV0200920	.0102	.1079	.0011
GJ-trop1	Clu-INV0200920	.0194	.1134	.0021
GJ-trop2	Clu-INV0200920	0	.0198	0
XI-1A	Clu-INV0200920	.3227	.0694	.0223
XI-1B1	Clu-INV0200920	.2380	.0231	.0054
XI-1B2	Clu-INV0200920	.3278	.0224	.0073
XI-2A	Clu-INV0200920	.3515	.0470	.0165
XI-2B	Clu-INV0200920	.3168	.0370	.0117
XI-3A	Clu-INV0200920	.4597	.0639	.0293
XI-3B1	Clu-INV0200920	.5203	.0903	.0469
XI-3B2	Clu-INV0200920	.6219	.0301	.0187
XI-adm	Clu-INV0200920	.3842	.2522	.0968
cA1	Clu-INV0200930	1.0000	.0340	.0340
cA2	Clu-INV0200930	.9859	.0254	.0250
cB	Clu-INV0200930	.0533	.0268	.0014
GJ-subtrp	Clu-INV0200930	.0088	.0404	.0003
GJ-tmp	Clu-INV0200930	.0170	.1049	.0017
GJ-trop1	Clu-INV0200930	.0586	.1099	.0064
GJ-trop2	Clu-INV0200930	.0555	.0193	.0010
XI-1A	Clu-INV0200930	.9845	.0695	.0684
XI-1B1	Clu-INV0200930	.9531	.0229	.0218
XI-1B2	Clu-INV0200930	.9677	.0222	.0214
XI-2A	Clu-INV0200930	.9703	.0483	.0468
XI-2B	Clu-INV0200930	.9805	.0369	.0361
XI-3A	Clu-INV0200930	.9944	.0641	.0637
XI-3B1	Clu-INV0200930	.9922	.0920	.0912
XI-3B2	Clu-INV0200930	.9310	.0311	.0289
XI-adm	Clu-INV0200930	.9387	.2515	.2360
cA1	Clu-INV0200950	.3263	.0339	.0110
cA2	Clu-INV0200950	.3521	.0253	.0089
cB	Clu-INV0200950	.2533	.0268	.0067
GJ-subtrp	Clu-INV0200950	0	.0404	0
GJ-tmp	Clu-INV0200950	0	.1055	0
GJ-trop1	Clu-INV0200950	0	.1105	0
GJ-trop2	Clu-INV0200950	0	.0193	0
XI-1A	Clu-INV0200950	.3144	.0693	.0217
XI-1B1	Clu-INV0200950	.2812	.0228	.0064
XI-1B2	Clu-INV0200950	.3225	.0221	.0071
XI-2A	Clu-INV0200950	.3185	.0482	.0153
XI-2B	Clu-INV0200950	.2815	.0368	.0103
XI-3A	Clu-INV0200950	.3016	.0640	.0193
XI-3B1	Clu-INV0200950	.2441	.0922	.0225
XI-3B2	Clu-INV0200950	.3448	.0311	.0107
XI-adm	Clu-INV0200950	.3091	.2510	.0775
cA1	Clu-INV0200120	.0526	.0339	.0017
cA2	Clu-INV0200120	0	.0250	0
cB	Clu-INV0200120	.0266	.0268	.0007
GJ-subtrp	Clu-INV0200120	.0088	.0404	.0003
GJ-tmp	Clu-INV0200120	.0067	.1055	.0007
GJ-trop1	Clu-INV0200120	.0194	.1105	.0021
GJ-trop2	Clu-INV0200120	0	.0193	0
XI-1A	Clu-INV0200120	.0154	.0694	.0010
XI-1B1	Clu-INV0200120	.0468	.0228	.0010
XI-1B2	Clu-INV0200120	.0483	.0221	.0010
XI-2A	Clu-INV0200120	0	.0483	0
XI-2B	Clu-INV0200120	0	.0368	0
XI-3A	Clu-INV0200120	.2793	.0640	.0178
XI-3B1	Clu-INV0200120	.0155	.0923	.0014
XI-3B2	Clu-INV0200120	0	.0311	0
XI-adm	Clu-INV0200120	.0512	.2511	.0128
cA1	Clu-INV0200980	0	.0339	0
cA2	Clu-INV0200980	.0140	.0253	.0003
cB	Clu-INV0200980	.3733	.0268	.0100
GJ-subtrp	Clu-INV0200980	.0353	.0404	.0014
GJ-tmp	Clu-INV0200980	.0169	.1055	.0017
GJ-trop1	Clu-INV0200980	.0064	.1105	.0007
GJ-trop2	Clu-INV0200980	0	.0193	0
XI-1A	Clu-INV0200980	.0051	.0693	.0003
XI-1B1	Clu-INV0200980	0	.0228	0
XI-1B2	Clu-INV0200980	.0161	.0221	.0003
XI-2A	Clu-INV0200980	.0148	.0482	.0007
XI-2B	Clu-INV0200980	.0097	.0368	.0003
XI-3A	Clu-INV0200980	.0335	.0640	.0021
XI-3B1	Clu-INV0200980	.0426	.0922	.0039
XI-3B2	Clu-INV0200980	.0229	.0311	.0007
XI-adm	Clu-INV0200980	.0156	.2510	.0039
cA1	Clu-INV0201000	.9615	.0264	.0253
cA2	Clu-INV0201000	1.0000	.0233	.0233
cB	Clu-INV0201000	.1285	.0355	.0045
GJ-subtrp	Clu-INV0201000	.0353	.0574	.0020
GJ-tmp	Clu-INV0201000	.0136	.1484	.0020
GJ-trop1	Clu-INV0201000	.0326	.1555	.0050
GJ-trop2	Clu-INV0201000	.0740	.0274	.0020
XI-1A	Clu-INV0201000	.9607	.0518	.0497
XI-1B1	Clu-INV0201000	.9259	.0137	.0126
XI-1B2	Clu-INV0201000	.8965	.0147	.0131
XI-2A	Clu-INV0201000	.9890	.0462	.0456
XI-2B	Clu-INV0201000	1.0000	.0315	.0315
XI-3A	Clu-INV0201000	.9913	.0584	.0578
XI-3B1	Clu-INV0201000	1.0000	.0838	.0838
XI-3B2	Clu-INV0201000	1.0000	.0238	.0238
XI-adm	Clu-INV0201000	.9393	.2013	.1890
cA1	Clu-INV0201010	.9684	.0343	.0332
cA2	Clu-INV0201010	.9577	.0256	.0245
cB	Clu-INV0201010	.2266	.0270	.0061
GJ-subtrp	Clu-INV0201010	.0990	.0400	.0039
GJ-tmp	Clu-INV0201010	.1482	.1047	.0155
GJ-trop1	Clu-INV0201010	.1225	.1090	.0133
GJ-trop2	Clu-INV0201010	.1111	.0195	.0021
XI-1A	Clu-INV0201010	.9845	.0700	.0689
XI-1B1	Clu-INV0201010	.9843	.0231	.0227
XI-1B2	Clu-INV0201010	.9666	.0216	.0208
XI-2A	Clu-INV0201010	.9851	.0487	.0479
XI-2B	Clu-INV0201010	.9705	.0368	.0357
XI-3A	Clu-INV0201010	.9831	.0642	.0631
XI-3B1	Clu-INV0201010	.9805	.0928	.0909
XI-3B2	Clu-INV0201010	.9885	.0314	.0310
XI-adm	Clu-INV0201010	.9596	.2506	.2404
cA1	Clu-INV0201020	.0105	.0339	.0003
cA2	Clu-INV0201020	.0140	.0253	.0003
cB	Clu-INV0201020	.5066	.0268	.0135
GJ-subtrp	Clu-INV0201020	0	.0404	0
GJ-tmp	Clu-INV0201020	.0033	.1055	.0003
GJ-trop1	Clu-INV0201020	.0032	.1105	.0003
GJ-trop2	Clu-INV0201020	0	.0193	0
XI-1A	Clu-INV0201020	0	.0693	0
XI-1B1	Clu-INV0201020	0	.0228	0
XI-1B2	Clu-INV0201020	.0161	.0221	.0003
XI-2A	Clu-INV0201020	.0074	.0482	.0003
XI-2B	Clu-INV0201020	0	.0368	0
XI-3A	Clu-INV0201020	0	.0640	0
XI-3B1	Clu-INV0201020	.0077	.0922	.0007
XI-3B2	Clu-INV0201020	.0114	.0311	.0003
XI-adm	Clu-INV0201020	.0028	.2510	.0007
cA1	Clu-INV0201100	.0421	.0339	.0014
cA2	Clu-INV0201100	.0704	.0253	.0017
cB	Clu-INV0201100	0	.0268	0
GJ-subtrp	Clu-INV0201100	0	.0404	0
GJ-tmp	Clu-INV0201100	.0101	.1055	.0010
GJ-trop1	Clu-INV0201100	.0032	.1105	.0003
GJ-trop2	Clu-INV0201100	0	.0193	0
XI-1A	Clu-INV0201100	.0463	.0693	.0032
XI-1B1	Clu-INV0201100	.1250	.0228	.0028
XI-1B2	Clu-INV0201100	.1129	.0221	.0024
XI-2A	Clu-INV0201100	.0666	.0482	.0032
XI-2B	Clu-INV0201100	.1262	.0368	.0046
XI-3A	Clu-INV0201100	.0893	.0640	.0057
XI-3B1	Clu-INV0201100	.0542	.0922	.0049
XI-3B2	Clu-INV0201100	.0459	.0311	.0014
XI-adm	Clu-INV0201100	.0641	.2510	.0160
cA1	Clu-INV0201110	.2325	.0377	.0087
cA2	Clu-INV0201110	.4716	.0232	.0109
cB	Clu-INV0201110	.1506	.0320	.0048
GJ-subtrp	Clu-INV0201110	0	.0495	0
GJ-tmp	Clu-INV0201110	.0273	.1280	.0034
GJ-trop1	Clu-INV0201110	.0325	.1346	.0043
GJ-trop2	Clu-INV0201110	.0185	.0236	.0004
XI-1A	Clu-INV0201110	.8169	.0671	.0548
XI-1B1	Clu-INV0201110	.9333	.0197	.0183
XI-1B2	Clu-INV0201110	.9787	.0206	.0201
XI-2A	Clu-INV0201110	.9587	.0425	.0407
XI-2B	Clu-INV0201110	.9743	.0342	.0333
XI-3A	Clu-INV0201110	.9365	.0552	.0516
XI-3B1	Clu-INV0201110	.9555	.0789	.0753
XI-3B2	Clu-INV0201110	.8615	.0285	.0245
XI-adm	Clu-INV0201110	.8747	.2241	.1960
cA1	Clu-INV0201130	.3692	.0279	.0103
cA2	Clu-INV0201130	.3148	.0231	.0072
cB	Clu-INV0201130	.2753	.0296	.0081
GJ-subtrp	Clu-INV0201130	.0900	.0476	.0042
GJ-tmp	Clu-INV0201130	.0680	.1262	.0085
GJ-trop1	Clu-INV0201130	.1423	.1237	.0176
GJ-trop2	Clu-INV0201130	.2083	.0206	.0042
XI-1A	Clu-INV0201130	.4746	.0678	.0321
XI-1B1	Clu-INV0201130	.5813	.0184	.0106
XI-1B2	Clu-INV0201130	.5714	.0120	.0068
XI-2A	Clu-INV0201130	.4201	.0511	.0214
XI-2B	Clu-INV0201130	.5633	.0304	.0171
XI-3A	Clu-INV0201130	.4900	.0648	.0317
XI-3B1	Clu-INV0201130	.3391	.0987	.0334
XI-3B2	Clu-INV0201130	.4594	.0317	.0145
XI-adm	Clu-INV0201130	.4990	.2255	.1125
cA1	Clu-INV0201140	.3263	.0340	.0110
cA2	Clu-INV0201140	.0985	.0254	.0025
cB	Clu-INV0201140	.0800	.0268	.0021
GJ-subtrp	Clu-INV0201140	.0176	.0404	.0007
GJ-tmp	Clu-INV0201140	.0474	.1055	.0050
GJ-trop1	Clu-INV0201140	.0584	.1102	.0064
GJ-trop2	Clu-INV0201140	.0370	.0193	.0007
XI-1A	Clu-INV0201140	.9896	.0694	.0686
XI-1B1	Clu-INV0201140	.9375	.0229	.0214
XI-1B2	Clu-INV0201140	1.0000	.0221	.0221
XI-2A	Clu-INV0201140	.9481	.0483	.0457
XI-2B	Clu-INV0201140	.6699	.0368	.0246
XI-3A	Clu-INV0201140	.9888	.0640	.0632
XI-3B1	Clu-INV0201140	1.0000	.0923	.0923
XI-3B2	Clu-INV0201140	.9540	.0311	.0296
XI-adm	Clu-INV0201140	.9472	.2508	.2375
cA1	Clu-INV0200130	.3483	.0336	.0117
cA2	Clu-INV0200130	.3239	.0268	.0086
cB	Clu-INV0200130	.2812	.0242	.0068
GJ-subtrp	Clu-INV0200130	.1818	.0416	.0075
GJ-tmp	Clu-INV0200130	.2544	.1055	.0268
GJ-trop1	Clu-INV0200130	.2558	.1123	.0287
GJ-trop2	Clu-INV0200130	.2037	.0204	.0041
XI-1A	Clu-INV0200130	.1988	.0684	.0135
XI-1B1	Clu-INV0200130	.2586	.0219	.0056
XI-1B2	Clu-INV0200130	.3773	.0200	.0075
XI-2A	Clu-INV0200130	.2406	.0503	.0121
XI-2B	Clu-INV0200130	.3030	.0374	.0113
XI-3A	Clu-INV0200130	.1578	.0646	.0101
XI-3B1	Clu-INV0200130	.2712	.0934	.0253
XI-3B2	Clu-INV0200130	.2857	.0317	.0090
XI-adm	Clu-INV0200130	.2633	.2470	.0650
cA1	Clu-INV0200150	.0947	.0340	.0032
cA2	Clu-INV0200150	.1126	.0254	.0028
cB	Clu-INV0200150	.0800	.0268	.0021
GJ-subtrp	Clu-INV0200150	.0707	.0404	.0028
GJ-tmp	Clu-INV0200150	.0779	.1056	.0082
GJ-trop1	Clu-INV0200150	.0811	.1102	.0089
GJ-trop2	Clu-INV0200150	.1111	.0193	.0021
XI-1A	Clu-INV0200150	.0673	.0691	.0046
XI-1B1	Clu-INV0200150	.1250	.0229	.0028
XI-1B2	Clu-INV0200150	.1451	.0221	.0032
XI-2A	Clu-INV0200150	.1481	.0483	.0071
XI-2B	Clu-INV0200150	.1650	.0368	.0060
XI-3A	Clu-INV0200150	.1573	.0637	.0100
XI-3B1	Clu-INV0200150	.1589	.0923	.0146
XI-3B2	Clu-INV0200150	.0689	.0311	.0021
XI-adm	Clu-INV0200150	.1210	.2513	.0304
cA1	Clu-INV0200040	.1538	.0331	.0050
cA2	Clu-INV0200040	.3134	.0244	.0076
cB	Clu-INV0200040	.2837	.0269	.0076
GJ-subtrp	Clu-INV0200040	.1192	.0397	.0047
GJ-tmp	Clu-INV0200040	.0996	.1061	.0105
GJ-trop1	Clu-INV0200040	.0825	.1105	.0091
GJ-trop2	Clu-INV0200040	.0370	.0196	.0007
XI-1A	Clu-INV0200040	.0837	.0696	.0058
XI-1B1	Clu-INV0200040	.1311	.0222	.0029
XI-1B2	Clu-INV0200040	.1311	.0222	.0029
XI-2A	Clu-INV0200040	.1037	.0492	.0051
XI-2B	Clu-INV0200040	.0882	.0371	.0032
XI-3A	Clu-INV0200040	.1306	.0641	.0083
XI-3B1	Clu-INV0200040	.1220	.0926	.0112
XI-3B2	Clu-INV0200040	.1084	.0302	.0032
XI-adm	Clu-INV0200040	.1217	.2516	.0306
cA1	Clu-INV0200050	.9894	.0339	.0335
cA2	Clu-INV0200050	.9577	.0254	.0243
cB	Clu-INV0200050	.9600	.0268	.0257
GJ-subtrp	Clu-INV0200050	.9557	.0404	.0386
GJ-tmp	Clu-INV0200050	.8779	.1055	.0926
GJ-trop1	Clu-INV0200050	.9902	.1105	.1094
GJ-trop2	Clu-INV0200050	.9629	.0193	.0185
XI-1A	Clu-INV0200050	.9896	.0694	.0686
XI-1B1	Clu-INV0200050	.9843	.0228	.0224
XI-1B2	Clu-INV0200050	.9838	.0221	.0217
XI-2A	Clu-INV0200050	.9851	.0483	.0475
XI-2B	Clu-INV0200050	.9708	.0368	.0357
XI-3A	Clu-INV0200050	.9888	.0640	.0632
XI-3B1	Clu-INV0200050	.9844	.0923	.0908
XI-3B2	Clu-INV0200050	.9885	.0311	.0307
XI-adm	Clu-INV0200050	.9928	.2508	.2489
cA1	Clu-INV0200060	.1063	.0337	.0035
cA2	Clu-INV0200060	.2941	.0243	.0071
cB	Clu-INV0200060	.2876	.0261	.0075
GJ-subtrp	Clu-INV0200060	.0176	.0405	.0007
GJ-tmp	Clu-INV0200060	0	.1058	0
GJ-trop1	Clu-INV0200060	.0032	.1108	.0003
GJ-trop2	Clu-INV0200060	0	.0193	0
XI-1A	Clu-INV0200060	.0051	.0695	.0003
XI-1B1	Clu-INV0200060	0	.0229	0
XI-1B2	Clu-INV0200060	.0161	.0222	.0003
XI-2A	Clu-INV0200060	.0150	.0477	.0007
XI-2B	Clu-INV0200060	.0194	.0369	.0007
XI-3A	Clu-INV0200060	.0111	.0642	.0007
XI-3B1	Clu-INV0200060	.0077	.0925	.0007
XI-3B2	Clu-INV0200060	.0229	.0312	.0007
XI-adm	Clu-INV0200060	.0099	.2517	.0024
cA1	Clu-INV0200160	.9591	.0248	.0237
cA2	Clu-INV0200160	.8947	.0192	.0171
cB	Clu-INV0200160	.4693	.0248	.0116
GJ-subtrp	Clu-INV0200160	.1111	.0547	.0060
GJ-tmp	Clu-INV0200160	.1449	.1399	.0202
GJ-trop1	Clu-INV0200160	.1452	.1501	.0217
GJ-trop2	Clu-INV0200160	.0740	.0273	.0020
XI-1A	Clu-INV0200160	.9438	.0451	.0425
XI-1B1	Clu-INV0200160	.8947	.0096	.0085
XI-1B2	Clu-INV0200160	.8235	.0086	.0070
XI-2A	Clu-INV0200160	.6846	.0562	.0384
XI-2B	Clu-INV0200160	.9027	.0365	.0329
XI-3A	Clu-INV0200160	.9720	.0725	.0704
XI-3B1	Clu-INV0200160	.9396	.1009	.0948
XI-3B2	Clu-INV0200160	.9318	.0223	.0207
XI-adm	Clu-INV0200160	.8897	.2068	.1839
cA1	Clu-INV0200010	.0106	.0336	.0003
cA2	Clu-INV0200010	.0281	.0254	.0007
cB	Clu-INV0200010	.0666	.0268	.0017
GJ-subtrp	Clu-INV0200010	.0088	.0404	.0003
GJ-tmp	Clu-INV0200010	.0067	.1056	.0007
GJ-trop1	Clu-INV0200010	.0194	.1106	.0021
GJ-trop2	Clu-INV0200010	.0185	.0193	.0003
XI-1A	Clu-INV0200010	.0259	.0691	.0017
XI-1B1	Clu-INV0200010	.1875	.0229	.0042
XI-1B2	Clu-INV0200010	.0806	.0221	.0017
XI-2A	Clu-INV0200010	.1407	.0483	.0067
XI-2B	Clu-INV0200010	.0196	.0365	.0007
XI-3A	Clu-INV0200010	.0335	.0640	.0021
XI-3B1	Clu-INV0200010	.0891	.0923	.0082
XI-3B2	Clu-INV0200010	.1264	.0311	.0039
XI-adm	Clu-INV0200010	.0911	.2513	.0228
cA1	Clu-INV0200170	.9784	.0333	.0325
cA2	Clu-INV0200170	.9565	.0247	.0236
cB	Clu-INV0200170	.7066	.0269	.0190
GJ-subtrp	Clu-INV0200170	.4910	.0402	.0197
GJ-tmp	Clu-INV0200170	.1254	.1059	.0132
GJ-trop1	Clu-INV0200170	.6327	.1095	.0692
GJ-trop2	Clu-INV0200170	.9629	.0193	.0185
XI-1A	Clu-INV0200170	.0103	.0692	.0007
XI-1B1	Clu-INV0200170	.4062	.0229	.0093
XI-1B2	Clu-INV0200170	.0161	.0222	.0003
XI-2A	Clu-INV0200170	.0222	.0484	.0010
XI-2B	Clu-INV0200170	.4466	.0369	.0164
XI-3A	Clu-INV0200170	.0391	.0642	.0025
XI-3B1	Clu-INV0200170	.0155	.0926	.0014
XI-3B2	Clu-INV0200170	.0229	.0312	.0007
[truncated: 9,937 more rows]
