# Supplementary material for: Pan-genome inversion index reveals evolutionary insights into the subpopulation structure of Asian rice
Source: Nat Commun. 2023 Mar 21;14:1567. doi: 10.1038/s41467-023-37004-y (PMC10030860; doi:10.1038/s41467-023-37004-y)
Supplement: Supplementary file 20 — Source Data [file 41467_2023_37004_MOESM20_ESM.zip › SourceData/Source Data Supplementary Fig. 5.xlsx]

## Sheet: SupplementaryFig.5a
Chromsome	Coordinate
Chr01	1420402
Chr01	1951970
Chr01	2885892
Chr01	3017480
Chr01	3024059
Chr01	5200745
Chr01	6732153
Chr01	7373216
Chr01	8113683
Chr01	8138626
Chr01	8247963
Chr01	8455497
Chr01	9312908
Chr01	11768295
Chr01	13749591
Chr01	14380120
Chr01	14401435
Chr01	14403875
Chr01	14413651
Chr01	14619891
Chr01	15127341
Chr01	17732202
Chr01	17806546
Chr01	20081759
Chr01	20084652
Chr01	21661378
Chr01	21796247
Chr01	22638722
Chr01	23323153
Chr01	23653797
Chr01	28105438
Chr01	28318036
Chr01	30108162
Chr01	30741965
Chr01	32236004
Chr01	35088155
Chr01	35405449
Chr01	35752526
Chr01	38131781
Chr01	38219871
Chr01	39179260
Chr01	39604628
Chr01	42045053
Chr01	42476611
Chr02	533664
Chr02	618379
Chr02	1930163
Chr02	2065622
Chr02	2427162
Chr02	2515842
Chr02	6675203
Chr02	6857575
Chr02	7285994
Chr02	8864848
Chr02	11250259
Chr02	14439811
Chr02	14558362
Chr02	15616195
Chr02	15628762
Chr02	16680116
Chr02	17860118
Chr02	18261389
Chr02	18569551
Chr02	19817733
Chr02	20275400
Chr02	20502648
Chr02	21877998
Chr02	22219745
Chr02	22279179
Chr02	24361738
Chr02	24373546
Chr02	24434949
Chr02	24579284
Chr02	24661362
Chr02	27311877
Chr02	28426446
Chr02	30126171
Chr02	32446695
Chr02	33428725
Chr02	33432829
Chr02	33652386
Chr02	33673010
Chr02	33991636
Chr02	35360615
Chr02	35433123
Chr02	35571013
Chr02	35839013
Chr03	744032
Chr03	1971348
Chr03	2257451
Chr03	2597478
Chr03	3192447
Chr03	4129765
Chr03	4867169
Chr03	5258707
Chr03	5695360
Chr03	8119511
Chr03	8319879
Chr03	8397998
Chr03	8833912
Chr03	8833913
Chr03	12575835
Chr03	13564604
Chr03	14562931
Chr03	15430133
Chr03	15811623
Chr03	17104166
Chr03	17934568
Chr03	18369430
Chr03	18668614
Chr03	19718121
Chr03	20386482
Chr03	21349322
Chr03	21354856
Chr03	22139198
Chr03	22598840
Chr03	25607021
Chr03	25607021
Chr03	25607021
Chr03	25779310
Chr03	27199527
Chr03	27226071
Chr03	27403444
Chr03	27562047
Chr03	27602559
Chr03	27693774
Chr03	30123540
Chr03	32664594
Chr03	36175662
Chr03	36397820
Chr04	1589987
Chr04	2405060
Chr04	3362801
Chr04	3571379
Chr04	3935730
Chr04	4323873
Chr04	4349216
Chr04	4691654
Chr04	5005400
Chr04	5148697
Chr04	5380231
Chr04	6709325
Chr04	9661772
Chr04	10367601
Chr04	11311245
Chr04	12678692
Chr04	13787738
Chr04	14036408
Chr04	14911023
Chr04	15192389
Chr04	16041683
Chr04	17076284
Chr04	19085326
Chr04	19469317
Chr04	26883925
Chr04	27502769
Chr04	28281567
Chr04	28884820
Chr04	28975358
Chr04	31058857
Chr04	31371071
Chr04	33875923
Chr05	883335
Chr05	1485350
Chr05	3005193
Chr05	3580442
Chr05	3822759
Chr05	3823140
Chr05	6503427
Chr05	7361006
Chr05	8106982
Chr05	8134149
Chr05	13230977
Chr05	13232347
Chr05	13238433
Chr05	14012109
Chr05	14250960
Chr05	14966704
Chr05	15679125
Chr05	15931521
Chr05	17432121
Chr05	18022020
Chr05	18770861
Chr05	21297362
Chr05	21297493
Chr05	22458343
Chr05	23521138
Chr05	23736480
Chr05	24722358
Chr05	28386392
Chr05	29147881
Chr05	29431720
Chr06	359725
Chr06	776079
Chr06	1848209
Chr06	3349738
Chr06	3547106
Chr06	5121090
Chr06	5683705
Chr06	6576540
Chr06	6576869
Chr06	8791048
Chr06	10019132
Chr06	10731852
Chr06	11857073
Chr06	15261104
Chr06	15358309
Chr06	17658722
Chr06	18366614
Chr06	19199629
Chr06	22540473
Chr06	22669561
Chr06	22845283
Chr06	22880883
Chr06	24445456
Chr06	24445676
Chr06	26381229
Chr06	26758324
Chr06	27863444
Chr06	28669430
Chr06	29668031
Chr06	30566461
Chr07	173382
Chr07	790400
Chr07	803440
Chr07	1755054
Chr07	2125133
Chr07	2239766
Chr07	3163166
Chr07	3416360
Chr07	3649086
Chr07	5878763
Chr07	8408557
Chr07	8411771
Chr07	10110349
Chr07	10676025
Chr07	11086468
Chr07	11402050
Chr07	15251874
Chr07	15986866
Chr07	16673156
Chr07	17266129
Chr07	17811672
Chr07	18128319
Chr07	18813279
Chr07	19445685
Chr07	20348329
Chr07	20589858
Chr07	20651925
Chr07	21008388
Chr07	21395400
Chr07	22071027
Chr07	22500876
Chr07	22690771
Chr07	23125867
Chr07	23318057
Chr07	23366868
Chr07	24848979
Chr07	28008369
Chr07	28199409
Chr07	28232668
Chr07	28953569
Chr07	29613631
Chr08	1253030
Chr08	2838049
Chr08	5031670
Chr08	5637909
Chr08	5996739
Chr08	7458939
Chr08	7646723
Chr08	8180616
Chr08	8528068
Chr08	9395909
Chr08	10328704
Chr08	12687712
Chr08	13429755
Chr08	14021258
Chr08	15197365
Chr08	16758175
Chr08	16956048
Chr08	17953955
Chr08	18768172
Chr08	19247384
Chr08	20154358
Chr08	20661961
Chr08	20921373
Chr08	21205944
Chr08	24529625
Chr08	24808480
Chr08	24972346
Chr08	27327073
Chr08	27796266
Chr08	28108488
Chr09	1434103
Chr09	2402471
Chr09	3210899
Chr09	3309777
Chr09	3505719
Chr09	4940165
Chr09	5895235
Chr09	5959289
Chr09	6255721
Chr09	7308907
Chr09	8107349
Chr09	8112698
Chr09	8875967
Chr09	8902512
Chr09	10061830
Chr09	10061915
Chr09	10993926
Chr09	11349786
Chr09	11360912
Chr09	11460699
Chr09	12761634
Chr09	12852060
Chr09	12852238
Chr09	13307815
Chr09	13564490
Chr09	13602973
Chr09	13604107
Chr09	20407894
Chr09	21954134
Chr09	22693428
Chr09	22988947
Chr10	876201
Chr10	1794265
Chr10	2260647
Chr10	2761232
Chr10	2991185
Chr10	3060831
Chr10	3472208
Chr10	3894308
Chr10	4028492
Chr10	4224818
Chr10	4224869
Chr10	4795603
Chr10	4895830
Chr10	5294448
Chr10	5673248
Chr10	5721890
Chr10	7020583
Chr10	7300776
Chr10	7466207
Chr10	8161459
Chr10	10022184
Chr10	10468720
Chr10	10711056
Chr10	11267570
Chr10	14940633
Chr10	15006149
Chr10	16423851
Chr10	17594602
Chr10	18174181
Chr10	18394705
Chr10	18529972
Chr10	20874737
Chr10	21430644
Chr10	22723554
Chr11	3010685
Chr11	4804779
Chr11	4970356
Chr11	5374167
Chr11	5936013
Chr11	6020603
Chr11	6030183
Chr11	7145938
Chr11	7498034
Chr11	7727917
Chr11	8367994
Chr11	9385042
Chr11	10770520
Chr11	11586333
Chr11	11825536
Chr11	13519859
Chr11	14662033
Chr11	15857773
Chr11	16606262
Chr11	16884335
Chr11	17907933
Chr11	18507978
Chr11	19817890
Chr11	21114186
Chr11	21114240
Chr11	21298444
Chr11	21337278
Chr11	22489016
Chr11	23155839
Chr11	23282877
Chr11	24684107
Chr11	25136661
Chr11	26331682
Chr11	26336831
Chr11	26477846
Chr11	26616384
Chr11	27076636
Chr11	27077012
Chr11	28479360
Chr11	28701625
Chr11	28825073
Chr12	1463274
Chr12	2126857
Chr12	2369035
Chr12	5927260
Chr12	7239509
Chr12	7401968
Chr12	8539289
Chr12	8539289
Chr12	9553932
Chr12	10233839
Chr12	10450732
Chr12	11336838
Chr12	13403422
Chr12	14480126
Chr12	15398392
Chr12	15599056
Chr12	15655691
Chr12	15797202
Chr12	15878100
Chr12	16302813
Chr12	16411363
Chr12	16866906
Chr12	17008428
Chr12	18025577
Chr12	18180691
Chr12	19378488
Chr12	19583557
Chr12	20058650
Chr12	20760065
Chr12	21079941
Chr12	21081521
Chr12	22219057
Chr12	24644150
Chr12	25347814
Chr12	25353692
Chr12	25616809
Chr12	25930087
Chr12	26043741
Chr12	26044391
Chr12	26400319
Chr12	26466146

## Sheet: SupplementaryFig.5b
Chromsome	Coordinate
Chr01	292573
Chr01	1949005
Chr01	2104573
Chr01	2321083
Chr01	4723836
Chr01	5864954
Chr01	7068172
Chr01	7526893
Chr01	8200467
Chr01	10170237
Chr01	10777284
Chr01	12098097
Chr01	13141608
Chr01	13698100
Chr01	14587627
Chr01	15094712
Chr01	15772234
Chr01	16452642
Chr01	16910425
Chr01	20783003
Chr01	20827937
Chr01	21275540
Chr01	21508367
Chr01	22077421
Chr01	25755965
Chr01	28847989
Chr01	28985747
Chr01	32082779
Chr01	34121219
Chr01	36876214
Chr01	37858913
Chr01	37861039
Chr01	39179260
Chr01	39180113
Chr01	39325240
Chr02	67063
Chr02	3669456
Chr02	5080216
Chr02	7513929
Chr02	7797278
Chr02	8282246
Chr02	9093317
Chr02	9583711
Chr02	11376875
Chr02	11528725
Chr02	12767264
Chr02	14307028
Chr02	15291118
Chr02	15470111
Chr02	16124629
Chr02	19181769
Chr02	20066328
Chr02	20173045
Chr02	20195639
Chr02	21306025
Chr02	21577501
Chr02	21662560
Chr02	21690195
Chr02	21822457
Chr02	22629551
Chr02	23427525
Chr02	24306662
Chr02	30079970
Chr02	30081457
Chr02	35448189
Chr02	35449192
Chr03	267624
Chr03	2183302
Chr03	5476399
Chr03	5693488
Chr03	8450736
Chr03	8833298
Chr03	10075865
Chr03	10926524
Chr03	10929443
Chr03	11913642
Chr03	12937072
Chr03	14257621
Chr03	14685943
Chr03	15208590
Chr03	15427983
Chr03	17202781
Chr03	18667356
Chr03	19350111
Chr03	19546404
Chr03	19902263
Chr03	20546820
Chr03	20548437
Chr03	20549481
Chr03	20747880
Chr03	20913355
Chr03	22099495
Chr03	23673022
Chr03	24174272
Chr03	24641706
Chr03	25379058
Chr03	26078787
Chr03	29226301
Chr03	29454762
Chr03	31190054
Chr03	31292068
Chr03	34268890
Chr03	35804113
Chr03	35804684
Chr04	1077649
Chr04	1640882
Chr04	1791543
Chr04	2333867
Chr04	2363990
Chr04	2543566
Chr04	2555025
Chr04	3362303
Chr04	3967092
Chr04	4319097
Chr04	4358673
Chr04	5561885
Chr04	6816772
Chr04	7898692
Chr04	9862420
Chr04	10365364
Chr04	11267738
Chr04	11692581
Chr04	11922460
Chr04	12955375
Chr04	15192401
Chr04	17319075
Chr04	20954045
Chr04	21039305
Chr04	24006139
Chr04	26657297
Chr04	26791605
Chr04	28281567
Chr04	29136673
Chr04	29787870
Chr05	817809
Chr05	883002
Chr05	1385789
Chr05	2224134
Chr05	3550118
Chr05	4403108
Chr05	4452296
Chr05	5114283
Chr05	5524612
Chr05	6896497
Chr05	8101439
Chr05	12087158
Chr05	15422340
Chr05	17236916
Chr05	17757288
Chr05	18211916
Chr05	19687536
Chr05	22529533
Chr05	22529533
Chr05	22532019
Chr05	22751263
Chr05	24578251
Chr05	25147035
Chr05	25291181
Chr05	25565334
Chr06	8497202
Chr06	8511286
Chr06	8696095
Chr06	9803592
Chr06	9803592
Chr06	10302546
Chr06	10302546
Chr06	10816757
Chr06	10973193
Chr06	10998272
Chr06	15442511
Chr06	20928379
Chr06	21397237
Chr06	21598174
Chr06	22761048
Chr06	29022578
Chr06	29023595
Chr06	29024605
Chr06	29025532
Chr07	169852
Chr07	1165879
Chr07	1431959
Chr07	1755054
Chr07	2709027
Chr07	4425019
Chr07	4425465
Chr07	5817368
Chr07	5937111
Chr07	6650707
Chr07	7479304
Chr07	8007327
Chr07	8228220
Chr07	9730858
Chr07	9878164
Chr07	11770480
Chr07	11775751
Chr07	12029717
Chr07	12883080
Chr07	13020396
Chr07	15444737
Chr07	15852059
Chr07	16091566
Chr07	16104011
Chr07	17867592
Chr07	17945596
Chr07	18356905
Chr07	21008395
Chr07	21008395
Chr07	21753768
Chr07	23127203
Chr07	23447524
Chr07	24842106
Chr07	25051805
Chr07	29252281
Chr08	619153
Chr08	631852
Chr08	639544
Chr08	640703
Chr08	1255308
Chr08	3427677
Chr08	5494723
Chr08	5681871
Chr08	7416468
Chr08	7471013
Chr08	11497650
Chr08	11606782
Chr08	13175593
Chr08	13425349
Chr08	14931762
Chr08	16448245
Chr08	17098539
Chr08	18856525
Chr08	19766000
Chr08	21783638
Chr08	21905501
Chr08	24879160
Chr08	24935525
Chr08	28428658
Chr09	258326
Chr09	309450
Chr09	1696538
Chr09	2306164
Chr09	3174890
Chr09	3894745
Chr09	5173729
Chr09	5366481
Chr09	6372908
Chr09	7088236
Chr09	7118486
Chr09	7261374
Chr09	7714879
Chr09	10153484
Chr09	10363876
Chr09	10408110
Chr09	11358628
Chr09	11358792
Chr09	11360222
Chr09	11673724
Chr09	12746185
Chr09	13321633
Chr09	13585600
Chr09	13602973
Chr09	13602973
Chr09	13990622
Chr09	14651690
Chr09	14654323
Chr09	15601688
Chr09	15862062
Chr09	18386069
Chr09	19203946
Chr09	19977256
Chr09	21266320
Chr09	23001130
Chr10	1333405
Chr10	2011854
Chr10	2011854
Chr10	3283234
Chr10	3964688
Chr10	4842355
Chr10	4994363
Chr10	6692061
Chr10	8257136
Chr10	9070518
Chr10	9657248
Chr10	11792673
Chr10	12599664
Chr10	13004489
Chr10	13438225
Chr10	13524399
Chr10	16007045
Chr10	16418250
Chr10	16579091
Chr10	17199402
Chr10	17213167
Chr10	18635365
Chr10	20148093
Chr10	20151320
Chr10	20152163
Chr10	20763985
Chr10	20979617
Chr10	21462779
Chr10	22555646
Chr10	22595003
Chr11	1538563
Chr11	1639395
Chr11	1639749
Chr11	2027698
Chr11	3115287
Chr11	3551604
Chr11	3552148
Chr11	6550975
Chr11	7745961
Chr11	8778953
Chr11	8945633
Chr11	10911476
Chr11	11021014
Chr11	11825108
Chr11	13017628
Chr11	13442383
Chr11	13743702
Chr11	13877390
Chr11	14622651
Chr11	15455853
Chr11	15486689
Chr11	17426996
Chr11	17599931
Chr11	17630297
Chr11	19813159
Chr11	20462577
Chr11	21069912
Chr11	21462411
Chr11	21608092
Chr11	21687399
Chr11	22648372
Chr11	23442309
Chr11	23896571
Chr11	24775027
Chr11	24959958
Chr11	25138267
Chr11	27885476
Chr12	971567
Chr12	3612826
Chr12	3726985
Chr12	3898336
Chr12	5929264
Chr12	6012333
Chr12	6193914
Chr12	11798333
Chr12	11812563
Chr12	13610454
Chr12	15418263
Chr12	15422392
Chr12	15532771
Chr12	15668569
Chr12	15895497
Chr12	16175692
Chr12	16176677
Chr12	16180153
Chr12	16283756
Chr12	16458085
Chr12	16460457
Chr12	17005931
Chr12	17007290
Chr12	17327264
Chr12	17845444
Chr12	18823213
Chr12	19607867
Chr12	19964042
Chr12	20057896
Chr12	21753486
Chr12	22302643
Chr12	22303013
Chr12	22823930
Chr12	23858369
Chr12	24281907
Chr12	24751074
Chr12	25148740
Chr12	25150745
Chr12	25152036
Chr12	25677763
Chr12	26552200
Chr12	26960444

## Sheet: SupplementaryFig.5c
Chromsome	Coordinate
Chr01	701781
Chr01	701781
Chr01	797981
Chr01	13841702
Chr01	15132555
Chr01	20826507
Chr01	34121219
Chr01	39322848
Chr02	446292
Chr02	3269913
Chr02	8458616
Chr02	9091277
Chr02	9581317
Chr02	9583711
Chr02	16360306
Chr02	23069670
Chr02	23197935
Chr02	24306662
Chr02	34277196
Chr02	34509352
Chr02	35433234
Chr03	1799008
Chr03	12422556
Chr03	14252502
Chr03	14253458
Chr03	16449420
Chr03	19350111
Chr03	19666814
Chr03	22035263
Chr03	30030873
Chr03	31113057
Chr03	31113057
Chr04	849465
Chr04	1979906
Chr04	2281417
Chr04	3467941
Chr04	3586589
Chr04	3651288
Chr04	3651633
Chr04	7947429
Chr04	8472540
Chr04	8631232
Chr04	8709096
Chr04	9126717
Chr04	11053955
Chr04	12950806
Chr04	12953491
Chr04	13919708
Chr04	18351082
Chr04	18897304
Chr04	22725221
Chr04	26617117
Chr04	35495242
Chr05	1376473
Chr05	1383954
Chr05	1389948
Chr05	3550118
Chr05	3550118
Chr05	7080418
Chr05	8110322
Chr05	8676648
Chr05	12748642
Chr05	16633839
Chr05	22521564
Chr05	22526205
Chr05	22529533
Chr05	25565334
Chr05	28219805
Chr06	34397
Chr06	37348
Chr06	3548787
Chr06	4269168
Chr06	4748704
Chr06	4795860
Chr06	5121516
Chr06	9874368
Chr06	10300504
Chr06	10300675
Chr06	10573475
Chr06	10971449
Chr06	12049999
Chr06	25447537
Chr07	1755054
Chr07	5419734
Chr07	7477865
Chr07	12165417
Chr07	12716554
Chr07	15444737
Chr07	15444740
Chr07	20999360
Chr07	21434877
Chr07	21712707
Chr08	638430
Chr08	4011355
Chr08	7416468
Chr08	7886246
Chr08	13429338
Chr08	16469261
Chr08	19766000
Chr09	13009822
Chr09	13990622
Chr09	13995469
Chr09	14139214
Chr09	14347495
Chr09	18001078
Chr09	21539733
Chr10	5087977
Chr10	5095904
Chr10	5158515
Chr10	7104829
Chr10	8163258
Chr10	8251877
Chr10	8448715
Chr10	8962393
Chr10	9938731
Chr10	11465829
Chr10	12753006
Chr10	16007045
Chr10	16891000
Chr10	21531235
Chr11	1759055
Chr11	1759055
Chr11	3011609
Chr11	3547977
Chr11	6642155
Chr11	7989922
Chr11	7991992
Chr11	11819343
Chr11	14353136
Chr11	19386070
Chr11	19796080
Chr11	21210374
Chr11	24143212
Chr11	27648784
Chr11	28340857
Chr12	2648302
Chr12	3625539
Chr12	3886425
Chr12	3891082
Chr12	3895079
Chr12	6123422
Chr12	16354539
Chr12	20366380
Chr12	21748605
Chr12	24975284
Chr12	25676537

## Sheet: SupplementaryFig5d
Chromsome	Coordinate
Chr01	1114327
Chr01	1828375
Chr01	5966062
Chr01	6343149
Chr01	8492638
Chr01	9157115
Chr01	12182722
Chr01	12376473
Chr01	13141795
Chr01	13847992
Chr01	13979867
Chr01	14278921
Chr01	14826695
Chr01	15171573
Chr01	15843515
Chr01	16151770
Chr01	16860851
Chr01	17003105
Chr01	19913222
Chr01	21414714
Chr01	31370150
Chr01	32954644
Chr01	33494346
Chr01	41005552
Chr01	41585927
Chr02	424026
Chr02	655419
Chr02	2312151
Chr02	4564632
Chr02	7321314
Chr02	9578102
Chr02	9738092
Chr02	9909406
Chr02	10641114
Chr02	11524141
Chr02	11861155
Chr02	12758223
Chr02	13505060
Chr02	14237017
Chr02	15717029
Chr02	17320414
Chr02	17343605
Chr02	18537094
Chr02	18779636
Chr02	21396218
Chr02	23720932
Chr02	27713924
Chr02	33004612
Chr02	33250546
Chr02	34516375
Chr02	34574291
Chr02	34799241
Chr03	296809
Chr03	296809
Chr03	382174
Chr03	386363
Chr03	4750964
Chr03	12542127
Chr03	14069256
Chr03	14249485
Chr03	14249485
Chr03	14436307
Chr03	15195411
Chr03	16363799
Chr03	16371818
Chr03	17021281
Chr03	18905801
Chr03	19350111
Chr03	21527613
Chr03	31113057
Chr03	31175697
Chr03	34783642
Chr04	1001
Chr04	17912
Chr04	45603
Chr04	50947
Chr04	753507
Chr04	763293
Chr04	1128554
Chr04	1576234
Chr04	2103122
Chr04	2220565
Chr04	2220565
Chr04	2255750
Chr04	3312860
Chr04	3345701
Chr04	3869897
Chr04	3994792
Chr04	4324816
Chr04	4939906
Chr04	6329932
Chr04	6709325
Chr04	6781814
Chr04	7879458
Chr04	8464296
Chr04	9122444
Chr04	9136073
Chr04	9661887
Chr04	9808604
Chr04	10984399
Chr04	11053955
Chr04	11827255
Chr04	11827255
Chr04	11827255
Chr04	11978135
Chr04	12001281
Chr04	12901736
Chr04	12937365
Chr04	12950806
Chr04	13726674
Chr04	13934610
Chr04	13937624
Chr04	13952452
Chr04	13960149
Chr04	14303849
Chr04	14395923
Chr04	14420995
Chr04	14473688
Chr04	14539282
Chr04	14564033
Chr04	14672054
Chr04	15192389
Chr04	16735375
Chr04	16774949
Chr04	17075984
Chr04	17277496
Chr04	17723456
Chr04	20816863
Chr04	25652073
Chr04	25655548
Chr04	29007598
Chr04	30831121
Chr04	35464349
Chr04	35464349
Chr04	35473862
Chr05	883121
Chr05	1337188
Chr05	1337188
Chr05	3550118
Chr05	4095538
Chr05	4394754
Chr05	4423117
Chr05	4424178
Chr05	4960882
Chr05	5734622
Chr05	7076516
Chr05	8147554
Chr05	8148057
Chr05	8540722
Chr05	9043314
Chr05	9625449
Chr05	9789922
Chr05	10883318
Chr05	11710692
Chr05	12601152
Chr05	13163737
Chr05	13376220
Chr05	14033923
Chr05	15111301
Chr05	15126849
Chr05	15790362
Chr05	16160368
Chr05	16477598
Chr05	22521564
Chr05	23761537
Chr05	25295356
Chr05	27128091
Chr05	28356686
Chr06	131126
Chr06	623663
Chr06	1185852
Chr06	2336513
Chr06	3104416
Chr06	3537187
Chr06	3547111
Chr06	3547801
Chr06	3548219
Chr06	3548787
Chr06	5670734
Chr06	5738694
Chr06	7067006
Chr06	8597804
Chr06	10293635
Chr06	12380992
Chr06	12774823
Chr06	13082397
Chr06	13119682
Chr06	17659075
Chr06	17815971
Chr06	21672757
Chr06	22486365
Chr06	22487010
Chr06	22753870
Chr06	24897023
Chr06	25497929
Chr06	28407245
Chr06	30257351
Chr06	30563884
Chr06	30568060
Chr06	30571523
Chr06	30575618
Chr06	30576649
Chr07	1012697
Chr07	1416885
Chr07	1889727
Chr07	5189643
Chr07	5354499
Chr07	5883081
Chr07	7742588
Chr07	8716671
Chr07	9346840
Chr07	9424698
Chr07	9424698
Chr07	9596085
Chr07	10139323
Chr07	11168873
Chr07	11631695
Chr07	11845794
Chr07	11876347
Chr07	11887201
Chr07	11969789
Chr07	11970316
Chr07	12000479
Chr07	12128479
Chr07	12168676
Chr07	12872445
Chr07	14502242
Chr07	15658880
Chr07	16532218
Chr07	17478165
Chr07	18554906
Chr07	19651471
Chr07	21541175
Chr07	22791717
Chr07	24829759
Chr07	26560810
Chr07	28583955
Chr07	29524775
Chr08	671200
Chr08	1253151
Chr08	1258628
Chr08	2910000
Chr08	3588625
Chr08	3788273
Chr08	4698290
Chr08	4834099
Chr08	5466131
Chr08	6580982
Chr08	6689389
Chr08	6690788
Chr08	6690788
Chr08	6841088
Chr08	6981950
Chr08	7117032
Chr08	7698342
Chr08	7911904
Chr08	9539547
Chr08	9923622
Chr08	9984173
Chr08	11308383
Chr08	11781445
Chr08	11950425
Chr08	11950425
Chr08	12174685
Chr08	12468210
Chr08	12528750
Chr08	13004996
Chr08	13331276
Chr08	13425349
Chr08	13842699
Chr08	14806454
Chr08	16670776
Chr08	17254640
Chr08	19526747
Chr08	20016068
Chr08	23036281
Chr08	23189012
Chr08	24622394
Chr08	24976334
Chr08	28425911
Chr09	38202
Chr09	1506007
Chr09	2889811
Chr09	3056902
Chr09	3732443
Chr09	3894745
Chr09	3894745
Chr09	4682171
Chr09	4933819
Chr09	4933819
Chr09	5969688
Chr09	6740177
Chr09	7469840
Chr09	7585213
Chr09	9361621
Chr09	9517386
Chr09	10223647
Chr09	10236119
Chr09	11358792
Chr09	14133228
Chr09	19178392
Chr09	19597096
Chr09	20641132
Chr09	21575301
Chr09	21591798
Chr09	22935524
Chr09	22952653
Chr09	22959485
Chr09	22959512
Chr09	22979496
Chr10	1161281
Chr10	1773928
Chr10	2464903
Chr10	2481769
Chr10	3264398
Chr10	3267436
Chr10	3355737
Chr10	3475798
Chr10	3526500
Chr10	3527403
Chr10	3718600
Chr10	4971109
Chr10	4990521
Chr10	5158477
Chr10	5717408
Chr10	6029907
Chr10	6541084
Chr10	6758002
Chr10	6881752
Chr10	6920348
Chr10	7575146
Chr10	7612912
Chr10	8323419
Chr10	8742078
Chr10	8948404
Chr10	9750366
Chr10	9767757
Chr10	10790276
Chr10	10790276
Chr10	10887687
Chr10	11413739
Chr10	12599664
Chr10	13960714
Chr10	14011306
Chr10	14589925
Chr10	14812705
Chr10	15447358
Chr10	15456871
Chr10	15601422
Chr10	16384030
Chr10	18587764
Chr10	20443060
Chr10	20836592
Chr10	22587044
Chr11	555806
Chr11	1186323
Chr11	1752196
Chr11	1754057
Chr11	3037303
Chr11	3247526
Chr11	3929981
Chr11	4640916
Chr11	4650374
Chr11	4657368
Chr11	5030143
Chr11	6417565
Chr11	6642246
Chr11	6646291
Chr11	6646291
Chr11	6757435
Chr11	8247609
Chr11	8335469
Chr11	8368199
Chr11	8369834
Chr11	9311393
Chr11	9380626
Chr11	9396374
Chr11	9481529
Chr11	9794790
Chr11	10009895
Chr11	11155246
Chr11	11456053
Chr11	11775925
Chr11	12045822
Chr11	12064038
Chr11	12191465
Chr11	12193884
Chr11	12557302
Chr11	12557302
Chr11	12727710
Chr11	12727710
Chr11	12727710
Chr11	12991359
Chr11	13044778
Chr11	13044778
Chr11	13707755
Chr11	14293691
Chr11	14429599
Chr11	14622651
Chr11	15351822
Chr11	16490458
Chr11	16503989
Chr11	16510123
Chr11	16566967
Chr11	16583043
Chr11	17081023
Chr11	18560207
Chr11	19355887
Chr11	19370822
Chr11	19423896
Chr11	19796080
Chr11	19800832
Chr11	19817425
Chr11	19817425
Chr11	20119819
Chr11	20212739
Chr11	20330564
Chr11	20426044
Chr11	21961142
Chr11	21961142
Chr11	22637944
Chr11	23736842
Chr11	24290052
Chr11	26635219
Chr11	26849445
Chr11	26986816
Chr11	28334169
Chr12	691451
Chr12	746511
Chr12	1445785
Chr12	3177838
Chr12	3891082
Chr12	4120860
Chr12	4742231
Chr12	9433413
Chr12	9641143
Chr12	10645791
Chr12	10806122
Chr12	11419872
Chr12	11727587
Chr12	13671671
Chr12	13740758
Chr12	14522706
Chr12	14822002
Chr12	14825925
Chr12	15535513
Chr12	15621124
Chr12	15672411
Chr12	16692371
Chr12	17009059
Chr12	18082524
Chr12	19581272
Chr12	19753914
Chr12	21888465
Chr12	21912277
Chr12	22798997
Chr12	22854967
Chr12	24532020
Chr12	25676537
Chr12	26731224
Chr12	26770684
