# Supplementary material for: Pan-genome inversion index reveals evolutionary insights into the subpopulation structure of Asian rice
Source: Nat Commun. 2023 Mar 21;14:1567. doi: 10.1038/s41467-023-37004-y (PMC10030860; doi:10.1038/s41467-023-37004-y)
Supplement: Supplementary file 20 — Source Data [file 41467_2023_37004_MOESM20_ESM.zip › SourceData/Source Data Supplementary Fig. 8.xlsx]

## Sheet: S8a
INV-MH63-chr	MH63-start	MH63-end
Chr01	1829088	1877650
Chr01	4647400	4649199
Chr01	17524139	17631822
Chr01	21871968	21874129
Chr01	39105081	39107746
Chr02	570731	584244
Chr02	9464257	9470953
Chr02	20785422	20786486
Chr03	257529	261293
Chr03	277345	283046
Chr03	13210367	13211504
Chr03	16150278	16152434
Chr03	19942761	19979602
Chr03	21333714	21337780
Chr03	21732549	21755635
Chr03	26509361	26511437
Chr03	32982393	33028435
Chr04	849980	873153
Chr04	1755476	1756935
Chr04	2814378	2820633
Chr04	12149157	12156824
Chr04	17847313	18938183
Chr05	1407942	1409625
Chr05	12786334	12792051
Chr05	23456464	23470229
Chr06	3384301	3411745
Chr06	4870904	4872191
Chr06	8308384	8399451
Chr06	14210442	14376168
Chr06	14909647	14913631
Chr06	16288200	16307048
Chr06	17246660	17248448
Chr06	19795226	19802564
Chr06	21331688	21334401
Chr06	25522946	25554427
Chr06	26056694	26061584
Chr07	1349072	1393614
Chr07	1841664	1857813
Chr07	18288505	18290069
Chr07	22309764	22320003
Chr08	3470268	3471469
Chr08	5535692	5536833
Chr08	18306454	18348425
Chr08	21052908	21054571
Chr09	231643	235387
Chr09	4483412	4515141
Chr09	6545540	6572742
Chr09	7883481	7886702
Chr09	11397114	11436918
Chr10	328371	329698
Chr10	5528966	5530130
Chr10	8617684	8696869
Chr10	9725141	9737775
Chr10	9789504	9795236
Chr10	10496686	10498749
Chr10	11314677	11356954
Chr10	15797635	15895005
Chr10	21980883	21982736
Chr10	24505724	24507699
Chr11	1763157	1788799
Chr11	3518899	3520925
Chr11	12940684	12943096
Chr11	13115279	13121227
Chr11	13473616	13901502
Chr11	13902191	13995232
Chr11	15976178	15984220
Chr11	18376081	18577929
Chr11	21592787	21618575
Chr11	22714849	22716719
Chr12	746223	1090674
Chr12	9667333	9693625
Chr12	10660858	10661937
Chr12	12192949	12195386
Chr12	14985213	14988666
Chr12	15676995	15680945
Chr12	22301765	22304401
Chr12	22979140	22983403
Chr12	25256585	25369299

## Sheet: S8b
all	INV
239.127	33.3318
232.199	31.1691
230.731	26.2815
227.665	24.0915
224.986	17.5475
220.583	17.425
220.553	16.7859
217.499	16.7816
217.132	15.5972
213.5	15.4659
212.351	13.7814
208.671	12.8827
207.481	12.2903
207.44	11.779
201.018	11.5569
200.85	10.8171
198.562	10.8153
195.294	10.4311
175.645	8.98646
173.242	8.73301
173.217	8.70373
172.977	8.61438
171.828	8.06114
171.141	7.82931
169.879	7.67528
166.105	7.58655
165.209	6.70399
159.757	6.60145
159.681	6.09386
157.423	6.08934
156.465	5.84447
151.814	5.47654
149.792	5.19344
148.776	5.01176
148.011	4.97298
147.407	4.95929
143.502	4.77931
142.195	4.60571
139.988	4.56207
139.53	3.97591
138.904	3.82653
137.617	3.70189
137.233	3.69008
137.232	3.64464
135.69	3.62996
134.314	3.51943
133.827	3.36096
131.404	3.3376
131.072	3.26878
130.831	3.13176
130.558	3.06011
127.844	2.92079
125.906	2.72518
124.424	2.67241
124.308	2.59905
123.639	2.56085
122.798	2.08092
121.12	1.99267
120.476	1.85372
119.186	1.5047
118.581	1.49229
117.303	1.45141
117.24	1.38921
113.187	1.20828
112.858	1.01779
112.081	0.954737
111.912	0.749425
108.395	0.719674
104.449	0.698837
104.151	0.215874
103.831
103.188
101.972
101.737
101.697
101.526
101.448
99.8701
99.7378
99.5608
99.375
99.2666
99.0753
95.5681
95.4989
93.3806
93.2229
92.3674
90.4607
90.299
89.1983
88.3638
87.2514
86.9565
86.6606
86.5121
86.3314
86.031
85.1102
84.9469
84.7126
84.2698
83.8493
83.7109
83.5224
83.348
83.2825
83.0261
82.6603
81.8322
81.484
79.6011
79.5302
78.7793
78.525
78.4741
77.677
77.1935
76.4023
75.8929
75.3751
74.7967
74.7147
74.614
73.6516
73.6146
73.4206
73.0711
72.7475
72.73
71.734
71.7131
71.671
71.5091
70.8414
70.5189
69.3185
68.795
68.5053
67.6862
67.5121
67.3839
67.1929
67.0449
66.77
66.7418
66.5293
66.5013
66.4412
66.4387
66.2516
66.0534
65.4606
65.0563
63.8084
63.7354
63.3979
62.9192
62.5995
62.3445
61.8234
61.4167
61.3729
61.246
60.9542
60.6485
60.5845
60.5596
60.5498
60.4027
60.229
60.0304
59.6532
59.4987
58.6985
57.1705
57.1591
57.0376
56.8995
56.456
56.1211
56.0755
56.0501
55.8567
55.6335
55.2962
54.8385
54.6381
54.0561
53.3844
53.3691
53.3478
52.9195
52.8211
52.13
51.765
51.7259
51.5542
51.5215
51.3087
51.0886
51.0446
50.5456
50.4755
50.4102
50.2739
49.9711
49.8279
49.5808
49.4926
48.9417
48.8454
48.5556
48.4708
48.2759
47.5401
47.2014
47.1661
47.0542
47.0356
46.9348
46.8832
46.4755
46.3026
45.9683
45.8595
45.7269
45.6369
45.2791
44.5221
44.0326
43.6838
43.4842
43.2916
43.2156
43.1962
43.1206
43.0898
43.0867
42.9755
42.6586
42.6029
42.3884
42.3774
42.3668
42.2969
42.2741
42.2735
42.0719
42.0485
42.0002
41.9523
41.9337
41.7617
41.7189
41.1922
41.0789
41.0645
40.8058
40.1271
40.0068
39.9654
39.9547
39.8529
39.8474
39.7384
39.4089
39.2972
39.296
39.2014
39.0638
38.6876
38.3075
38.1441
37.9404
37.9175
37.9109
37.8988
37.8301
37.7979
37.6584
37.3997
37.3617
37.1538
37.1241
37.1232
37.0603
36.9037
36.8727
36.8699
36.5684
36.4223
35.9792
35.9761
35.9745
35.8988
35.3016
35.2125
35.2066
34.9871
34.6722
34.5901
34.5731
34.4191
34.3332
34.3208
34.2941
34.2708
34.1701
34.1425
33.886
33.8717
33.8589
33.7243
33.717
33.6907
33.5243
33.3318
33.2096
33.1313
33.1272
32.9365
32.7508
32.6845
32.5281
32.5198
32.4792
32.4346
32.3633
31.9759
31.9754
31.9644
31.935
31.5532
31.5426
31.4147
31.2503
31.1691
31.1581
31.1111
31.0607
30.8453
30.8363
30.5245
30.4265
30.4102
30.3148
30.2174
30.1144
30.0628
29.7198
29.65
29.5995
29.5933
29.5727
29.0566
28.8701
28.869
28.6721
28.6163
28.5384
28.39
28.316
28.2543
28.1401
28.0368
28.002
27.9938
27.8957
27.8874
27.8038
27.7308
27.722
27.7195
27.7043
27.6978
27.6083
27.6058
27.5393
27.2562
27.2429
27.1965
27.1633
27.0897
27.0641
27.0286
26.8479
26.8184
26.7897
26.5985
26.3889
26.3527
26.3231
26.2815
26.2778
26.2532
26.1843
26.0432
25.9625
25.9008
25.7679
25.7602
25.6966
25.4731
25.4206
25.1773
25.0741
25.0508
24.8523
24.8073
24.7398
24.6601
24.505
24.4474
24.3227
24.2083
24.1687
24.0915
24.0459
23.9527
23.8466
23.7451
23.7065
23.6755
23.6739
23.4109
23.378
23.3128
23.2704
23.1838
23.0538
23.0354
22.8719
22.8082
22.7175
22.6944
22.5599
22.5343
22.4232
22.3962
22.3544
22.3207
22.2524
22.1175
22.114
22.0621
21.9703
21.913
21.9097
21.9079
21.8757
21.6884
21.6832
21.6636
21.6596
21.5975
21.5506
21.5455
21.5051
21.4159
21.3399
21.3245
21.1404
21.1183
21.0968
20.9166
20.6894
20.5882
20.5651
20.5342
20.5171
20.476
20.4494
20.4415
20.4262
20.3304
20.208
20.0749
20.0724
20.0146
19.8943
19.7702
19.7197
19.6947
19.6881
19.6839
19.6257
19.607
19.499
19.4976
19.4464
19.4374
19.4275
19.4032
19.3872
19.1814
19.1784
19.1546
19.1089
19.0349
18.9863
18.9403
18.8717
18.8362
18.7838
18.7022
18.6793
18.6467
18.5482
18.5388
18.4546
18.4275
18.3965
18.3815
18.3366
18.3167
18.2194
18.1082
18.0937
18.0461
17.9593
17.9411
17.9118
17.874
17.6932
17.6515
17.6477
17.6287
17.6195
17.6162
17.5922
17.5867
17.5475
17.5371
17.5292
17.49
17.4524
17.4406
17.425
17.3735
17.3005
17.2416
17.183
17.1584
17.1501
17.1484
17.1484
17.1339
17.0774
17.0593
17.0346
16.9874
16.7859
16.7816
16.7379
16.6304
16.6059
16.5827
16.5689
16.4956
16.4795
16.4578
16.4509
16.414
16.3886
16.3601
16.3286
16.3223
16.3063
16.204
16.1455
16.1065
16.0702
15.9957
15.9679
15.9473
15.9387
15.891
15.888
15.8571
15.852
15.8433
15.8229
15.8118
15.7911
15.6729
15.6705
15.5972
15.5571
15.5493
15.5344
15.5222
15.4953
15.4937
15.476
15.4659
15.4417
15.32
15.2939
15.1787
15.1656
15.1575
15.1082
15.1053
15.0759
15.0263
14.9806
14.9271
14.8883
14.8732
14.8617
14.8273
14.7778
14.7751
14.7264
14.7247
14.6629
14.6046
14.5386
14.4067
14.3687
14.3662
14.3102
14.2576
14.2432
14.1315
14.1254
14.1102
14.0853
13.9426
13.9426
13.9416
13.9383
13.8781
13.809
13.7814
13.7807
13.7791
13.7579
13.7368
13.7316
13.6674
13.621
13.5663
13.507
13.4862
13.3874
13.3554
13.3195
13.2846
13.0871
13.0633
13.047
13.0399
13.019
13.0017
12.9801
12.9717
12.9104
12.8832
12.8827
12.7931
12.7561
12.733
12.7326
12.6833
12.6819
12.6799
12.6775
12.603
12.5916
12.5843
12.5667
12.5659
12.4675
12.4266
12.3605
12.3079
12.2903
12.2842
12.2452
12.1881
12.1673
12.1613
12.1598
12.1382
12.1287
12.125
12.0847
12.0706
12.0672
11.9974
11.9718
11.9119
11.8292
11.7844
11.779
11.77
11.6941
11.6668
11.6558
11.5974
11.5569
11.5481
11.5458
11.5242
11.4242
11.4192
11.3841
11.3541
11.3234
11.2649
11.1961
11.0893
11.0694
11.0575
11.0438
11.0322
11.0302
11.0283
10.9964
10.9466
10.9423
10.9322
10.8746
10.8497
10.8326
10.8171
10.8153
10.695
10.6929
10.6519
10.613
10.5964
10.5647
10.5584
10.5305
10.5298
10.5169
10.4386
10.4311
10.382
10.3803
10.3627
10.2945
10.2876
10.266
10.2168
10.2108
10.1791
10.1503
10.1437
10.1361
10.1358
10.1163
10.0926
10.0091
9.98315
9.97895
9.94951
9.90108
9.84028
9.82862
9.8193
9.79758
9.79464
9.78196
9.73746
9.71982
9.68838
9.67434
9.66777
9.65646
9.6526
9.64021
9.62596
9.61699
9.50072
9.49855
9.44345
9.44261
9.36602
9.35397
9.34653
9.33825
9.2826
9.25872
9.22951
9.20091
9.19389
9.18587
9.1661
9.1625
9.15798
9.12255
9.10967
9.10856
9.06171
9.04986
9.02276
9.02269
9.0218
9.01489
8.98646
8.98508
8.96786
8.96548
8.95916
8.87973
8.87624
8.87536
8.85588
8.83203
8.81545
8.81337
8.78233
8.78142
8.77091
8.76836
8.76706
8.76658
8.75823
8.73301
8.71125
8.70443
8.70373
8.69947
8.6645
8.66045
8.65706
8.62194
8.61438
8.60591
8.60308
8.5795
8.57624
8.5721
8.55839
8.50758
8.44067
8.40607
8.3879
8.38678
8.37057
8.31477
8.312
8.28388
8.2097
8.20445
8.1933
8.12451
8.09861
8.06793
8.06114
7.99174
7.96779
7.95766
7.95412
7.93889
7.91454
7.8862
7.88179
7.8804
7.8767
7.84197
7.83367
7.82931
7.8242
7.8029
7.75463
7.75279
7.75031
7.72213
7.70501
7.67528
7.65244
7.65059
7.64597
7.58655
7.56847
7.56798
7.52409
7.50297
7.49766
7.47151
7.46069
7.42539
7.42237
7.42191
7.41239
7.39262
7.33167
7.30242
7.28879
7.169
7.16293
7.15634
7.15051
7.14932
7.12859
7.08796
7.08117
7.07009
7.06214
7.03859
7.03055
7.00885
7.00376
6.98579
6.94902
6.91426
6.87345
6.86637
6.78961
6.74389
6.71303
6.70399
6.68703
6.68528
6.68047
6.66074
6.65962
6.61799
6.6176
6.60743
6.60145
6.60039
6.5891
6.58571
6.57083
6.56104
6.50866
6.488
6.4826
6.44249
6.40783
6.38281
6.37882
6.37723
6.37362
6.35704
6.3559
6.34096
6.32548
6.30093
6.26239
6.26098
6.25862
6.24685
6.23832
6.2375
6.23066
6.19634
6.15217
6.12482
6.10947
6.09386
6.08934
6.08051
6.07747
6.07237
6.07123
6.01885
5.99696
5.99205
5.98402
5.98052
5.96249
5.95852
5.9562
5.9488
5.90576
5.89486
5.89142
5.86932
5.84447
5.82152
5.80336
5.79455
5.76621
5.74692
5.74053
5.71753
5.71747
5.70891
5.69383
5.66065
5.63313
5.61377
5.60677
5.6017
5.57319
5.56802
5.5643
5.50767
5.50631
5.49113
5.47848
5.47812
5.47711
5.47654
5.47323
5.47246
5.458
5.44817
5.4285
5.3896
5.38472
5.37983
5.37433
5.36733
5.36011
5.35123
5.33273
5.31868
5.31061
5.30872
5.27382
5.22948
5.223
5.20553
5.19344
5.18401
5.17541
5.16062
5.13555
5.13087
5.11382
5.0971
5.08205
5.0725
5.06286
5.05433
5.04572
5.02895
5.01731
5.01333
5.01176
4.99925
4.98381
4.97298
4.95929
4.95451
4.95339
4.94889
4.93837
4.91538
4.91141
4.911
4.90892
4.87805
4.87599
4.87174
4.87153
4.8675
4.86611
4.83451
4.82391
4.79883
4.78314
4.77931
4.75732
4.75136
4.68579
4.64612
4.645
4.63995
4.6292
4.62471
4.61383
4.60571
4.5856
4.57348
4.57234
4.56376
4.56207
4.56154
4.55848
4.51398
4.49515
4.4706
4.46762
4.46559
4.4482
4.43944
4.43605
4.43496
4.42936
4.42759
4.42135
4.38308
4.37128
4.36657
4.36187
4.3599
4.35364
4.34824
4.31969
4.31698
4.29213
4.2709
4.24726
4.20814
4.2062
4.19561
4.1722
4.16623
4.16444
4.16009
4.15948
4.14151
4.1128
4.11173
4.11019
4.10756
4.08739
4.08282
4.0641
4.03872
4.02729
4.02175
4.01552
3.99091
3.98162
3.97591
3.96759
3.9619
3.94579
3.93396
3.92651
3.91538
3.91089
3.89684
3.8633
3.85285
3.82653
3.81291
3.80152
3.79608
3.77584
3.77466
3.76623
3.75969
3.75872
3.75665
3.75401
3.72134
3.72008
3.71852
3.71651
3.70189
3.69893
3.69008
3.68769
3.67228
3.66054
3.65202
3.64464
3.63851
3.63555
3.63032
3.62996
3.62311
3.59662
3.59001
3.5893
3.5689
3.55992
3.54267
3.53552
3.53128
3.53059
3.52409
3.51943
3.50365
3.4653
3.45505
3.44141
3.43653
3.43073
3.42867
3.39252
3.38816
3.36096
3.35034
3.3376
3.33528
3.31499
3.30408
3.30386
3.2935
3.28756
3.28248
3.2805
3.27377
3.27119
3.26878
3.26372
3.26334
3.25689
3.25205
3.24135
3.23038
3.22192
3.21465
3.18001
3.1791
3.16599
3.16139
3.15427
3.14936
3.13513
3.13423
3.13176
3.12702
3.12552
3.12469
3.12436
3.10201
3.08106
3.07002
3.06851
3.06848
3.06508
3.06399
3.06011
3.05235
3.03794
3.02725
3.02344
3.02241
3.01986
3.0026
2.99989
2.99723
2.99674
2.98278
2.98261
2.97192
2.96992
2.96541
2.96369
2.95282
2.94218
2.94156
2.93917
2.9379
2.92079
2.91942
2.91851
2.90455
2.90264
2.87285
2.85076
2.83282
2.80972
2.80819
2.80258
2.80193
2.79993
2.79051
2.78853
2.77358
2.76745
2.74287
2.74041
2.72518
2.71777
2.70244
2.70196
2.7011
2.67241
2.66316
2.64649
2.61403
2.60116
2.59905
2.59087
2.58977
2.56085
2.55616
2.54573
2.52195
2.49773
2.46799
2.44813
2.44605
2.4434
2.43848
2.43594
2.42728
2.4248
2.42214
2.42042
2.39838
2.39836
2.3967
2.3811
2.37745
2.37743
2.3574
2.35726
2.35542
2.34608
2.32907
2.32801
2.3231
2.31249
2.30674
2.30501
2.30136
2.29292
2.285
2.26627
2.26308
2.26188
2.25332
2.25216
2.24059
2.22098
2.19422
2.18978
2.178
2.17497
2.17378
2.1719
2.16538
2.15227
2.15156
2.15025
2.15018
2.13513
2.12372
2.09917
2.08973
2.08623
2.08268
2.08092
2.06698
2.06428
2.0604
2.05404
2.04664
2.04639
2.04293
2.04094
2.03803
2.03467
2.03087
2.02989
2.0221
2.02013
2.01986
2.01461
2.01198
1.99789
1.99267
1.98715
1.98061
1.97844
1.97676
1.97356
1.95174
1.939
1.93463
1.92401
1.91507
1.90648
1.88394
1.88042
1.87398
1.86282
1.85944
1.85869
1.85627
1.85372
1.84937
1.83079
1.82767
1.82535
1.82486
1.82442
1.81756
1.80073
1.79561
1.79341
1.79027
1.77416
1.76009
1.75253
1.75106
1.74928
1.74917
1.74415
1.72933
1.72392
1.72361
1.70706
1.70164
1.68944
1.68447
1.68388
1.68362
1.68336
1.66477
1.65445
1.64295
1.63882
1.636
1.62774
1.62501
1.62298
1.62271
1.6204
1.61583
1.6084
1.59431
1.58015
1.57361
1.56881
1.56845
1.56395
1.56021
1.55871
1.55362
1.54449
1.53351
1.52371
1.51308
1.51015
1.5047
1.49328
1.49229
1.48875
1.48439
1.48366
1.47789
1.45357
1.45141
1.4469
1.44454
1.43572
1.42847
1.42441
1.39893
1.39183
1.38921
1.38611
1.38454
1.37849
1.37064
1.36536
1.35549
1.33726
1.33353
1.33289
1.31482
1.31473
1.31048
1.30416
1.29496
1.2942
1.29082
1.28692
1.2843
1.28329
1.27202
1.26499
1.26482
1.26281
1.26069
1.25541
1.25203
1.24878
1.23473
1.22599
1.21713
1.20828
1.19606
1.18253
1.17623
1.17564
1.15366
1.15365
1.13913
1.13778
1.12273
1.11701
1.10332
1.10027
1.09879
1.09504
1.09425
1.08261
1.08242
1.06963
1.067
1.06695
1.06509
1.03968
1.01779
1.01683
1.01564
1.00604
0.997781
0.975933
0.975397
0.972825
0.954737
0.953435
0.93265
0.928209
0.919045
0.909548
0.899798
0.888506
0.866038
0.856259
0.804116
0.800682
0.798483
0.798212
0.797232
0.794719
0.773045
0.770822
0.758645
0.755574
0.749425
0.719674
0.701405
0.698837
0.692207
0.689307
0.661363
0.648423
0.635415
0.63213
0.62009
0.618574
0.598917
0.594806
0.581916
0.580607
0.570639
0.568972
0.554869
0.516118
0.507794
0.495917
0.494593
0.486764
0.482861
0.438641
0.425508
0.351851
0.345451
0.337915
0.334777
0.332267
0.279546
0.244527
0.218664
0.215874
