# Supplementary material for: Pan-genome inversion index reveals evolutionary insights into the subpopulation structure of Asian rice
Source: Nat Commun. 2023 Mar 21;14:1567. doi: 10.1038/s41467-023-37004-y (PMC10030860; doi:10.1038/s41467-023-37004-y)
Supplement: Supplementary file 20 — Source Data [file 41467_2023_37004_MOESM20_ESM.zip › SourceData/Source Data Figure 5.xlsx]

## Sheet: 5a
TEs	LTR_Copia	LTR_Gypsy	LTR_unknown	LINE	SINE	TIR_CACTA	TIR_hAT	TIR_MITE	TIR_MULE
ReSample1	38	240	22	7	29	18	8	21	50
ReSample2	48	225	14	12	36	13	14	19	51
ReSample3	54	226	16	14	31	16	13	13	55
ReSample4	50	217	16	12	32	28	11	31	49
ReSample5	43	247	15	9	31	33	9	21	45
ReSample6	41	219	19	15	43	15	14	21	64
ReSample7	37	240	19	15	33	22	9	22	59
ReSample8	48	200	23	20	32	12	15	23	55
ReSample9	38	257	26	11	25	8	15	27	63
ReSample10	52	247	18	15	28	17	22	25	57

## Sheet: 5b
ID	GJ-temp:IRGSP-1.0	GJ-subtrp:CHAOMEO	GJ-trop1:Azucena	GJ-trop2:KETANNANGKA	cB:ARC10497	XI-1B2:PR106	XI-adm:MH63	XI-1B1:IR64	XI-1A:ZhenShan97	XI-3A:LIMA	XI-2A:GOBOLSAIL	XI-2A:GOBOLSAIL	XI-2B:LARHAMUGAD	XI-3B1:KHAOYAIGUANG	cA1:N22	cA2:NATELBORO
Os0014	13	8	9	7	13	12	10	15	15	12	16	16	15	10	10	9
Os0294	18	18	10	12	6	7	8	10	16	12	8	4	6	6	8	7
Os0037	8	10	8	9	10	11	8	9	9	10	12	12	10	9	9	11
Os0008	13	13	17	14	19	20	16	18	15	20	20	16	17	20	17	13
Os0019	20	17	16	25	24	25	19	19	27	27	16	23	19	25	15	13
Os0025	27	25	25	33	22	25	26	23	24	15	24	21	23	19	27	17
Os0032	18	24	18	15	14	10	13	13	16	17	10	12	20	16	16	27
Os0039	57	56	44	42	53	46	49	42	39	37	33	45	53	39	61	58
Os0060	12	22	13	12	13	15	18	12	16	21	14	13	16	23	14	13
Os0077	20	16	24	18	16	16	18	14	9	10	11	13	14	12	15	19
Os0119	11	10	13	8	12	15	13	10	8	9	6	9	15	4	9	8
Os0142	8	7	5	11	7	24	15	17	19	13	16	15	20	18	15	20
Os0365	11	25	14	16	14	19	17	17	22	20	20	10	10	14	13	11
Os0366	0	3	4	8	13	12	9	13	16	11	17	13	15	12	11	13
Os0387	13	10	18	5	12	10	6	10	8	3	12	6	10	11	9	10
Os0391	43	29	26	32	21	33	26	17	23	20	27	23	33	22	17	67
Os0850	4	7	12	7	12	8	12	15	14	18	15	17	11	14	16	20
