# Supplementary material for: Pan-genome inversion index reveals evolutionary insights into the subpopulation structure of Asian rice
Source: Nat Commun. 2023 Mar 21;14:1567. doi: 10.1038/s41467-023-37004-y (PMC10030860; doi:10.1038/s41467-023-37004-y)
Supplement: Supplementary file 20 — Source Data [file 41467_2023_37004_MOESM20_ESM.zip › SourceData/Source Data Figure 1.xlsx]

## Sheet: Fig.1a
# genomes	# inversions	# Permutation
1	163.134	1000
2	267.267	1000
3	342.227	1000
4	404.933	1000
5	454.72	1000
6	504.235	1000
7	539.614	1000
8	580.471	1000
9	609.228	1000
10	640.471	1000
11	679.604	1000
12	699.554	1000
13	735.302	1000
14	758.069	1000
15	790.604	1000
16	813.882	1000
17	825.615	1000
18	864.667	1000
19	880.506	1000
20	912.434	1000
21	908.554	1000
22	948.608	1000
23	964.18	1000
24	980.354	1000
25	1010.53	1000
26	1031.97	1000
27	1046.19	1000
28	1063.88	1000
29	1075.02	1000
30	1108.88	1000
31	1120.61	1000
32	1142.21	1000
33	1160.34	1000
34	1178.01	1000
35	1197.53	1000
36	1208.62	1000
37	1227.72	1000
38	1247.24	1000
39	1264.86	1000
40	1276.22	1000
41	1284.43	1000
42	1308.49	1000
43	1324.38	1000
44	1324.85	1000
45	1358.51	1000
46	1374.88	1000
47	1376.85	1000
48	1403.56	1000
49	1416.25	1000
50	1441.57	1000
51	1451.74	1000
52	1463.92	1000
53	1480.04	1000
54	1503.24	1000
55	1502.59	1000
56	1512.75	1000
57	1540.26	1000
58	1550.39	1000
59	1571.11	1000
60	1580.41	1000
61	1587.36	1000
62	1608.03	1000
63	1621.25	1000
64	1633.36	1000
65	1638.78	1000
66	1657.18	1000
67	1675.89	1000
68	1683.78	1000
69	1704.88	1000
70	1718.73	1000
71	1730.8	1000
72	1739.45	1000
73	1755.76	1000
74	1769	1000
75	1769	1000

## Sheet: Fig.1b
# genomes	# inversions	# Permutation
1	153.302	1000
2	242.401	1000
3	302.866	1000
4	349.637	1000
5	388.881	1000
6	422.243	1000
7	449.246	1000
8	473.646	1000
9	492.817	1000
10	511.775	1000
11	530.306	1000
12	545.796	1000
13	560.722	1000
14	572.044	1000
15	586.429	1000
16	597.987	1000
17	609.123	1000
18	618.713	1000
19	630.088	1000
20	638.651	1000
21	647.155	1000
22	653.552	1000
23	662.6	1000
24	669.263	1000
25	675.587	1000
26	682.312	1000
27	688.28	1000
28	694.823	1000
29	700.383	1000
30	705.619	1000
31	711.752	1000
32	715.898	1000
33	720.514	1000
34	724.53	1000
35	728.519	1000
36	732.169	1000
37	736.276	1000
38	739.813	1000
39	743.497	1000
40	746.121	1000
41	749.371	1000
42	752.306	1000
43	754.991	1000
44	758.238	1000
45	760.55	1000
46	762.147	1000
47	764.809	1000
48	766.905	1000
49	768.89	1000
50	770.656	1000
51	772.177	1000
52	774.31	1000
53	775.867	1000
54	777.635	1000
55	778.829	1000
56	780.028	1000
57	781.252	1000
58	782.315	1000
59	783.282	1000
60	784.402	1000
61	785.253	1000
62	785.972	1000
63	786.713	1000
64	787.235	1000
65	787.757	1000
66	788.384	1000
67	788.789	1000
68	789.148	1000
69	789.459	1000
70	789.652	1000
71	789.779	1000
72	789.934	1000
73	790	1000
74	790	1000
75	790	1000

## Sheet: Fig.1c
#CHROM	Start	End	INV Name a	Length
Chr01	292573	294383	INV0100010	1810
Chr01	701781	708740	INV0100020	6959
Chr01	701781	710955	INV0100030	9174
Chr01	797981	803304	INV0100040	5323
Chr01	1114327	1132997	INV0100050	18670
Chr01	1420402	1420771	INV0100060	369
Chr01	1828375	1879328	INV0100070	50953
Chr01	1949005	1951655	INV0100080	2650
Chr01	1951970	1952165	INV0100090	195
Chr01	2104573	2106994	INV0100100	2421
Chr01	2321083	2324823	INV0100110	3740
Chr01	2885892	2886074	INV0100120	182
Chr01	3017480	3017775	INV0100130	295
Chr01	3024059	3024939	INV0100140	880
Chr01	3024152	3024939	INV0100150	787
Chr01	4723836	4725649	INV0100160	1813
Chr01	5200745	5200881	INV0100170	136
Chr01	5864954	5866795	INV0100180	1841
Chr01	5966062	7971800	INV0100190	2005738
Chr01	6343149	6358003	INV0100200	14854
Chr01	6732153	6732378	INV0100210	225
Chr01	7068172	7069927	INV0100220	1755
Chr01	7068172	7069969	INV0100230	1797
Chr01	7373216	7373802	INV0100240	586
Chr01	7526893	7528236	INV0100250	1343
Chr01	8113683	8113889	INV0100260	206
Chr01	8138626	8139375	INV0100270	749
Chr01	8200467	8201784	INV0100280	1317
Chr01	8247963	8248621	INV0100290	658
Chr01	8455497	8455965	INV0100300	468
Chr01	8492638	8527055	INV0100310	34417
Chr01	8492638	8528671	INV0100320	36033
Chr01	8492942	8528698	INV0100330	35756
Chr01	9157115	9173293	INV0100340	16178
Chr01	9312908	9313072	INV0100350	164
Chr01	10170237	10173228	INV0100360	2991
Chr01	10777284	10779766	INV0100370	2482
Chr01	10777337	10779766	INV0100380	2430
Chr01	11768295	11768693	INV0100390	398
Chr01	12098097	12101998	INV0100400	3901
Chr01	12098097	12102425	INV0100410	4328
Chr01	12182722	12199232	INV0100420	16510
Chr01	12182722	12200748	INV0100430	18026
Chr01	12376473	12486928	INV0100440	110455
Chr01	13141610	13145064	INV0100450	3454
Chr01	13141607	13145773	INV0100460	4166
Chr01	13141795	13171944	INV0100470	30149
Chr01	13698100	13702090	INV0100480	3990
Chr01	13749591	13750560	INV0100490	969
Chr01	13841702	13849268	INV0100500	7566
Chr01	13847992	13860594	INV0100510	12602
Chr01	13847992	13861522	INV0100520	13530
Chr01	13979867	14103613	INV0100530	123746
Chr01	14278921	14321571	INV0100540	42650
Chr01	14380120	14380504	INV0100550	384
Chr01	14401435	14401803	INV0100560	368
Chr01	14403875	14404529	INV0100570	654
Chr01	14413651	14414005	INV0100580	354
Chr01	14587627	14590564	INV0100590	2937
Chr01	14619891	14620726	INV0100600	835
Chr01	14826695	14899639	INV0100610	72944
Chr01	15094712	15098677	INV0100620	3965
Chr01	15127341	15127770	INV0100630	429
Chr01	15132555	15139540	INV0100640	6985
Chr01	15171573	15281856	INV0100650	110283
Chr01	15772234	15774649	INV0100660	2415
Chr01	15843515	15967306	INV0100670	123791
Chr01	16151770	16499077	INV0100680	347307
Chr01	16452642	16454198	INV0100690	1556
Chr01	16860851	16897595	INV0100700	36744
Chr01	16910425	16914364	INV0100710	3939
Chr01	17003105	17806533	INV0100720	803428
Chr01	17732202	17732834	INV0100730	632
Chr01	17806546	17807491	INV0100740	945
Chr01	19913222	21736006	INV0100750	1822784
Chr01	20081759	20082015	INV0100760	256
Chr01	20084652	20084936	INV0100770	284
Chr01	20783003	20785164	INV0100780	2161
Chr01	20826507	20834517	INV0100790	8010
Chr01	20827937	20830131	INV0100800	2194
Chr01	21275540	21279189	INV0100810	3649
Chr01	21414714	21439298	INV0100820	24584
Chr01	21508367	21510092	INV0100830	1725
Chr01	21661378	21662234	INV0100840	856
Chr01	21796247	21797157	INV0100850	910
Chr01	22077421	22079508	INV0100860	2087
Chr01	22638722	22639636	INV0100870	914
Chr01	23323153	23323481	INV0100880	328
Chr01	23653797	23654227	INV0100890	430
Chr01	25755965	25757145	INV0100900	1180
Chr01	28105438	28105807	INV0100910	369
Chr01	28318036	28318866	INV0100920	830
Chr01	28847989	28849651	INV0100930	1662
Chr01	28985747	28989725	INV0100940	3978
Chr01	30108162	30109042	INV0100950	880
Chr01	30741965	30742545	INV0100960	580
Chr01	31370150	31382906	INV0100970	12756
Chr01	32082779	32084628	INV0100980	1849
Chr01	32236004	32236245	INV0100990	241
Chr01	32954644	33046037	INV0101000	91393
Chr01	33494346	33597502	INV0101010	103156
Chr01	34121219	34124594	INV0101020	3375
Chr01	34121219	34125792	INV0101030	4573
Chr01	34121219	34126351	INV0101040	5137
Chr01	35088155	35088360	INV0101050	205
Chr01	35405449	35406181	INV0101060	732
Chr01	35752526	35752826	INV0101070	300
Chr01	36876214	36879204	INV0101080	2990
Chr01	37858913	37862028	INV0101090	3115
Chr01	37861039	37863797	INV0101100	2758
Chr01	38131781	38132145	INV0101110	364
Chr01	38219871	38220778	INV0101120	907
Chr01	39179260	39179565	INV0101130	305
Chr01	39179260	39179604	INV0101140	343
Chr01	39179260	39182947	INV0101150	3687
Chr01	39180113	39182947	INV0101160	2834
Chr01	39322848	39329824	INV0101170	6976
Chr01	39322908	39329824	INV0101180	6916
Chr01	39325240	39329824	INV0101190	4584
Chr01	39604628	39605020	INV0101200	392
Chr01	41005552	41124718	INV0101210	119166
Chr01	41585927	41598392	INV0101220	12465
Chr01	42045053	42045883	INV0101230	830
Chr01	42476611	42476731	INV0101240	120
Chr02	67063	70461	INV0200010	3398
Chr02	424026	435994	INV0200020	11968
Chr02	446292	454570	INV0200030	8278
Chr02	533664	534152	INV0200040	488
Chr02	618379	618816	INV0200050	437
Chr02	655419	668963	INV0200060	13544
Chr02	1930163	1930335	INV0200070	172
Chr02	2065622	2066195	INV0200080	573
Chr02	2312151	2410417	INV0200090	98266
Chr02	2427162	2427655	INV0200100	493
Chr02	2515842	2516386	INV0200110	544
Chr02	3269913	3279456	INV0200120	9543
Chr02	3669456	3674389	INV0200130	4933
Chr02	4564632	4650008	INV0200140	85376
Chr02	5080216	5081935	INV0200150	1719
Chr02	6675203	6676130	INV0200160	927
Chr02	6857575	6857859	INV0200170	284
Chr02	7285994	7286600	INV0200180	606
Chr02	7321314	7414697	INV0200190	93383
Chr02	7513929	7515159	INV0200200	1230
Chr02	7797278	7798740	INV0200210	1462
Chr02	8282246	8286680	INV0200220	4434
Chr02	8458213	8465633	INV0200230	7420
Chr02	8458213	8467486	INV0200240	9273
Chr02	8458616	8467083	INV0200250	8467
Chr02	8459881	8467486	INV0200260	7605
Chr02	8460152	8467486	INV0200270	7334
Chr02	8864848	8865023	INV0200280	175
Chr02	9091277	9097003	INV0200290	5726
Chr02	9093076	9097003	INV0200300	3927
Chr02	9093559	9097003	INV0200310	3444
Chr02	9578102	9586257	INV0200320	8155
Chr02	9578102	9586636	INV0200330	8534
Chr02	9578102	9586912	INV0200340	8810
Chr02	9578102	9587250	INV0200350	9148
Chr02	9578102	9587377	INV0200360	9275
Chr02	9578102	9587447	INV0200370	9345
Chr02	9578102	9589085	INV0200380	10983
Chr02	9578102	9590396	INV0200390	12294
Chr02	9581051	9590396	INV0200400	9344
Chr02	9581584	9590396	INV0200410	8814
Chr02	9581862	9590396	INV0200420	8534
Chr02	9583711	9588563	INV0200430	4852
Chr02	9583711	9590396	INV0200440	6685
Chr02	9738092	9759617	INV0200450	21525
Chr02	9909406	9962306	INV0200460	52900
Chr02	9909406	9963907	INV0200470	54501
Chr02	9910071	9962306	INV0200480	52235
Chr02	9912478	9962306	INV0200490	49828
Chr02	9916814	9963907	INV0200500	47093
Chr02	10641114	10822742	INV0200510	181628
Chr02	11250259	11250738	INV0200520	479
Chr02	11376875	11379391	INV0200530	2516
Chr02	11524141	11536805	INV0200540	12664
Chr02	11528725	11533237	INV0200550	4512
Chr02	11528884	11533237	INV0200560	4353
Chr02	11529059	11533237	INV0200570	4178
Chr02	11861155	11884030	INV0200580	22875
Chr02	12758088	12772011	INV0200590	13923
Chr02	12758358	12772011	INV0200600	13653
Chr02	12767264	12772011	INV0200610	4747
Chr02	13505060	13565903	INV0200620	60843
Chr02	14237017	14308625	INV0200630	71608
Chr02	14307028	14308625	INV0200640	1597
Chr02	14439811	14440337	INV0200650	526
Chr02	14558362	14559172	INV0200660	810
Chr02	15291118	15293154	INV0200670	2036
Chr02	15470111	15471881	INV0200680	1770
Chr02	15616195	15616795	INV0200690	600
Chr02	15628762	15628954	INV0200700	192
Chr02	15717029	15736673	INV0200710	19644
Chr02	16124629	16127484	INV0200720	2855
Chr02	16360306	16365600	INV0200730	5294
Chr02	16680116	16680243	INV0200740	127
Chr02	17320414	17375294	INV0200750	54880
Chr02	17343605	17368393	INV0200760	24788
Chr02	17860118	17860256	INV0200770	138
Chr02	18261389	18261543	INV0200780	154
Chr02	18537094	18552659	INV0200790	15565
Chr02	18569551	18570445	INV0200800	894
Chr02	18779636	19072426	INV0200810	292790
Chr02	19181769	19183033	INV0200820	1264
Chr02	19817733	19817846	INV0200830	113
Chr02	20066328	20067392	INV0200840	1064
Chr02	20173045	20174325	INV0200850	1280
Chr02	20173045	20174342	INV0200860	1297
Chr02	20195639	20198184	INV0200870	2545
Chr02	20275400	20275593	INV0200880	193
Chr02	20502648	20503007	INV0200890	359
Chr02	21306025	21309505	INV0200900	3480
Chr02	21396218	21417223	INV0200910	21005
Chr02	21577501	21578689	INV0200920	1188
Chr02	21662560	21664151	INV0200930	1591
Chr02	21690195	21692020	INV0200940	1825
Chr02	21822457	21823801	INV0200950	1344
Chr02	21877998	21878299	INV0200960	301
Chr02	22219745	22219983	INV0200970	238
Chr02	22279179	22279330	INV0200980	151
Chr02	22629551	22632586	INV0200990	3035
Chr02	23069670	23079092	INV0201000	9422
Chr02	23197935	23207520	INV0201010	9585
Chr02	23427525	23431862	INV0201020	4337
Chr02	23720932	23774824	INV0201030	53892
Chr02	24306662	24311158	INV0201040	4496
Chr02	24306662	24313629	INV0201050	6967
Chr02	24361738	24361845	INV0201060	107
Chr02	24373546	24374414	INV0201070	868
Chr02	24434949	24435210	INV0201080	261
Chr02	24579284	24580222	INV0201090	938
Chr02	24661362	24661727	INV0201100	365
Chr02	27311877	27312083	INV0201110	206
Chr02	27713924	28007436	INV0201120	293512
Chr02	28426446	28426649	INV0201130	203
Chr02	30079970	30084601	INV0201140	4631
Chr02	30081457	30083957	INV0201150	2500
Chr02	30081457	30084420	INV0201160	2963
Chr02	30081457	30084583	INV0201170	3126
Chr02	30081457	30084592	INV0201180	3143
Chr02	30081457	30084780	INV0201190	3323
Chr02	30081457	30085295	INV0201200	3838
Chr02	30081457	30086149	INV0201210	4692
Chr02	30126171	30126384	INV0201220	213
Chr02	32446695	32446832	INV0201230	137
Chr02	33004612	33025685	INV0201240	21073
Chr02	33250546	33296455	INV0201250	45909
Chr02	33428725	33428901	INV0201260	176
Chr02	33428725	33428929	INV0201270	204
Chr02	33432829	33433460	INV0201280	631
Chr02	33652386	33652799	INV0201290	413
Chr02	33673010	33673287	INV0201300	277
Chr02	33991636	33991825	INV0201310	189
Chr02	34277196	34284816	INV0201320	7620
Chr02	34509352	34517913	INV0201330	8561
Chr02	34516375	34546256	INV0201340	29881
Chr02	34574291	34723514	INV0201350	149223
Chr02	34799241	34870585	INV0201360	71344
Chr02	35360615	35360718	INV0201370	103
Chr02	35433123	35433336	INV0201380	213
Chr02	35433234	35440281	INV0201390	7047
Chr02	35448189	35449967	INV0201400	1778
Chr02	35448222	35449967	INV0201410	1745
Chr02	35449192	35450499	INV0201420	1307
Chr02	35571013	35571163	INV0201430	150
Chr02	35839013	35839268	INV0201440	255
Chr03	267426	272265	INV0300010	4839
Chr03	267822	272265	INV0300020	4443
Chr03	296809	312898	INV0300030	16089
Chr03	296809	322682	INV0300040	25873
Chr03	297798	322682	INV0300050	24884
Chr03	298405	322682	INV0300060	24277
Chr03	382174	402805	INV0300070	20631
Chr03	386363	402805	INV0300080	16442
Chr03	387577	402782	INV0300090	15205
Chr03	387763	402805	INV0300100	15042
Chr03	387803	402782	INV0300110	14979
Chr03	744032	744848	INV0300120	816
Chr03	1799008	1804354	INV0300130	5346
Chr03	1971348	1971812	INV0300140	464
Chr03	2183302	2184602	INV0300150	1300
Chr03	2257451	2257611	INV0300160	160
Chr03	2597478	2597747	INV0300170	269
Chr03	3192447	3193053	INV0300180	606
Chr03	4129765	4129990	INV0300190	225
Chr03	4750964	4761400	INV0300200	10436
Chr03	4867169	4867371	INV0300210	202
Chr03	5258707	5258940	INV0300220	233
Chr03	5258707	5258981	INV0300230	274
Chr03	5476399	5478281	INV0300240	1882
Chr03	5693488	5695357	INV0300250	1869
Chr03	5695360	5696183	INV0300260	823
Chr03	8119511	8119715	INV0300270	204
Chr03	8319879	8320045	INV0300280	166
Chr03	8397998	8398748	INV0300290	750
Chr03	8450736	8452213	INV0300300	1477
Chr03	8833298	8835430	INV0300310	2132
Chr03	8833912	8834622	INV0300320	710
Chr03	8833913	8834820	INV0300330	908
Chr03	10075865	10078055	INV0300340	2190
Chr03	10926524	10930839	INV0300350	4315
Chr03	10929443	10930837	INV0300360	1394
Chr03	11913642	11918530	INV0300370	4888
Chr03	12422556	12430992	INV0300380	8436
Chr03	12542127	12641253	INV0300390	99126
Chr03	12575835	12576413	INV0300400	577
Chr03	12937072	12938249	INV0300410	1178
Chr03	13564604	13564772	INV0300420	168
Chr03	14069256	14097794	INV0300430	28538
Chr03	14249485	14258864	INV0300440	9379
Chr03	14249485	14259671	INV0300450	10186
Chr03	14249485	14259820	INV0300460	10335
Chr03	14249485	14262826	INV0300470	13341
Chr03	14252502	14259820	INV0300480	7318
Chr03	14253458	14262826	INV0300490	9368
Chr03	14257621	14261028	INV0300500	3407
Chr03	14436307	14446651	INV0300510	10344
Chr03	14562931	14563160	INV0300520	229
Chr03	14685943	14687235	INV0300530	1292
Chr03	15195411	15210317	INV0300540	14906
Chr03	15208590	15210317	INV0300550	1727
Chr03	15427983	15431858	INV0300560	3875
Chr03	15430133	15430317	INV0300570	184
Chr03	15811623	15811885	INV0300580	262
Chr03	16363799	16386787	INV0300590	22988
Chr03	16371818	16386787	INV0300600	14969
Chr03	16449420	16459202	INV0300610	9782
Chr03	17021281	17047013	INV0300620	25732
Chr03	17104166	17104476	INV0300630	310
Chr03	17202781	17204307	INV0300640	1526
Chr03	17934568	17934789	INV0300650	221
Chr03	18369430	18369982	INV0300660	552
Chr03	18667356	18668605	INV0300670	1249
Chr03	18668614	18669309	INV0300680	695
Chr03	18905801	19256308	INV0300690	350507
Chr03	18905801	19341970	INV0300700	436169
Chr03	18919421	19341970	INV0300710	422549
Chr03	19350111	19354196	INV0300720	4085
Chr03	19350111	19358371	INV0300730	8260
Chr03	19350111	19375018	INV0300740	24907
Chr03	19350111	19376263	INV0300750	26152
Chr03	19350111	19376815	INV0300760	26704
Chr03	19546404	19549043	INV0300770	2640
Chr03	19666814	19673565	INV0300780	6751
Chr03	19718121	19718799	INV0300790	678
Chr03	19902263	19903751	INV0300800	1488
Chr03	20386482	20387007	INV0300810	525
Chr03	20546820	20549480	INV0300820	2660
Chr03	20548437	20549480	INV0300830	1043
Chr03	20549481	20552817	INV0300840	3336
Chr03	20747880	20751365	INV0300850	3485
Chr03	20913355	20917906	INV0300860	4551
Chr03	21349322	21349664	INV0300870	342
Chr03	21354856	21355154	INV0300880	298
Chr03	21527613	21537824	INV0300890	10211
Chr03	22035263	22040627	INV0300900	5364
Chr03	22099495	22101008	INV0300910	1513
Chr03	22099495	22101044	INV0300920	1549
Chr03	22139198	22139329	INV0300930	131
Chr03	22598840	22598978	INV0300940	138
Chr03	23673022	23674843	INV0300950	1821
Chr03	24174272	24178008	INV0300960	3736
Chr03	24641706	24642822	INV0300970	1116
Chr03	25379058	25381862	INV0300980	2804
Chr03	25607021	25607183	INV0300990	162
Chr03	25607021	25607482	INV0301000	461
Chr03	25607021	25607635	INV0301010	614
Chr03	25607021	25607763	INV0301020	742
Chr03	25779310	25780159	INV0301030	849
Chr03	26078787	26082448	INV0301040	3661
Chr03	27199527	27200159	INV0301050	632
Chr03	27226071	27226175	INV0301060	104
Chr03	27403444	27403972	INV0301070	528
Chr03	27562047	27562264	INV0301080	217
Chr03	27602559	27602695	INV0301090	138
Chr03	27693774	27694035	INV0301100	261
Chr03	29226301	29229943	INV0301110	3642
Chr03	29454762	29456436	INV0301120	1674
Chr03	30030873	30035896	INV0301130	5023
Chr03	30123540	30123947	INV0301140	407
Chr03	31113057	31118720	INV0301150	5663
Chr03	31113057	31121022	INV0301160	7965
Chr03	31113057	31123515	INV0301170	10458
Chr03	31175129	31195842	INV0301180	20713
Chr03	31176266	31194645	INV0301190	18379
Chr03	31176266	31194705	INV0301200	18437
Chr03	31190054	31194242	INV0301210	4188
Chr03	31292068	31293504	INV0301220	1436
Chr03	32664594	32664874	INV0301230	280
Chr03	34268890	34270351	INV0301240	1461
Chr03	34783531	34813831	INV0301250	30300
Chr03	34783531	34815450	INV0301260	31919
Chr03	34783642	34815450	INV0301270	31808
Chr03	34784990	34815450	INV0301280	30460
Chr03	34785220	34813128	INV0301290	27908
Chr03	35804113	35805731	INV0301300	1618
Chr03	35804684	35805780	INV0301310	1096
Chr03	36175662	36175831	INV0301320	169
Chr03	36397820	36398558	INV0301330	740
Chr04	1001	16465	INV0400010	15464
Chr04	17912	45230	INV0400020	27318
Chr04	45603	62053	INV0400030	16450
Chr04	50947	62053	INV0400040	11106
Chr04	753507	2102680	INV0400050	1349173
Chr04	763293	805607	INV0400060	42314
Chr04	849465	855899	INV0400070	6430
Chr04	1077649	1078804	INV0400080	1155
Chr04	1128554	1444857	INV0400090	316303
Chr04	1576234	1613187	INV0400100	36953
Chr04	1589987	1590122	INV0400110	135
Chr04	1640882	1643005	INV0400120	2123
Chr04	1791543	1793146	INV0400130	1603
Chr04	1979906	1985096	INV0400140	5190
Chr04	2103122	2289804	INV0400150	186682
Chr04	2103122	2291225	INV0400160	188103
Chr04	2109461	2291225	INV0400170	181764
Chr04	2123702	2291225	INV0400180	167523
Chr04	2220565	2256043	INV0400190	35478
Chr04	2220565	2291225	INV0400200	70660
Chr04	2255750	2289804	INV0400210	34054
Chr04	2255750	2291225	INV0400220	35475
Chr04	2281417	2288763	INV0400230	7346
Chr04	2281417	2291225	INV0400240	9808
Chr04	2281669	2289811	INV0400250	8142
Chr04	2281669	2291225	INV0400260	9556
Chr04	2333867	2336483	INV0400270	2616
Chr04	2363990	2366695	INV0400280	2705
Chr04	2405060	2405255	INV0400290	195
Chr04	2543566	2547384	INV0400300	3818
Chr04	2555025	2557880	INV0400310	2855
Chr04	3312860	3406443	INV0400320	93583
Chr04	3345701	3371000	INV0400330	25299
Chr04	3362303	3363738	INV0400340	1435
Chr04	3362303	3363922	INV0400350	1619
Chr04	3362801	3363236	INV0400360	435
Chr04	3467941	3473184	INV0400370	5243
Chr04	3571379	3571483	INV0400380	104
Chr04	3586589	3591730	INV0400390	5141
Chr04	3651288	3661014	INV0400400	9726
Chr04	3651633	3657417	INV0400410	5784
Chr04	3869897	3881197	INV0400420	11300
Chr04	3935730	3936651	INV0400430	921
Chr04	3967092	3971070	INV0400440	3978
Chr04	3994792	4055799	INV0400450	61007
Chr04	4319097	4321461	INV0400460	2364
Chr04	4323873	4324129	INV0400470	256
Chr04	4324816	4343100	INV0400480	18284
Chr04	4349216	4349510	INV0400490	294
Chr04	4358673	4361139	INV0400500	2466
Chr04	4691654	4692099	INV0400510	445
Chr04	4939906	4990149	INV0400520	50243
Chr04	5005400	5006063	INV0400530	663
Chr04	5148697	5149096	INV0400540	399
Chr04	5380231	5381103	INV0400550	872
Chr04	5561885	5562932	INV0400560	1047
Chr04	6329932	6417059	INV0400570	87127
Chr04	6709325	6709794	INV0400580	469
Chr04	6709325	6759464	INV0400590	50139
Chr04	6781814	6797455	INV0400600	15641
Chr04	6816772	6818486	INV0400610	1714
Chr04	7877301	7898148	INV0400620	20847
Chr04	7877300	7903263	INV0400630	25963
Chr04	7879458	7898148	INV0400640	18690
Chr04	7879458	7903263	INV0400650	23805
Chr04	7898692	7902104	INV0400660	3412
Chr04	7947429	7953373	INV0400670	5944
Chr04	8464296	8480003	INV0400680	15707
Chr04	8472540	8480003	INV0400690	7463
Chr04	8631232	8639865	INV0400700	8633
Chr04	8709096	8715813	INV0400710	6717
Chr04	9122444	9134494	INV0400720	12050
Chr04	9126717	9135870	INV0400730	9153
Chr04	9136073	9146839	INV0400740	10766
Chr04	9661772	9661886	INV0400750	114
Chr04	9661887	14027637	INV0400760	4365750
Chr04	9808604	9823215	INV0400770	14611
Chr04	9862420	9867175	INV0400780	4755
Chr04	10365364	10368549	INV0400790	3184
Chr04	10367601	10368549	INV0400800	944
Chr04	10984399	11053114	INV0400810	68715
Chr04	11053955	11062261	INV0400820	8306
Chr04	11053955	11087184	INV0400830	33230
Chr04	11267738	11268855	INV0400840	1117
Chr04	11311245	11311395	INV0400850	150
Chr04	11692581	11697545	INV0400860	4964
Chr04	11827255	11840207	INV0400870	12952
Chr04	11827255	11841154	INV0400880	13899
Chr04	11827255	11845088	INV0400890	17833
Chr04	11827255	11861105	INV0400900	33850
Chr04	11922460	11923838	INV0400910	1378
Chr04	11978135	12011965	INV0400920	33830
Chr04	12001281	12011965	INV0400930	10684
Chr04	12001989	12011965	INV0400940	9976
Chr04	12678692	12678870	INV0400950	178
Chr04	12899819	12958584	INV0400960	58765
Chr04	12901736	12958584	INV0400970	56848
Chr04	12901736	12961824	INV0400980	60087
Chr04	12937224	12961824	INV0400990	24600
Chr04	12937365	12961824	INV0401000	24459
Chr04	12950792	12961824	INV0401010	11032
Chr04	12950806	12958584	INV0401020	7778
Chr04	12950806	12961824	INV0401030	11018
Chr04	12953491	12958584	INV0401040	5093
Chr04	12955375	12956768	INV0401050	1393
Chr04	13726674	13769295	INV0401060	42621
Chr04	13787738	13788023	INV0401070	285
Chr04	13919708	13924753	INV0401080	5045
Chr04	13934610	13973864	INV0401090	39254
Chr04	13934610	14041718	INV0401100	107108
Chr04	13934610	14043415	INV0401110	108805
Chr04	13936307	14041718	INV0401120	105411
Chr04	13938942	14038996	INV0401130	100054
Chr04	13944048	14034028	INV0401140	89980
Chr04	13944275	14041718	INV0401150	97444
Chr04	13952452	13973864	INV0401160	21412
Chr04	13960149	13973864	INV0401170	13715
Chr04	14036408	14036691	INV0401180	283
Chr04	14262823	15028738	INV0401190	765915
Chr04	14303849	14942638	INV0401200	638789
Chr04	14305226	15007744	INV0401210	702518
Chr04	14395923	14414459	INV0401220	18536
Chr04	14420995	14433066	INV0401230	12071
Chr04	14433060	15323304	INV0401240	890244
Chr04	14514316	15315545	INV0401250	801229
Chr04	14539282	14592303	INV0401260	53021
Chr04	14564033	15028738	INV0401270	464705
Chr04	14564033	15087851	INV0401280	523818
Chr04	14564033	15091385	INV0401290	527352
Chr04	14672054	15087851	INV0401300	415797
Chr04	14672054	15091385	INV0401310	419331
Chr04	14672054	15129964	INV0401320	457910
Chr04	14911023	14911771	INV0401330	748
Chr04	15192389	15192765	INV0401340	376
Chr04	15192389	15248373	INV0401350	55984
Chr04	15192389	15261344	INV0401360	68955
Chr04	15192401	15193674	INV0401370	1273
Chr04	16041683	16041926	INV0401380	243
Chr04	16735375	16779346	INV0401390	43971
Chr04	16774949	17443882	INV0401400	668933
Chr04	17075984	17099172	INV0401410	23188
Chr04	17076284	17076419	INV0401420	135
Chr04	17277496	17721381	INV0401430	443885
Chr04	17319075	17320963	INV0401440	1888
Chr04	17723456	18681774	INV0401450	958318
Chr04	18351082	18359754	INV0401460	8672
Chr04	18897304	18904217	INV0401470	6913
Chr04	19085326	19085753	INV0401480	427
Chr04	19469317	19469490	INV0401490	173
Chr04	20816863	20839650	INV0401500	22787
Chr04	20816863	20839727	INV0401510	22864
Chr04	20817572	20839727	INV0401520	22155
Chr04	20954045	20955920	INV0401530	1875
Chr04	21039305	21042480	INV0401540	3175
Chr04	22725221	22732833	INV0401550	7612
Chr04	24006139	24007158	INV0401560	1019
Chr04	25652076	25678504	INV0401570	26428
Chr04	25652073	25678663	INV0401580	26590
Chr04	25652073	25678706	INV0401590	26633
Chr04	25652095	25678512	INV0401600	26417
Chr04	25652151	25678512	INV0401610	26358
Chr04	25652151	25678623	INV0401620	26472
Chr04	25652148	25678706	INV0401630	26558
Chr04	25652260	25678491	INV0401640	26231
Chr04	25652254	25678506	INV0401650	26251
Chr04	25652254	25678600	INV0401660	26346
Chr04	25652268	25678504	INV0401670	26238
Chr04	25652292	25678504	INV0401680	26212
Chr04	25653638	25678482	INV0401690	24844
Chr04	25653638	25678504	INV0401700	24868
Chr04	25653638	25678513	INV0401710	24875
Chr04	25655548	25675234	INV0401720	19686
Chr04	25657069	25675221	INV0401730	18152
Chr04	26617117	26624288	INV0401740	7171
Chr04	26657297	26658601	INV0401750	1304
Chr04	26791605	26792926	INV0401760	1321
Chr04	26883925	26884109	INV0401770	184
Chr04	27502769	27502882	INV0401780	113
Chr04	28281567	28282110	INV0401790	543
Chr04	28281567	28283274	INV0401800	1707
Chr04	28884820	28884976	INV0401810	151
Chr04	28884820	28884990	INV0401820	170
Chr04	28975358	28975981	INV0401830	623
Chr04	29007598	29063087	INV0401840	55489
Chr04	29007598	29063715	INV0401850	56117
Chr04	29136673	29138495	INV0401860	1822
Chr04	29787870	29789480	INV0401870	1610
Chr04	30831121	30842658	INV0401880	11537
Chr04	31058857	31059054	INV0401890	197
Chr04	31371071	31371320	INV0401900	249
Chr04	33875923	33876111	INV0401910	188
Chr04	35464349	35481160	INV0401920	16811
Chr04	35464349	35482770	INV0401930	18421
Chr04	35464349	35489589	INV0401940	25240
Chr04	35464349	35489739	INV0401950	25390
Chr04	35464349	35491343	INV0401960	26995
Chr04	35464349	35492774	INV0401970	28425
Chr04	35464349	35493813	INV0401980	29464
Chr04	35469166	35493815	INV0401990	24649
Chr04	35473862	35491336	INV0402000	17474
Chr04	35495242	35502104	INV0402010	6862
Chr05	817809	819150	INV0500010	1341
Chr05	883002	884380	INV0500020	1378
Chr05	883121	896681	INV0500030	13560
Chr05	883335	884169	INV0500040	834
Chr05	1337188	1358124	INV0500050	20936
Chr05	1337188	1358868	INV0500060	21680
Chr05	1337188	1369101	INV0500070	31913
Chr05	1376473	1385026	INV0500080	8553
Chr05	1383954	1391735	INV0500090	7784
Chr05	1385666	1391735	INV0500100	6069
Chr05	1385681	1391735	INV0500110	6056
Chr05	1385688	1391735	INV0500120	6047
Chr05	1385789	1390659	INV0500130	4870
Chr05	1389948	1395442	INV0500140	5494
Chr05	1485350	1485793	INV0500150	443
Chr05	2224134	2225760	INV0500160	1626
Chr05	3005193	3005345	INV0500170	152
Chr05	3550118	3553058	INV0500180	2940
Chr05	3550118	3557285	INV0500190	7167
Chr05	3550118	3560099	INV0500200	9981
Chr05	3550118	3564149	INV0500210	14031
Chr05	3580442	3581104	INV0500220	662
Chr05	3822759	3823430	INV0500230	673
Chr05	3823140	3823433	INV0500240	293
Chr05	4095538	4148030	INV0500250	52492
Chr05	4394754	4419566	INV0500260	24812
Chr05	4403108	4406329	INV0500270	3221
Chr05	4423117	4477146	INV0500280	54029
Chr05	4424178	4436373	INV0500290	12195
Chr05	4452296	4453330	INV0500300	1034
Chr05	4960882	8118113	INV0500310	3157231
Chr05	5114283	5115393	INV0500320	1110
Chr05	5524612	5527057	INV0500330	2450
Chr05	5524612	5527073	INV0500340	2461
Chr05	5734622	5747869	INV0500350	13247
Chr05	6503427	6503539	INV0500360	112
Chr05	6896497	6900468	INV0500370	3971
Chr05	7076516	7090061	INV0500380	13545
Chr05	7077805	7090061	INV0500390	12256
Chr05	7080418	7088566	INV0500400	8148
Chr05	7361006	7361108	INV0500410	102
Chr05	8101439	8103987	INV0500420	2548
Chr05	8106982	8107284	INV0500430	302
Chr05	8110322	8118113	INV0500440	7791
Chr05	8134149	8134802	INV0500450	653
Chr05	8147554	8198564	INV0500460	51010
Chr05	8148057	8185754	INV0500470	37697
Chr05	8540722	8552934	INV0500480	12212
Chr05	8676648	8684995	INV0500490	8347
Chr05	9043314	9088558	INV0500500	45244
Chr05	9625449	9684095	INV0500510	58646
Chr05	9789922	10206301	INV0500520	416379
Chr05	10883318	10995415	INV0500530	112097
Chr05	11710692	11725837	INV0500540	15145
Chr05	12087158	12088702	INV0500550	1544
Chr05	12601152	12623116	INV0500560	21964
Chr05	12748642	12754359	INV0500570	5717
Chr05	13162028	13210904	INV0500580	48876
Chr05	13165446	13210904	INV0500590	45458
Chr05	13230940	13231380	INV0500600	440
Chr05	13230977	13231390	INV0500610	412
Chr05	13230977	13231422	INV0500620	441
Chr05	13230977	13231438	INV0500630	461
Chr05	13232347	13232858	INV0500640	511
Chr05	13238433	13238973	INV0500650	536
Chr05	13238433	13238983	INV0500660	550
Chr05	13376220	13627096	INV0500670	250876
Chr05	14012109	14013073	INV0500680	964
Chr05	14033923	14047102	INV0500690	13179
Chr05	14035138	14047102	INV0500700	11964
Chr05	14250960	14251071	INV0500710	111
Chr05	14966704	14966969	INV0500720	265
Chr05	15111301	15125753	INV0500730	14452
Chr05	15126849	15160207	INV0500740	33358
Chr05	15422340	15424682	INV0500750	2342
Chr05	15679125	15679260	INV0500760	135
Chr05	15790362	15829734	INV0500770	39372
Chr05	15931521	15931644	INV0500780	123
Chr05	16160368	16443352	INV0500790	282984
Chr05	16160368	16445901	INV0500800	285533
Chr05	16165063	16386508	INV0500810	221445
Chr05	16167243	16399583	INV0500820	232340
Chr05	16167243	16425321	INV0500830	258078
Chr05	16186288	16443352	INV0500840	257064
Chr05	16477598	16718800	INV0500850	241202
Chr05	16633839	16639572	INV0500860	5733
Chr05	17236916	17239941	INV0500870	3025
Chr05	17432121	17432566	INV0500880	445
Chr05	17757288	17759312	INV0500890	2024
Chr05	18022020	18022985	INV0500900	965
Chr05	18211916	18213528	INV0500910	1612
Chr05	18770861	18771407	INV0500920	546
Chr05	19687536	19691295	INV0500930	3759
Chr05	21297362	21297892	INV0500940	530
Chr05	21297493	21297892	INV0500950	399
Chr05	21297512	21297892	INV0500960	380
Chr05	22458343	22458838	INV0500970	496
Chr05	22458353	22458838	INV0500980	485
Chr05	22458438	22458838	INV0500990	401
Chr05	22458438	22458916	INV0501000	478
Chr05	22458453	22458838	INV0501010	385
Chr05	22521564	22529225	INV0501020	7661
Chr05	22521564	22535864	INV0501030	14300
Chr05	22526205	22536064	INV0501040	9859
Chr05	22526508	22536064	INV0501050	9556
Chr05	22529533	22532682	INV0501060	3149
Chr05	22529533	22534383	INV0501070	4850
Chr05	22529533	22536064	INV0501080	6531
Chr05	22532019	22536113	INV0501090	4094
Chr05	22751263	22753082	INV0501100	1819
Chr05	23521138	23521254	INV0501110	116
Chr05	23736480	23736583	INV0501120	103
Chr05	23761537	23788269	INV0501130	26732
Chr05	24578251	24580068	INV0501140	1817
Chr05	24722358	24723345	INV0501150	987
Chr05	25147035	25148320	INV0501160	1285
Chr05	25291181	25292922	INV0501170	1741
Chr05	25295356	25361843	INV0501180	66487
Chr05	25565334	25569609	INV0501190	4275
Chr05	25565334	25570853	INV0501200	5519
Chr05	27128091	27174269	INV0501210	46178
Chr05	27128117	27174269	INV0501220	46152
Chr05	28219805	28227784	INV0501230	7979
Chr05	28356686	28392310	INV0501240	35624
Chr05	28386392	28386904	INV0501250	512
Chr05	29147881	29148668	INV0501260	787
Chr05	29431720	29432079	INV0501270	359
Chr06	34397	43618	INV0600010	9221
Chr06	34397	43708	INV0600020	9312
Chr06	37101	46491	INV0600030	9391
Chr06	37178	46491	INV0600040	9312
Chr06	37348	46491	INV0600050	9143
Chr06	37918	46491	INV0600060	8573
Chr06	38650	46491	INV0600070	7841
Chr06	131126	174555	INV0600080	43429
Chr06	359725	360010	INV0600090	285
Chr06	623663	747615	INV0600100	123952
Chr06	776079	776249	INV0600110	170
Chr06	1185852	1201598	INV0600120	15746
Chr06	1848209	1848368	INV0600130	159
Chr06	2336513	2379349	INV0600140	42836
Chr06	3104416	3131145	INV0600150	26729
Chr06	3349738	3349985	INV0600160	247
Chr06	3537187	3560310	INV0600170	23123
Chr06	3547013	3560310	INV0600180	13297
Chr06	3547106	3547339	INV0600190	233
Chr06	3547111	3572148	INV0600200	25037
Chr06	3547801	3581384	INV0600210	33583
Chr06	3548219	3560310	INV0600220	12091
Chr06	3548787	3555271	INV0600230	6484
Chr06	3548787	3556550	INV0600240	7763
Chr06	3548787	3560310	INV0600250	11523
Chr06	3548787	3566113	INV0600260	17326
Chr06	4269168	4277161	INV0600270	7993
Chr06	4748704	4754109	INV0600280	5405
Chr06	4795860	4805690	INV0600290	9830
Chr06	5121090	5121356	INV0600300	266
Chr06	5121516	5130953	INV0600310	9437
Chr06	5670734	5682097	INV0600320	11363
Chr06	5683705	5683964	INV0600330	259
Chr06	5738694	5793153	INV0600340	54459
Chr06	6576540	6577367	INV0600350	827
Chr06	6576869	6577367	INV0600360	498
Chr06	7067006	7079434	INV0600370	12428
Chr06	8497202	8499245	INV0600380	2043
Chr06	8511286	8512789	INV0600390	1503
Chr06	8597804	8649711	INV0600400	51907
Chr06	8696095	8699170	INV0600410	3075
Chr06	8791048	8791442	INV0600420	394
Chr06	9803592	9805478	INV0600430	1886
Chr06	9803592	9806682	INV0600440	3090
Chr06	9874368	9881352	INV0600450	6984
Chr06	10019132	10019921	INV0600460	789
Chr06	10293635	10307327	INV0600470	13692
Chr06	10300504	10305547	INV0600480	5043
Chr06	10300675	10307327	INV0600490	6650
Chr06	10302546	10305700	INV0600500	3154
Chr06	10302546	10307327	INV0600510	4781
Chr06	10572874	10583124	INV0600520	10250
Chr06	10572876	10583412	INV0600530	10538
Chr06	10573475	10582628	INV0600540	9153
Chr06	10731852	10732114	INV0600550	262
Chr06	10816757	10818339	INV0600560	1582
Chr06	10971449	10977768	INV0600570	6319
Chr06	10971466	10977768	INV0600580	6302
Chr06	10972962	10977768	INV0600590	4806
Chr06	10973193	10977768	INV0600600	4575
Chr06	10973937	10977768	INV0600610	3831
Chr06	10974128	10977768	INV0600620	3640
Chr06	10998272	11001474	INV0600630	3202
Chr06	11857073	11857191	INV0600640	117
Chr06	12049999	12058815	INV0600650	8816
Chr06	12380992	12476693	INV0600660	95701
Chr06	12774823	13082396	INV0600670	307573
Chr06	13082397	13119682	INV0600680	37285
Chr06	13082397	17658324	INV0600690	4575927
Chr06	13119682	17643872	INV0600700	4524190
Chr06	13119682	17648301	INV0600710	4528619
Chr06	13119682	17658324	INV0600720	4538642
Chr06	13165037	17590567	INV0600730	4425530
Chr06	13509736	17658324	INV0600740	4148588
Chr06	15261104	15261780	INV0600750	676
Chr06	15358309	15358574	INV0600760	265
Chr06	15442511	15445922	INV0600770	3411
Chr06	17658722	17659073	INV0600780	351
Chr06	17659075	17853290	INV0600790	194215
Chr06	17659075	17855162	INV0600800	196087
Chr06	17659075	17855256	INV0600810	196181
Chr06	17659075	17863433	INV0600820	204358
Chr06	17815971	17831877	INV0600830	15906
Chr06	18366614	18366992	INV0600840	378
Chr06	19199629	19200383	INV0600850	754
Chr06	20928379	20932154	INV0600860	3775
Chr06	21397237	21398658	INV0600870	1421
Chr06	21598174	21600008	INV0600880	1834
Chr06	21672757	21707054	INV0600890	34297
Chr06	22486365	22504131	INV0600900	17766
Chr06	22487010	22528254	INV0600910	41243
Chr06	22540473	22540671	INV0600920	198
Chr06	22669561	22669859	INV0600930	298
Chr06	22753870	22765147	INV0600940	11277
Chr06	22761048	22765147	INV0600950	4099
Chr06	22845283	22845939	INV0600960	656
Chr06	22880883	22881768	INV0600970	885
Chr06	24445456	24445649	INV0600980	193
Chr06	24445676	24445961	INV0600990	285
Chr06	24897023	24953367	INV0601000	56344
Chr06	25447537	25452692	INV0601010	5155
Chr06	25497929	25573900	INV0601020	75970
Chr06	25497929	25573969	INV0601030	76041
Chr06	25497929	25573985	INV0601040	76056
Chr06	25497929	25573995	INV0601050	76066
Chr06	25497941	25573900	INV0601060	75959
Chr06	25497949	25573971	INV0601070	76022
Chr06	25497947	25573985	INV0601080	76044
Chr06	25497947	25573995	INV0601090	76048
Chr06	25497969	25573909	INV0601100	75940
Chr06	25497963	25573985	INV0601110	76024
Chr06	25500373	25571760	INV0601120	71387
Chr06	26381229	26381494	INV0601130	265
Chr06	26758324	26758512	INV0601140	188
Chr06	27863444	27863595	INV0601150	151
Chr06	28407245	28445119	INV0601160	37874
Chr06	28669430	28670186	INV0601170	756
Chr06	29022578	29023800	INV0601180	1222
Chr06	29023595	29024760	INV0601190	1165
Chr06	29024605	29027887	INV0601200	3281
Chr06	29025532	29027887	INV0601210	2355
Chr06	29668031	29668233	INV0601220	202
Chr06	30257351	30320125	INV0601230	62774
Chr06	30563884	30708822	INV0601240	144936
Chr06	30566461	30567343	INV0601250	882
Chr06	30566845	30595762	INV0601260	28917
Chr06	30566845	30599518	INV0601270	32673
Chr06	30566845	30603265	INV0601280	36420
Chr06	30568060	30624789	INV0601290	56729
Chr06	30571308	30599692	INV0601300	28384
Chr06	30571523	30599518	INV0601310	27995
Chr06	30575618	30599957	INV0601320	24339
Chr06	30575618	30612155	INV0601330	36537
Chr06	30576649	30593193	INV0601340	16544
Chr07	169852	173354	INV0700010	3502
Chr07	169852	173399	INV0700020	3547
Chr07	169852	173747	INV0700030	3895
Chr07	173382	173747	INV0700040	364
Chr07	790400	791215	INV0700050	815
Chr07	803440	803568	INV0700060	128
Chr07	1012697	1057185	INV0700070	44488
Chr07	1165879	1168955	INV0700080	3076
Chr07	1416885	1436639	INV0700090	19754
Chr07	1416885	1438000	INV0700100	21115
Chr07	1416885	1438127	INV0700110	21242
Chr07	1431959	1435877	INV0700120	3918
Chr07	1755054	1755909	INV0700130	855
Chr07	1755054	1756030	INV0700140	976
Chr07	1755054	1758102	INV0700150	3048
Chr07	1755054	1760939	INV0700160	5885
Chr07	1755054	1760972	INV0700170	5918
Chr07	1889727	1905877	INV0700180	16150
Chr07	2125133	2125577	INV0700190	444
Chr07	2239766	2240130	INV0700200	364
Chr07	2709027	2710067	INV0700210	1040
Chr07	3163166	3163617	INV0700220	451
Chr07	3416360	3416520	INV0700230	160
Chr07	3649086	3649325	INV0700240	239
Chr07	4425019	4426677	INV0700250	1658
Chr07	4425019	4426810	INV0700260	1791
Chr07	4425465	4426810	INV0700270	1345
Chr07	5189643	5228739	INV0700280	39096
Chr07	5348757	5430626	INV0700290	81869
Chr07	5352875	5428243	INV0700300	75368
Chr07	5353858	5430620	INV0700310	76762
Chr07	5354499	5430622	INV0700320	76123
Chr07	5354499	5436329	INV0700330	81830
Chr07	5419734	5425515	INV0700340	5781
Chr07	5817368	5821423	INV0700350	4055
Chr07	5878763	5878884	INV0700360	121
Chr07	5883081	5893518	INV0700370	10437
Chr07	5937111	5939051	INV0700380	1940
Chr07	6650707	6654812	INV0700390	4105
Chr07	7477865	7484152	INV0700400	6287
Chr07	7479304	7484152	INV0700410	4848
Chr07	7742588	7757824	INV0700420	15236
Chr07	8007327	8010730	INV0700430	3403
Chr07	8228220	8231994	INV0700440	3774
Chr07	8408557	8408746	INV0700450	189
Chr07	8411771	8412242	INV0700460	475
Chr07	8716673	8750951	INV0700470	34278
Chr07	8716671	8753196	INV0700480	36525
Chr07	9346840	10146068	INV0700490	799228
Chr07	9424698	9587693	INV0700500	162995
Chr07	9424698	9589654	INV0700510	164956
Chr07	9424698	9676079	INV0700520	251381
Chr07	9596085	9607172	INV0700530	11087
Chr07	9730858	9735565	INV0700540	4707
Chr07	9878164	9880146	INV0700550	1982
Chr07	10110349	10110470	INV0700560	121
Chr07	10139323	10357623	INV0700570	218300
Chr07	10676025	10676363	INV0700580	338
Chr07	11086468	11086891	INV0700590	423
Chr07	11168873	11293127	INV0700600	124254
Chr07	11402050	11402377	INV0700610	327
Chr07	11631695	11642606	INV0700620	10911
Chr07	11770480	11773844	INV0700630	3364
Chr07	11770480	11773990	INV0700640	3510
Chr07	11775751	11777382	INV0700650	1631
Chr07	11845794	11874370	INV0700660	28576
Chr07	11876347	11963874	INV0700670	87527
Chr07	11887201	11949093	INV0700680	61892
Chr07	11969789	11981369	INV0700690	11580
Chr07	11970316	12031784	INV0700700	61468
Chr07	12000479	12031784	INV0700710	31305
Chr07	12029717	12031784	INV0700720	2067
Chr07	12128479	12708316	INV0700730	579837
Chr07	12165417	12170606	INV0700740	5189
Chr07	12168676	12183432	INV0700750	14756
Chr07	12716554	12722648	INV0700760	6094
Chr07	12872445	13144889	INV0700770	272444
Chr07	12883080	12886308	INV0700780	3228
Chr07	13020396	13021854	INV0700790	1458
Chr07	14502242	14529975	INV0700800	27733
Chr07	15251874	15252398	INV0700810	524
Chr07	15443573	15450061	INV0700820	6488
Chr07	15444737	15446786	INV0700830	2049
Chr07	15444740	15450061	INV0700840	5322
Chr07	15444737	15451418	INV0700850	6681
Chr07	15658880	15758786	INV0700860	99906
Chr07	15852059	15854679	INV0700870	2620
Chr07	15986866	15987266	INV0700880	400
Chr07	16091566	16094567	INV0700890	3001
Chr07	16104011	16106305	INV0700900	2294
Chr07	16104172	16106305	INV0700910	2133
Chr07	16532218	16589168	INV0700920	56950
Chr07	16673156	16673310	INV0700930	154
Chr07	17266129	17266412	INV0700940	283
Chr07	17478165	17775160	INV0700950	296995
Chr07	17811672	17812160	INV0700960	488
Chr07	17867592	17869513	INV0700970	1921
Chr07	17945596	17947144	INV0700980	1548
Chr07	18128319	18128456	INV0700990	137
Chr07	18356905	18359807	INV0701000	2902
Chr07	18554906	18565384	INV0701010	10478
Chr07	18813279	18813697	INV0701020	418
Chr07	19445685	19445848	INV0701030	163
Chr07	19640490	19710342	INV0701040	69852
Chr07	19646816	19710342	INV0701050	63526
Chr07	19647649	19710342	INV0701060	62693
Chr07	19649714	19701636	INV0701070	51922
Chr07	19649714	19710342	INV0701080	60628
Chr07	19649957	19710342	INV0701090	60385
Chr07	19650051	19697264	INV0701100	47213
Chr07	19651471	19705806	INV0701110	54335
Chr07	19651471	19710342	INV0701120	58871
Chr07	19656010	19695680	INV0701130	39670
Chr07	20348329	20348586	INV0701140	257
Chr07	20589858	20590480	INV0701150	622
Chr07	20651925	20652101	INV0701160	176
Chr07	20999360	21008880	INV0701170	9520
Chr07	21008388	21008493	INV0701180	105
Chr07	21008395	21011204	INV0701190	2809
Chr07	21008395	21013353	INV0701200	4958
Chr07	21395400	21395807	INV0701210	407
Chr07	21434877	21443996	INV0701220	9119
Chr07	21541175	21565073	INV0701230	23898
Chr07	21712707	21721729	INV0701240	9022
Chr07	21753768	21757523	INV0701250	3755
Chr07	22071027	22071291	INV0701260	264
Chr07	22500876	22501089	INV0701270	213
Chr07	22690771	22691300	INV0701280	529
Chr07	22791717	22810732	INV0701290	19015
Chr07	23125867	23126043	INV0701300	176
Chr07	23127203	23129208	INV0701310	2005
Chr07	23127203	23129411	INV0701320	2208
Chr07	23318057	23319024	INV0701330	967
Chr07	23366868	23367067	INV0701340	199
Chr07	23447231	23449529	INV0701350	2298
Chr07	23447495	23449529	INV0701360	2033
Chr07	23447524	23449529	INV0701370	2005
Chr07	24829759	24863131	INV0701380	33372
Chr07	24829759	24864725	INV0701390	34966
Chr07	24842106	24846590	INV0701400	4484
Chr07	24848979	24849180	INV0701410	201
Chr07	25051805	25053345	INV0701420	1540
Chr07	26560810	26580124	INV0701430	19314
Chr07	28008369	28008668	INV0701440	299
Chr07	28199409	28199721	INV0701450	312
Chr07	28232668	28232781	INV0701460	113
Chr07	28583955	28700441	INV0701470	116486
Chr07	28953569	28954199	INV0701480	630
Chr07	29252281	29253311	INV0701490	1030
Chr07	29524775	29656082	INV0701500	131307
Chr07	29613631	29613764	INV0701510	133
Chr08	619153	620410	INV0800010	1257
Chr08	631852	635914	INV0800020	4062
Chr08	638430	643863	INV0800030	5433
Chr08	639544	643863	INV0800040	4319
Chr08	640703	643863	INV0800050	3160
Chr08	671200	744384	INV0800060	73184
Chr08	1253030	1253255	INV0800070	225
Chr08	1253151	1282301	INV0800080	29150
Chr08	1255308	1256354	INV0800090	1046
Chr08	1255308	1274980	INV0800100	19672
Chr08	1258628	1274980	INV0800110	16352
Chr08	2838049	2838313	INV0800120	264
Chr08	2910000	2921748	INV0800130	11748
Chr08	3427677	3429223	INV0800140	1546
Chr08	3588625	3728999	INV0800150	140374
Chr08	3788273	3800173	INV0800160	11900
Chr08	4011355	4020070	INV0800170	8715
Chr08	4698290	4717884	INV0800180	19594
Chr08	4834099	5005637	INV0800190	171538
Chr08	5031670	5031817	INV0800200	147
Chr08	5466131	5477812	INV0800210	11681
Chr08	5494723	5499511	INV0800220	4788
Chr08	5637909	5638149	INV0800230	240
Chr08	5681871	5683012	INV0800240	1141
Chr08	5996739	5996900	INV0800250	161
Chr08	6580982	6608511	INV0800260	27529
Chr08	6586974	6882878	INV0800270	295904
Chr08	6589724	6850308	INV0800280	260584
Chr08	6600468	6882878	INV0800290	282410
Chr08	6604236	6931021	INV0800300	326785
Chr08	6621264	6931021	INV0800310	309757
Chr08	6680800	6861335	INV0800320	180535
Chr08	6680797	6890245	INV0800330	209447
Chr08	6681215	6931021	INV0800340	249806
Chr08	6687990	6882878	INV0800350	194888
Chr08	6687990	6931021	INV0800360	243031
Chr08	6687990	7117035	INV0800370	429045
Chr08	6690788	6817654	INV0800380	126866
Chr08	6690788	6890245	INV0800390	199457
Chr08	6690788	6920134	INV0800400	229346
Chr08	6690788	7114792	INV0800410	424004
Chr08	6693609	6930274	INV0800420	236665
Chr08	6710902	6890245	INV0800430	179343
Chr08	6841088	7114792	INV0800440	273704
Chr08	6981950	7368388	INV0800450	386438
Chr08	7117032	7410654	INV0800460	293622
Chr08	7117032	7413231	INV0800470	296199
Chr08	7117032	7413862	INV0800480	296830
Chr08	7117032	7416474	INV0800490	299442
Chr08	7132399	7368388	INV0800500	235989
Chr08	7132399	7413231	INV0800510	280832
Chr08	7132399	7413862	INV0800520	281463
Chr08	7142719	7368388	INV0800530	225669
Chr08	7416468	7419750	INV0800540	3279
Chr08	7416468	7423457	INV0800550	6989
Chr08	7458939	7459128	INV0800560	189
Chr08	7471013	7473337	INV0800570	2324
Chr08	7646723	7647381	INV0800580	658
Chr08	7698342	7715898	INV0800590	17556
Chr08	7885669	7892121	INV0800600	6452
Chr08	7886823	7892121	INV0800610	5298
Chr08	7911904	7985052	INV0800620	73148
Chr08	8180616	8180821	INV0800630	205
Chr08	8528068	8528427	INV0800640	359
Chr08	9395909	9396125	INV0800650	216
Chr08	9539547	9615324	INV0800660	75777
Chr08	9921479	9957210	INV0800670	35731
Chr08	9923622	9957210	INV0800680	33588
Chr08	9984173	15241312	INV0800690	5257139
Chr08	10328704	10328894	INV0800700	190
Chr08	11308383	12498414	INV0800710	1190031
Chr08	11497474	11499087	INV0800720	1613
Chr08	11497579	11499087	INV0800730	1508
Chr08	11497650	11499087	INV0800740	1437
Chr08	11497676	11499087	INV0800750	1411
Chr08	11497694	11499087	INV0800760	1393
Chr08	11497715	11499087	INV0800770	1372
Chr08	11497757	11499087	INV0800780	1329
Chr08	11497768	11499087	INV0800790	1320
Chr08	11606782	11609085	INV0800800	2303
Chr08	11781445	11798073	INV0800810	16628
Chr08	11950425	12398940	INV0800820	448515
Chr08	11950425	12883521	INV0800830	933096
Chr08	12021457	12403834	INV0800840	382377
Chr08	12174685	12277977	INV0800850	103292
Chr08	12468075	12745117	INV0800860	277042
Chr08	12468345	12745117	INV0800870	276772
Chr08	12528750	12619931	INV0800880	91181
Chr08	12687712	12688652	INV0800890	940
Chr08	13004996	13479531	INV0800900	474535
Chr08	13175593	13177082	INV0800910	1489
Chr08	13331276	13358187	INV0800920	26911
Chr08	13425349	13429415	INV0800930	4066
Chr08	13425349	13429492	INV0800940	4143
Chr08	13425349	13436156	INV0800950	10807
Chr08	13429338	13436156	INV0800960	6818
Chr08	13429755	13430642	INV0800970	887
Chr08	13842699	13856345	INV0800980	13646
Chr08	14021258	14022234	INV0800990	976
Chr08	14806454	14879821	INV0801000	73367
Chr08	14931762	14934839	INV0801010	3077
Chr08	15197365	15197500	INV0801020	135
Chr08	16448245	16449632	INV0801030	1387
Chr08	16469261	16479250	INV0801040	9989
Chr08	16670776	16682068	INV0801050	11292
Chr08	16758175	16758975	INV0801060	800
Chr08	16956048	16956588	INV0801070	540
Chr08	17098539	17102474	INV0801080	3935
Chr08	17254640	17270354	INV0801090	15714
Chr08	17953955	17954331	INV0801100	376
Chr08	18768172	18768354	INV0801110	182
Chr08	18856525	18861254	INV0801120	4729
Chr08	19247384	19247841	INV0801130	457
Chr08	19526747	20651007	INV0801140	1124260
Chr08	19766000	19767658	INV0801150	1658
Chr08	19766000	19774173	INV0801160	8173
Chr08	20016068	20044342	INV0801170	28274
Chr08	20154358	20155032	INV0801180	674
Chr08	20661961	20662224	INV0801190	263
Chr08	20921373	20921484	INV0801200	111
Chr08	21205944	21206163	INV0801210	219
Chr08	21783638	21785146	INV0801220	1508
Chr08	21905501	21908464	INV0801230	2963
Chr08	23036281	23053891	INV0801240	17610
Chr08	23189012	23203831	INV0801250	14819
Chr08	24529625	24529825	INV0801260	200
Chr08	24622394	24879011	INV0801270	256617
Chr08	24808480	24809221	INV0801280	741
Chr08	24879160	24880341	INV0801290	1181
Chr08	24935525	24936632	INV0801300	1106
Chr08	24972346	24972678	INV0801310	332
Chr08	24976334	24994636	INV0801320	18302
Chr08	27327073	27327752	INV0801330	679
Chr08	27796266	27796591	INV0801340	325
Chr08	28108488	28108641	INV0801350	153
Chr08	28425911	28441561	INV0801360	15650
Chr08	28428658	28430007	INV0801370	1349
Chr09	38202	102990	INV0900010	64788
Chr09	258326	260275	INV0900020	1949
Chr09	309450	313218	INV0900030	3768
Chr09	1434103	1434505	INV0900040	402
Chr09	1506007	2123175	INV0900050	617168
Chr09	1696538	1698357	INV0900060	1819
Chr09	2306164	2307413	INV0900070	1249
Chr09	2402471	2402881	INV0900080	410
Chr09	2889811	3054055	INV0900090	164244
Chr09	3056902	3357886	INV0900100	300984
Chr09	3174890	3178198	INV0900110	3309
Chr09	3210899	3211658	INV0900120	759
Chr09	3309777	3310611	INV0900130	834
Chr09	3505719	3506084	INV0900140	365
Chr09	3732443	4198354	INV0900150	465911
Chr09	3894745	3897984	INV0900160	3239
Chr09	3894745	3928460	INV0900170	33715
Chr09	3894745	3941525	INV0900180	46780
Chr09	4682171	4811846	INV0900190	129675
Chr09	4930786	4948714	INV0900200	17928
Chr09	4933819	4948714	INV0900210	14895
Chr09	4933819	4964074	INV0900220	30255
Chr09	4940165	4940765	INV0900230	600
Chr09	5173729	5176965	INV0900240	3236
Chr09	5366481	5370109	INV0900250	3628
Chr09	5895235	5895398	INV0900260	163
Chr09	5959289	5960025	INV0900270	736
Chr09	5969688	5988664	INV0900280	18976
Chr09	6255721	6256189	INV0900290	468
Chr09	6372908	6374249	INV0900300	1341
Chr09	6740177	6786800	INV0900310	46623
Chr09	7088230	7091460	INV0900320	3230
Chr09	7088236	7091462	INV0900330	3224
Chr09	7118486	7122036	INV0900340	3550
Chr09	7261374	7263142	INV0900350	1768
Chr09	7308907	7309145	INV0900360	238
Chr09	7469417	7498657	INV0900370	29240
Chr09	7470263	7498657	INV0900380	28394
Chr09	7585213	7701250	INV0900390	116037
Chr09	7714879	7716617	INV0900400	1738
Chr09	8107349	8107523	INV0900410	174
Chr09	8112698	8112894	INV0900420	196
Chr09	8875967	8876263	INV0900430	296
Chr09	8902512	8902963	INV0900440	451
Chr09	9361621	9374967	INV0900450	13346
Chr09	9517386	9551792	INV0900460	34406
Chr09	10061830	10062133	INV0900470	303
Chr09	10061915	10062133	INV0900480	218
Chr09	10153484	10157554	INV0900490	4070
Chr09	10222079	10249464	INV0900500	27385
Chr09	10223647	10249464	INV0900510	25817
Chr09	10236119	10249464	INV0900520	13345
Chr09	10363876	10364951	INV0900530	1075
Chr09	10408110	10409857	INV0900540	1747
Chr09	10993926	10994060	INV0900550	134
Chr09	11349786	11350076	INV0900560	290
Chr09	11358628	11359711	INV0900570	1083
Chr09	11358792	11361145	INV0900580	2353
Chr09	11358792	11371813	INV0900590	13021
Chr09	11360222	11363257	INV0900600	3035
Chr09	11360912	11361125	INV0900610	213
Chr09	11460699	11461479	INV0900620	780
Chr09	11673724	11676358	INV0900630	2634
Chr09	12746185	12748923	INV0900640	2738
Chr09	12761634	12761962	INV0900650	328
Chr09	12852060	12852577	INV0900660	517
Chr09	12852238	12852577	INV0900670	339
Chr09	13009822	13017000	INV0900680	7178
Chr09	13307815	13307985	INV0900690	170
Chr09	13321633	13323726	INV0900700	2093
Chr09	13564490	13564721	INV0900710	231
Chr09	13585600	13587149	INV0900720	1549
Chr09	13602973	13603334	INV0900730	361
Chr09	13602973	13604478	INV0900740	1504
Chr09	13602973	13605665	INV0900750	2692
Chr09	13604107	13604480	INV0900760	373
Chr09	13990622	13993832	INV0900770	3210
Chr09	13990622	13996586	INV0900780	5964
Chr09	13995469	14002706	INV0900790	7237
Chr09	14133228	14145721	INV0900800	12493
Chr09	14139214	14145721	INV0900810	6506
Chr09	14347495	14355809	INV0900820	8314
Chr09	14651690	14652746	INV0900830	1056
Chr09	14654323	14655771	INV0900840	1448
Chr09	15601688	15606062	INV0900850	4374
Chr09	15862062	15863453	INV0900860	1391
Chr09	15862062	15863479	INV0900870	1417
Chr09	18001078	18010239	INV0900880	9161
Chr09	18386069	18387453	INV0900890	1384
Chr09	19178392	19213205	INV0900900	34813
Chr09	19178392	19213228	INV0900910	34836
Chr09	19179946	19213228	INV0900920	33282
Chr09	19203946	19208829	INV0900930	4883
Chr09	19203946	19208870	INV0900940	4923
Chr09	19204220	19208706	INV0900950	4486
Chr09	19597096	19637319	INV0900960	40223
Chr09	19977256	19979077	INV0900970	1817
Chr09	20407894	20408113	INV0900980	219
Chr09	20407894	20408167	INV0900990	274
Chr09	20407894	20408183	INV0901000	289
Chr09	20407894	20408195	INV0901010	301
Chr09	20407894	20408249	INV0901020	355
Chr09	20407894	20408269	INV0901030	375
Chr09	20407894	20408283	INV0901040	388
Chr09	20407894	20408303	INV0901050	409
Chr09	20641132	20742840	INV0901060	101708
Chr09	21266320	21267806	INV0901070	1486
Chr09	21539733	21547035	INV0901080	7302
Chr09	21575301	21608054	INV0901090	32753
Chr09	21591798	21610132	INV0901100	18334
Chr09	21954134	21954281	INV0901110	147
Chr09	22693428	22693753	INV0901120	325
Chr09	22935524	22987302	INV0901130	51778
Chr09	22952653	23011720	INV0901140	59067
Chr09	22959485	22999426	INV0901150	39941
Chr09	22959506	22987302	INV0901160	27796
Chr09	22959518	22987302	INV0901170	27784
Chr09	22979496	23011720	INV0901180	32224
Chr09	22988947	22989609	INV0901190	662
Chr09	23001130	23003059	INV0901200	1929
Chr10	876201	876420	INV1000010	219
Chr10	1161281	1178968	INV1000020	17687
Chr10	1333405	1336562	INV1000030	3157
Chr10	1773928	2074292	INV1000040	300364
Chr10	1794265	1794598	INV1000050	333
Chr10	2011854	2013857	INV1000060	2003
Chr10	2011854	2014385	INV1000070	2531
Chr10	2260647	2261171	INV1000080	524
Chr10	2464733	2513060	INV1000090	48328
Chr10	2464766	2512837	INV1000100	48071
Chr10	2464766	2513060	INV1000110	48294
Chr10	2464808	2512837	INV1000120	48033
Chr10	2464836	2512837	INV1000130	48001
Chr10	2464888	2512837	INV1000140	47949
Chr10	2464903	2512837	INV1000150	47934
Chr10	2481769	2508371	INV1000160	26602
Chr10	2761232	2761865	INV1000170	633
Chr10	2991185	2991508	INV1000180	323
Chr10	3060831	3061028	INV1000190	197
Chr10	3264398	3284359	INV1000200	19962
Chr10	3264398	3284461	INV1000210	20063
Chr10	3264398	3284925	INV1000220	20527
Chr10	3267436	3297393	INV1000230	29957
Chr10	3283234	3286191	INV1000240	2957
Chr10	3355737	3394923	INV1000250	39186
Chr10	3472208	3473156	INV1000260	948
Chr10	3475798	3486759	INV1000270	10961
Chr10	3526500	3579984	INV1000280	53484
Chr10	3527403	3613268	INV1000290	85865
Chr10	3718600	3730401	INV1000300	11801
Chr10	3894308	3895069	INV1000310	761
Chr10	3964688	3967326	INV1000320	2638
Chr10	4028492	4029460	INV1000330	968
Chr10	4224818	4225506	INV1000340	688
Chr10	4224869	4225387	INV1000350	518
Chr10	4795603	4796319	INV1000360	716
Chr10	4842355	4843521	INV1000370	1166
Chr10	4895830	4896226	INV1000380	396
Chr10	4971109	5435084	INV1000390	463975
Chr10	4990521	5045690	INV1000400	55169
Chr10	4994363	4995525	INV1000410	1162
Chr10	5087977	5097561	INV1000420	9584
Chr10	5095904	5104743	INV1000430	8839
Chr10	5158477	5204953	INV1000440	46476
Chr10	5158515	5166134	INV1000450	7619
Chr10	5294448	5294575	INV1000460	127
Chr10	5673248	5674154	INV1000470	906
Chr10	5717408	6581999	INV1000480	864591
Chr10	5721890	5722188	INV1000490	298
Chr10	6029907	6058243	INV1000500	28336
Chr10	6541084	6645334	INV1000510	104250
Chr10	6692061	6697049	INV1000520	4988
Chr10	6758002	6776573	INV1000530	18571
Chr10	6881752	6919997	INV1000540	38245
Chr10	6920348	7220870	INV1000550	300522
Chr10	7020583	7021184	INV1000560	601
Chr10	7104829	7111075	INV1000570	6246
Chr10	7300776	7301522	INV1000580	746
Chr10	7466207	7466819	INV1000590	612
Chr10	7575146	8001273	INV1000600	426127
Chr10	7612912	7675732	INV1000610	62820
Chr10	8161459	8161976	INV1000620	517
Chr10	8163258	8168834	INV1000630	5576
Chr10	8251877	8259643	INV1000640	7766
Chr10	8257136	8259644	INV1000650	2508
Chr10	8323419	8368999	INV1000660	45580
Chr10	8448715	8457755	INV1000670	9040
Chr10	8742078	8754154	INV1000680	12076
Chr10	8948404	8967701	INV1000690	19297
Chr10	8951203	8967701	INV1000700	16498
Chr10	8962393	8967701	INV1000710	5308
Chr10	9070518	9072870	INV1000720	2352
Chr10	9657248	9661645	INV1000730	4397
Chr10	9750366	9788355	INV1000740	37989
Chr10	9767757	9782291	INV1000750	14534
Chr10	9938731	9946192	INV1000760	7461
Chr10	10022184	10022373	INV1000770	189
Chr10	10468720	10469436	INV1000780	716
Chr10	10711056	10711302	INV1000790	246
Chr10	10711056	10711343	INV1000800	287
Chr10	10711056	10711376	INV1000810	319
Chr10	10790276	10815740	INV1000820	25464
Chr10	10790276	10902143	INV1000830	111867
Chr10	10887687	10920944	INV1000840	33257
Chr10	11267570	11268025	INV1000850	455
Chr10	11413739	11462136	INV1000860	48397
Chr10	11465829	11475378	INV1000870	9549
Chr10	11792673	11795998	INV1000880	3325
Chr10	12599664	12600939	INV1000890	1275
Chr10	12599664	12627914	INV1000900	28250
Chr10	12753006	12758779	INV1000910	5773
Chr10	13004489	13005624	INV1000920	1135
Chr10	13438225	13439642	INV1000930	1417
Chr10	13524399	13526086	INV1000940	1687
Chr10	13960714	13970825	INV1000950	10111
Chr10	14011306	14067497	INV1000960	56191
Chr10	14011306	14069924	INV1000970	58618
Chr10	14011306	14070322	INV1000980	59016
Chr10	14011306	14072369	INV1000990	61063
Chr10	14015941	14072369	INV1001000	56428
Chr10	14589925	14603582	INV1001010	13657
Chr10	14812705	14858372	INV1001020	45667
Chr10	14940633	14940860	INV1001030	227
Chr10	15006149	15007001	INV1001040	852
Chr10	15447358	15528397	INV1001050	81039
Chr10	15456871	15487231	INV1001060	30360
Chr10	15601422	15683176	INV1001070	81754
Chr10	16007045	16011711	INV1001080	4666
Chr10	16007045	16011825	INV1001090	4780
Chr10	16007045	16014575	INV1001100	7530
Chr10	16007045	16014836	INV1001110	7791
Chr10	16007235	16014836	INV1001120	7601
Chr10	16384030	17708643	INV1001130	1324613
Chr10	16418250	16423125	INV1001140	4875
Chr10	16423851	16424028	INV1001150	177
Chr10	16579091	16580589	INV1001160	1498
Chr10	16891000	16899644	INV1001170	8644
Chr10	17199402	17200803	INV1001180	1401
Chr10	17213167	17214408	INV1001190	1241
Chr10	17594602	17594810	INV1001200	208
Chr10	18174181	18174305	INV1001210	124
Chr10	18394705	18395553	INV1001220	848
Chr10	18529972	18530089	INV1001230	117
Chr10	18587764	18628052	INV1001240	40288
Chr10	18635365	18636559	INV1001250	1194
Chr10	20148093	20150935	INV1001260	2842
Chr10	20151320	20153184	INV1001270	1864
Chr10	20152163	20153184	INV1001280	1021
Chr10	20443060	20547482	INV1001290	104422
Chr10	20763985	20766219	INV1001300	2234
Chr10	20836592	20861474	INV1001310	24882
Chr10	20874737	20875077	INV1001320	340
Chr10	20979617	20984283	INV1001330	4666
Chr10	21430644	21430751	INV1001340	107
Chr10	21462694	21463958	INV1001350	1264
Chr10	21462864	21463958	INV1001360	1094
Chr10	21531235	21540876	INV1001370	9641
Chr10	22555646	22558152	INV1001380	2506
Chr10	22587044	22599630	INV1001390	12586
Chr10	22595003	22597938	INV1001400	2935
Chr10	22723554	22724431	INV1001410	877
Chr11	555806	754947	INV1100010	199141
Chr11	1186323	1339327	INV1100020	153004
Chr11	1538563	1541907	INV1100030	3344
Chr11	1639390	1640804	INV1100040	1414
Chr11	1639400	1640986	INV1100050	1586
Chr11	1639749	1640986	INV1100060	1237
Chr11	1752196	1767153	INV1100070	14957
Chr11	1754057	1773200	INV1100080	19143
Chr11	1759055	1765708	INV1100090	6653
Chr11	1759055	1768202	INV1100100	9147
Chr11	2027698	2028866	INV1100110	1168
Chr11	3010685	3011453	INV1100120	768
Chr11	3011609	3017669	INV1100130	6060
Chr11	3037303	3074679	INV1100140	37376
Chr11	3115287	3118645	INV1100150	3358
Chr11	3247526	3260974	INV1100160	13448
Chr11	3547977	3554779	INV1100170	6802
Chr11	3551604	3553647	INV1100180	2043
Chr11	3552142	3553647	INV1100190	1505
Chr11	3552154	3553647	INV1100200	1493
Chr11	3929981	3956102	INV1100210	26121
Chr11	4633750	4725261	INV1100220	91511
Chr11	4640916	4694355	INV1100230	53439
Chr11	4640916	4694621	INV1100240	53705
Chr11	4650374	4725261	INV1100250	74887
Chr11	4656647	4692618	INV1100260	35971
Chr11	4657368	4694355	INV1100270	36987
Chr11	4657597	4725261	INV1100280	67664
Chr11	4804779	4805726	INV1100290	947
Chr11	4970356	4970663	INV1100300	307
Chr11	5030143	5062474	INV1100310	32331
Chr11	5030143	5064467	INV1100320	34324
Chr11	5030611	5062474	INV1100330	31863
Chr11	5374167	5374454	INV1100340	287
Chr11	5936013	5936288	INV1100350	275
Chr11	6020603	6020731	INV1100360	128
Chr11	6030183	6030324	INV1100370	141
Chr11	6417565	6489502	INV1100380	71937
Chr11	6419926	6489505	INV1100390	69579
Chr11	6550975	6552618	INV1100400	1643
Chr11	6642155	6650840	INV1100410	8685
Chr11	6642155	6664063	INV1100420	21908
Chr11	6642246	6838293	INV1100430	196047
Chr11	6646291	6664063	INV1100440	17772
Chr11	6646288	6670862	INV1100450	24574
Chr11	6646291	6671467	INV1100460	25176
Chr11	6646285	6671501	INV1100470	25216
Chr11	6757435	6796385	INV1100480	38950
Chr11	6757435	6803352	INV1100490	45917
Chr11	7145938	7146281	INV1100500	343
Chr11	7498034	7498276	INV1100510	242
Chr11	7727917	7728035	INV1100520	118
Chr11	7745961	7747421	INV1100530	1460
Chr11	7989922	7998197	INV1100540	8275
Chr11	7991992	7999797	INV1100550	7805
Chr11	8247609	8275003	INV1100560	27394
Chr11	8335114	8402863	INV1100570	67749
Chr11	8335825	8402863	INV1100580	67038
Chr11	8367304	8399515	INV1100590	32211
Chr11	8367994	8368192	INV1100600	198
Chr11	8368199	8399515	INV1100610	31316
Chr11	8368199	8407057	INV1100620	38858
Chr11	8368209	8399515	INV1100630	31304
Chr11	8368227	8399515	INV1100640	31293
Chr11	8368382	8399515	INV1100650	31133
Chr11	8369834	8574350	INV1100660	204516
Chr11	8778953	8783391	INV1100670	4438
Chr11	8945633	8946634	INV1100680	1001
Chr11	9311393	9371901	INV1100690	60508
Chr11	9380626	9393829	INV1100700	13203
Chr11	9385042	9385404	INV1100710	362
Chr11	9396374	9705214	INV1100720	308840
Chr11	9481529	9703083	INV1100730	221554
Chr11	9794790	9815032	INV1100740	20242
Chr11	10009895	10020518	INV1100750	10623
Chr11	10770520	10770977	INV1100760	457
Chr11	10911476	10914609	INV1100770	3133
Chr11	11021014	11023279	INV1100780	2265
Chr11	11155246	12028444	INV1100790	873198
Chr11	11456053	11698129	INV1100800	242076
Chr11	11586333	11586745	INV1100810	412
Chr11	11775925	11797373	INV1100820	21448
Chr11	11819343	11827940	INV1100830	8597
Chr11	11825108	11826260	INV1100840	1152
Chr11	11825536	11826260	INV1100850	724
Chr11	12043025	12149155	INV1100860	106130
Chr11	12048619	12149155	INV1100870	100536
Chr11	12064038	12078698	INV1100880	14660
Chr11	12191465	12727710	INV1100890	536245
Chr11	12193884	13296596	INV1100900	1102712
Chr11	12295169	12727710	INV1100910	432541
Chr11	12548099	12727710	INV1100920	179611
Chr11	12557302	12651248	INV1100930	93946
Chr11	12557302	12695981	INV1100940	138679
Chr11	12557302	12727710	INV1100950	170408
Chr11	12558719	12727710	INV1100960	168991
Chr11	12727710	12788468	INV1100970	60758
Chr11	12727710	12911906	INV1100980	184196
Chr11	12727710	13035533	INV1100990	307823
Chr11	12727995	13019266	INV1101000	291271
Chr11	12991359	13016302	INV1101010	24943
Chr11	13017628	13019266	INV1101020	1638
Chr11	13044778	13099658	INV1101030	54880
Chr11	13044778	13126069	INV1101040	81291
Chr11	13442383	13446639	INV1101050	4256
Chr11	13519859	13520687	INV1101060	828
Chr11	13707755	13719173	INV1101070	11418
Chr11	13743702	13745003	INV1101080	1301
Chr11	13877390	13881144	INV1101090	3754
Chr11	14293691	14605404	INV1101100	311713
Chr11	14293691	14616823	INV1101110	323132
Chr11	14293691	14622653	INV1101120	328962
Chr11	14353136	14360789	INV1101130	7653
Chr11	14353136	14360898	INV1101140	7762
Chr11	14429599	14582899	INV1101150	153300
Chr11	14622651	14626494	INV1101160	3843
Chr11	14622651	14684766	INV1101170	62115
Chr11	14662033	14662263	INV1101180	230
Chr11	15351822	15363364	INV1101190	11542
Chr11	15455853	15458487	INV1101200	2634
Chr11	15486689	15489222	INV1101210	2533
Chr11	15857773	15858263	INV1101220	490
Chr11	16489108	16533417	INV1101230	44309
Chr11	16490458	16533416	INV1101240	42958
Chr11	16492002	16533416	INV1101250	41414
Chr11	16492021	16533416	INV1101260	41395
Chr11	16503989	16533416	INV1101270	29427
Chr11	16510123	16532918	INV1101280	22795
Chr11	16566967	16583039	INV1101290	16072
Chr11	16567273	16583039	INV1101300	15766
Chr11	16583043	16765720	INV1101310	182677
Chr11	16606262	16606452	INV1101320	190
Chr11	16884335	16884445	INV1101330	110
Chr11	17078698	17238537	INV1101340	159839
Chr11	17081023	17238537	INV1101350	157514
Chr11	17109514	17235631	INV1101360	126117
Chr11	17426996	17429642	INV1101370	2646
Chr11	17599931	17601746	INV1101380	1815
Chr11	17630297	17632405	INV1101390	2108
Chr11	17907933	17908159	INV1101400	226
Chr11	18507978	18508268	INV1101410	290
Chr11	18560207	18686439	INV1101420	126232
Chr11	19355887	19414574	INV1101430	58687
Chr11	19368722	19396736	INV1101440	28014
Chr11	19370822	19396736	INV1101450	25914
Chr11	19386070	19393818	INV1101460	7748
Chr11	19423896	19440779	INV1101470	16883
Chr11	19796080	19803793	INV1101480	7713
Chr11	19796080	19817421	INV1101490	21341
Chr11	19800832	19817421	INV1101500	16589
Chr11	19813151	19817421	INV1101510	4270
Chr11	19813168	19817421	INV1101520	4253
Chr11	19817426	19832331	INV1101530	14905
Chr11	19817425	19834000	INV1101540	16575
Chr11	19817425	19848205	INV1101550	30780
Chr11	19817425	19851168	INV1101560	33743
Chr11	19817425	19852763	INV1101570	35338
Chr11	19817501	19848205	INV1101580	30704
Chr11	19817890	19818025	INV1101590	135
Chr11	20119819	20324723	INV1101600	204904
Chr11	20212739	20253837	INV1101610	41098
Chr11	20330564	20396703	INV1101620	66139
Chr11	20426044	20437116	INV1101630	11072
Chr11	20462577	20464447	INV1101640	1870
Chr11	21069912	21073576	INV1101650	3664
Chr11	21114157	21114348	INV1101660	191
Chr11	21114186	21114348	INV1101670	162
Chr11	21114240	21114348	INV1101680	108
Chr11	21210374	21216997	INV1101690	6623
Chr11	21298444	21299115	INV1101700	671
Chr11	21337278	21337977	INV1101710	699
Chr11	21462411	21464650	INV1101720	2239
Chr11	21608092	21609959	INV1101730	1867
Chr11	21687399	21691560	INV1101740	4161
Chr11	21961142	22047318	INV1101750	86176
Chr11	21961142	22081661	INV1101760	120519
Chr11	22489016	22489627	INV1101770	611
Chr11	22489125	22489627	INV1101780	502
Chr11	22637944	22978838	INV1101790	340894
Chr11	22648372	22652135	INV1101800	3763
Chr11	23155839	23156130	INV1101810	291
Chr11	23282877	23283690	INV1101820	813
Chr11	23442309	23445062	INV1101830	2753
Chr11	23736842	23756295	INV1101840	19453
Chr11	23896571	23898288	INV1101850	1717
Chr11	23896567	23898509	INV1101860	1942
Chr11	23896571	23898652	INV1101870	2082
Chr11	24143212	24152636	INV1101880	9424
Chr11	24290052	24601121	INV1101890	311069
Chr11	24684107	24684269	INV1101900	162
Chr11	24775027	24778949	INV1101910	3922
Chr11	24959958	24962766	INV1101920	2808
Chr11	25136661	25136979	INV1101930	318
Chr11	25138267	25142062	INV1101940	3795
Chr11	26331682	26332579	INV1101950	897
Chr11	26336831	26337631	INV1101960	800
Chr11	26477846	26478550	INV1101970	704
Chr11	26616384	26616511	INV1101980	127
Chr11	26635219	26675205	INV1101990	39986
Chr11	26849445	26876056	INV1102000	26611
Chr11	26986816	27120492	INV1102010	133676
Chr11	27076636	27077117	INV1102020	481
Chr11	27076670	27077117	INV1102030	445
Chr11	27077012	27077117	INV1102040	105
Chr11	27648784	27655591	INV1102050	6807
Chr11	27885476	27889321	INV1102060	3845
Chr11	28334160	28353083	INV1102070	18923
Chr11	28334178	28353083	INV1102080	18905
Chr11	28340857	28347834	INV1102090	6977
Chr11	28479360	28479598	INV1102100	238
Chr11	28701625	28702188	INV1102110	563
Chr11	28825073	28825545	INV1102120	472
Chr12	691451	1016732	INV1200010	325281
Chr12	746511	1421700	INV1200020	675189
Chr12	971567	974109	INV1200030	2542
Chr12	1445785	1526061	INV1200040	80276
Chr12	1445785	1528511	INV1200050	82726
Chr12	1463274	1464264	INV1200060	990
Chr12	2126857	2127323	INV1200070	466
Chr12	2369035	2369213	INV1200080	178
Chr12	2648302	2653785	INV1200090	5483
Chr12	3175862	3246836	INV1200100	70974
Chr12	3179814	3249886	INV1200110	70072
Chr12	3612826	3614483	INV1200120	1657
Chr12	3625539	3632689	INV1200130	7150
Chr12	3726985	3728371	INV1200140	1386
Chr12	3886425	3893329	INV1200150	6904
Chr12	3891083	3898328	INV1200160	7249
Chr12	3891082	3898346	INV1200170	7264
Chr12	3891082	3902318	INV1200180	11236
Chr12	3895079	3902318	INV1200190	7239
Chr12	3898331	3902318	INV1200200	3987
Chr12	3898341	3902318	INV1200210	3977
Chr12	4120860	4146562	INV1200220	25702
Chr12	4742231	4912059	INV1200230	169828
Chr12	5927260	5927989	INV1200240	729
Chr12	5929264	5930282	INV1200250	1018
Chr12	6012333	6014959	INV1200260	2626
Chr12	6123422	6129121	INV1200270	5699
Chr12	6123422	6129454	INV1200280	6032
Chr12	6193914	6195783	INV1200290	1869
Chr12	7239509	7240436	INV1200300	927
Chr12	7401968	7402195	INV1200310	227
Chr12	8539289	8539899	INV1200320	610
Chr12	8539289	8540064	INV1200330	775
Chr12	9433413	9456985	INV1200340	23572
Chr12	9553932	9554174	INV1200350	242
Chr12	9641143	9738108	INV1200360	96965
Chr12	10233839	10234475	INV1200370	636
Chr12	10450732	10451584	INV1200380	852
Chr12	10645791	10672876	INV1200390	27085
Chr12	10806122	10833511	INV1200400	27389
Chr12	11336838	11337006	INV1200410	168
Chr12	11419872	11576883	INV1200420	157011
Chr12	11727587	11744589	INV1200430	17002
Chr12	11798333	11799678	INV1200440	1345
Chr12	11812563	11813646	INV1200450	1083
Chr12	13403422	13403529	INV1200460	107
Chr12	13610454	13611507	INV1200470	1053
Chr12	13671671	13740540	INV1200480	68869
Chr12	13740758	13880787	INV1200490	140029
Chr12	14480126	14480696	INV1200500	570
Chr12	14522706	14536268	INV1200510	13562
Chr12	14811665	15059221	INV1200520	247556
Chr12	14822002	15059221	INV1200530	237219
Chr12	14824420	15059221	INV1200540	234801
Chr12	14825925	14975871	INV1200550	149946
Chr12	15398392	15398524	INV1200560	132
Chr12	15398403	15398524	INV1200570	121
Chr12	15418263	15419831	INV1200580	1568
Chr12	15422392	15425136	INV1200590	2744
Chr12	15532771	15537705	INV1200600	4934
Chr12	15535513	15623311	INV1200610	87798
Chr12	15599056	15599885	INV1200620	829
Chr12	15621124	15655692	INV1200630	34568
Chr12	15655691	15656472	INV1200640	781
Chr12	15668569	15672377	INV1200650	3808
Chr12	15668569	15672403	INV1200660	3834
Chr12	15672411	15964604	INV1200670	292193
Chr12	15797202	15797813	INV1200680	611
Chr12	15878100	15878719	INV1200690	619
Chr12	15895497	15897187	INV1200700	1690
Chr12	16175692	16177774	INV1200710	2082
Chr12	16176677	16177813	INV1200720	1136
Chr12	16180153	16181596	INV1200730	1443
Chr12	16283756	16284937	INV1200740	1181
Chr12	16302813	16303069	INV1200750	256
Chr12	16354539	16360458	INV1200760	5919
Chr12	16411363	16411554	INV1200770	191
Chr12	16458085	16460458	INV1200780	2372
Chr12	16460457	16462439	INV1200790	1982
Chr12	16692371	16712952	INV1200800	20581
Chr12	16866906	16867286	INV1200810	380
Chr12	17005931	17007522	INV1200820	1591
Chr12	17007290	17009066	INV1200830	1776
Chr12	17008428	17009066	INV1200840	638
Chr12	17009059	17488002	INV1200850	478943
Chr12	17327264	17329317	INV1200860	2053
Chr12	17845444	17846494	INV1200870	1050
Chr12	18025577	18025759	INV1200880	182
Chr12	18082524	18184140	INV1200890	101616
Chr12	18180691	18180821	INV1200900	130
Chr12	18823213	18825402	INV1200910	2189
Chr12	19378488	19378651	INV1200920	163
Chr12	19581272	19634473	INV1200930	53203
Chr12	19583557	19583919	INV1200940	361
Chr12	19607867	19611143	INV1200950	3276
Chr12	19753914	19807549	INV1200960	53635
Chr12	19964042	19967303	INV1200970	3261
Chr12	20057896	20060226	INV1200980	2330
Chr12	20058650	20058889	INV1200990	239
Chr12	20366380	20374998	INV1201000	8618
Chr12	20760065	20760226	INV1201010	161
Chr12	21079941	21080910	INV1201020	968
Chr12	21081521	21081905	INV1201030	384
Chr12	21081521	21081915	INV1201040	394
Chr12	21748605	21754862	INV1201050	6257
Chr12	21753486	21754864	INV1201060	1378
Chr12	21888465	21906876	INV1201070	18411
Chr12	21912277	21998053	INV1201080	85776
Chr12	22219057	22219277	INV1201090	220
Chr12	22302643	22305621	INV1201100	2978
Chr12	22303013	22304563	INV1201110	1550
Chr12	22798997	22856143	INV1201120	57146
Chr12	22823930	22825417	INV1201130	1487
Chr12	22854967	22923253	INV1201140	68286
Chr12	23858369	23861694	INV1201150	3324
Chr12	24281907	24285735	INV1201160	3828
Chr12	24529633	24563814	INV1201170	34181
Chr12	24532020	24561712	INV1201180	29692
Chr12	24532020	24563262	INV1201190	31242
Chr12	24644150	24644276	INV1201200	126
Chr12	24751074	24756072	INV1201210	4998
Chr12	24751074	24756472	INV1201220	5398
Chr12	24751777	24756048	INV1201230	4271
Chr12	24752213	24756048	INV1201240	3835
Chr12	24975284	24981218	INV1201250	5934
Chr12	25148740	25152254	INV1201260	3514
Chr12	25150745	25152254	INV1201270	1509
Chr12	25152036	25153234	INV1201280	1197
Chr12	25347814	25348471	INV1201290	657
Chr12	25353692	25353841	INV1201300	149
Chr12	25616809	25617285	INV1201310	476
Chr12	25676537	25681834	INV1201320	5297
Chr12	25676537	25690171	INV1201330	13634
Chr12	25677763	25679884	INV1201340	2121
Chr12	25930087	25930851	INV1201350	764
Chr12	26043741	26044728	INV1201360	987
Chr12	26044391	26044571	INV1201370	180
Chr12	26400319	26400659	INV1201380	340
Chr12	26466146	26466720	INV1201390	574
Chr12	26552200	26556460	INV1201400	4260
Chr12	26731224	26860421	INV1201410	129197
Chr12	26732266	26859508	INV1201420	127242
Chr12	26732266	26860421	INV1201430	128155
Chr12	26770684	26787650	INV1201440	16966
Chr12	26960444	26961895	INV1201450	1451
